# Supplementary material for: A rapid and affordable screening platform for membrane protein trafficking
Source: BMC Biol. 2015 Dec 17;13:107. doi: 10.1186/s12915-015-0216-3 (PMC4683952; doi:10.1186/s12915-015-0216-3)
Supplement: Additional file 6: File S1. — John’s Hopkins Clinical Compound Library. Lgr5 IRFAP-HTS results provided in a Microsoft Excel Spreadsheet with three worksheets that include (Description) the experimental overview, (Data) Raw and Analyzed data, (PivotTable) and a pivot table for data mining and determination of hits. (XLS 1334 kb) [file 12915_2015_216_MOESM6_ESM.xls]

## Sheet: Data
Plate	DaughterPlate	Condition	Name	700 Integ	Background	Relative expression	SD	Hit (up)	Hit (down)	Library.ID	CMPD-ID	Library.Plate	DPlate_well	MPlate_well
01	01A03	cmpd	(+-)-p-Aminoglutethimide	7.74	6.26854	1.35177	FALSE	FALSE	FALSE	1	1121	1	01A03	01A02
01	01A05	cmpd	6-Mercaptopurine monohydrate	9.23	7.75854	1.67308	up	hit	FALSE	2	1122	1	01A05	01A03
01	01A09	cmpd	Amifostine	7.73	6.25854	1.34961	FALSE	FALSE	FALSE	3	1123	1	01A09	01A05
01	01A11	cmpd	Anthracene	7.49	6.01854	1.29786	FALSE	FALSE	FALSE	4	1124	1	01A11	01A06
01	01A13	cmpd	Arsenic trioxide (Sodium meta-arsenite)	6.73	5.25854	1.13397	FALSE	FALSE	FALSE	5	1125	1	01A13	01A07
01	01A15	cmpd	Asparaginase	7.96	6.48854	1.39921	FALSE	FALSE	FALSE	6	1126	1	01A15	01A08
01	01A17	cmpd	Bicalutamide (Casodex)	6.61	5.13854	1.10809	FALSE	FALSE	FALSE	7	1127	1	01A17	01A09
01	01A19	cmpd	Capecitabine	7.65	6.17854	1.33236	FALSE	FALSE	FALSE	8	1128	1	01A19	01A10
01	01C03	cmpd	Carmustine	7.22	5.74854	1.23963	FALSE	FALSE	FALSE	9	1129	1	01C03	01B02
01	01C05	cmpd	Chlorambucil	6.77	5.29854	1.14259	FALSE	FALSE	FALSE	10	1130	1	01C05	01B03
01	01C07	cmpd	Cisplatin	6.77	5.29854	1.14259	FALSE	FALSE	FALSE	11	1131	1	01C07	01B04
01	01C09	cmpd	Cladribine (2-chloro,2-deoxyadenosine)	5.33	3.85854	0.832068	FALSE	FALSE	FALSE	12	1132	1	01C09	01B05
01	01C11	cmpd	Cytarabine (Cytosine 1-b-D-arabinofuranoside)	5.25	3.77854	0.814816	FALSE	FALSE	FALSE	13	1133	1	01C11	01B06
01	01C13	cmpd	Dacarbazine	6.54	5.06854	1.093	FALSE	FALSE	FALSE	14	1134	1	01C13	01B07
01	01C17	cmpd	Daunorubicin	3.8	2.32854	0.502134	FALSE	FALSE	FALSE	15	1135	1	01C17	01B09
01	01C19	cmpd	Diethylstilbestrol dipalmitate	7.32	5.84854	1.2612	FALSE	FALSE	FALSE	16	1136	1	01C19	01B10
01	01C21	cmpd	Diethylstilbestrol dipropionate	5.58	4.10854	0.885979	FALSE	FALSE	FALSE	17	1137	1	01C21	01B11
01	01E07	cmpd	Doxorubicin	4.41	2.93854	0.633676	FALSE	FALSE	FALSE	18	1138	1	01E07	01C04
01	01E09	cmpd	Eflornithine hydrochloride	4.38	2.90854	0.627207	FALSE	FALSE	FALSE	19	1139	1	01E09	01C05
01	01E11	cmpd	Epirubicin	7.54	6.06854	1.30864	FALSE	FALSE	FALSE	20	1140	1	01E11	01C06
01	01E15	cmpd	Flutamide	6.86	5.38854	1.162	FALSE	FALSE	FALSE	21	1141	1	01E15	01C08
01	01E17	cmpd	Fumagillone	7.11	5.63854	1.21591	FALSE	FALSE	FALSE	22	1142	1	01E17	01C09
01	01E19	cmpd	Gallium (III) nitrate hydrate	5.81	4.33854	0.935577	FALSE	FALSE	FALSE	23	1143	1	01E19	01C10
01	01E21	cmpd	Gemcitabine	5.16	3.68854	0.795409	FALSE	FALSE	FALSE	24	1144	1	01E21	01C11
01	01G03	cmpd	Gold(III) chloride trihydrate	6.99	5.51854	1.19004	FALSE	FALSE	FALSE	25	1145	1	01G03	01D02
01	01G05	cmpd	Hydroxyurea	6.3	4.82854	1.04124	FALSE	FALSE	FALSE	26	1146	1	01G05	01D03
01	01G07	cmpd	Idarubicin	4.34	2.86854	0.618581	FALSE	FALSE	FALSE	27	1147	1	01G07	01D04
01	01G09	cmpd	Ifosfamide	7	5.52854	1.19219	FALSE	FALSE	FALSE	28	1148	1	01G09	01D05
01	01G11	cmpd	Irinotecan hydrochloride trihydrate	5.63	4.15854	0.896761	FALSE	FALSE	FALSE	29	1149	1	01G11	01D06
01	01G13	cmpd	Letrozole	6.14	4.66854	1.00674	FALSE	FALSE	FALSE	30	1150	1	01G13	01D07
01	01G15	cmpd	Lomustine	7.82	6.34854	1.36902	FALSE	FALSE	FALSE	31	1151	1	01G15	01D08
01	01G17	cmpd	Mechlorethamine HCL	6.72	5.24854	1.13181	FALSE	FALSE	FALSE	32	1152	1	01G17	01D09
01	01G19	cmpd	Melphalan	6.78	5.30854	1.14475	FALSE	FALSE	FALSE	33	1153	1	01G19	01D10
01	01G21	cmpd	Metyrosine (L-α-Methyltyrosine)	6.88	5.40854	1.16631	FALSE	FALSE	FALSE	34	1154	1	01G21	01D11
01	01I03	cmpd	Mitotane (1-2-Chlorophenyl-1-4-chlorophenyl-2,2-dichloroethane)	7.18	5.70854	1.23101	FALSE	FALSE	FALSE	35	1155	1	01I03	01E02
01	01I05	cmpd	Mitoxantrone	28.3	26.8285	5.78539	up	hit	FALSE	36	1156	1	01I05	01E03
01	01I09	cmpd	Phenanthrene	7.4	5.92854	1.27845	FALSE	FALSE	FALSE	37	1157	1	01I09	01E05
01	01I13	cmpd	Procarbazine HCl	7.01	5.53854	1.19435	FALSE	FALSE	FALSE	38	1158	1	01I13	01E07
01	01I15	cmpd	Quinaldine blue (Pinacyanol chloride)	8.57	7.09854	1.53075	FALSE	FALSE	FALSE	39	1159	1	01I15	01E08
01	01I17	cmpd	Samarium(III) acetate hydrate	6.89	5.41854	1.16847	FALSE	FALSE	FALSE	40	1160	1	01I17	01E09
01	01I19	cmpd	Saponin, from quillaja bark	9.71	8.23854	1.77658	up	hit	FALSE	41	1161	1	01I19	01E10
01	01I21	cmpd	Streptozocin	6.36	4.88854	1.05418	FALSE	FALSE	FALSE	42	1162	1	01I21	01E11
01	01K03	cmpd	Tamoxifen	6.45	4.97854	1.07359	FALSE	FALSE	FALSE	43	1163	1	01K03	01F02
01	01K09	cmpd	Temozolomide	6.99	5.51854	1.19004	FALSE	FALSE	FALSE	44	1164	1	01K09	01F05
01	01K11	cmpd	Thioguanine (2-amino,6-mercaptopurine)	5.41	3.93854	0.849319	FALSE	FALSE	FALSE	45	1165	1	01K11	01F06
01	01K13	cmpd	Thiotepa (Triethylenethiophosphoramide)	7	5.52854	1.19219	FALSE	FALSE	FALSE	46	1166	1	01K13	01F07
01	01K15	cmpd	Thiourea	7.05	5.57854	1.20297	FALSE	FALSE	FALSE	47	1167	1	01K15	01F08
01	01K19	cmpd	Toremifene	6.09	4.61854	0.995957	FALSE	FALSE	FALSE	48	1168	1	01K19	01F10
01	01M03	cmpd	Triethylenemelamine	7.94	6.46854	1.3949	FALSE	FALSE	FALSE	49	1169	1	01M03	01G02
01	01M17	cmpd	Diethylstilbesterol	7.44	5.96854	1.28707	FALSE	FALSE	FALSE	50	1170	1	01M17	01G09
01	01M19	cmpd	Exemestane	8.33	6.85854	1.479	FALSE	FALSE	FALSE	51	1171	1	01M19	01G10
01	01O05	cmpd	Histamine	6.74	5.26854	1.13612	FALSE	FALSE	FALSE	52	1172	1	01O05	01H03
01	01O07	cmpd	Strontium chloride hexahydrate	7.46	5.98854	1.29139	FALSE	FALSE	FALSE	53	1173	1	01O07	01H04
01	01O11	cmpd	Anastrozole	6.99	5.51854	1.19004	FALSE	FALSE	FALSE	54	1174	1	01O11	01H06
01	01O17	cmpd	Eflornithine (DL-alpha-Difluoromethylornithine hydrochloride)	6.95	5.47854	1.18141	FALSE	FALSE	FALSE	55	1175	1	01O17	01H09
01	01A06	cmpd	4 Hexylresorcinol	6.4	4.92854	1.06281	FALSE	FALSE	FALSE	56	1176	1	01A06	02A03
01	01A08	cmpd	Albendazole	6.05	4.57854	0.987331	FALSE	FALSE	FALSE	57	1177	1	01A08	02A04
01	01A10	cmpd	Carbon Tetrachloride, Chromasolv for HPLC	7.35	5.87854	1.26767	FALSE	FALSE	FALSE	58	1178	1	01A10	02A05
01	01A12	cmpd	Carvacrol	7.27	5.79854	1.25042	FALSE	FALSE	FALSE	59	1179	1	01A12	02A06
01	01A14	cmpd	Creosote, Beechwood Tar	7.01	5.53854	1.19435	FALSE	FALSE	FALSE	60	1180	1	01A14	02A07
01	01A16	cmpd	Dichlorophene (2,2 methylene bis 4-chlorophenol)	5.74	4.26854	0.920482	FALSE	FALSE	FALSE	61	1181	1	01A16	02A08
01	01A18	cmpd	Naphthalene	7.28	5.80854	1.25257	FALSE	FALSE	FALSE	62	1182	1	01A18	02A09
01	01A20	cmpd	Quinacrine	5.48	4.00854	0.864414	FALSE	FALSE	FALSE	63	1183	1	01A20	02A10
01	01A22	cmpd	Bephenium hydroxy-naphthoate	6.32	4.84854	1.04555	FALSE	FALSE	FALSE	64	1184	1	01A22	02A11
01	01C04	cmpd	Dithiazanine iodide (3,3 diethylthiadicarbocyanine iodide)	44.56	43.0885	9.29175	up	hit	FALSE	65	1185	1	01C04	02B02
01	01C06	cmpd	Mebendazole	5.61	4.13854	0.892448	FALSE	FALSE	FALSE	66	1186	1	01C06	02B03
01	01C08	cmpd	Piperazine	7.06	5.58854	1.20513	FALSE	FALSE	FALSE	67	1187	1	01C08	02B04
01	01C10	cmpd	Pyrantel	6.07	4.59854	0.991644	FALSE	FALSE	FALSE	68	1188	1	01C10	02B05
01	01C12	cmpd	Pyrvinium pamoate	6.52	5.04854	1.08868	FALSE	FALSE	FALSE	69	1189	1	01C12	02B06
01	01C14	cmpd	Thiabendazole	7.14	5.66854	1.22238	FALSE	FALSE	FALSE	70	1190	1	01C14	02B07
01	01C16	cmpd	Santonin	7.26	5.78854	1.24826	FALSE	FALSE	FALSE	71	1191	1	01C16	02B08
01	01C18	cmpd	Ivermectin	6.28	4.80854	1.03693	FALSE	FALSE	FALSE	72	1192	1	01C18	02B09
01	01C20	cmpd	Praziquantel	6.91	5.43854	1.17278	FALSE	FALSE	FALSE	73	1193	1	01C20	02B10
01	01C22	cmpd	Oxamniquine	6.74	5.26854	1.13612	FALSE	FALSE	FALSE	74	1194	1	01C22	02B11
01	01E04	cmpd	Acriflavine hydrochloride	8.13	6.65854	1.43587	FALSE	FALSE	FALSE	75	1195	1	01E04	02C02
01	01E06	cmpd	Anthranilic acid (2-aminobenzoic acid)	6.69	5.21854	1.12534	FALSE	FALSE	FALSE	76	1196	1	01E06	02C03
01	01E08	cmpd	Bismuth tribromophenate	6.73	5.25854	1.13397	FALSE	FALSE	FALSE	77	1197	1	01E08	02C04
01	01E10	cmpd	Chloramine-T hydrate	4.59	3.11854	0.672492	FALSE	FALSE	FALSE	78	1198	1	01E10	02C05
01	01E12	cmpd	Chlorquinaldol (5,7-Dichloro-2-methyl-8-quinolinol)	5.79	4.31854	0.931264	FALSE	FALSE	FALSE	79	1199	1	01E12	02C06
01	01E14	cmpd	Dapsone (4-Aminophenyl sulfone)	7.26	5.78854	1.24826	FALSE	FALSE	FALSE	80	1200	1	01E14	02C07
01	01E16	cmpd	Echinacea juice	6.34	4.86854	1.04987	FALSE	FALSE	FALSE	81	1201	1	01E16	02C08
01	01E18	cmpd	Fenticlor (Bis(2-hydroxy-5-chlorophenyl) sulfide)	6.44	4.96854	1.07143	FALSE	FALSE	FALSE	82	1202	1	01E18	02C09
01	01E20	cmpd	Potash, sulfurated	7.44	5.96854	1.28707	FALSE	FALSE	FALSE	83	1203	1	01E20	02C10
01	01E22	cmpd	Pyrithione zinc (1-Hydroxypyridine-2-Thione Zinc Salt)	5.75	4.27854	0.922638	FALSE	FALSE	FALSE	84	1204	1	01E22	02C11
01	01G04	cmpd	Roxarsone (Alginic acid (4-Hydroxy-3-Nitrobenzenearsonic Acid))	7.48	6.00854	1.2957	FALSE	FALSE	FALSE	85	1205	1	01G04	02D02
01	01G06	cmpd	Silver (I) sulfadiazine, 98%	6.01	4.53854	0.978705	FALSE	FALSE	FALSE	86	1206	1	01G06	02D03
01	01G08	cmpd	Tartaric acid L-(+)	6.58	5.10854	1.10162	FALSE	FALSE	FALSE	87	1207	1	01G08	02D04
01	01G12	cmpd	Atovaquone	7.64	6.16854	1.3302	FALSE	FALSE	FALSE	88	1208	1	01G12	02D06
01	01G14	cmpd	Thymol	7.24	5.76854	1.24395	FALSE	FALSE	FALSE	89	1209	1	01G14	02D07
01	01G16	cmpd	Cetalkonium chloride (Benzyldimethylhexadecylammonium chloride)	8.37	6.89854	1.48762	FALSE	FALSE	FALSE	90	1210	1	01G16	02D08
01	01G18	cmpd	Clioquinol	6.94	5.46854	1.17925	FALSE	FALSE	FALSE	91	1211	1	01G18	02D09
01	01G20	cmpd	Domiphen bromide	5.48	4.00854	0.864414	FALSE	FALSE	FALSE	92	1212	1	01G20	02D10
01	01I06	cmpd	Nifuroxime	6.07	4.59854	0.991644	FALSE	FALSE	FALSE	93	1213	1	01I06	02E03
01	01I08	cmpd	Povidone iodine (Polyvinylpyrrolidone-iodine complex)	7.24	5.76854	1.24395	FALSE	FALSE	FALSE	94	1214	1	01I08	02E04
01	01I10	cmpd	Silver nitrate	6.86	5.38854	1.162	FALSE	FALSE	FALSE	95	1215	1	01I10	02E05
01	01I12	cmpd	Iodoform	7.23	5.75854	1.24179	FALSE	FALSE	FALSE	96	1216	1	01I12	02E06
01	01I14	cmpd	Potassium permanganate	7.55	6.07854	1.3108	FALSE	FALSE	FALSE	97	1217	1	01I14	02E07
01	01I16	cmpd	d-Cycloserine	7.45	5.97854	1.28923	FALSE	FALSE	FALSE	98	1218	1	01I16	02E08
01	01I18	cmpd	p-Aminosalicylic acid	7.13	5.65854	1.22023	FALSE	FALSE	FALSE	99	1219	1	01I18	02E09
01	01I20	cmpd	Rifampicin (Rifampin)	6.38	4.90854	1.05849	FALSE	FALSE	FALSE	100	1220	1	01I20	02E10
01	01I22	cmpd	Streptomycin sulfate	6.36	4.88854	1.05418	FALSE	FALSE	FALSE	101	1221	1	01I22	02E11
01	01K04	cmpd	Isoniazid (Isonicotinic acid Hydrazide)	6.86	5.38854	1.162	FALSE	FALSE	FALSE	102	1222	1	01K04	02F02
01	01K08	cmpd	Clofazimine	8.66	7.18854	1.55016	FALSE	FALSE	FALSE	103	1223	1	01K08	02F04
01	01K10	cmpd	Methenamine (Hexamethylenetetramine)	6.82	5.34854	1.15338	FALSE	FALSE	FALSE	104	1224	1	01K10	02F05
01	01K12	cmpd	Methenamine mandelate (Hexamethylenetetramine mandelate)	7.01	5.53854	1.19435	FALSE	FALSE	FALSE	105	1225	1	01K12	02F06
01	01K16	cmpd	Amodiaquin	8.31	6.83854	1.47468	FALSE	FALSE	FALSE	106	1226	1	01K16	02F08
01	01K20	cmpd	Chloroquine diphosphate salt	8.55	7.07854	1.52644	FALSE	FALSE	FALSE	107	1227	1	01K20	02F10
01	01K22	cmpd	Cinchonine sulfate	7.27	5.79854	1.25042	FALSE	FALSE	FALSE	108	1228	1	01K22	02F11
01	01M04	cmpd	Primaquine	3.84	2.36854	0.51076	FALSE	FALSE	FALSE	109	1229	1	01M04	02G02
01	01M08	cmpd	Quinidine sulfate dihydrate	7.21	5.73854	1.23748	FALSE	FALSE	FALSE	110	1230	1	01M08	02G04
01	01M10	cmpd	Quinine	8.32	6.84854	1.47684	FALSE	FALSE	FALSE	111	1231	1	01M10	02G05
01	01M12	cmpd	Quinine bisulfate	7.32	5.84854	1.2612	FALSE	FALSE	FALSE	112	1232	1	01M12	02G06
01	01M14	cmpd	Quinine hydrobromide	8.07	6.59854	1.42293	FALSE	FALSE	FALSE	113	1233	1	01M14	02G07
01	01M16	cmpd	Quinine urea hydrochloride	7.9	6.42854	1.38627	FALSE	FALSE	FALSE	114	1234	1	01M16	02G08
01	01M18	cmpd	Berberine	9.08	7.60854	1.64073	up	hit	FALSE	115	1235	1	01M18	02G09
01	01M20	cmpd	Berberine bisulfate	8.29	6.81854	1.47037	FALSE	FALSE	FALSE	116	1236	1	01M20	02G10
01	01M22	cmpd	Meglumine (N-Methyl-D-glucamine)	7.09	5.61854	1.2116	FALSE	FALSE	FALSE	117	1237	1	01M22	02G11
01	01O04	cmpd	Pyrimethamine	6.1	4.62854	0.998113	FALSE	FALSE	FALSE	118	1238	1	01O04	02H02
01	01O10	cmpd	Nithiamide (2-Acetamido-5-nitrothiazole)	7.49	6.01854	1.29786	FALSE	FALSE	FALSE	119	1239	1	01O10	02H05
01	01O12	cmpd	Acetarsone	7.83	6.35854	1.37118	FALSE	FALSE	FALSE	120	1240	1	01O12	02H06
01	01O14	cmpd	Pentamidine	7.66	6.18854	1.33452	FALSE	FALSE	FALSE	121	1241	1	01O14	02H07
01	01O16	cmpd	Abacavir	6.5	5.02854	1.08437	FALSE	FALSE	FALSE	122	1242	1	01O16	02H08
01	01O18	cmpd	Acyclovir (Acycloguanosine)	7.87	6.39854	1.3798	FALSE	FALSE	FALSE	123	1243	1	01O18	02H09
01	01O22	cmpd	Amantadine	6.83	5.35854	1.15553	FALSE	FALSE	FALSE	124	1244	1	01O22	02H11
01	01B03	cmpd	Amantadine hydrochloride (1-Adamantanamine hydrochloride)	5.21	3.73854	0.806191	FALSE	FALSE	FALSE	125	1245	1	01B03	03A02
01	01B05	cmpd	Amantadine hydrochloride (1-Adamantanamine hydrochloride)	6.3	4.82854	1.04124	FALSE	FALSE	FALSE	126	1246	1	01B05	03A03
01	01B07	cmpd	Didanosine (2'-3'-dideoxyinosine)	5.89	4.41854	0.952828	FALSE	FALSE	FALSE	127	1247	1	01B07	03A04
01	01B09	cmpd	Efavirenz	5.87	4.39854	0.948515	FALSE	FALSE	FALSE	128	1248	1	01B09	03A05
01	01B11	cmpd	Famciclovir	5.75	4.27854	0.922638	FALSE	FALSE	FALSE	129	1249	1	01B11	03A06
01	01B13	cmpd	Floxuridine (5-fluorodeoxyuridine)	4.55	3.07854	0.663866	FALSE	FALSE	FALSE	130	1250	1	01B13	03A07
01	01B15	cmpd	Ganciclovir sodium	5.92	4.44854	0.959297	FALSE	FALSE	FALSE	131	1251	1	01B15	03A08
01	01B17	cmpd	Idoxuridine ((+)-5-Iodo-2'-deoxyuridine)	5.69	4.21854	0.909699	FALSE	FALSE	FALSE	132	1252	1	01B17	03A09
01	01B19	cmpd	Imiquimod	6.38	4.90854	1.05849	FALSE	FALSE	FALSE	133	1253	1	01B19	03A10
01	01D03	cmpd	Lamivudine	4.83	3.35854	0.724246	FALSE	FALSE	FALSE	134	1254	1	01D03	03B02
01	01D05	cmpd	Nelfinavir mesylate	3.16	1.68854	0.364122	down	FALSE	hit	135	1255	1	01D05	03B03
01	01D07	cmpd	Nevirapine	5.33	3.85854	0.832068	FALSE	FALSE	FALSE	136	1256	1	01D07	03B04
01	01D09	cmpd	Penciclovir	5.14	3.66854	0.791096	FALSE	FALSE	FALSE	137	1257	1	01D09	03B05
01	01D11	cmpd	Ribavirin	5.64	4.16854	0.898917	FALSE	FALSE	FALSE	138	1258	1	01D11	03B06
01	01D13	cmpd	Rimantadine (1-(1-Adamantyl)ethylamine Hydrochloride)	6.22	4.74854	1.02399	FALSE	FALSE	FALSE	139	1259	1	01D13	03B07
01	01D19	cmpd	Stavudine (2',3'-Didehydro-3'-Deoxythymidine)	6.02	4.54854	0.980862	FALSE	FALSE	FALSE	140	1260	1	01D19	03B10
01	01D21	cmpd	Valacyclovir	4.91	3.43854	0.741498	FALSE	FALSE	FALSE	141	1261	1	01D21	03B11
01	01F05	cmpd	Lopinavir/Ritonavir	3.2	1.72854	0.372748	FALSE	FALSE	FALSE	142	1262	1	01F05	03C03
01	01F07	cmpd	Trifluridine	3.62	2.14854	0.463318	FALSE	FALSE	FALSE	143	1263	1	01F07	03C04
01	01F15	cmpd	Amphotericin B	5.19	3.71854	0.801878	FALSE	FALSE	FALSE	144	1264	1	01F15	03C08
01	01F17	cmpd	Calcium propionate	6.13	4.65854	1.00458	FALSE	FALSE	FALSE	145	1265	1	01F17	03C09
01	01F21	cmpd	Ciclopirox olamine	3.92	2.44854	0.528011	FALSE	FALSE	FALSE	146	1266	1	01F21	03C11
01	01H03	cmpd	Clotrimazole	4.75	3.27854	0.706995	FALSE	FALSE	FALSE	147	1267	1	01H03	03D02
01	01H05	cmpd	Econazole	5.21	3.73854	0.806191	FALSE	FALSE	FALSE	148	1268	1	01H05	03D03
01	01H07	cmpd	Fluconazole	5.57	4.09854	0.883822	FALSE	FALSE	FALSE	149	1269	1	01H07	03D04
01	01H09	cmpd	Flucytosine (5-Fluorocytosine)	4.94	3.46854	0.747967	FALSE	FALSE	FALSE	150	1270	1	01H09	03D05
01	01H11	cmpd	Griseofulvin	5.19	3.71854	0.801878	FALSE	FALSE	FALSE	151	1271	1	01H11	03D06
01	01H13	cmpd	Itraconazole	2.94	1.46854	0.316681	down	FALSE	hit	152	1272	1	01H13	03D07
01	01H17	cmpd	Nystatin	5.54	4.06854	0.877353	FALSE	FALSE	FALSE	153	1273	1	01H17	03D09
01	01H19	cmpd	Oxiconazole nitrate	5.51	4.03854	0.870884	FALSE	FALSE	FALSE	154	1274	1	01H19	03D10
01	01H21	cmpd	Potassium iodide	6.18	4.70854	1.01536	FALSE	FALSE	FALSE	155	1275	1	01H21	03D11
01	01J03	cmpd	Sulconazole	4.29	2.81854	0.607799	FALSE	FALSE	FALSE	156	1276	1	01J03	03E02
01	01J05	cmpd	Terbinafine	4.72	3.24854	0.700526	FALSE	FALSE	FALSE	157	1277	1	01J05	03E03
01	01J11	cmpd	Voriconazole	3.19	1.71854	0.370592	down	FALSE	hit	158	1278	1	01J11	03E06
01	01J13	cmpd	Butoconazole nitrate	5.1	3.62854	0.78247	FALSE	FALSE	FALSE	159	1279	1	01J13	03E07
01	01J15	cmpd	Miconazole	5.3	3.82854	0.825599	FALSE	FALSE	FALSE	160	1280	1	01J15	03E08
01	01J17	cmpd	Natamycin (Pimaricin)	5.39	3.91854	0.845007	FALSE	FALSE	FALSE	161	1281	1	01J17	03E09
01	01J19	cmpd	Propionic acid sodium salt	5.81	4.33854	0.935577	FALSE	FALSE	FALSE	162	1282	1	01J19	03E10
01	01J21	cmpd	Salicylanilide	5.96	4.48854	0.967923	FALSE	FALSE	FALSE	163	1283	1	01J21	03E11
01	01L03	cmpd	Sodium propionate	3.97	2.49854	0.538793	FALSE	FALSE	FALSE	164	1284	1	01L03	03F02
01	01L05	cmpd	Tioconazole	4.75	3.27854	0.706995	FALSE	FALSE	FALSE	165	1285	1	01L05	03F03
01	01L07	cmpd	Triacetin	5.5	4.02854	0.868727	FALSE	FALSE	FALSE	166	1286	1	01L07	03F04
01	01L09	cmpd	Undecylenic acid	5.35	3.87854	0.836381	FALSE	FALSE	FALSE	167	1287	1	01L09	03F05
01	01L11	cmpd	Zinc undecylenate	4.25	2.77854	0.599173	FALSE	FALSE	FALSE	168	1288	1	01L11	03F06
01	01L13	cmpd	Candicidin	4.69	3.21854	0.694056	FALSE	FALSE	FALSE	169	1289	1	01L13	03F07
01	01L15	cmpd	Salicylanilide	6.02	4.54854	0.980862	FALSE	FALSE	FALSE	170	1290	1	01L15	03F08
01	01L17	cmpd	Amikacin	5.73	4.25854	0.918325	FALSE	FALSE	FALSE	171	1291	1	01L17	03F09
01	01L19	cmpd	Ampicillin	5.68	4.20854	0.907543	FALSE	FALSE	FALSE	172	1292	1	01L19	03F10
01	01L21	cmpd	Ampicillin Sodium Salt	5.77	4.29854	0.926951	FALSE	FALSE	FALSE	173	1293	1	01L21	03F11
01	01N03	cmpd	Anisomycin	1.57	0.0985417	0.0212498	down	FALSE	hit	174	1294	1	01N03	03G02
01	01N05	cmpd	Azithromycin dihydrate	3.89	2.41854	0.521542	FALSE	FALSE	FALSE	175	1295	1	01N05	03G03
01	01N07	cmpd	Aztreonam	5.55	4.07854	0.879509	FALSE	FALSE	FALSE	176	1296	1	01N07	03G04
01	01N09	cmpd	Bacitracin zinc salt	4.16	2.68854	0.579765	FALSE	FALSE	FALSE	177	1297	1	01N09	03G05
01	01N11	cmpd	Benzoylpas calcium (4-Benzamido salicylic acid, calcium salt)	5.5	4.02854	0.868727	FALSE	FALSE	FALSE	178	1298	1	01N11	03G06
01	01N13	cmpd	Carbenicillin	5.8	4.32854	0.93342	FALSE	FALSE	FALSE	179	1299	1	01N13	03G07
01	01N15	cmpd	Carbomycin (Magnamycin A)	6.09	4.61854	0.995957	FALSE	FALSE	FALSE	180	1300	1	01N15	03G08
01	01N17	cmpd	Cefamandole	6.58	5.10854	1.10162	FALSE	FALSE	FALSE	181	1301	1	01N17	03G09
01	01N19	cmpd	Cefazolin	6.83	5.35854	1.15553	FALSE	FALSE	FALSE	182	1302	1	01N19	03G10
01	01N21	cmpd	Cefdinir	6.37	4.89854	1.05634	FALSE	FALSE	FALSE	183	1303	1	01N21	03G11
01	01P05	cmpd	Cefepime hydrochloride	5.46	3.98854	0.860102	FALSE	FALSE	FALSE	184	1304	1	01P05	03H03
01	01P07	cmpd	Cefixime	4.84	3.36854	0.726403	FALSE	FALSE	FALSE	185	1305	1	01P07	03H04
01	01P09	cmpd	Cefmenoxime hydrochloride	5.85	4.37854	0.944202	FALSE	FALSE	FALSE	186	1306	1	01P09	03H05
01	01P11	cmpd	Cefmetazole	5.78	4.30854	0.929107	FALSE	FALSE	FALSE	187	1307	1	01P11	03H06
01	01P13	cmpd	Cefonicid sodium	5.81	4.33854	0.935577	FALSE	FALSE	FALSE	188	1308	1	01P13	03H07
01	01P15	cmpd	Cefoperazone sodium salt	5.56	4.08854	0.881666	FALSE	FALSE	FALSE	189	1309	1	01P15	03H08
01	01P17	cmpd	Ceforanide	6.62	5.14854	1.11025	FALSE	FALSE	FALSE	190	1310	1	01P17	03H09
01	01P19	cmpd	Cefotiam hydrochloride	6.17	4.69854	1.01321	FALSE	FALSE	FALSE	191	1311	1	01P19	03H10
01	01P21	cmpd	Cefoxitin	6.42	4.94854	1.06712	FALSE	FALSE	FALSE	192	1312	1	01P21	03H11
01	01B04	cmpd	Cefpiramide	5.5	4.02854	0.868727	FALSE	FALSE	FALSE	193	1313	1	01B04	04A02
01	01B06	cmpd	Cefpodoxime proxetil	3.44	1.96854	0.424502	FALSE	FALSE	FALSE	194	1314	1	01B06	04A03
01	01B08	cmpd	Cefprozil	5.28	3.80854	0.821286	FALSE	FALSE	FALSE	195	1315	1	01B08	04A04
01	01B10	cmpd	Ceftazidime	4.92	3.44854	0.743654	FALSE	FALSE	FALSE	196	1316	1	01B10	04A05
01	01B12	cmpd	Ceftibuten	5.31	3.83854	0.827755	FALSE	FALSE	FALSE	197	1317	1	01B12	04A06
01	01B14	cmpd	Ceftizoxime	6.51	5.03854	1.08653	FALSE	FALSE	FALSE	198	1318	1	01B14	04A07
01	01B16	cmpd	Ceftriaxone	5.8	4.32854	0.93342	FALSE	FALSE	FALSE	199	1319	1	01B16	04A08
01	01B18	cmpd	Cefuroxime	6.02	4.54854	0.980862	FALSE	FALSE	FALSE	200	1320	1	01B18	04A09
01	01B20	cmpd	Cephalothin	5.76	4.28854	0.924794	FALSE	FALSE	FALSE	201	1321	1	01B20	04A10
01	01B22	cmpd	Cephradine	6.54	5.06854	1.093	FALSE	FALSE	FALSE	202	1322	1	01B22	04A11
01	01D06	cmpd	Chloramphenicol palmitate	5.15	3.67854	0.793252	FALSE	FALSE	FALSE	203	1323	1	01D06	04B03
01	01D08	cmpd	Chloramphenicol succinate sodium salt	5.24	3.76854	0.81266	FALSE	FALSE	FALSE	204	1324	1	01D08	04B04
01	01D16	cmpd	Colistin (polymyxin E) sulfate salt	5.12	3.64854	0.786783	FALSE	FALSE	FALSE	205	1325	1	01D16	04B08
01	01D18	cmpd	Cyclacillin	6.08	4.60854	0.9938	FALSE	FALSE	FALSE	206	1326	1	01D18	04B09
01	01D20	cmpd	Dapsone (4-aminophenyl sulfone, 4,4'-Diaminodiphenyl sulfone)	5.07	3.59854	0.776001	FALSE	FALSE	FALSE	207	1327	1	01D20	04B10
01	01D22	cmpd	Daptomycin	4.81	3.33854	0.719934	FALSE	FALSE	FALSE	208	1328	1	01D22	04B11
01	01F04	cmpd	Doxycycline	3.84	2.36854	0.51076	FALSE	FALSE	FALSE	209	1329	1	01F04	04C02
01	01F06	cmpd	Doxycycline hyclate	3.99	2.51854	0.543106	FALSE	FALSE	FALSE	210	1330	1	01F06	04C03
01	01F08	cmpd	Enoxacin	5.7	4.22854	0.911856	FALSE	FALSE	FALSE	211	1331	1	01F08	04C04
01	01F10	cmpd	Erythromycin estolate	4.1	2.62854	0.566827	FALSE	FALSE	FALSE	212	1332	1	01F10	04C05
01	01F12	cmpd	Erythromycin stearate	5.69	4.21854	0.909699	FALSE	FALSE	FALSE	213	1333	1	01F12	04C06
01	01F14	cmpd	Fosfomycin calcium (Phosphomycin calcium salt)	5.87	4.39854	0.948515	FALSE	FALSE	FALSE	214	1334	1	01F14	04C07
01	01F16	cmpd	Fosfomycin tromethamine	5.63	4.15854	0.896761	FALSE	FALSE	FALSE	215	1335	1	01F16	04C08
01	01F18	cmpd	Furaltadone	6.57	5.09854	1.09947	FALSE	FALSE	FALSE	216	1336	1	01F18	04C09
01	01F20	cmpd	Gatifloxacin	6.15	4.67854	1.0089	FALSE	FALSE	FALSE	217	1337	1	01F20	04C10
01	01H04	cmpd	Kanamycin	5.11	3.63854	0.784626	FALSE	FALSE	FALSE	218	1338	1	01H04	04D02
01	01H06	cmpd	Kanamycin B sulfate salt	5.53	4.05854	0.875197	FALSE	FALSE	FALSE	219	1339	1	01H06	04D03
01	01H08	cmpd	Levofloxacin HCl	5.81	4.33854	0.935577	FALSE	FALSE	FALSE	220	1340	1	01H08	04D04
01	01H10	cmpd	Linezolid	5.47	3.99854	0.862258	FALSE	FALSE	FALSE	221	1341	1	01H10	04D05
01	01H12	cmpd	Lomefloxacin	5.63	4.15854	0.896761	FALSE	FALSE	FALSE	222	1342	1	01H12	04D06
01	01H14	cmpd	Loracarbef	4.58	3.10854	0.670336	FALSE	FALSE	FALSE	223	1343	1	01H14	04D07
01	01H16	cmpd	Mafenide (p-aminomethylbenzenesulfonamide)	5.7	4.22854	0.911856	FALSE	FALSE	FALSE	224	1344	1	01H16	04D08
01	01H18	cmpd	Meclocycline	5.05	3.57854	0.771688	FALSE	FALSE	FALSE	225	1345	1	01H18	04D09
01	01H20	cmpd	Meclocycline sulfosalicylate salt	4.74	3.26854	0.704838	FALSE	FALSE	FALSE	226	1346	1	01H20	04D10
01	01H22	cmpd	Mezlocillin sodium	6.63	5.15854	1.1124	FALSE	FALSE	FALSE	227	1347	1	01H22	04D11
01	01J06	cmpd	Minocycline hydrochloride salt	3.5	2.02854	0.437441	FALSE	FALSE	FALSE	228	1348	1	01J06	04E03
01	01J08	cmpd	Moxalactam	5.24	3.76854	0.81266	FALSE	FALSE	FALSE	229	1349	1	01J08	04E04
01	01J10	cmpd	Moxifloxacin HCl	5.62	4.14854	0.894604	FALSE	FALSE	FALSE	230	1350	1	01J10	04E05
01	01J12	cmpd	Nafcillin sodium salt monohydrate	4.85	3.37854	0.728559	FALSE	FALSE	FALSE	231	1351	1	01J12	04E06
01	01J14	cmpd	Neomycin sulfate	5.64	4.16854	0.898917	FALSE	FALSE	FALSE	232	1352	1	01J14	04E07
01	01J18	cmpd	Nitrofurantoin	5.68	4.20854	0.907543	FALSE	FALSE	FALSE	233	1353	1	01J18	04E09
01	01J20	cmpd	Nitrofurazone (5-Nitro-2-Furaldehyde Semicarbazone)	6.55	5.07854	1.09515	FALSE	FALSE	FALSE	234	1354	1	01J20	04E10
01	01J22	cmpd	Norfloxacin	7.07	5.59854	1.20729	FALSE	FALSE	FALSE	235	1355	1	01J22	04E11
01	01L04	cmpd	Ofloxacin	5.39	3.91854	0.845007	FALSE	FALSE	FALSE	236	1356	1	01L04	04F02
01	01L06	cmpd	Oxacillin	4.84	3.36854	0.726403	FALSE	FALSE	FALSE	237	1357	1	01L06	04F03
01	01L08	cmpd	Oxolinic acid	5.66	4.18854	0.90323	FALSE	FALSE	FALSE	238	1358	1	01L08	04F04
01	01L10	cmpd	Oxytetracycline hemicalcium salt	5.26	3.78854	0.816973	FALSE	FALSE	FALSE	239	1359	1	01L10	04F05
01	01L12	cmpd	Penicillin g	5.95	4.47854	0.965767	FALSE	FALSE	FALSE	240	1360	1	01L12	04F06
01	01L14	cmpd	Penicillin G (procaine salt)	6.08	4.60854	0.9938	FALSE	FALSE	FALSE	241	1361	1	01L14	04F07
01	01L16	cmpd	Penicillin G benzathine	6.26	4.78854	1.03262	FALSE	FALSE	FALSE	242	1362	1	01L16	04F08
01	01L18	cmpd	Penicillin G potassium (Benzyl penicillin potassium)	5.88	4.40854	0.950672	FALSE	FALSE	FALSE	243	1363	1	01L18	04F09
01	01L20	cmpd	Penicillin G sodium	5.96	4.48854	0.967923	FALSE	FALSE	FALSE	244	1364	1	01L20	04F10
01	01L22	cmpd	Penicillin V (phenoxymethyl penicillinic acid)	6.48	5.00854	1.08006	FALSE	FALSE	FALSE	245	1365	1	01L22	04F11
01	01N04	cmpd	Penicillin V potassium (Phenoxymethylpenicillinic acid potassium salt)	4.69	3.21854	0.694056	FALSE	FALSE	FALSE	246	1366	1	01N04	04G02
01	01N06	cmpd	Phthalylsulfacetamide	5.67	4.19854	0.905387	FALSE	FALSE	FALSE	247	1367	1	01N06	04G03
01	01N08	cmpd	Phthalylsulfathiazole	5.49	4.01854	0.866571	FALSE	FALSE	FALSE	248	1368	1	01N08	04G04
01	01N10	cmpd	Piperacillin-tazobactam	5.13	3.65854	0.788939	FALSE	FALSE	FALSE	249	1369	1	01N10	04G05
01	01N12	cmpd	Polymyxin B sulfate	5.48	4.00854	0.864414	FALSE	FALSE	FALSE	250	1370	1	01N12	04G06
01	01N16	cmpd	Rolitetracycline	4.88	3.40854	0.735029	FALSE	FALSE	FALSE	251	1371	1	01N16	04G08
01	01N18	cmpd	Sparfloxacin	5.3	3.82854	0.825599	FALSE	FALSE	FALSE	252	1372	1	01N18	04G09
01	01N20	cmpd	Sulbactam	6.5	5.02854	1.08437	FALSE	FALSE	FALSE	253	1373	1	01N20	04G10
01	01N22	cmpd	Sulfabenzamide	7.04	5.56854	1.20082	FALSE	FALSE	FALSE	254	1374	1	01N22	04G11
01	01P04	cmpd	Sulfadiazine	5.27	3.79854	0.819129	FALSE	FALSE	FALSE	255	1375	1	01P04	04H02
01	01P06	cmpd	Sulfadoxine	5.38	3.90854	0.84285	FALSE	FALSE	FALSE	256	1376	1	01P06	04H03
01	01P08	cmpd	Sulfaguanidine	5.14	3.66854	0.791096	FALSE	FALSE	FALSE	257	1377	1	01P08	04H04
01	01P10	cmpd	Sulfamerazine	6.06	4.58854	0.989487	FALSE	FALSE	FALSE	258	1378	1	01P10	04H05
01	01P12	cmpd	Sulfameter	5.93	4.45854	0.961454	FALSE	FALSE	FALSE	259	1379	1	01P12	04H06
01	01P14	cmpd	Sulfaphenazole	5.23	3.75854	0.810504	FALSE	FALSE	FALSE	260	1380	1	01P14	04H07
01	01P16	cmpd	Sulfapyridine	5.96	4.48854	0.967923	FALSE	FALSE	FALSE	261	1381	1	01P16	04H08
01	01P18	cmpd	Sulfathiazole	6.25	4.77854	1.03046	FALSE	FALSE	FALSE	262	1382	1	01P18	04H09
01	01P20	cmpd	Sulfisomidine	7.65	6.17854	1.33236	FALSE	FALSE	FALSE	263	1383	1	01P20	04H10
01	01P22	cmpd	Sulfisoxazole	6.23	4.75854	1.02615	FALSE	FALSE	FALSE	264	1384	1	01P22	04H11
02	02A05	cmpd	Tazobactam sodium salt	5.61	4.13854	1.087	FALSE	FALSE	FALSE	265	1385	2	02A05	05A03
02	02A07	cmpd	Tetracycline	3.85	2.37854	0.624733	FALSE	FALSE	FALSE	266	1386	2	02A07	05A04
02	02A09	cmpd	Ticarcillin	5.62	4.14854	1.08963	FALSE	FALSE	FALSE	267	1387	2	02A09	05A05
02	02A11	cmpd	Vancomycin HCL hydrate	5.82	4.34854	1.14216	FALSE	FALSE	FALSE	268	1388	2	02A11	05A06
02	02A13	cmpd	2,4-Dinitroanisole	6.11	4.63854	1.21833	FALSE	FALSE	FALSE	269	1389	2	02A13	05A07
02	02A15	cmpd	2-Iodobenzoic acid	5.42	3.94854	1.0371	FALSE	FALSE	FALSE	270	1390	2	02A15	05A08
02	02A17	cmpd	2-Phenoxyethanol	6.24	4.76854	1.25248	FALSE	FALSE	FALSE	271	1391	2	02A17	05A09
02	02A19	cmpd	2-Phenylphenol	5.97	4.49854	1.18156	FALSE	FALSE	FALSE	272	1392	2	02A19	05A10
02	02A21	cmpd	3,5-Dibromosalicylaldehyde	5.92	4.44854	1.16843	FALSE	FALSE	FALSE	273	1393	2	02A21	05A11
02	02C03	cmpd	4-Nitrophenol	5.91	4.43854	1.1658	FALSE	FALSE	FALSE	274	1394	2	02C03	05B02
02	02C05	cmpd	5-Chlorosalicylanilide	5.74	4.26854	1.12115	FALSE	FALSE	FALSE	275	1395	2	02C05	05B03
02	02C07	cmpd	Aminacrine (9-Aminoacridine)	2.46	0.988542	0.259644	down	FALSE	hit	276	1396	2	02C07	05B04
02	02C09	cmpd	Ammonium citrate (Ammonium hydrogencitrate)	5.82	4.34854	1.14216	FALSE	FALSE	FALSE	277	1397	2	02C09	05B05
02	02C11	cmpd	Ammonium phosphate dibasic	5.1	3.62854	0.953051	FALSE	FALSE	FALSE	278	1398	2	02C11	05B06
02	02C13	cmpd	Ammonium sulfate	5.23	3.75854	0.987196	FALSE	FALSE	FALSE	279	1399	2	02C13	05B07
02	02C15	cmpd	Benzoin	5.71	4.23854	1.11327	FALSE	FALSE	FALSE	280	1400	2	02C15	05B08
02	02C19	cmpd	Bornyl acetate, (-)-	5.83	4.35854	1.14479	FALSE	FALSE	FALSE	281	1401	2	02C19	05B10
02	02C21	cmpd	Brilliant green	2.14	0.668542	0.175595	down	FALSE	hit	282	1402	2	02C21	05B11
02	02E03	cmpd	Bromthymol blue, sodium salt	5.87	4.39854	1.15529	FALSE	FALSE	FALSE	283	1403	2	02E03	05C02
02	02E05	cmpd	Captan	5.56	4.08854	1.07387	FALSE	FALSE	FALSE	284	1404	2	02E05	05C03
02	02E07	cmpd	Carbazole	4.97	3.49854	0.918906	FALSE	FALSE	FALSE	285	1405	2	02E07	05C04
02	02E09	cmpd	Castile soap	5.06	3.58854	0.942544	FALSE	FALSE	FALSE	286	1406	2	02E09	05C05
02	02E11	cmpd	Cetyl alcohol (1-Hexadecanol)	6.32	4.84854	1.27349	FALSE	FALSE	FALSE	287	1407	2	02E11	05C06
02	02E13	cmpd	Cetylpyridinium (Pyrisept)	5.5	4.02854	1.05811	FALSE	FALSE	FALSE	288	1408	2	02E13	05C07
02	02E15	cmpd	Cetylpyridinium bromide monohydrate	6.16	4.68854	1.23146	FALSE	FALSE	FALSE	289	1409	2	02E15	05C08
02	02E17	cmpd	Chlorhexidine gluconate	5.58	4.10854	1.07912	FALSE	FALSE	FALSE	290	1410	2	02E17	05C09
02	02E19	cmpd	Chlorothymol (4-Chloro-2-isopropyl-5-methylphenol)	5.88	4.40854	1.15792	FALSE	FALSE	FALSE	291	1411	2	02E19	05C10
02	02E21	cmpd	Dichlorodiphenyl-methane	5.39	3.91854	1.02922	FALSE	FALSE	FALSE	292	1412	2	02E21	05C11
02	02G03	cmpd	Dodecylbenzenesulfonic acid, sodium salt, tech	6.05	4.57854	1.20257	FALSE	FALSE	FALSE	293	1413	2	02G03	05D02
02	02G05	cmpd	Ethyl vanillate	5.52	4.04854	1.06337	FALSE	FALSE	FALSE	294	1414	2	02G05	05D03
02	02G07	cmpd	Ferric chloride anhydrous	5.27	3.79854	0.997702	FALSE	FALSE	FALSE	295	1415	2	02G07	05D04
02	02G09	cmpd	Hexetidine	5.7	4.22854	1.11064	FALSE	FALSE	FALSE	296	1416	2	02G09	05D05
02	02G13	cmpd	Iodine 0.1 mo ICI/I	5.26	3.78854	0.995075	FALSE	FALSE	FALSE	297	1417	2	02G13	05D07
02	02G15	cmpd	Isopropyl alcohol	6.19	4.71854	1.23934	FALSE	FALSE	FALSE	298	1418	2	02G15	05D08
02	02G19	cmpd	Methylbenzethonium chloride	7.83	6.35854	1.6701	up	hit	FALSE	299	1419	2	02G19	05D10
02	02G21	cmpd	Methyldopate hydrochloride	6.38	4.90854	1.28925	FALSE	FALSE	FALSE	300	1420	2	02G21	05D11
02	02I03	cmpd	Oxychlorosene	3.89	2.41854	0.635239	FALSE	FALSE	FALSE	301	1421	2	02I03	05E02
02	02I05	cmpd	Paraformaldehyde	4.98	3.50854	0.921532	FALSE	FALSE	FALSE	302	1422	2	02I05	05E03
02	02I07	cmpd	Potassium chlorate	4.9	3.42854	0.90052	FALSE	FALSE	FALSE	303	1423	2	02I07	05E04
02	02I09	cmpd	Potassium iodate	5.81	4.33854	1.13953	FALSE	FALSE	FALSE	304	1424	2	02I09	05E05
02	02I11	cmpd	Potassium perchlorate	5.53	4.05854	1.06599	FALSE	FALSE	FALSE	305	1425	2	02I11	05E06
02	02I13	cmpd	Povidone iodine	4.03	2.55854	0.672011	FALSE	FALSE	FALSE	306	1426	2	02I13	05E07
02	02I15	cmpd	Proflavine hemisulfate salt hydrate, powder	5.49	4.01854	1.05549	FALSE	FALSE	FALSE	307	1427	2	02I15	05E08
02	02I19	cmpd	Sodium hypochlorite solution	5.94	4.46854	1.17368	FALSE	FALSE	FALSE	308	1428	2	02I19	05E10
02	02K03	cmpd	Sodium lauryl sulfate (SDS)	4.49	3.01854	0.792832	FALSE	FALSE	FALSE	309	1429	2	02K03	05F02
02	02K05	cmpd	Sodium lauryl sulfate (Sodium dodecyl sulfate)	4.76	3.28854	0.863748	FALSE	FALSE	FALSE	310	1430	2	02K05	05F03
02	02K07	cmpd	Sodium perborate tetrahydrate	4.88	3.40854	0.895267	FALSE	FALSE	FALSE	311	1431	2	02K07	05F04
02	02K09	cmpd	Terpene resin (A - high m.w., B - low m.w.)	5	3.52854	0.926785	FALSE	FALSE	FALSE	312	1432	2	02K09	05F05
02	02K11	cmpd	Terpineol mixed isomers	5.26	3.78854	0.995075	FALSE	FALSE	FALSE	313	1433	2	02K11	05F06
02	02K13	cmpd	Tetradecyl sulfate, sodium salt, 95%	6.35	4.87854	1.28137	FALSE	FALSE	FALSE	314	1434	2	02K13	05F07
02	02K15	cmpd	Tetraethylammonium chloride hydrate	5.79	4.31854	1.13428	FALSE	FALSE	FALSE	315	1435	2	02K15	05F08
02	02K17	cmpd	Thonzonium bromide	7.41	5.93854	1.55978	FALSE	FALSE	FALSE	316	1436	2	02K17	05F09
02	02K19	cmpd	Thymol iodide	5.69	4.21854	1.10802	FALSE	FALSE	FALSE	317	1437	2	02K19	05F10
02	02M03	cmpd	Triclosan (5-chloro-2-(2,4-dichloro-phenoxy)phenol)	5.72	4.24854	1.1159	FALSE	FALSE	FALSE	318	1438	2	02M03	05G02
02	02M05	cmpd	Triple dye (Brilliant green FW 482.64, Gentian violate FW 408, Proflavine hemisulfate FW 258.29)	2.06	0.588542	0.154583	down	FALSE	hit	319	1439	2	02M05	05G03
02	02M07	cmpd	Veratrole	4.33	2.85854	0.750807	FALSE	FALSE	FALSE	320	1440	2	02M07	05G04
02	02M09	cmpd	Zinc peroxide	4.8	3.32854	0.874254	FALSE	FALSE	FALSE	321	1441	2	02M09	05G05
02	02M11	cmpd	Zinc sulfate	3.85	2.37854	0.624733	FALSE	FALSE	FALSE	322	1442	2	02M11	05G06
02	02A04	cmpd	5 Aminosalicylic acid	5.88	4.40854	1.15792	FALSE	FALSE	FALSE	323	1443	2	02A04	06A02
02	02A06	cmpd	Acetaminophen	6.21	4.73854	1.2446	FALSE	FALSE	FALSE	324	1444	2	02A06	06A03
02	02A08	cmpd	Ammonium salicylate	5.92	4.44854	1.16843	FALSE	FALSE	FALSE	325	1445	2	02A08	06A04
02	02A10	cmpd	Aspirin	6.4	4.92854	1.2945	FALSE	FALSE	FALSE	326	1446	2	02A10	06A05
02	02A12	cmpd	Camphor	5.7	4.22854	1.11064	FALSE	FALSE	FALSE	327	1447	2	02A12	06A06
02	02A14	cmpd	Dipyrone	5.98	4.50854	1.18419	FALSE	FALSE	FALSE	328	1448	2	02A14	06A07
02	02A16	cmpd	Ethoxazene (4-(4-ethoxy-phenylazo)-benzene-1,3-diamine)	6.68	5.20854	1.36804	FALSE	FALSE	FALSE	329	1449	2	02A16	06A08
02	02A18	cmpd	Ketorolac	5.68	4.20854	1.10539	FALSE	FALSE	FALSE	330	1450	2	02A18	06A09
02	02A20	cmpd	Methotrimeprazine	5.92	4.44854	1.16843	FALSE	FALSE	FALSE	331	1451	2	02A20	06A10
02	02A22	cmpd	Phenacetin (acetophenetidin)	6.2	4.72854	1.24197	FALSE	FALSE	FALSE	332	1452	2	02A22	06A11
02	02C04	cmpd	Phenyl salicylate	5.71	4.23854	1.11327	FALSE	FALSE	FALSE	333	1453	2	02C04	06B02
02	02C06	cmpd	Salicylamide	6.05	4.57854	1.20257	FALSE	FALSE	FALSE	334	1454	2	02C06	06B03
02	02C08	cmpd	Salicylic acid	5.22	3.74854	0.984569	FALSE	FALSE	FALSE	335	1455	2	02C08	06B04
02	02C10	cmpd	Tramadol hydrochloride	5.55	4.07854	1.07124	FALSE	FALSE	FALSE	336	1456	2	02C10	06B05
02	02C12	cmpd	Trolamine (Triethanolamine hydrochloride)	4.53	3.05854	0.803338	FALSE	FALSE	FALSE	337	1457	2	02C12	06B06
02	02C14	cmpd	Zomepirac	5.58	4.10854	1.07912	FALSE	FALSE	FALSE	338	1458	2	02C14	06B07
02	02C16	cmpd	Eugenol	5.16	3.68854	0.96881	FALSE	FALSE	FALSE	339	1459	2	02C16	06B08
02	02E04	cmpd	Nalbuphine	5.91	4.43854	1.1658	FALSE	FALSE	FALSE	340	1460	2	02E04	06C02
02	02E06	cmpd	Camphor	5.95	4.47854	1.17631	FALSE	FALSE	FALSE	341	1461	2	02E06	06C03
02	02E08	cmpd	Camphor, (1R)-(+)-	5.55	4.07854	1.07124	FALSE	FALSE	FALSE	342	1462	2	02E08	06C04
02	02E10	cmpd	Chlorobutanol	6.25	4.77854	1.2551	FALSE	FALSE	FALSE	343	1463	2	02E10	06C05
02	02E12	cmpd	Phenazopyridine	5.63	4.15854	1.09226	FALSE	FALSE	FALSE	344	1464	2	02E12	06C06
02	02E14	cmpd	Chloroform	5.16	3.68854	0.96881	FALSE	FALSE	FALSE	345	1465	2	02E14	06C07
02	02E16	cmpd	Ethyl vinyl ether	5.67	4.19854	1.10276	FALSE	FALSE	FALSE	346	1466	2	02E16	06C08
02	02E18	cmpd	Phenacaine (N,N'-bis-(4-ethoxy-phenyl)-acetamidine)	5.53	4.05854	1.06599	FALSE	FALSE	FALSE	347	1467	2	02E18	06C09
02	02E20	cmpd	Proparacaine	6.1	4.62854	1.2157	FALSE	FALSE	FALSE	348	1468	2	02E20	06C10
02	02E22	cmpd	Quinaldine	6.55	5.07854	1.3339	FALSE	FALSE	FALSE	349	1469	2	02E22	06C11
02	02G04	cmpd	Ketamine/Xylazine	5.66	4.18854	1.10014	FALSE	FALSE	FALSE	350	1470	2	02G04	06D02
02	02G06	cmpd	Propofol (2,6-diisopropylphenol)	5.24	3.76854	0.989822	FALSE	FALSE	FALSE	351	1471	2	02G06	06D03
02	02G08	cmpd	Benoxinate	5.23	3.75854	0.987196	FALSE	FALSE	FALSE	352	1472	2	02G08	06D04
02	02G10	cmpd	Benzocaine (Ethyl p-Aminobenzoate)	5.02	3.54854	0.932038	FALSE	FALSE	FALSE	353	1473	2	02G10	06D05
02	02G12	cmpd	Butamben (n-butyl p aminobenzoate)	5.29	3.81854	1.00295	FALSE	FALSE	FALSE	354	1474	2	02G12	06D06
02	02G14	cmpd	Chloroprocaine	5.1	3.62854	0.953051	FALSE	FALSE	FALSE	355	1475	2	02G14	06D07
02	02G18	cmpd	Diperodon hydrochloride	4.86	3.38854	0.890014	FALSE	FALSE	FALSE	356	1476	2	02G18	06D09
02	02G20	cmpd	Ethynodiol diacetate	5.34	3.86854	1.01609	FALSE	FALSE	FALSE	357	1477	2	02G20	06D10
02	02G22	cmpd	Lidocaine	6.01	4.53854	1.19207	FALSE	FALSE	FALSE	358	1478	2	02G22	06D11
02	02I04	cmpd	Procaine hydrochloride	5.04	3.56854	0.937291	FALSE	FALSE	FALSE	359	1479	2	02I04	06E02
02	02I06	cmpd	Risocaine (N-Propyl-p-aminobenzoate)	5.5	4.02854	1.05811	FALSE	FALSE	FALSE	360	1480	2	02I06	06E03
02	02I08	cmpd	Salicyl alcohol (2-Hydroxybenzyl alcohol)	5.13	3.65854	0.96093	FALSE	FALSE	FALSE	361	1481	2	02I08	06E04
02	02I12	cmpd	Isobutamben (Isobutyl 4-aminobenzoate)	4.98	3.50854	0.921532	FALSE	FALSE	FALSE	362	1482	2	02I12	06E06
02	02I14	cmpd	Aminopentamide sulfate	5.96	4.48854	1.17893	FALSE	FALSE	FALSE	363	1483	2	02I14	06E07
02	02I16	cmpd	Anisotropine methylbromide	5.95	4.47854	1.17631	FALSE	FALSE	FALSE	364	1484	2	02I16	06E08
02	02I18	cmpd	Benactyzine HCL	6.13	4.65854	1.22358	FALSE	FALSE	FALSE	365	1485	2	02I18	06E09
02	02I22	cmpd	Diphenoxylate hydrochloride/Atropine sulfate	5.64	4.16854	1.09488	FALSE	FALSE	FALSE	366	1486	2	02I22	06E11
02	02K04	cmpd	Flavoxate hydrochloride	4.76	3.28854	0.863748	FALSE	FALSE	FALSE	367	1487	2	02K04	06F02
02	02K06	cmpd	Glycopyrrolate	5.27	3.79854	0.997702	FALSE	FALSE	FALSE	368	1488	2	02K06	06F03
02	02K08	cmpd	Isopropamide iodide	5.5	4.02854	1.05811	FALSE	FALSE	FALSE	369	1489	2	02K08	06F04
02	02K10	cmpd	L-Hyoscyamine hydrochloride	5.73	4.25854	1.11852	FALSE	FALSE	FALSE	370	1490	2	02K10	06F05
02	02K12	cmpd	Mepenzolate bromide	5.2	3.72854	0.979316	FALSE	FALSE	FALSE	371	1491	2	02K12	06F06
02	02K14	cmpd	Methantheline bromide	5.23	3.75854	0.987196	FALSE	FALSE	FALSE	372	1492	2	02K14	06F07
02	02K16	cmpd	Oxyphencyclimine	5.85	4.37854	1.15004	FALSE	FALSE	FALSE	373	1493	2	02K16	06F08
02	02K18	cmpd	Oxyphenonium bromide	5.89	4.41854	1.16055	FALSE	FALSE	FALSE	374	1494	2	02K18	06F09
02	02K20	cmpd	Pipenzolate bromide	5.56	4.08854	1.07387	FALSE	FALSE	FALSE	375	1495	2	02K20	06F10
02	02K22	cmpd	Scopolamine	5.74	4.26854	1.12115	FALSE	FALSE	FALSE	376	1496	2	02K22	06F11
02	02M04	cmpd	Scopolamine (-)	4.23	2.75854	0.724542	FALSE	FALSE	FALSE	377	1497	2	02M04	06G02
02	02M06	cmpd	Scopolamine methyl bromide	5.54	4.06854	1.06862	FALSE	FALSE	FALSE	378	1498	2	02M06	06G03
02	02M08	cmpd	Tridihexethyl chloride	5.72	4.24854	1.1159	FALSE	FALSE	FALSE	379	1499	2	02M08	06G04
02	02M10	cmpd	Valethamate bromide	5.65	4.17854	1.09751	FALSE	FALSE	FALSE	380	1500	2	02M10	06G05
02	02M14	cmpd	Chlorphenesin carbamate	5.33	3.85854	1.01346	FALSE	FALSE	FALSE	381	1501	2	02M14	06G07
02	02M16	cmpd	Decamethonium Bromide	6.29	4.81854	1.26561	FALSE	FALSE	FALSE	382	1502	2	02M16	06G08
02	02M18	cmpd	Methocarbamol (Guaiacol Glyceryl Ether Carbamate)	5.83	4.35854	1.14479	FALSE	FALSE	FALSE	383	1503	2	02M18	06G09
02	02M20	cmpd	Mivacurium chloride	5.89	4.41854	1.16055	FALSE	FALSE	FALSE	384	1504	2	02M20	06G10
02	02O04	cmpd	Tizanadine	4.76	3.28854	0.863748	FALSE	FALSE	FALSE	385	1505	2	02O04	06H02
02	02O06	cmpd	Orphenadrine citrate	6.65	5.17854	1.36016	FALSE	FALSE	FALSE	386	1506	2	02O06	06H03
02	02O08	cmpd	Cisatracurium besylate	5.15	3.67854	0.966183	FALSE	FALSE	FALSE	387	1507	2	02O08	06H04
02	02O10	cmpd	Gallamine triethiodide	5.86	4.38854	1.15267	FALSE	FALSE	FALSE	388	1508	2	02O10	06H05
02	02O12	cmpd	Pancuronium bromide	5.57	4.09854	1.0765	FALSE	FALSE	FALSE	389	1509	2	02O12	06H06
02	02O14	cmpd	Rocuronium bromide (Zemuron)	6.03	4.55854	1.19732	FALSE	FALSE	FALSE	390	1510	2	02O14	06H07
02	02O16	cmpd	Succinylcholine chloride dihydrate	6.13	4.65854	1.22358	FALSE	FALSE	FALSE	391	1511	2	02O16	06H08
02	02O18	cmpd	Vecuronium bromide	5.07	3.59854	0.945171	FALSE	FALSE	FALSE	392	1512	2	02O18	06H09
02	02O20	cmpd	Vecuronium bromide	4.56	3.08854	0.811218	FALSE	FALSE	FALSE	393	1513	2	02O20	06H10
02	02B03	cmpd	Acetohexamide	4.89	3.41854	0.897893	FALSE	FALSE	FALSE	394	1514	2	02B03	07A02
02	02B05	cmpd	Glimepiride	5.32	3.84854	1.01083	FALSE	FALSE	FALSE	395	1515	2	02B05	07A03
02	02B07	cmpd	Glipizide	5.36	3.88854	1.02134	FALSE	FALSE	FALSE	396	1516	2	02B07	07A04
02	02B11	cmpd	Human insulin - Lente - zinc suspension	4.65	3.17854	0.834856	FALSE	FALSE	FALSE	397	1517	2	02B11	07A06
02	02B13	cmpd	Human insulin - NPH - isophane suspension	5.37	3.89854	1.02397	FALSE	FALSE	FALSE	398	1518	2	02B13	07A07
02	02B15	cmpd	Human insulin - Ultralente - extended zinc suspension	4.6	3.12854	0.821724	FALSE	FALSE	FALSE	399	1519	2	02B15	07A08
02	02B21	cmpd	Metformin (1,1-Dimethylbiguanide hydrochloride)	5.85	4.37854	1.15004	FALSE	FALSE	FALSE	400	1520	2	02B21	07A11
02	02D03	cmpd	Miglitol	4.41	2.93854	0.771819	FALSE	FALSE	FALSE	401	1521	2	02D03	07B02
02	02D05	cmpd	Phenformin hydrochloride	4.35	2.87854	0.75606	FALSE	FALSE	FALSE	402	1522	2	02D05	07B03
02	02D09	cmpd	Regular human insulin injection	4.61	3.13854	0.82435	FALSE	FALSE	FALSE	403	1523	2	02D09	07B05
02	02D11	cmpd	Regular iletin II (Insulin injection, USP Purified pork)	5.1	3.62854	0.953051	FALSE	FALSE	FALSE	404	1524	2	02D11	07B06
02	02D13	cmpd	Tolbutamide	5.07	3.59854	0.945171	FALSE	FALSE	FALSE	405	1525	2	02D13	07B07
02	02D15	cmpd	Troglitazone	5.61	4.13854	1.087	FALSE	FALSE	FALSE	406	1526	2	02D15	07B08
02	02D17	cmpd	Insulin aspart	4.78	3.30854	0.869001	FALSE	FALSE	FALSE	407	1527	2	02D17	07B09
02	02D21	cmpd	Insulin glargine	5.1	3.62854	0.953051	FALSE	FALSE	FALSE	408	1528	2	02D21	07B11
02	02F03	cmpd	Insulin lispro	5.06	3.58854	0.942544	FALSE	FALSE	FALSE	409	1529	2	02F03	07C02
02	02F15	cmpd	Etidronate disodium	4.35	2.87854	0.75606	FALSE	FALSE	FALSE	410	1530	2	02F15	07C08
02	02F17	cmpd	Etidronic acid (1-hydroxyethane-1,1-diphosphonic acid)	4.57	3.09854	0.813844	FALSE	FALSE	FALSE	411	1531	2	02F17	07C09
02	02F19	cmpd	Ibandronate	4.56	3.08854	0.811218	FALSE	FALSE	FALSE	412	1532	2	02F19	07C10
02	02F21	cmpd	Pamidronate disodium	4.07	2.59854	0.682517	FALSE	FALSE	FALSE	413	1533	2	02F21	07C11
02	02H03	cmpd	Raloxifene hydrochloride	3.94	2.46854	0.648372	FALSE	FALSE	FALSE	414	1534	2	02H03	07D02
02	02H05	cmpd	Sodium fluoride	3.73	2.25854	0.593215	FALSE	FALSE	FALSE	415	1535	2	02H05	07D03
02	02H13	cmpd	Cabergoline	5.12	3.64854	0.958304	FALSE	FALSE	FALSE	416	1536	2	02H13	07D07
02	02J07	cmpd	Protirelin (PyroGlu-His-Pro Amide, Thyrotropin releasing hormone)	5.19	3.71854	0.976689	FALSE	FALSE	FALSE	417	1537	2	02J07	07E04
02	02J13	cmpd	17β-ESTRADIOL DIPROPIONATE (1,3,5(10)-Estratrien-3,17B-dioldipropionate)	5.09	3.61854	0.950424	FALSE	FALSE	FALSE	418	1538	2	02J13	07E07
02	02J15	cmpd	DESOXIMETASONE (1,4-Pregnadien-9a-fluoro-16a-methyl-11B,21-diol-3,20-dione)	6.85	5.37854	1.41269	FALSE	FALSE	FALSE	419	1539	2	02J15	07E08
02	02J19	cmpd	Estrone (1,3,5(10)-Estratrien-3-ol-17-one)	5.86	4.38854	1.15267	FALSE	FALSE	FALSE	420	1540	2	02J19	07E10
02	02J21	cmpd	ESTRONE SODIUM SULPHATE (1,3,5(10)-Estratrien-3-ol-17-onesulphate, sodium salt)	6.4	4.92854	1.2945	FALSE	FALSE	FALSE	421	1541	2	02J21	07E11
02	02L03	cmpd	Estrone-3-sulfate	4.84	3.36854	0.884761	FALSE	FALSE	FALSE	422	1542	2	02L03	07F02
02	02L05	cmpd	Estropipate (1,3,5(10)-Estratrien-3-ol-17-onepiperazinesulphate)	4.42	2.94854	0.774446	FALSE	FALSE	FALSE	423	1543	2	02L05	07F03
02	02L07	cmpd	Mestranol (Ethynylestradiol 3-Methyl Ester)	5.01	3.53854	0.929412	FALSE	FALSE	FALSE	424	1544	2	02L07	07F04
02	02L09	cmpd	Quinestrol (17α-Ethynylestradiol 3-cyclopentyl ether)	5.61	4.13854	1.087	FALSE	FALSE	FALSE	425	1545	2	02L09	07F05
02	02L11	cmpd	β-Estradiol	5.86	4.38854	1.15267	FALSE	FALSE	FALSE	426	1546	2	02L11	07F06
02	02L13	cmpd	β-Estradiol 3-benzoate	5.1	3.62854	0.953051	FALSE	FALSE	FALSE	427	1547	2	02L13	07F07
02	02L15	cmpd	Ethinyl Estradiol (17α-Ethynylestradiol)	4.71	3.23854	0.850616	FALSE	FALSE	FALSE	428	1548	2	02L15	07F08
02	02L17	cmpd	6α-Methyl-17α-hydroxy-progesterone (Medroxyprogesterone)	7	5.52854	1.45209	FALSE	FALSE	FALSE	429	1549	2	02L17	07F09
02	02L19	cmpd	Chlormadinone acetate	5.61	4.13854	1.087	FALSE	FALSE	FALSE	430	1550	2	02L19	07F10
02	02L21	cmpd	Hydroxyprogesterone acetate (17alpha-Acetoxyprogesterone)	6.07	4.59854	1.20782	FALSE	FALSE	FALSE	431	1551	2	02L21	07F11
02	02N03	cmpd	Hydroxyprogesterone caproate (17-alpha-hydroxyprogesterone caproate)	5.71	4.23854	1.11327	FALSE	FALSE	FALSE	432	1552	2	02N03	07G02
02	02N05	cmpd	Medroxyprogesterone acetate	6.04	4.56854	1.19995	FALSE	FALSE	FALSE	433	1553	2	02N05	07G03
02	02N07	cmpd	Megestrol Acetate	6.37	4.89854	1.28662	FALSE	FALSE	FALSE	434	1554	2	02N07	07G04
02	02N09	cmpd	Norgestrel D(-) (Levonorgestrel)	6.37	4.89854	1.28662	FALSE	FALSE	FALSE	435	1555	2	02N09	07G05
02	02N11	cmpd	Pregnenolone acetate	4.78	3.30854	0.869001	FALSE	FALSE	FALSE	436	1556	2	02N11	07G06
02	02N13	cmpd	Progesterone	5.88	4.40854	1.15792	FALSE	FALSE	FALSE	437	1557	2	02N13	07G07
02	02N15	cmpd	Progesterone caproate (17alpha-hydroxyprogesterone)	5.47	3.99854	1.05023	FALSE	FALSE	FALSE	438	1558	2	02N15	07G08
02	02N17	cmpd	Iodine resublimed, p.a.	5.94	4.46854	1.17368	FALSE	FALSE	FALSE	439	1559	2	02N17	07G09
02	02N21	cmpd	L-Thyroxine [(3-[4-(4-Hydroxy-3,5-diiodophenoxy)-3,5-diiodophenyl]-L-alanine] = T4	4.63	3.15854	0.829603	FALSE	FALSE	FALSE	440	1560	2	02N21	07G11
02	02P03	cmpd	Methimazole	4.28	2.80854	0.737674	FALSE	FALSE	FALSE	441	1561	2	02P03	07H02
02	02P05	cmpd	Methylthiouracil (6-Methyl-2-thiouracil)	6.24	4.76854	1.25248	FALSE	FALSE	FALSE	442	1562	2	02P05	07H03
02	02P07	cmpd	Propylthiouracil (6-n-Propyl-2-thiouracil)	5.1	3.62854	0.953051	FALSE	FALSE	FALSE	443	1563	2	02P07	07H04
02	02P09	cmpd	Sodium perchlorate monohydrate	5.39	3.91854	1.02922	FALSE	FALSE	FALSE	444	1564	2	02P09	07H05
02	02B04	cmpd	Cromolyn	5.05	3.57854	0.939918	FALSE	FALSE	FALSE	445	1565	2	02B04	08A02
02	02B08	cmpd	Zafirlukast	5.74	4.26854	1.12115	FALSE	FALSE	FALSE	446	1566	2	02B08	08A04
02	02B10	cmpd	Antazoline	6.09	4.61854	1.21308	FALSE	FALSE	FALSE	447	1567	2	02B10	08A05
02	02B12	cmpd	Antazoline phosphate salt	6.34	4.86854	1.27874	FALSE	FALSE	FALSE	448	1568	2	02B12	08A06
02	02B14	cmpd	Astemizole	6.43	4.95854	1.30238	FALSE	FALSE	FALSE	449	1569	2	02B14	08A07
02	02B16	cmpd	Azelastine HCl	5.4	3.92854	1.03185	FALSE	FALSE	FALSE	450	1570	2	02B16	08A08
02	02B18	cmpd	Brompheniramine (+/-)-	5.84	4.36854	1.14741	FALSE	FALSE	FALSE	451	1571	2	02B18	08A09
02	02B20	cmpd	Carbinoxamine	6.08	4.60854	1.21045	FALSE	FALSE	FALSE	452	1572	2	02B20	08A10
02	02B22	cmpd	Chlorpheniramine	6.26	4.78854	1.25773	FALSE	FALSE	FALSE	453	1573	2	02B22	08A11
02	02D04	cmpd	Chlorphenoxamine hydrochloride	5.84	4.36854	1.14741	FALSE	FALSE	FALSE	454	1574	2	02D04	08B02
02	02D06	cmpd	Clemastine	5.74	4.26854	1.12115	FALSE	FALSE	FALSE	455	1575	2	02D06	08B03
02	02D08	cmpd	Clemizole	6.3	4.82854	1.26824	FALSE	FALSE	FALSE	456	1576	2	02D08	08B04
02	02D12	cmpd	Desloratadine	4.8	3.32854	0.874254	FALSE	FALSE	FALSE	457	1577	2	02D12	08B06
02	02D14	cmpd	Dimethindene (S, +) maleate	6.51	5.03854	1.32339	FALSE	FALSE	FALSE	458	1578	2	02D14	08B07
02	02D16	cmpd	Diphenhydramine	5.76	4.28854	1.1264	FALSE	FALSE	FALSE	459	1579	2	02D16	08B08
02	02D18	cmpd	Doxylamine Succinate salt	5.95	4.47854	1.17631	FALSE	FALSE	FALSE	460	1580	2	02D18	08B09
02	02D20	cmpd	Fexofenadine hydrochloride	5.27	3.79854	0.997702	FALSE	FALSE	FALSE	461	1581	2	02D20	08B10
02	02D22	cmpd	Ketotifen	5.56	4.08854	1.07387	FALSE	FALSE	FALSE	462	1582	2	02D22	08B11
02	02F06	cmpd	Levocabastine	5.1	3.62854	0.953051	FALSE	FALSE	FALSE	463	1583	2	02F06	08C03
02	02F10	cmpd	Nedocromil sodium	5.46	3.98854	1.04761	FALSE	FALSE	FALSE	464	1584	2	02F10	08C05
02	02F12	cmpd	Olopatadine hydrochloride ophthalmic solution	5.25	3.77854	0.992449	FALSE	FALSE	FALSE	465	1585	2	02F12	08C06
02	02F14	cmpd	Pheniramine	5.35	3.87854	1.01871	FALSE	FALSE	FALSE	466	1586	2	02F14	08C07
02	02F16	cmpd	Phenyltoloxamine	5.95	4.47854	1.17631	FALSE	FALSE	FALSE	467	1587	2	02F16	08C08
02	02F18	cmpd	Pyrilamine	5.05	3.57854	0.939918	FALSE	FALSE	FALSE	468	1588	2	02F18	08C09
02	02F20	cmpd	Pyrilamine maleate (Mepyramine maleate)	5.99	4.51854	1.18681	FALSE	FALSE	FALSE	469	1589	2	02F20	08C10
02	02H04	cmpd	Tripelennamine	5.81	4.33854	1.13953	FALSE	FALSE	FALSE	470	1590	2	02H04	08D02
02	02H06	cmpd	Triprolidine	5.02	3.54854	0.932038	FALSE	FALSE	FALSE	471	1591	2	02H06	08D03
02	02H10	cmpd	Acrivastine	5.85	4.37854	1.15004	FALSE	FALSE	FALSE	472	1592	2	02H10	08D05
02	02H12	cmpd	Azatadine maleate	6.01	4.53854	1.19207	FALSE	FALSE	FALSE	473	1593	2	02H12	08D06
02	02H14	cmpd	Bromodiphenhydramine hydrochloride	5.28	3.80854	1.00033	FALSE	FALSE	FALSE	474	1594	2	02H14	08D07
02	02H16	cmpd	Chlorpheniramine	5.67	4.19854	1.10276	FALSE	FALSE	FALSE	475	1595	2	02H16	08D08
02	02H18	cmpd	Emedastine difumarate	5.3	3.82854	1.00558	FALSE	FALSE	FALSE	476	1596	2	02H18	08D09
02	02H20	cmpd	Epinastine hydrochloride	5.66	4.18854	1.10014	FALSE	FALSE	FALSE	477	1597	2	02H20	08D10
02	02H22	cmpd	Terfenadine	6.34	4.86854	1.27874	FALSE	FALSE	FALSE	478	1598	2	02H22	08D11
02	02J04	cmpd	Benzonatate	5.57	4.09854	1.0765	FALSE	FALSE	FALSE	479	1599	2	02J04	08E02
02	02J08	cmpd	Hydrocodone polistirex/chlorpheniramine polistirex	5.54	4.06854	1.06862	FALSE	FALSE	FALSE	480	1600	2	02J08	08E04
02	02J10	cmpd	trans-Anethole	5.19	3.71854	0.976689	FALSE	FALSE	FALSE	481	1601	2	02J10	08E05
02	02J12	cmpd	Levopropoxyphene napsylate	4.73	3.25854	0.855869	FALSE	FALSE	FALSE	482	1602	2	02J12	08E06
02	02J14	cmpd	Dyphylline (Diprophylline (7-(2,3-Dihydroxypropyl)-theophylline))	5.16	3.68854	0.96881	FALSE	FALSE	FALSE	483	1603	2	02J14	08E07
02	02J16	cmpd	Epinephrine	7.44	5.96854	1.56766	FALSE	FALSE	FALSE	484	1604	2	02J16	08E08
02	02J18	cmpd	Ipratroprium bromide	5.14	3.66854	0.963557	FALSE	FALSE	FALSE	485	1605	2	02J18	08E09
02	02J22	cmpd	Isoproterenol ALSO 123	6.44	4.96854	1.30501	FALSE	FALSE	FALSE	486	1606	2	02J22	08E11
02	02L04	cmpd	Levalbuterol	5.05	3.57854	0.939918	FALSE	FALSE	FALSE	487	1607	2	02L04	08F02
02	02L06	cmpd	Methoxyphenamine	5.51	4.03854	1.06074	FALSE	FALSE	FALSE	488	1608	2	02L06	08F03
02	02L08	cmpd	Oxtriphylline	4.75	3.27854	0.861122	FALSE	FALSE	FALSE	489	1609	2	02L08	08F04
02	02L10	cmpd	Salmeterol (serevent discus)	6.01	4.53854	1.19207	FALSE	FALSE	FALSE	490	1610	2	02L10	08F05
02	02L18	cmpd	Aminophylline	4.92	3.44854	0.905773	FALSE	FALSE	FALSE	491	1611	2	02L18	08F09
02	02L20	cmpd	Isoetharine mesylate	6.01	4.53854	1.19207	FALSE	FALSE	FALSE	492	1612	2	02L20	08F10
02	02N04	cmpd	Albuterol (Salbutamol)	6.13	4.65854	1.22358	FALSE	FALSE	FALSE	493	1613	2	02N04	08G02
02	02N06	cmpd	(1R,2S)-(-)-Ephedrine	5.9	4.42854	1.16317	FALSE	FALSE	FALSE	494	1614	2	02N06	08G03
02	02N08	cmpd	N,N-Dimethylhexylamine	5.47	3.99854	1.05023	FALSE	FALSE	FALSE	495	1615	2	02N08	08G04
02	02N10	cmpd	Octodrine (1,5 dimethyhexylamine)	5.83	4.35854	1.14479	FALSE	FALSE	FALSE	496	1616	2	02N10	08G05
02	02N12	cmpd	Xylometazoline	6.26	4.78854	1.25773	FALSE	FALSE	FALSE	497	1617	2	02N12	08G06
02	02N14	cmpd	Norephedrine Hydrochloride (Phenylpropanolamine)	6.01	4.53854	1.19207	FALSE	FALSE	FALSE	498	1618	2	02N14	08G07
02	02N16	cmpd	Pseudoephedrine HCL (+)	6.55	5.07854	1.3339	FALSE	FALSE	FALSE	499	1619	2	02N16	08G08
02	02N18	cmpd	Pseudoephedrine, (1R,2R)-(-)-	5.86	4.38854	1.15267	FALSE	FALSE	FALSE	500	1620	2	02N18	08G09
02	02N20	cmpd	Pseudoephedrine, (1S,2S)-(+)-	6.01	4.53854	1.19207	FALSE	FALSE	FALSE	501	1621	2	02N20	08G10
02	02N22	cmpd	Tuaminoheptane (2-aminoheptane)	5.52	4.04854	1.06337	FALSE	FALSE	FALSE	502	1622	2	02N22	08G11
02	02P04	cmpd	Ammonium carbonate	5.16	3.68854	0.96881	FALSE	FALSE	FALSE	503	1623	2	02P04	08H02
02	02P08	cmpd	Guaiacol	5.65	4.17854	1.09751	FALSE	FALSE	FALSE	504	1624	2	02P08	08H04
02	02P10	cmpd	Guaiacolsulfonic acid potassium salt	6	4.52854	1.18944	FALSE	FALSE	FALSE	505	1625	2	02P10	08H05
02	02P12	cmpd	Guaifenesen (Guaiacol glyceryl ether)	5.68	4.20854	1.10539	FALSE	FALSE	FALSE	506	1626	2	02P12	08H06
02	02P14	cmpd	Guaifenesin	6.3	4.82854	1.26824	FALSE	FALSE	FALSE	507	1627	2	02P14	08H07
02	02P16	cmpd	n-Acetyl-l-cysteine	6.34	4.86854	1.27874	FALSE	FALSE	FALSE	508	1628	2	02P16	08H08
02	02P18	cmpd	Terpin (p-Menthane-1,8-diol monohydrate)	5.7	4.22854	1.11064	FALSE	FALSE	FALSE	509	1629	2	02P18	08H09
02	02P20	cmpd	Potassium guaiacolsulfonate	5.71	4.23854	1.11327	FALSE	FALSE	FALSE	510	1630	2	02P20	08H10
03	03A03	cmpd	Amlodipine besylate	5.89	4.41854	1.05005	FALSE	FALSE	FALSE	511	1631	3	03A03	09A02
03	03A05	cmpd	Bepridil	6.97	5.49854	1.30671	up	hit	FALSE	512	1632	3	03A05	09A03
03	03A11	cmpd	Nitroglycerine	5.97	4.49854	1.06907	FALSE	FALSE	FALSE	513	1633	3	03A11	09A06
03	03A13	cmpd	Sotalol	6.21	4.73854	1.1261	FALSE	FALSE	FALSE	514	1634	3	03A13	09A07
03	03A15	cmpd	Amyl Nitrate inhalant	5.7	4.22854	1.0049	FALSE	FALSE	FALSE	515	1635	3	03A15	09A08
03	03A17	cmpd	Atenolol	5.79	4.31854	1.02629	FALSE	FALSE	FALSE	516	1636	3	03A17	09A09
03	03A19	cmpd	Betaxolol	6.08	4.60854	1.09521	FALSE	FALSE	FALSE	517	1637	3	03A19	09A10
03	03A21	cmpd	Bisoprolol fumarate	6.04	4.56854	1.0857	FALSE	FALSE	FALSE	518	1638	3	03A21	09A11
03	03C03	cmpd	Captopril	6.63	5.15854	1.22591	up	FALSE	FALSE	519	1639	3	03C03	09B02
03	03C05	cmpd	Carteolol hydrochloride	6.03	4.55854	1.08333	FALSE	FALSE	FALSE	520	1640	3	03C05	09B03
03	03C07	cmpd	Carvedilol	6.51	5.03854	1.1974	FALSE	FALSE	FALSE	521	1641	3	03C07	09B04
03	03C11	cmpd	Clonidine	5.61	4.13854	0.983513	FALSE	FALSE	FALSE	522	1642	3	03C11	09B06
03	03C13	cmpd	Diazoxide	5.58	4.10854	0.976384	FALSE	FALSE	FALSE	523	1643	3	03C13	09B07
03	03C15	cmpd	Doxazosin mesylate salt	4.37	2.89854	0.688831	down	FALSE	FALSE	524	1644	3	03C15	09B08
03	03C17	cmpd	Enalaprilat	6.03	4.55854	1.08333	FALSE	FALSE	FALSE	525	1645	3	03C17	09B09
03	03C21	cmpd	Fenoldopam	6.7	5.22854	1.24255	up	FALSE	FALSE	526	1646	3	03C21	09B11
03	03E03	cmpd	Guanabenz acetate	6.47	4.99854	1.18789	FALSE	FALSE	FALSE	527	1647	3	03E03	09C02
03	03E05	cmpd	Guanethidine	5.36	3.88854	0.924101	FALSE	FALSE	FALSE	528	1648	3	03E05	09C03
03	03E07	cmpd	Guanfacine	6.48	5.00854	1.19027	FALSE	FALSE	FALSE	529	1649	3	03E07	09C04
03	03E09	cmpd	Hexamethonium Chloride	5.42	3.94854	0.93836	FALSE	FALSE	FALSE	530	1650	3	03E09	09C05
03	03E11	cmpd	Hydralazine	5.36	3.88854	0.924101	FALSE	FALSE	FALSE	531	1651	3	03E11	09C06
03	03E13	cmpd	Hydroflumethiazide	5.73	4.25854	1.01203	FALSE	FALSE	FALSE	532	1652	3	03E13	09C07
03	03E15	cmpd	Indapamide	5.38	3.90854	0.928854	FALSE	FALSE	FALSE	533	1653	3	03E15	09C08
03	03E17	cmpd	Irbesartan	4.94	3.46854	0.82429	FALSE	FALSE	FALSE	534	1654	3	03E17	09C09
03	03E19	cmpd	Labetalol ALSO 149 (2 hydroxy 5 ( 1 hydroxy-2((1 methyl-3phenylpropyl))	7.22	5.74854	1.36613	up	hit	FALSE	535	1655	3	03E19	09C10
03	03E21	cmpd	Losartan	5.32	3.84854	0.914596	FALSE	FALSE	FALSE	536	1656	3	03E21	09C11
03	03G03	cmpd	Mecamylamine	6.24	4.76854	1.13323	FALSE	FALSE	FALSE	537	1657	3	03G03	09D02
03	03G05	cmpd	Metformin (1,1-Dimethylbiguanide hydrochloride)	5.66	4.18854	0.995396	FALSE	FALSE	FALSE	538	1658	3	03G05	09D03
03	03G07	cmpd	Methyl-DOPA (alpha-methyl-L-beta-3,4-dihydroxyphenylalanine)	5.38	3.90854	0.928854	FALSE	FALSE	FALSE	539	1659	3	03G07	09D04
03	03G11	cmpd	Moexepril	3.88	2.40854	0.572383	down	FALSE	FALSE	540	1660	3	03G11	09D06
03	03G13	cmpd	Nisoldipine	3.81	2.33854	0.555748	down	FALSE	FALSE	541	1661	3	03G13	09D07
03	03G15	cmpd	Oxprenolol	7.45	5.97854	1.42078	up	hit	FALSE	542	1662	3	03G15	09D08
03	03G17	cmpd	Pargyline (N-Methyl-N-Propargylbenzylamine)	5.6	4.12854	0.981137	FALSE	FALSE	FALSE	543	1663	3	03G17	09D09
03	03G19	cmpd	Pentolinium	5.46	3.98854	0.947866	FALSE	FALSE	FALSE	544	1664	3	03G19	09D10
03	03G21	cmpd	Pinacidil	6.21	4.73854	1.1261	FALSE	FALSE	FALSE	545	1665	3	03G21	09D11
03	03I05	cmpd	Prazosin	5.62	4.14854	0.98589	FALSE	FALSE	FALSE	546	1666	3	03I05	09E03
03	03I07	cmpd	Propranolol	5.98	4.50854	1.07144	FALSE	FALSE	FALSE	547	1667	3	03I07	09E04
03	03I09	cmpd	Quinapril	6.24	4.76854	1.13323	FALSE	FALSE	FALSE	548	1668	3	03I09	09E05
03	03I15	cmpd	Sodium nitroprusside	4.99	3.51854	0.836172	FALSE	FALSE	FALSE	549	1669	3	03I15	09E08
03	03I17	cmpd	Telmisartan	3.67	2.19854	0.522477	down	FALSE	FALSE	550	1670	3	03I17	09E09
03	03I19	cmpd	Terazosin	5.91	4.43854	1.05481	FALSE	FALSE	FALSE	551	1671	3	03I19	09E10
03	03K03	cmpd	Verapamil	4.98	3.50854	0.833795	FALSE	FALSE	FALSE	552	1672	3	03K03	09F02
03	03K05	cmpd	Ergoloid mesylate	4.67	3.19854	0.760125	down	FALSE	FALSE	553	1673	3	03K05	09F03
03	03K07	cmpd	Phentolamine methane-sulfonate	5.38	3.90854	0.928854	FALSE	FALSE	FALSE	554	1674	3	03K07	09F04
03	03K13	cmpd	Alfuzosin	5.03	3.55854	0.845678	FALSE	FALSE	FALSE	555	1675	3	03K13	09F07
03	03K15	cmpd	Benazepril hydrochloride	5.14	3.66854	0.871819	FALSE	FALSE	FALSE	556	1676	3	03K15	09F08
03	03K17	cmpd	Candesartan cilexetil	5.15	3.67854	0.874195	FALSE	FALSE	FALSE	557	1677	3	03K17	09F09
03	03K21	cmpd	Guanadrel sulfate	5.77	4.29854	1.02154	FALSE	FALSE	FALSE	558	1678	3	03K21	09F11
03	03M03	cmpd	Lofexidine	5.7	4.22854	1.0049	FALSE	FALSE	FALSE	559	1679	3	03M03	09G02
03	03M05	cmpd	Mebutamate (2-Methyl-2-(1-methylpropyl)-1,3-propanediol dicarbamate)	5.97	4.49854	1.06907	FALSE	FALSE	FALSE	560	1680	3	03M05	09G03
03	03M07	cmpd	Syrosingopine	4.55	3.07854	0.731607	down	FALSE	FALSE	561	1681	3	03M07	09G04
03	03M09	cmpd	Isradipine	5.71	4.23854	1.00728	FALSE	FALSE	FALSE	562	1682	3	03M09	09G05
03	03M11	cmpd	Arterenol (Norepinephrine)	6.95	5.47854	1.30196	up	hit	FALSE	563	1683	3	03M11	09G06
03	03M15	cmpd	Mephentermine	6.53	5.05854	1.20215	FALSE	FALSE	FALSE	564	1684	3	03M15	09G08
03	03M17	cmpd	Mephentermine hemisulfate salt	5.47	3.99854	0.950243	FALSE	FALSE	FALSE	565	1685	3	03M17	09G09
03	03M19	cmpd	Metaraminol	6.48	5.00854	1.19027	FALSE	FALSE	FALSE	566	1686	3	03M19	09G10
03	03O03	cmpd	Norepinephrine	6.76	5.28854	1.25681	up	FALSE	FALSE	567	1687	3	03O03	09H02
03	03O05	cmpd	Pholedrine (p Hydroxymethamphetamine)	6.12	4.64854	1.10471	FALSE	FALSE	FALSE	568	1688	3	03O05	09H03
03	03O07	cmpd	Vasopressin	4.6	3.12854	0.743489	down	FALSE	FALSE	569	1689	3	03O07	09H04
03	03O11	cmpd	Nicotinyl alcohol (3-Pyridylcarbinol)	5.83	4.35854	1.0358	FALSE	FALSE	FALSE	570	1690	3	03O11	09H06
03	03O19	cmpd	Dextran	6.1	4.62854	1.09996	FALSE	FALSE	FALSE	571	1691	3	03O19	09H10
03	03O21	cmpd	Dextran 70 0.1%, Hypromellose 2910 0.3%	5.89	4.41854	1.05005	FALSE	FALSE	FALSE	572	1692	3	03O21	09H11
03	03A06	cmpd	Hetastarch (Hydroxyethyl starch)	5.66	4.18854	0.995396	FALSE	FALSE	FALSE	573	1693	3	03A06	10A03
03	03A10	cmpd	Plasma protein fraction human	3.68	2.20854	0.524854	down	FALSE	FALSE	574	1694	3	03A10	10A05
03	03A16	cmpd	Bretylium tosylate	4.89	3.41854	0.812407	FALSE	FALSE	FALSE	575	1695	3	03A16	10A08
03	03A18	cmpd	Esmolol	6.89	5.41854	1.2877	up	FALSE	FALSE	576	1696	3	03A18	10A09
03	03A20	cmpd	Flecainide	6.58	5.10854	1.21403	up	FALSE	FALSE	577	1697	3	03A20	10A10
03	03A22	cmpd	Metipranolol (4-(2-Hydroxy-3-(isopropylamino)propoxy)-2,3,6-trimethylphenyl acetate)	6.28	4.80854	1.14274	FALSE	FALSE	FALSE	578	1698	3	03A22	10A11
03	03C04	cmpd	Moricizine hydrochloride	5.4	3.92854	0.933607	FALSE	FALSE	FALSE	579	1699	3	03C04	10B02
03	03C06	cmpd	Disopyramide	6.22	4.74854	1.12848	FALSE	FALSE	FALSE	580	1700	3	03C06	10B03
03	03C08	cmpd	Procainamide HCL	5.6	4.12854	0.981137	FALSE	FALSE	FALSE	581	1701	3	03C08	10B04
03	03C10	cmpd	Tocainide hydrochloride	5.99	4.51854	1.07382	FALSE	FALSE	FALSE	582	1702	3	03C10	10B05
03	03C12	cmpd	Propafenone	6.82	5.34854	1.27107	up	FALSE	FALSE	583	1703	3	03C12	10B06
03	03C14	cmpd	Amiodarone	5.71	4.23854	1.00728	FALSE	FALSE	FALSE	584	1704	3	03C14	10B07
03	03C16	cmpd	Ibutilide fumarate	5.93	4.45854	1.05956	FALSE	FALSE	FALSE	585	1705	3	03C16	10B08
03	03C22	cmpd	Citric acid	6.31	4.83854	1.14987	FALSE	FALSE	FALSE	586	1706	3	03C22	10B11
03	03E04	cmpd	Citric acid trisodium salt dihydrate	5.55	4.07854	0.969254	FALSE	FALSE	FALSE	587	1707	3	03E04	10C02
03	03E06	cmpd	Coumarin	5.63	4.15854	0.988266	FALSE	FALSE	FALSE	588	1708	3	03E06	10C03
03	03E10	cmpd	Heparin	4.71	3.23854	0.769631	down	FALSE	FALSE	589	1709	3	03E10	10C05
03	03E12	cmpd	Phenindione (2-Phenyl-1,3-indandione)	5.48	4.00854	0.952619	FALSE	FALSE	FALSE	590	1710	3	03E12	10C06
03	03E14	cmpd	Warfarin (3-3-alpha-acetonylbenzyl-4-hydroxycoumarin)	6.24	4.76854	1.13323	FALSE	FALSE	FALSE	591	1711	3	03E14	10C07
03	03E16	cmpd	Anagrelide hydrochloride	5.25	3.77854	0.89796	FALSE	FALSE	FALSE	592	1712	3	03E16	10C08
03	03E18	cmpd	Cilostazol	5.82	4.34854	1.03342	FALSE	FALSE	FALSE	593	1713	3	03E18	10C09
03	03E20	cmpd	Dipyridamole	5.79	4.31854	1.02629	FALSE	FALSE	FALSE	594	1714	3	03E20	10C10
03	03G04	cmpd	Eptifibatide	5.28	3.80854	0.90509	FALSE	FALSE	FALSE	595	1715	3	03G04	10D02
03	03G06	cmpd	Ticlopidine	5.44	3.96854	0.943113	FALSE	FALSE	FALSE	596	1716	3	03G06	10D03
03	03G10	cmpd	Fondaparinux sodium	5.96	4.48854	1.06669	FALSE	FALSE	FALSE	597	1717	3	03G10	10D05
03	03G12	cmpd	Cholestyramine resin	5.25	3.77854	0.89796	FALSE	FALSE	FALSE	598	1718	3	03G12	10D06
03	03G14	cmpd	Clofibrate (2-2-methyl-propionic acid ethyl ester)	5.35	3.87854	0.921725	FALSE	FALSE	FALSE	599	1719	3	03G14	10D07
03	03G18	cmpd	DL-Carnitine hydrochloride (Levocarnitine)	6.29	4.81854	1.14511	FALSE	FALSE	FALSE	600	1720	3	03G18	10D09
03	03G20	cmpd	Ezetimibe	5.09	3.61854	0.859937	FALSE	FALSE	FALSE	601	1721	3	03G20	10D10
03	03G22	cmpd	Fenofibrate	6.27	4.79854	1.14036	FALSE	FALSE	FALSE	602	1722	3	03G22	10D11
03	03I04	cmpd	Fluvastatin sodium salt	5.22	3.74854	0.890831	FALSE	FALSE	FALSE	603	1723	3	03I04	10E02
03	03I06	cmpd	Gemfibrozil	5.75	4.27854	1.01678	FALSE	FALSE	FALSE	604	1724	3	03I06	10E03
03	03I08	cmpd	Lovastatin (Mevinolin)	5.76	4.28854	1.01916	FALSE	FALSE	FALSE	605	1725	3	03I08	10E04
03	03I10	cmpd	Pravastatin sodium	5.49	4.01854	0.954996	FALSE	FALSE	FALSE	606	1726	3	03I10	10E05
03	03I12	cmpd	Safflower oil	5.94	4.46854	1.06194	FALSE	FALSE	FALSE	607	1727	3	03I12	10E06
03	03I14	cmpd	3-hydroxytyramine (Dopamine)	7.49	6.01854	1.43029	up	hit	FALSE	608	1728	3	03I14	10E07
03	03I18	cmpd	Dopamine (3-Hydroxytyramine hydrochloride)	7.81	6.33854	1.50634	up	hit	FALSE	609	1729	3	03I18	10E09
03	03I20	cmpd	Glycocyamine (Guanidoacetic acid)	6.38	4.90854	1.1665	FALSE	FALSE	FALSE	610	1730	3	03I20	10E10
03	03I22	cmpd	Milrinone	6.02	4.54854	1.08095	FALSE	FALSE	FALSE	611	1731	3	03I22	10E11
03	03K04	cmpd	Strophanthidin	2.74	1.26854	0.301465	down	FALSE	hit	612	1732	3	03K04	10F02
03	03K06	cmpd	Strophanthin K	2.07	0.598542	0.142242	down	FALSE	hit	613	1733	3	03K06	10F03
03	03K08	cmpd	Acarbose	5.77	4.29854	1.02154	FALSE	FALSE	FALSE	614	1734	3	03K08	10F04
03	03K10	cmpd	Acetazolamide	5.55	4.07854	0.969254	FALSE	FALSE	FALSE	615	1735	3	03K10	10F05
03	03K12	cmpd	Bendroflumethiazide	5.76	4.28854	1.01916	FALSE	FALSE	FALSE	616	1736	3	03K12	10F06
03	03K14	cmpd	Benzthiazide	5.34	3.86854	0.919348	FALSE	FALSE	FALSE	617	1737	3	03K14	10F07
03	03K18	cmpd	Chlorthalidone	5.74	4.26854	1.01441	FALSE	FALSE	FALSE	618	1738	3	03K18	10F09
03	03K20	cmpd	D-Mannitol	5.23	3.75854	0.893207	FALSE	FALSE	FALSE	619	1739	3	03K20	10F10
03	03K22	cmpd	Ethoxzolamide (6-Ethoxy-2-benzothiazolesulfonamide)	6.31	4.83854	1.14987	FALSE	FALSE	FALSE	620	1740	3	03K22	10F11
03	03M04	cmpd	Furosemide	6.13	4.65854	1.10709	FALSE	FALSE	FALSE	621	1741	3	03M04	10G02
03	03M06	cmpd	Isosorbide	6.79	5.31854	1.26394	up	FALSE	FALSE	622	1742	3	03M06	10G03
03	03M08	cmpd	Methazolamide	6.12	4.64854	1.10471	FALSE	FALSE	FALSE	623	1743	3	03M08	10G04
03	03M10	cmpd	Methyclothiazide	5.28	3.80854	0.90509	FALSE	FALSE	FALSE	624	1744	3	03M10	10G05
03	03M12	cmpd	Phenoxyacetic acid	5.85	4.37854	1.04055	FALSE	FALSE	FALSE	625	1745	3	03M12	10G06
03	03M14	cmpd	Potassium nitrate	5.2	3.72854	0.886078	FALSE	FALSE	FALSE	626	1746	3	03M14	10G07
03	03M16	cmpd	Quinethazone	6.57	5.09854	1.21165	up	FALSE	FALSE	627	1747	3	03M16	10G08
03	03M18	cmpd	Torsemide	5.84	4.36854	1.03817	FALSE	FALSE	FALSE	628	1748	3	03M18	10G09
03	03M20	cmpd	Triamterene	6.6	5.12854	1.21878	up	FALSE	FALSE	629	1749	3	03M20	10G10
03	03M22	cmpd	Trichlormethiazide	7.55	6.07854	1.44455	up	hit	FALSE	630	1750	3	03M22	10G11
03	03O04	cmpd	6-Aminocaproic acid	6.56	5.08854	1.20928	up	FALSE	FALSE	631	1751	3	03O04	10H02
03	03O06	cmpd	Alginic acid free acid	4.08	2.60854	0.619913	down	FALSE	FALSE	632	1752	3	03O06	10H03
03	03O08	cmpd	Carbazochrome (Adrenochrome semicarbazone)	6.35	4.87854	1.15937	FALSE	FALSE	FALSE	633	1753	3	03O08	10H04
03	03O16	cmpd	Oxalic acid dyhydrate	5.49	4.01854	0.954996	FALSE	FALSE	FALSE	634	1754	3	03O16	10H08
03	03O18	cmpd	Tolonium chloride (Toluidine blue O)	6.31	4.83854	1.14987	FALSE	FALSE	FALSE	635	1755	3	03O18	10H09
03	03O20	cmpd	Tranexamic acid (trans-4-(Aminomethyl)-cyclohexanecarboxylic acid)	6.23	4.75854	1.13085	FALSE	FALSE	FALSE	636	1756	3	03O20	10H10
03	03O22	cmpd	Zinc acetate	4.44	2.96854	0.705466	down	FALSE	FALSE	637	1757	3	03O22	10H11
03	03B05	cmpd	Bismuth (III) phosphate	5.07	3.59854	0.855184	FALSE	FALSE	FALSE	638	1758	3	03B05	11A03
03	03B09	cmpd	Bismuth subnitrate	5.31	3.83854	0.912219	FALSE	FALSE	FALSE	639	1759	3	03B09	11A05
03	03B11	cmpd	Bismuth(III) citrate, -325 mesh, 99.99%	5.7	4.22854	1.0049	FALSE	FALSE	FALSE	640	1760	3	03B11	11A06
03	03B13	cmpd	Calcium carbonate	5.41	3.93854	0.935984	FALSE	FALSE	FALSE	641	1761	3	03B13	11A07
03	03B17	cmpd	Magnesium carbonate	6.31	4.83854	1.14987	FALSE	FALSE	FALSE	642	1762	3	03B17	11A09
03	03B19	cmpd	Magnesium hydroxide	6.73	5.25854	1.24968	up	FALSE	FALSE	643	1763	3	03B19	11A10
03	03B21	cmpd	Magnesium oxide	5.48	4.00854	0.952619	FALSE	FALSE	FALSE	644	1764	3	03B21	11A11
03	03D03	cmpd	Magnesium peroxide	6.17	4.69854	1.1166	FALSE	FALSE	FALSE	645	1765	3	03D03	11B02
03	03D07	cmpd	Sodium bicarbonate, powder	6	4.52854	1.0762	FALSE	FALSE	FALSE	646	1766	3	03D07	11B04
03	03D09	cmpd	Sodium bismuthate	5.53	4.05854	0.964501	FALSE	FALSE	FALSE	647	1767	3	03D09	11B05
03	03D11	cmpd	Bismuth subcarbonate (Bismuth Carbonate Oxide)	5.52	4.04854	0.962125	FALSE	FALSE	FALSE	648	1768	3	03D11	11B06
03	03D13	cmpd	Chlorpromazine	5.14	3.66854	0.871819	FALSE	FALSE	FALSE	649	1769	3	03D13	11B07
03	03D15	cmpd	Difenidol hydrochloride (Diphenidol)	6.01	4.53854	1.07857	FALSE	FALSE	FALSE	650	1770	3	03D15	11B08
03	03D17	cmpd	Dimenhydrinate	5.49	4.01854	0.954996	FALSE	FALSE	FALSE	651	1771	3	03D17	11B09
03	03D19	cmpd	Diphenidol	6.24	4.76854	1.13323	FALSE	FALSE	FALSE	652	1772	3	03D19	11B10
03	03D21	cmpd	Dolasetron mesylate (Anzamet)	5.46	3.98854	0.947866	FALSE	FALSE	FALSE	653	1773	3	03D21	11B11
03	03F07	cmpd	Meclizine	5.58	4.10854	0.976384	FALSE	FALSE	FALSE	654	1774	3	03F07	11C04
03	03F09	cmpd	Metoclopramide hydrochloride	4.92	3.44854	0.819537	FALSE	FALSE	FALSE	655	1775	3	03F09	11C05
03	03F11	cmpd	Ondansetron HCl	4.49	3.01854	0.717348	down	FALSE	FALSE	656	1776	3	03F11	11C06
03	03F15	cmpd	Prochlorperazine dimaleate	5.45	3.97854	0.94549	FALSE	FALSE	FALSE	657	1777	3	03F15	11C08
03	03F17	cmpd	Prochlorperazine dimaleate salt	5.71	4.23854	1.00728	FALSE	FALSE	FALSE	658	1778	3	03F17	11C09
03	03F19	cmpd	Aprepitant	5.72	4.24854	1.00965	FALSE	FALSE	FALSE	659	1779	3	03F19	11C10
03	03F21	cmpd	Thiethylperazine malate	6.2	4.72854	1.12373	FALSE	FALSE	FALSE	660	1780	3	03F21	11C11
03	03H03	cmpd	Ipecac syrup	2.36	0.888542	0.21116	down	FALSE	hit	661	1781	3	03H03	11D02
03	03H05	cmpd	Benzyl salicylate	6.19	4.71854	1.12135	FALSE	FALSE	FALSE	662	1782	3	03H05	11D03
03	03H07	cmpd	Cimetidine	6.14	4.66854	1.10947	FALSE	FALSE	FALSE	663	1783	3	03H07	11D04
03	03H09	cmpd	Esomeprazole	4.63	3.15854	0.750619	down	FALSE	FALSE	664	1784	3	03H09	11D05
03	03H11	cmpd	Misoprostol	5.97	4.49854	1.06907	FALSE	FALSE	FALSE	665	1785	3	03H11	11D06
03	03H13	cmpd	Nizatidine	5.24	3.76854	0.895584	FALSE	FALSE	FALSE	666	1786	3	03H13	11D07
03	03H15	cmpd	Omeprazole	5.73	4.25854	1.01203	FALSE	FALSE	FALSE	667	1787	3	03H15	11D08
03	03H17	cmpd	Pantoprazole	5.71	4.23854	1.00728	FALSE	FALSE	FALSE	668	1788	3	03H17	11D09
03	03J03	cmpd	Aluminum acetate, basic	4.12	2.64854	0.629419	down	FALSE	FALSE	669	1789	3	03J03	11E02
03	03J05	cmpd	Aluminum ammonium sulfate dodecahydrate	3.83	2.35854	0.560501	down	FALSE	FALSE	670	1790	3	03J05	11E03
03	03J07	cmpd	Aluminum potassium sulfate	4.12	2.64854	0.629419	down	FALSE	FALSE	671	1791	3	03J07	11E04
03	03J09	cmpd	Aluminum sodium sulfate	4.46	2.98854	0.710219	down	FALSE	FALSE	672	1792	3	03J09	11E05
03	03J11	cmpd	Bismuth III gallate basic hydrate	5.51	4.03854	0.959748	FALSE	FALSE	FALSE	673	1793	3	03J11	11E06
03	03J13	cmpd	Bismuth(III) oxide	6.2	4.72854	1.12373	FALSE	FALSE	FALSE	674	1794	3	03J13	11E07
03	03J15	cmpd	Boric acid	5.89	4.41854	1.05005	FALSE	FALSE	FALSE	675	1795	3	03J15	11E08
03	03J17	cmpd	Calamine	5.2	3.72854	0.886078	FALSE	FALSE	FALSE	676	1796	3	03J17	11E09
03	03J19	cmpd	Calcium hydroxide	6.08	4.60854	1.09521	FALSE	FALSE	FALSE	677	1797	3	03J19	11E10
03	03J21	cmpd	Gallic acid	5.59	4.11854	0.97876	FALSE	FALSE	FALSE	678	1798	3	03J21	11E11
03	03L05	cmpd	Witch hazel	5.04	3.56854	0.848054	FALSE	FALSE	FALSE	679	1799	3	03L05	11F03
03	03L09	cmpd	Zinc chloride	4.5	3.02854	0.719725	down	FALSE	FALSE	680	1800	3	03L09	11F05
03	03L11	cmpd	Zinc oxide	4.56	3.08854	0.733984	down	FALSE	FALSE	681	1801	3	03L11	11F06
03	03L13	cmpd	Benzyl alcohol	4.83	3.35854	0.798148	FALSE	FALSE	FALSE	682	1802	3	03L13	11F07
03	03L17	cmpd	Dehydrocholic acid	5.84	4.36854	1.03817	FALSE	FALSE	FALSE	683	1803	3	03L17	11F09
03	03N03	cmpd	Sodium taurochlolate hydrate	5.86	4.38854	1.04293	FALSE	FALSE	FALSE	684	1804	3	03N03	11G02
03	03N05	cmpd	Taurocholic acid, sodium salt hydrate	5.3	3.82854	0.909843	FALSE	FALSE	FALSE	685	1805	3	03N05	11G03
03	03N07	cmpd	Aloe	5.36	3.88854	0.924101	FALSE	FALSE	FALSE	686	1806	3	03N07	11G04
03	03N09	cmpd	Carboxymethyl-cellulose	3.47	1.99854	0.474948	down	FALSE	hit	687	1807	3	03N09	11G05
03	03N11	cmpd	Casanthranol	5.42	3.94854	0.93836	FALSE	FALSE	FALSE	688	1808	3	03N11	11G06
03	03N13	cmpd	Castor oil	2.89	1.41854	0.337113	down	FALSE	hit	689	1809	3	03N13	11G07
03	03N15	cmpd	Croton oil	3.92	2.44854	0.581889	down	FALSE	FALSE	690	1810	3	03N15	11G08
03	03N17	cmpd	Danthron (1,8-Dihydroxyanthraquinone)	6.72	5.24854	1.2473	up	FALSE	FALSE	691	1811	3	03N17	11G09
03	03N19	cmpd	Docusate sodium (Dioctyl Sulfosuccinate, sodium salt)	6.65	5.17854	1.23067	up	FALSE	FALSE	692	1812	3	03N19	11G10
03	03N21	cmpd	D-Sorbitol	6.17	4.69854	1.1166	FALSE	FALSE	FALSE	693	1813	3	03N21	11G11
03	03P03	cmpd	Karaya powder	5.64	4.16854	0.990643	FALSE	FALSE	FALSE	694	1814	3	03P03	11H02
03	03P05	cmpd	Magnesium chloride 6-hydrate	5.41	3.93854	0.935984	FALSE	FALSE	FALSE	695	1815	3	03P05	11H03
03	03P09	cmpd	Methyl-cellulose	5.93	4.45854	1.05956	FALSE	FALSE	FALSE	696	1816	3	03P09	11H05
03	03P11	cmpd	Olive oil	2.89	1.41854	0.337113	down	FALSE	hit	697	1817	3	03P11	11H06
03	03P15	cmpd	Potassium bitartrate (Potassium hydrogen tartrate)	5.68	4.20854	1.00015	FALSE	FALSE	FALSE	698	1818	3	03P15	11H08
03	03P17	cmpd	Potassium phosphate dibasic	6.06	4.58854	1.09045	FALSE	FALSE	FALSE	699	1819	3	03P17	11H09
03	03P19	cmpd	Potassium phosphate monobasic	6.67	5.19854	1.23542	up	FALSE	FALSE	700	1820	3	03P19	11H10
03	03P21	cmpd	Potassium sodium tartrate tetrahydrate	6.11	4.63854	1.10234	FALSE	FALSE	FALSE	701	1821	3	03P21	11H11
03	03B04	cmpd	Potassium sulfate, fine crystal	5.46	3.98854	0.947866	FALSE	FALSE	FALSE	702	1822	3	03B04	12A02
03	03B06	cmpd	Psyllium husk (Metamucil)	4.38	2.90854	0.691207	down	FALSE	FALSE	703	1823	3	03B06	12A03
03	03B08	cmpd	Senna syrup (Sennosides 8.8mg/5mL)	7.03	5.55854	1.32097	up	hit	FALSE	704	1824	3	03B08	12A04
03	03B10	cmpd	Sodium phosphate dibasic	5.89	4.41854	1.05005	FALSE	FALSE	FALSE	705	1825	3	03B10	12A05
03	03B12	cmpd	Sodium phosphate dodecahydrate	5.98	4.50854	1.07144	FALSE	FALSE	FALSE	706	1826	3	03B12	12A06
03	03B14	cmpd	Sodium phosphate monobasic	6.15	4.67854	1.11184	FALSE	FALSE	FALSE	707	1827	3	03B14	12A07
03	03B16	cmpd	Sodium sulfate, powder	5.67	4.19854	0.997772	FALSE	FALSE	FALSE	708	1828	3	03B16	12A08
03	03B22	cmpd	Deferoxamine mesylate	5.11	3.63854	0.86469	FALSE	FALSE	FALSE	709	1829	3	03B22	12A11
03	03D04	cmpd	Edetate calcium disodium (Calcium disodium versenate)	5.6	4.12854	0.981137	FALSE	FALSE	FALSE	710	1830	3	03D04	12B02
03	03D06	cmpd	Ethylenediaminetetraacetic acid, calcium disodium salt hydrate	5.7	4.22854	1.0049	FALSE	FALSE	FALSE	711	1831	3	03D06	12B03
03	03D10	cmpd	L-Arginine	5.33	3.85854	0.916972	FALSE	FALSE	FALSE	712	1832	3	03D10	12B05
03	03D12	cmpd	L-Arginine L-glutamate salt	5.23	3.75854	0.893207	FALSE	FALSE	FALSE	713	1833	3	03D12	12B06
03	03D14	cmpd	L-Arginine hydrochloride	4.96	3.48854	0.829042	FALSE	FALSE	FALSE	714	1834	3	03D14	12B07
03	03D16	cmpd	Protamine chloride, grade V	5.09	3.61854	0.859937	FALSE	FALSE	FALSE	715	1835	3	03D16	12B08
03	03D20	cmpd	Trientine (Triethylenetetramine)	5.21	3.73854	0.888454	FALSE	FALSE	FALSE	716	1836	3	03D20	12B10
03	03D22	cmpd	Sodium Thiosulfate	5.85	4.37854	1.04055	FALSE	FALSE	FALSE	717	1837	3	03D22	12B11
03	03F04	cmpd	Succimer (meso-2,3-dimercaptosuccinic acid)	4.7	3.22854	0.767254	down	FALSE	FALSE	718	1838	3	03F04	12C02
03	03F06	cmpd	Tiopronin (n-2-mercaptopropionyl glycine)	5.73	4.25854	1.01203	FALSE	FALSE	FALSE	719	1839	3	03F06	12C03
03	03F08	cmpd	Hexadimethrine bormide	4.12	2.64854	0.629419	down	FALSE	FALSE	720	1840	3	03F08	12C04
03	03F10	cmpd	Ethanol	5.65	4.17854	0.993019	FALSE	FALSE	FALSE	721	1841	3	03F10	12C05
03	03F12	cmpd	Pralidoxime (2-Pyridinealdoxime methiodide)	6.15	4.67854	1.11184	FALSE	FALSE	FALSE	722	1842	3	03F12	12C06
03	03F14	cmpd	Pralidoxime (pyridine 2-aldoximemethochloride)	5.72	4.24854	1.00965	FALSE	FALSE	FALSE	723	1843	3	03F14	12C07
03	03F20	cmpd	Flumazenil	6.19	4.71854	1.12135	FALSE	FALSE	FALSE	724	1844	3	03F20	12C10
03	03H04	cmpd	Nalmefene	6.6	5.12854	1.21878	up	FALSE	FALSE	725	1845	3	03H04	12D02
03	03H06	cmpd	Sodium polystyrene sulfonate suspension (15g/60mL)	5.76	4.28854	1.01916	FALSE	FALSE	FALSE	726	1846	3	03H06	12D03
03	03H08	cmpd	Cysteamine (beta-mercaptoethylamine hydrochloride)	5.1	3.62854	0.862313	FALSE	FALSE	FALSE	727	1847	3	03H08	12D04
03	03H10	cmpd	Fomepizole (4-methylpyrazole)	5.64	4.16854	0.990643	FALSE	FALSE	FALSE	728	1848	3	03H10	12D05
03	03H12	cmpd	Copper (II) sulfate	6.83	5.35854	1.27344	up	FALSE	FALSE	729	1849	3	03H12	12D06
03	03H14	cmpd	Basic fuchsin hydrochloride	6.19	4.71854	1.12135	FALSE	FALSE	FALSE	730	1850	3	03H14	12D07
03	03H20	cmpd	Evans blue	6.45	4.97854	1.18314	FALSE	FALSE	FALSE	731	1851	3	03H20	12D10
03	03J04	cmpd	Perflubron (Perfluorooctyl bromide)	4.94	3.46854	0.82429	FALSE	FALSE	FALSE	732	1852	3	03J04	12E02
03	03J06	cmpd	Fluorescein	4.61	3.13854	0.745866	down	FALSE	FALSE	733	1853	3	03J06	12E03
03	03J08	cmpd	Phenolphthalein beta-D-glucuronide sodium salt	5.68	4.20854	1.00015	FALSE	FALSE	FALSE	734	1854	3	03J08	12E04
03	03J10	cmpd	Rose bengal	4.52	3.04854	0.724478	down	FALSE	FALSE	735	1855	3	03J10	12E05
03	03J12	cmpd	Pentagastrin (N-t-Boc-β-Ala-Trp-Met-Asp-Phe)	4.95	3.47854	0.826666	FALSE	FALSE	FALSE	736	1856	3	03J12	12E06
03	03J14	cmpd	Betazole	5.89	4.41854	1.05005	FALSE	FALSE	FALSE	737	1857	3	03J14	12E07
03	03J18	cmpd	D-Xylose	5.22	3.74854	0.890831	FALSE	FALSE	FALSE	738	1858	3	03J18	12E09
03	03J20	cmpd	Zoxazolamine (2-amino-5-chlorobenzoxazole)	6.09	4.61854	1.09758	FALSE	FALSE	FALSE	739	1859	3	03J20	12E10
03	03J22	cmpd	Glycerin (Glycerol)	5.62	4.14854	0.98589	FALSE	FALSE	FALSE	740	1860	3	03J22	12E11
03	03L04	cmpd	Oleic acid (cis-9-Octadecenoic acid)	5.1	3.62854	0.862313	FALSE	FALSE	FALSE	741	1861	3	03L04	12F02
03	03L06	cmpd	Bentiromide (N-Benzoyl-L-tyrosyl-p-aminobenzoic acid (bentiromide)	5.84	4.36854	1.03817	FALSE	FALSE	FALSE	742	1862	3	03L06	12F03
03	03L08	cmpd	Metyrapone (2-methyl-1,2-di-3-pyridyl 1-propanone)	5.04	3.56854	0.848054	FALSE	FALSE	FALSE	743	1863	3	03L08	12F04
03	03L10	cmpd	Iofetamine	5.28	3.80854	0.90509	FALSE	FALSE	FALSE	744	1864	3	03L10	12F05
03	03L14	cmpd	Sodium diatrizoate	4.96	3.48854	0.829042	FALSE	FALSE	FALSE	745	1865	3	03L14	12F07
03	03L16	cmpd	Iohexol (Histodenz (5-(N-2-3-dihydroxypropyl-acetimido)-2,4,6-triiodo-N,N'-bis-(2,3-dihydroxypropyl)-isophthalamide))	4.48	3.00854	0.714972	down	FALSE	FALSE	746	1866	3	03L16	12F08
03	03L18	cmpd	Meglumine diatrizoate	6.32	4.84854	1.15224	FALSE	FALSE	FALSE	747	1867	3	03L18	12F09
03	03L20	cmpd	Metrizoic acid	6.1	4.62854	1.09996	FALSE	FALSE	FALSE	748	1868	3	03L20	12F10
03	03L22	cmpd	Iopanoic acid	6.42	4.94854	1.17601	FALSE	FALSE	FALSE	749	1869	3	03L22	12F11
03	03N04	cmpd	Aminohippuric acid (p-aminohippuritic acid)	4.32	2.84854	0.676948	down	FALSE	FALSE	750	1870	3	03N04	12G02
03	03N06	cmpd	Inulin	5.14	3.66854	0.871819	FALSE	FALSE	FALSE	751	1871	3	03N06	12G03
03	03N08	cmpd	Phenolsulfonphthalein (Phenol red free acid)	5.93	4.45854	1.05956	FALSE	FALSE	FALSE	752	1872	3	03N08	12G04
03	03N12	cmpd	Sodium chromate	2.71	1.23854	0.294336	down	FALSE	hit	753	1873	3	03N12	12G06
03	03N14	cmpd	Mebrofenin ((3-Bromo-2,4,6-trimethylphenylcarbamoyl) methyliminodiacetic acid)	5.87	4.39854	1.0453	FALSE	FALSE	FALSE	754	1874	3	03N14	12G07
03	03N16	cmpd	Lidofenin (N-(2,6-Dimethylphenyl-carbamoylmethyl)iminodiacetic acid)	6.05	4.57854	1.08808	FALSE	FALSE	FALSE	755	1875	3	03N16	12G08
03	03N18	cmpd	Oleic acid, potassium salt	6.4	4.92854	1.17125	FALSE	FALSE	FALSE	756	1876	3	03N18	12G09
03	03N20	cmpd	Seleno-D, L-methionine	6.02	4.54854	1.08095	FALSE	FALSE	FALSE	757	1877	3	03N20	12G10
03	03N22	cmpd	Disofenin (N-(2,6-Diisopropylphenyl-carbamoylmethyl)-iminodiacetic acid)	6.1	4.62854	1.09996	FALSE	FALSE	FALSE	758	1878	3	03N22	12G11
03	03P04	cmpd	Magnesium acetate	5.33	3.85854	0.916972	FALSE	FALSE	FALSE	759	1879	3	03P04	12H02
03	03P06	cmpd	Ritodrine	6.78	5.30854	1.26156	up	FALSE	FALSE	760	1880	3	03P06	12H03
03	03P10	cmpd	Glucose (D)	5.78	4.30854	1.02391	FALSE	FALSE	FALSE	761	1881	3	03P10	12H05
03	03P12	cmpd	Rubidium iodide	5.85	4.37854	1.04055	FALSE	FALSE	FALSE	762	1882	3	03P12	12H06
03	03P14	cmpd	Sodium iodide	6.23	4.75854	1.13085	FALSE	FALSE	FALSE	763	1883	3	03P14	12H07
03	03P16	cmpd	Potassium bicarbonate, granular	6.08	4.60854	1.09521	FALSE	FALSE	FALSE	764	1884	3	03P16	12H08
03	03P18	cmpd	Chymopapain	5.4	3.92854	0.933607	FALSE	FALSE	FALSE	765	1885	3	03P18	12H09
04	04A03	cmpd	Atracurium besylate	5.7	4.22854	0.940896	FALSE	FALSE	FALSE	766	1886	4	04A03	13A02
04	04A05	cmpd	Beclamide (n-benzyl 3 chloropropionamide)	4.41	2.93854	0.653857	down	FALSE	FALSE	767	1887	4	04A05	13A03
04	04A09	cmpd	DL-Glutamic acid monohydrate	4.58	3.10854	0.691684	down	FALSE	FALSE	768	1888	4	04A09	13A05
04	04A11	cmpd	Ethosuximide	4.37	2.89854	0.644956	down	FALSE	FALSE	769	1889	4	04A11	13A06
04	04A13	cmpd	Felbamate	3.95	2.47854	0.551502	down	FALSE	FALSE	770	1890	4	04A13	13A07
04	04A15	cmpd	Fosphenytoin sodium	4.75	3.27854	0.72951	down	FALSE	FALSE	771	1891	4	04A15	13A08
04	04A17	cmpd	Gabapentin	5.44	3.96854	0.883043	FALSE	FALSE	FALSE	772	1892	4	04A17	13A09
04	04A19	cmpd	Lamotrigine	6.32	4.84854	1.07885	FALSE	FALSE	FALSE	773	1893	4	04A19	13A10
04	04C03	cmpd	Magnesium sulfate	6.16	4.68854	1.04325	FALSE	FALSE	FALSE	774	1894	4	04C03	13B02
04	04C05	cmpd	Mephenytoin	4.59	3.11854	0.693909	down	FALSE	FALSE	775	1895	4	04C05	13B03
04	04C07	cmpd	Paramethadione	4.1	2.62854	0.584879	down	FALSE	FALSE	776	1896	4	04C07	13B04
04	04C09	cmpd	Phenacemide (Phenylacetylurea)	3.82	2.34854	0.522576	down	FALSE	FALSE	777	1897	4	04C09	13B05
04	04C11	cmpd	Phenytoin (5,5Diphenylhydantoin sodium salt)	3.87	2.39854	0.533701	down	FALSE	FALSE	778	1898	4	04C11	13B06
04	04C13	cmpd	Primidone	3.73	2.25854	0.50255	down	FALSE	FALSE	779	1899	4	04C13	13B07
04	04C15	cmpd	Strontium bromide hexahydrate	3.58	2.10854	0.469173	down	FALSE	hit	780	1900	4	04C15	13B08
04	04C19	cmpd	Trimethadione (3,5,5,trimethyloxazol-idine,2,4 dione)	5.29	3.81854	0.849666	FALSE	FALSE	FALSE	781	1901	4	04C19	13B10
04	04C21	cmpd	Valproic acid (2-propylpentanoic acid)	5.66	4.18854	0.931995	FALSE	FALSE	FALSE	782	1902	4	04C21	13B11
04	04E03	cmpd	Zonisamide	6.29	4.81854	1.07218	FALSE	FALSE	FALSE	783	1903	4	04E03	13C02
04	04E05	cmpd	Ethotoin	5.31	3.83854	0.854116	FALSE	FALSE	FALSE	784	1904	4	04E05	13C03
04	04E07	cmpd	Phensuximide	4.12	2.64854	0.589329	down	FALSE	FALSE	785	1905	4	04E07	13C04
04	04E11	cmpd	Amoxapine	3.15	1.67854	0.373493	down	FALSE	hit	786	1906	4	04E11	13C06
04	04E13	cmpd	BUPROPION	4.74	3.26854	0.727285	down	FALSE	FALSE	787	1907	4	04E13	13C07
04	04E15	cmpd	Citalopram	3.6	2.12854	0.473623	down	FALSE	hit	788	1908	4	04E15	13C08
04	04E17	cmpd	Clomipramine	7.29	5.81854	1.29469	up	FALSE	FALSE	789	1909	4	04E17	13C09
04	04E19	cmpd	Desipramine	5.97	4.49854	1.00097	FALSE	FALSE	FALSE	790	1910	4	04E19	13C10
04	04G05	cmpd	Escitalopram oxalate	4.29	2.81854	0.627156	down	FALSE	FALSE	791	1911	4	04G05	13D03
04	04G07	cmpd	Fluoxetine	2.84	1.36854	0.304515	down	FALSE	hit	792	1912	4	04G07	13D04
04	04G09	cmpd	Fluvoxamine maleate	3.82	2.34854	0.522576	down	FALSE	FALSE	793	1913	4	04G09	13D05
04	04G15	cmpd	Iproniazid (Isonicotinic acid hydrazide)	5.6	4.12854	0.918645	FALSE	FALSE	FALSE	794	1914	4	04G15	13D08
04	04G17	cmpd	Iproniazid phosphate salt	5.36	3.88854	0.865242	FALSE	FALSE	FALSE	795	1915	4	04G17	13D09
04	04G21	cmpd	Maprotiline	7.39	5.91854	1.31694	up	hit	FALSE	796	1916	4	04G21	13D11
04	04I03	cmpd	Mirtazapine	5.37	3.89854	0.867467	FALSE	FALSE	FALSE	797	1917	4	04I03	13E02
04	04I07	cmpd	Nialamide	3.58	2.10854	0.469173	down	FALSE	hit	798	1918	4	04I07	13E04
04	04I09	cmpd	Nicotine	3.56	2.08854	0.464723	down	FALSE	hit	799	1919	4	04I09	13E05
04	04I11	cmpd	Nomifensine maleate	3.43	1.95854	0.435796	down	FALSE	hit	800	1920	4	04I11	13E06
04	04I13	cmpd	Protriptyline	3.18	1.70854	0.380169	down	FALSE	hit	801	1921	4	04I13	13E07
04	04I15	cmpd	Rubidium Chloride	4.26	2.78854	0.62048	down	FALSE	FALSE	802	1922	4	04I15	13E08
04	04I17	cmpd	Sertraline hydrochloride	2.14	0.668542	0.148758	down	FALSE	hit	803	1923	4	04I17	13E09
04	04I19	cmpd	Tranylcypromine HCL (trans-2-phenylcyclopropylamine)	4.01	2.53854	0.564853	down	FALSE	FALSE	804	1924	4	04I19	13E10
04	04I21	cmpd	Tri-lithium citrate	6.23	4.75854	1.05883	FALSE	FALSE	FALSE	805	1925	4	04I21	13E11
04	04K03	cmpd	Selegiline (Deprenyl R-(-))	5.76	4.28854	0.954246	FALSE	FALSE	FALSE	806	1926	4	04K03	13F02
04	04K05	cmpd	Isocarboxazid	4.04	2.56854	0.571528	down	FALSE	FALSE	807	1927	4	04K05	13F03
04	04K07	cmpd	Benztropine mesylate	4.01	2.53854	0.564853	down	FALSE	FALSE	808	1928	4	04K07	13F04
04	04K09	cmpd	Benztropine Methane-Sulfonate	4.3	2.82854	0.629381	down	FALSE	FALSE	809	1929	4	04K09	13F05
04	04K11	cmpd	Levodopa (L-beta-3,4-Dihydroxyphenylananine)	3.49	2.01854	0.449147	down	FALSE	hit	810	1930	4	04K11	13F06
04	04K13	cmpd	Procyclidine	3.8	2.32854	0.518125	down	FALSE	FALSE	811	1931	4	04K13	13F07
04	04K17	cmpd	Selegiline (Deprenyl R-(-))	4.62	3.14854	0.700584	down	FALSE	FALSE	812	1932	4	04K17	13F09
04	04K19	cmpd	Biperiden hydrochloride	5.07	3.59854	0.800714	FALSE	FALSE	FALSE	813	1933	4	04K19	13F10
04	04M07	cmpd	Lithium benzoate	3.94	2.46854	0.549277	down	FALSE	FALSE	814	1934	4	04M07	13G04
04	04M09	cmpd	Lithium bromide	4.07	2.59854	0.578203	down	FALSE	FALSE	815	1935	4	04M09	13G05
04	04M11	cmpd	Lithium salicylate	3.87	2.39854	0.533701	down	FALSE	FALSE	816	1936	4	04M11	13G06
04	04M13	cmpd	Mesoridazine besylate	4.15	2.67854	0.596004	down	FALSE	FALSE	817	1937	4	04M13	13G07
04	04M15	cmpd	Quetiapine fumarate	3.52	2.04854	0.455822	down	FALSE	hit	818	1938	4	04M15	13G08
04	04M17	cmpd	Risperidone	4.11	2.63854	0.587104	down	FALSE	FALSE	819	1939	4	04M17	13G09
04	04M21	cmpd	Acetophenazine maleate	6.21	4.73854	1.05438	FALSE	FALSE	FALSE	820	1940	4	04M21	13G11
04	04O03	cmpd	Molindone hydrochloride	5.64	4.16854	0.927545	FALSE	FALSE	FALSE	821	1941	4	04O03	13H02
04	04O05	cmpd	Piperacetazine	6.02	4.54854	1.0121	FALSE	FALSE	FALSE	822	1942	4	04O05	13H03
04	04O07	cmpd	Hydroxyzine	5.91	4.43854	0.987623	FALSE	FALSE	FALSE	823	1943	4	04O07	13H04
04	04O09	cmpd	Hydroxyzine (Dihydrochloride)	4.41	2.93854	0.653857	down	FALSE	FALSE	824	1944	4	04O09	13H05
04	04O11	cmpd	Meprobamate	3.53	2.05854	0.458047	down	FALSE	hit	825	1945	4	04O11	13H06
04	04A04	cmpd	Brimonidine (UK 14,304)	3.49	2.01854	0.449147	down	FALSE	hit	826	1946	4	04A04	14A02
04	04A06	cmpd	Dichlorophenamide	4.61	3.13854	0.698359	down	FALSE	FALSE	827	1947	4	04A06	14A03
04	04A08	cmpd	Dorzolamide	4.31	2.83854	0.631606	down	FALSE	FALSE	828	1948	4	04A08	14A04
04	04A10	cmpd	Lantanoprost	4.62	3.14854	0.700584	down	FALSE	FALSE	829	1949	4	04A10	14A05
04	04A12	cmpd	Latanoprost opthalmic solution	4.55	3.07854	0.685008	down	FALSE	FALSE	830	1950	4	04A12	14A06
04	04A14	cmpd	Levobunolol, HCl (-)	4.64	3.16854	0.705034	down	FALSE	FALSE	831	1951	4	04A14	14A07
04	04A16	cmpd	Pilocarpine hydrochloride	4.61	3.13854	0.698359	down	FALSE	FALSE	832	1952	4	04A16	14A08
04	04A18	cmpd	Bimatoprost	6.25	4.77854	1.06328	FALSE	FALSE	FALSE	833	1953	4	04A18	14A09
04	04A20	cmpd	Carbachol (Carbamylcholine chloride)	6.76	5.28854	1.17676	FALSE	FALSE	FALSE	834	1954	4	04A20	14A10
04	04A22	cmpd	Dexpanthenol (D-Panthenol)	6.88	5.40854	1.20346	FALSE	FALSE	FALSE	835	1955	4	04A22	14A11
04	04C04	cmpd	Edrophonium chloride	4.19	2.71854	0.604905	down	FALSE	FALSE	836	1956	4	04C04	14B02
04	04C06	cmpd	Guanidine hydrochloride	4.92	3.44854	0.767337	FALSE	FALSE	FALSE	837	1957	4	04C06	14B03
04	04C08	cmpd	Methacholine chloride	4.79	3.31854	0.738411	down	FALSE	FALSE	838	1958	4	04C08	14B04
04	04C10	cmpd	Methylatropine nitrate (Atropine methyl nitrate)	4.2	2.72854	0.60713	down	FALSE	FALSE	839	1959	4	04C10	14B05
04	04C12	cmpd	Neostigmine Bromine	4.47	2.99854	0.667207	down	FALSE	FALSE	840	1960	4	04C12	14B06
04	04C14	cmpd	Neostigmine methyl sulfate	3.8	2.32854	0.518125	down	FALSE	FALSE	841	1961	4	04C14	14B07
04	04C16	cmpd	Panthenol (pantothenol)	4.64	3.16854	0.705034	down	FALSE	FALSE	842	1962	4	04C16	14B08
04	04C18	cmpd	Demecarium bromide	5.57	4.09854	0.911969	FALSE	FALSE	FALSE	843	1963	4	04C18	14B09
04	04C20	cmpd	Atropine sulfate	6.34	4.86854	1.0833	FALSE	FALSE	FALSE	844	1964	4	04C20	14B10
04	04C22	cmpd	Cyclopentolate hydrochloride	6.39	4.91854	1.09443	FALSE	FALSE	FALSE	845	1965	4	04C22	14B11
04	04E04	cmpd	Dipivefrin HCl	7.85	6.37854	1.41929	up	hit	FALSE	846	1966	4	04E04	14C02
04	04E06	cmpd	DL-homatropine	4.54	3.06854	0.682783	down	FALSE	FALSE	847	1967	4	04E06	14C03
04	04E08	cmpd	L-Phenylephrine hydrochloride	4.16	2.68854	0.598229	down	FALSE	FALSE	848	1968	4	04E08	14C04
04	04E10	cmpd	Methylatropine nitrate (Atropine methyl nitrate)	4.99	3.51854	0.782913	FALSE	FALSE	FALSE	849	1969	4	04E10	14C05
04	04E12	cmpd	Tropicamide	2.77	1.29854	0.288939	down	FALSE	hit	850	1970	4	04E12	14C06
04	04E14	cmpd	Akwa tears	3.93	2.45854	0.547052	down	FALSE	FALSE	851	1971	4	04E14	14C07
04	04E18	cmpd	Artificial tears (Tears renewed, 0.3% Hypromellose, 0.1% Dextran 70)	5.32	3.84854	0.856342	FALSE	FALSE	FALSE	852	1972	4	04E18	14C09
04	04E20	cmpd	Rugby artificial tears solution (1.4% polyvinyl alcohol)	3.47	1.99854	0.444697	down	FALSE	hit	853	1973	4	04E20	14C10
04	04G04	cmpd	Verteporfin	5.83	4.35854	0.969822	FALSE	FALSE	FALSE	854	1974	4	04G04	14D02
04	04G06	cmpd	Atomoxetine	4.72	3.24854	0.722835	down	FALSE	FALSE	855	1975	4	04G06	14D03
04	04G08	cmpd	Bemegride (3-methyl-3-ethylglutarimide)	2.63	1.15854	0.257788	down	FALSE	hit	856	1976	4	04G08	14D04
04	04G10	cmpd	Caffeine citrate	3.96	2.48854	0.553727	down	FALSE	FALSE	857	1977	4	04G10	14D05
04	04G12	cmpd	Caffeine-sodium benzoate	4.09	2.61854	0.582653	down	FALSE	FALSE	858	1978	4	04G12	14D06
04	04G14	cmpd	Choline dihydrogen citrate	5.08	3.60854	0.802939	FALSE	FALSE	FALSE	859	1979	4	04G14	14D07
04	04G16	cmpd	Ethamivan (Vanillic acid diethylamide)	5.98	4.50854	1.0032	FALSE	FALSE	FALSE	860	1980	4	04G16	14D08
04	04G18	cmpd	Flurothyl (2,2,2-Trifluoroethyl ether)	5.83	4.35854	0.969822	FALSE	FALSE	FALSE	861	1981	4	04G18	14D09
04	04G20	cmpd	Modafinil	6.14	4.66854	1.0388	FALSE	FALSE	FALSE	862	1982	4	04G20	14D10
04	04G22	cmpd	Nikethamide (N,N Diethylnicotinamide)	7.08	5.60854	1.24796	up	FALSE	FALSE	863	1983	4	04G22	14D11
04	04I04	cmpd	Pentylenetetrazol (Pentetrazol (1,5-Pentamethylenetetrazole))	5.86	4.38854	0.976497	FALSE	FALSE	FALSE	864	1984	4	04I04	14E02
04	04I06	cmpd	Picrotoxin	3.64	2.16854	0.482524	down	FALSE	hit	865	1985	4	04I06	14E03
04	04I08	cmpd	Riluzole	3.49	2.01854	0.449147	down	FALSE	hit	866	1986	4	04I08	14E04
04	04I10	cmpd	Strychnine	3.34	1.86854	0.41577	down	FALSE	hit	867	1987	4	04I10	14E05
04	04I14	cmpd	Donepezil hydrochloride	3.86	2.38854	0.531476	down	FALSE	FALSE	868	1988	4	04I14	14E07
04	04I16	cmpd	1,2-Ethanedisulfonic acid	3.78	2.30854	0.513675	down	FALSE	FALSE	869	1989	4	04I16	14E08
04	04I18	cmpd	2,2,2-Trichloroethanol	4.61	3.13854	0.698359	down	FALSE	FALSE	870	1990	4	04I18	14E09
04	04I20	cmpd	Acecarbromal (acetylcarbromal)	6.27	4.79854	1.06773	FALSE	FALSE	FALSE	871	1991	4	04I20	14E10
04	04I22	cmpd	Acetal	6.25	4.77854	1.06328	FALSE	FALSE	FALSE	872	1992	4	04I22	14E11
04	04K04	cmpd	Ammonium bromide	6.37	4.89854	1.08998	FALSE	FALSE	FALSE	873	1993	4	04K04	14F02
04	04K06	cmpd	Calcium bromide	4.01	2.53854	0.564853	down	FALSE	FALSE	874	1994	4	04K06	14F03
04	04K08	cmpd	Carbocloral (8-ethoxy-5-quinolinesulfonic acid)	3.59	2.11854	0.471398	down	FALSE	hit	875	1995	4	04K08	14F04
04	04K10	cmpd	Carbocloral (Ethyl N-(1-Hydroxy-2,2,2-Trichloroethyl) Carbamate)	3.57	2.09854	0.466948	down	FALSE	hit	876	1996	4	04K10	14F05
04	04K12	cmpd	Carbromal (Bromodiethylacetylurea)	3.46	1.98854	0.442472	down	FALSE	hit	877	1997	4	04K12	14F06
04	04K16	cmpd	Lithium carbonate	2.72	1.24854	0.277814	down	FALSE	hit	878	1998	4	04K16	14F08
04	04K18	cmpd	Magnesium bromide	3.7	2.22854	0.495874	down	FALSE	hit	879	1999	4	04K18	14F09
04	04K20	cmpd	Meparfynol (Methylpentynol, 3-Methyl-1-pentyn-3-ol)	5.44	3.96854	0.883043	FALSE	FALSE	FALSE	880	2000	4	04K20	14F10
04	04K22	cmpd	Potassium bromide	5.65	4.17854	0.92977	FALSE	FALSE	FALSE	881	2001	4	04K22	14F11
04	04M04	cmpd	Sodium bromide	5.67	4.19854	0.93422	FALSE	FALSE	FALSE	882	2002	4	04M04	14G02
04	04M06	cmpd	Almotriptan	4.48	3.00854	0.669433	down	FALSE	FALSE	883	2003	4	04M06	14G03
04	04M08	cmpd	Dihydroergotamine methanesulfonate	4.22	2.74854	0.61158	down	FALSE	FALSE	884	2004	4	04M08	14G04
04	04M10	cmpd	Ergotamine D-tartrate	3.96	2.48854	0.553727	down	FALSE	FALSE	885	2005	4	04M10	14G05
04	04M12	cmpd	Frovatriptan succinate	3.47	1.99854	0.444697	down	FALSE	hit	886	2006	4	04M12	14G06
04	04M14	cmpd	Isometheptene mucate	4.76	3.28854	0.731736	down	FALSE	FALSE	887	2007	4	04M14	14G07
04	04M22	cmpd	Eletriptan hydrobromide	5.75	4.27854	0.952021	FALSE	FALSE	FALSE	888	2008	4	04M22	14G11
04	04O04	cmpd	4-Aminobenzoic acid, sodium salt,99%	5.54	4.06854	0.905294	FALSE	FALSE	FALSE	889	2009	4	04O04	14H02
04	04O06	cmpd	Dioxybenzone (2,2'-Dihydroxy-4-methoxybenzophenone)	5.9	4.42854	0.985398	FALSE	FALSE	FALSE	890	2010	4	04O06	14H03
04	04O08	cmpd	Menthyl salicylate	3.71	2.23854	0.498099	down	FALSE	hit	891	2011	4	04O08	14H04
04	04O10	cmpd	Octyl Methoxycinnamate (2-ethylhexyl trans-4-methoxycinnamate)	4.51	3.03854	0.676108	down	FALSE	FALSE	892	2012	4	04O10	14H05
04	04O14	cmpd	Sulisobenzone (2-Hydroxy-4-methoxy-5-sulfobenzophenone)	4.62	3.14854	0.700584	down	FALSE	FALSE	893	2013	4	04O14	14H07
04	04B03	cmpd	21-Acetoxypregnenolone	6.23	4.75854	1.05883	FALSE	FALSE	FALSE	894	2014	4	04B03	15A02
04	04B05	cmpd	Aminopyrine (4 Dimethylamino antipyrene)	5.66	4.18854	0.931995	FALSE	FALSE	FALSE	895	2015	4	04B05	15A03
04	04B09	cmpd	Diclofenac sodium salt	6.13	4.65854	1.03658	FALSE	FALSE	FALSE	896	2016	4	04B09	15A05
04	04B11	cmpd	Diflorasone diacetate	8.97	7.49854	1.66851	up	hit	FALSE	897	2017	4	04B11	15A06
04	04B13	cmpd	Etodolac	6.66	5.18854	1.15451	FALSE	FALSE	FALSE	898	2018	4	04B13	15A07
04	04B15	cmpd	Fenoprofen calcium salt hydrate	6.62	5.14854	1.14561	FALSE	FALSE	FALSE	899	2019	4	04B15	15A08
04	04B17	cmpd	Fluocinolone acetonide 21-acetate	8.68	7.20854	1.60398	up	hit	FALSE	900	2020	4	04B17	15A09
04	04B19	cmpd	Halcinonide	9.16	7.68854	1.71078	up	hit	FALSE	901	2021	4	04B19	15A10
04	04D03	cmpd	Ibuprofen	5.66	4.18854	0.931995	FALSE	FALSE	FALSE	902	2022	4	04D03	15B02
04	04D05	cmpd	Ketoprofen	5.51	4.03854	0.898619	FALSE	FALSE	FALSE	903	2023	4	04D05	15B03
04	04D07	cmpd	Meclofenamic acid sodium salt	6.04	4.56854	1.01655	FALSE	FALSE	FALSE	904	2024	4	04D07	15B04
04	04D09	cmpd	Meloxicam	5.46	3.98854	0.887493	FALSE	FALSE	FALSE	905	2025	4	04D09	15B05
04	04D11	cmpd	Nabumetone	7.39	5.91854	1.31694	up	hit	FALSE	906	2026	4	04D11	15B06
04	04D13	cmpd	Naproxen (s-6-methoxy methyl 2-naphthalene acetic acid)	4.99	3.51854	0.782913	FALSE	FALSE	FALSE	907	2027	4	04D13	15B07
04	04D15	cmpd	Naproxen sodium	6.08	4.60854	1.02545	FALSE	FALSE	FALSE	908	2028	4	04D15	15B08
04	04D17	cmpd	Oxaprozin	5.79	4.31854	0.960922	FALSE	FALSE	FALSE	909	2029	4	04D17	15B09
04	04D19	cmpd	Phenylbutazone	6.47	4.99854	1.11223	FALSE	FALSE	FALSE	910	2030	4	04D19	15B10
04	04D21	cmpd	Rimexolone	7.71	6.23854	1.38814	up	hit	FALSE	911	2031	4	04D21	15B11
04	04F03	cmpd	Mesalamine (5-aminosalicylic acid)	6.12	4.64854	1.03435	FALSE	FALSE	FALSE	912	2032	4	04F03	15C02
04	04F05	cmpd	Olsalazine	5.1	3.62854	0.807389	FALSE	FALSE	FALSE	913	2033	4	04F05	15C03
04	04F07	cmpd	Sulfasalazine	5.27	3.79854	0.845216	FALSE	FALSE	FALSE	914	2034	4	04F07	15C04
04	04F09	cmpd	Auranofin	4.23	2.75854	0.613805	down	FALSE	FALSE	915	2035	4	04F09	15C05
04	04F15	cmpd	Beclomethasone	7.58	6.10854	1.35922	up	hit	FALSE	916	2036	4	04F15	15C08
04	04F17	cmpd	Betamethasone (1,4-Pregnadien-9a-fluoro-16B-methyl-11B,17,21-triol-3,20-dione)	8.01	6.53854	1.4549	up	hit	FALSE	917	2037	4	04F17	15C09
04	04F19	cmpd	Betamethasone 21-acetate	8.35	6.87854	1.53055	up	hit	FALSE	918	2038	4	04F19	15C10
04	04F21	cmpd	BETAMETHASONE 21-ACETATE (1,4-Pregnadien-9a-fluoro-16B-methyl-11B,17,21-triol-3,20-dione21-acetate)	8.63	7.15854	1.59285	up	hit	FALSE	919	2039	4	04F21	15C11
04	04H03	cmpd	Betamethasone sodium phosphate	7.52	6.04854	1.34587	up	hit	FALSE	920	2040	4	04H03	15D02
04	04H05	cmpd	Desonide (1,4-Pregnadien-11B,16a,17,21-tetrol-3,20-dione 16,17-acetonide)	7.96	6.48854	1.44377	up	hit	FALSE	921	2041	4	04H05	15D03
04	04H09	cmpd	Dexamethasone phosphate (1,4-Pregnadien-9a-fluoro-16a-methyl-11B,17,21-triol-3,20-dione21-phosphate, disodium salt)	7.15	5.67854	1.26354	up	FALSE	FALSE	922	2042	4	04H09	15D05
04	04H11	cmpd	Fludrocortisone acetate (4-Pregnen-9a-fluoro-11B,17,21-triol-3,20-dione-21-acetate)	7.55	6.07854	1.35254	up	hit	FALSE	923	2043	4	04H11	15D06
04	04H13	cmpd	Flumethasone pivalate	7.63	6.15854	1.37034	up	hit	FALSE	924	2044	4	04H13	15D07
04	04H15	cmpd	Flunisolide	8.1	6.62854	1.47492	up	hit	FALSE	925	2045	4	04H15	15D08
04	04H17	cmpd	Fluorometholone acetate	7.36	5.88854	1.31026	up	hit	FALSE	926	2046	4	04H17	15D09
04	04H19	cmpd	Flurandrenolide (4-Pregnen-6a-fluoro-11B,16a,17,21-tetrol-3,20-dione 16,17-acetonide)	8.42	6.94854	1.54612	up	hit	FALSE	927	2047	4	04H19	15D10
04	04J03	cmpd	Hydrocortisone hemisuccinate monohydrate	7.57	6.09854	1.35699	up	hit	FALSE	928	2048	4	04J03	15E02
04	04J05	cmpd	Medrysone (6-alpha-Methyl-11-beta-Hydroxyprogesterone)	7.2	5.72854	1.27466	up	FALSE	FALSE	929	2049	4	04J05	15E03
04	04J07	cmpd	Methylprednisolone (6-alpha-Methylprednisolone)	6.49	5.01854	1.11668	FALSE	FALSE	FALSE	930	2050	4	04J07	15E04
04	04J09	cmpd	Prednisolone 21-phosphate, disodium salt	7.79	6.31854	1.40594	up	hit	FALSE	931	2051	4	04J09	15E05
04	04J11	cmpd	Prednisolone acetate opthalmic solution	7.08	5.60854	1.24796	up	FALSE	FALSE	932	2052	4	04J11	15E06
04	04J13	cmpd	Triamcinolone acetonide acetate	7.12	5.64854	1.25686	up	FALSE	FALSE	933	2053	4	04J13	15E07
04	04J15	cmpd	Prednisolone sodium phosphate	7.1	5.62854	1.25241	up	FALSE	FALSE	934	2054	4	04J15	15E08
04	04J17	cmpd	Pimecrolimus	5.75	4.27854	0.952021	FALSE	FALSE	FALSE	935	2055	4	04J17	15E09
04	04J19	cmpd	Cyclosporin A	6.07	4.59854	1.02322	FALSE	FALSE	FALSE	936	2056	4	04J19	15E10
04	04J21	cmpd	Mycophenolic acid	5.47	3.99854	0.889718	FALSE	FALSE	FALSE	937	2057	4	04J21	15E11
04	04L05	cmpd	Corticotropin A (Adrenocorticotropic hormone)	4.83	3.35854	0.747311	down	FALSE	FALSE	938	2058	4	04L05	15F03
04	04L07	cmpd	Danazol	5.51	4.03854	0.898619	FALSE	FALSE	FALSE	939	2059	4	04L07	15F04
04	04L09	cmpd	Desoxycorticosterone acetate (11-Deoxycorticosterone Acetate)	6.03	4.55854	1.01432	FALSE	FALSE	FALSE	940	2060	4	04L09	15F05
04	04L11	cmpd	Nandrolone decanoate	5.54	4.06854	0.905294	FALSE	FALSE	FALSE	941	2061	4	04L11	15F06
04	04L15	cmpd	Stanozolol	6.11	4.63854	1.03212	FALSE	FALSE	FALSE	942	2062	4	04L15	15F08
04	04L17	cmpd	Allyl isothiocyanate	5.92	4.44854	0.989848	FALSE	FALSE	FALSE	943	2063	4	04L17	15F09
04	04L19	cmpd	Aluminum chloride hexahydrate	5.13	3.65854	0.814065	FALSE	FALSE	FALSE	944	2064	4	04L19	15F10
04	04L21	cmpd	Aluminum chlorohydrate	4.86	3.38854	0.753987	down	FALSE	FALSE	945	2065	4	04L21	15F11
04	04N03	cmpd	Anthralin	5.26	3.78854	0.842991	FALSE	FALSE	FALSE	946	2066	4	04N03	15G02
04	04N05	cmpd	Arbutin	5.45	3.97854	0.885268	FALSE	FALSE	FALSE	947	2067	4	04N05	15G03
04	04N07	cmpd	Azaribine (6-Azauridine 2',3',5'-triacetate)	5.21	3.73854	0.831865	FALSE	FALSE	FALSE	948	2068	4	04N07	15G04
04	04N09	cmpd	Benzoyl peroxide	5.37	3.89854	0.867467	FALSE	FALSE	FALSE	949	2069	4	04N09	15G05
04	04N11	cmpd	Calcipotriene	5.05	3.57854	0.796264	FALSE	FALSE	FALSE	950	2070	4	04N11	15G06
04	04N13	cmpd	Chloroxine (5,7-Dichloro-8-hydroxyquinoline)	5.83	4.35854	0.969822	FALSE	FALSE	FALSE	951	2071	4	04N13	15G07
04	04N15	cmpd	Colloidal oatmeal (Aveeno)	2.28	0.808542	0.179909	down	FALSE	hit	952	2072	4	04N15	15G08
04	04N17	cmpd	Crotamiton (N-ethyl-o-crotonotoluidine)	6.94	5.46854	1.21681	FALSE	FALSE	FALSE	953	2073	4	04N17	15G09
04	04N19	cmpd	Deoxyribonuclease I	6.51	5.03854	1.12113	FALSE	FALSE	FALSE	954	2074	4	04N19	15G10
04	04N21	cmpd	Dichlorisone acetate	8.43	6.95854	1.54835	up	hit	FALSE	955	2075	4	04N21	15G11
04	04P03	cmpd	Diphemanil methylsulfate	5.13	3.65854	0.814065	FALSE	FALSE	FALSE	956	2076	4	04P03	15H02
04	04P05	cmpd	Esculin monohydrate	5.35	3.87854	0.863017	FALSE	FALSE	FALSE	957	2077	4	04P05	15H03
04	04P07	cmpd	Ethylamine	5.85	4.37854	0.974272	FALSE	FALSE	FALSE	958	2078	4	04P07	15H04
04	04P09	cmpd	Hydroxypropyl cellulose (Hyprolose)	5.86	4.38854	0.976497	FALSE	FALSE	FALSE	959	2079	4	04P09	15H05
04	04P11	cmpd	Isotretinoin (13-cis-retinoic acid)	6.32	4.84854	1.07885	FALSE	FALSE	FALSE	960	2080	4	04P11	15H06
04	04P13	cmpd	Lindane (1,2,3,4,5,6-Hexachlorocyclohexane,γ-isomer)	6.09	4.61854	1.02767	FALSE	FALSE	FALSE	961	2081	4	04P13	15H07
04	04P15	cmpd	Malathion	6.48	5.00854	1.11445	FALSE	FALSE	FALSE	962	2082	4	04P15	15H08
04	04P17	cmpd	Methdilazine hydrochloride	5.98	4.50854	1.0032	FALSE	FALSE	FALSE	963	2083	4	04P17	15H09
04	04P19	cmpd	Methoxsalen (8-Methoxypsoralen)	6.1	4.62854	1.0299	FALSE	FALSE	FALSE	964	2084	4	04P19	15H10
04	04P21	cmpd	Methyl nicotinate	7.03	5.55854	1.23683	FALSE	FALSE	FALSE	965	2085	4	04P21	15H11
04	04B04	cmpd	Methyl salicylate	5.88	4.40854	0.980948	FALSE	FALSE	FALSE	966	2086	4	04B04	16A02
04	04B06	cmpd	Monobenzone (4-(Benzyloxy)phenol)	4.21	2.73854	0.609355	down	FALSE	FALSE	967	2087	4	04B06	16A03
04	04B10	cmpd	Niacinamide hydrochloride	6.17	4.69854	1.04548	FALSE	FALSE	FALSE	968	2088	4	04B10	16A05
04	04B14	cmpd	Permethrin	6.62	5.14854	1.14561	FALSE	FALSE	FALSE	969	2089	4	04B14	16A07
04	04B16	cmpd	Peruvian balsam	6.63	5.15854	1.14783	FALSE	FALSE	FALSE	970	2090	4	04B16	16A08
04	04B18	cmpd	Picric acid	6.23	4.75854	1.05883	FALSE	FALSE	FALSE	971	2091	4	04B18	16A09
04	04B20	cmpd	Podophyllum resin	8.43	6.95854	1.54835	up	hit	FALSE	972	2092	4	04B20	16A10
04	04B22	cmpd	Potassium hydroxide	6.47	4.99854	1.11223	FALSE	FALSE	FALSE	973	2093	4	04B22	16A11
04	04D04	cmpd	Pyroxylin (Collodion)	5.56	4.08854	0.909744	FALSE	FALSE	FALSE	974	2094	4	04D04	16B02
04	04D06	cmpd	Retinoic acid	6.58	5.10854	1.1367	FALSE	FALSE	FALSE	975	2095	4	04D06	16B03
04	04D08	cmpd	Selenium sulfide	6.13	4.65854	1.03658	FALSE	FALSE	FALSE	976	2096	4	04D08	16B04
04	04D10	cmpd	Sodium formate	5.53	4.05854	0.903069	FALSE	FALSE	FALSE	977	2097	4	04D10	16B05
04	04D12	cmpd	Sodium hydroxide	4.84	3.36854	0.749536	down	FALSE	FALSE	978	2098	4	04D12	16B06
04	04D16	cmpd	Tretinoin (Retinoic acid, all trans)	6.75	5.27854	1.17453	FALSE	FALSE	FALSE	979	2099	4	04D16	16B08
04	04D18	cmpd	Zirconium(IV) oxide	5.52	4.04854	0.900844	FALSE	FALSE	FALSE	980	2100	4	04D18	16B09
04	04D22	cmpd	Ammonium magnesium phosphate hydrate	6.16	4.68854	1.04325	FALSE	FALSE	FALSE	981	2101	4	04D22	16B11
04	04F04	cmpd	Ascorbic acid	5.11	3.63854	0.809614	FALSE	FALSE	FALSE	982	2102	4	04F04	16C02
04	04F08	cmpd	Calcium L-ascorbate dihydrate	6.34	4.86854	1.0833	FALSE	FALSE	FALSE	983	2103	4	04F08	16C04
04	04F12	cmpd	Calcium phosphate tribasic	5.23	3.75854	0.836316	FALSE	FALSE	FALSE	984	2104	4	04F12	16C06
04	04F16	cmpd	Chromium (III) chloride	5.63	4.15854	0.92532	FALSE	FALSE	FALSE	985	2105	4	04F16	16C08
04	04F18	cmpd	Cobalamine concentrate	5.85	4.37854	0.974272	FALSE	FALSE	FALSE	986	2106	4	04F18	16C09
04	04H04	cmpd	D-Pantothenic acid calcium salt	6.88	5.40854	1.20346	FALSE	FALSE	FALSE	987	2107	4	04H04	16D02
04	04H06	cmpd	Ferric phosphate	5.57	4.09854	0.911969	FALSE	FALSE	FALSE	988	2108	4	04H06	16D03
04	04H08	cmpd	Ferrous bromide (Iron(II) bromide)	5.3	3.82854	0.851891	FALSE	FALSE	FALSE	989	2109	4	04H08	16D04
04	04H10	cmpd	Hydroxocobalamin hydrochloride	5.96	4.48854	0.998748	FALSE	FALSE	FALSE	990	2110	4	04H10	16D05
04	04H12	cmpd	Indium(III) chloride	4.78	3.30854	0.736186	down	FALSE	FALSE	991	2111	4	04H12	16D06
04	04H14	cmpd	Magnesium phosphate hydrate	5.51	4.03854	0.898619	FALSE	FALSE	FALSE	992	2112	4	04H14	16D07
04	04H16	cmpd	Menadione sodium bisulfate	5.21	3.73854	0.831865	FALSE	FALSE	FALSE	993	2113	4	04H16	16D08
04	04H18	cmpd	Nadide (beta nicotinamide adenine dinucleotide phosphate)	6.31	4.83854	1.07663	FALSE	FALSE	FALSE	994	2114	4	04H18	16D09
04	04H20	cmpd	Neovitamin A (13-cis-retinal)	6.18	4.70854	1.0477	FALSE	FALSE	FALSE	995	2115	4	04H20	16D10
04	04H22	cmpd	Nicotinic Acid (niacin)	5.93	4.45854	0.992073	FALSE	FALSE	FALSE	996	2116	4	04H22	16D11
04	04J04	cmpd	Riboflavin	4.59	3.11854	0.693909	down	FALSE	FALSE	997	2117	4	04J04	16E02
04	04J06	cmpd	Sodium ferric gluconate	3.77	2.29854	0.51145	down	FALSE	FALSE	998	2118	4	04J06	16E03
04	04J08	cmpd	Stannous fluoride (Tin(II) fluoride)	4.2	2.72854	0.60713	down	FALSE	FALSE	999	2119	4	04J08	16E04
04	04J10	cmpd	Vitamin B4 (Adenine)	6.28	4.80854	1.06995	FALSE	FALSE	FALSE	1000	2120	4	04J10	16E05
04	04J12	cmpd	Vitamin K3	5.04	3.56854	0.794039	FALSE	FALSE	FALSE	1001	2121	4	04J12	16E06
04	04J14	cmpd	Zinc stearate	4.43	2.95854	0.658307	down	FALSE	FALSE	1002	2122	4	04J14	16E07
04	04J16	cmpd	Zinc sulfide	5.42	3.94854	0.878593	FALSE	FALSE	FALSE	1003	2123	4	04J16	16E08
04	04J18	cmpd	Cholecalciferol (Vitamin D3)	5.98	4.50854	1.0032	FALSE	FALSE	FALSE	1004	2124	4	04J18	16E09
04	04J20	cmpd	Ergocalciferol	6	4.52854	1.00765	FALSE	FALSE	FALSE	1005	2125	4	04J20	16E10
04	04J22	cmpd	Ergosterol	6.04	4.56854	1.01655	FALSE	FALSE	FALSE	1006	2126	4	04J22	16E11
04	04L04	cmpd	Vitamin D2	4.94	3.46854	0.771788	FALSE	FALSE	FALSE	1007	2127	4	04L04	16F02
04	04L06	cmpd	Vitamin A (acetate)	5.25	3.77854	0.840766	FALSE	FALSE	FALSE	1008	2128	4	04L06	16F03
04	04L08	cmpd	Vitamin A acetate (all trans-Retinol acetate)	6.38	4.90854	1.0922	FALSE	FALSE	FALSE	1009	2129	4	04L08	16F04
04	04L10	cmpd	Vitamin A palmitate (Retinol palmitate)	5	3.52854	0.785138	FALSE	FALSE	FALSE	1010	2130	4	04L10	16F05
04	04L12	cmpd	Pyridoxine hydrochloride	5.41	3.93854	0.876368	FALSE	FALSE	FALSE	1011	2131	4	04L12	16F06
04	04L16	cmpd	Riboflavin phosphate sodium (Flavin monomucleotide)	5.66	4.18854	0.931995	FALSE	FALSE	FALSE	1012	2132	4	04L16	16F08
04	04L20	cmpd	Vitamin B12 (Cyanocobalamin)	5.57	4.09854	0.911969	FALSE	FALSE	FALSE	1013	2133	4	04L20	16F10
04	04L22	cmpd	Vitamin K1 (Phylloquinone, phytonadione)	5.36	3.88854	0.865242	FALSE	FALSE	FALSE	1014	2134	4	04L22	16F11
04	04N04	cmpd	Vitamin K5 hydrochloride	4.97	3.49854	0.778463	FALSE	FALSE	FALSE	1015	2135	4	04N04	16G02
04	04N06	cmpd	Menadiol disulfate disodium salt trihydrate	5.32	3.84854	0.856342	FALSE	FALSE	FALSE	1016	2136	4	04N06	16G03
04	04N08	cmpd	Menadione	5.64	4.16854	0.927545	FALSE	FALSE	FALSE	1017	2137	4	04N08	16G04
04	04N12	cmpd	Inositol	5.18	3.70854	0.82519	FALSE	FALSE	FALSE	1018	2138	4	04N12	16G06
04	04N14	cmpd	myo-Inositol	5.94	4.46854	0.994298	FALSE	FALSE	FALSE	1019	2139	4	04N14	16G07
04	04N16	cmpd	Vitamin E	5.81	4.33854	0.965372	FALSE	FALSE	FALSE	1020	2140	4	04N16	16G08
04	04N18	cmpd	Vitamin E acetate (±)-α-Tocopherol acetate	6.42	4.94854	1.1011	FALSE	FALSE	FALSE	1021	2141	4	04N18	16G09
04	04N20	cmpd	Cod liver oil	5.04	3.56854	0.794039	FALSE	FALSE	FALSE	1022	2142	4	04N20	16G10
04	04N22	cmpd	a-Casein dephosphorylated	7.3	5.82854	1.29691	up	FALSE	FALSE	1023	2143	4	04N22	16G11
04	04P04	cmpd	Acetic acid	4.66	3.18854	0.709485	down	FALSE	FALSE	1024	2144	4	04P04	16H02
04	04P06	cmpd	Alanine, D, L (DL-alpha-Alanine)	5.37	3.89854	0.867467	FALSE	FALSE	FALSE	1025	2145	4	04P06	16H03
04	04P08	cmpd	Allantoic acid	5.61	4.13854	0.92087	FALSE	FALSE	FALSE	1026	2146	4	04P08	16H04
04	04P10	cmpd	alpha-D-Lactose monohydrate	5.65	4.17854	0.92977	FALSE	FALSE	FALSE	1027	2147	4	04P10	16H05
04	04P12	cmpd	Ammonium lactate	5.17	3.69854	0.822965	FALSE	FALSE	FALSE	1028	2148	4	04P12	16H06
04	04P14	cmpd	Arginine Glutamate (L-Arginine L-Glutamate salt)	6.12	4.64854	1.03435	FALSE	FALSE	FALSE	1029	2149	4	04P14	16H07
04	04P16	cmpd	Bacto Yeast Extract	6.31	4.83854	1.07663	FALSE	FALSE	FALSE	1030	2150	4	04P16	16H08
04	04P18	cmpd	Beef extract powder	5.14	3.66854	0.81629	FALSE	FALSE	FALSE	1031	2151	4	04P18	16H09
04	04P20	cmpd	Bile bovine	6.09	4.61854	1.02767	FALSE	FALSE	FALSE	1032	2152	4	04P20	16H10
04	04P22	cmpd	Bile salts	6.43	4.95854	1.10333	FALSE	FALSE	FALSE	1033	2153	4	04P22	16H11
05	05A03	cmpd	Butyl chloride (1-Chlorobutane)	6.48	5.00854	1.12132	FALSE	FALSE	FALSE	1034	2204	5	05A03	31A02
05	05A05	cmpd	Flubendazole	5.31	3.83854	0.859375	FALSE	FALSE	FALSE	1035	2205	5	05A05	31A03
05	05A07	cmpd	Oxfendazole	6.73	5.25854	1.17729	FALSE	FALSE	FALSE	1036	2206	5	05A07	31A04
05	05A09	cmpd	Oxibendazole	6.6	5.12854	1.14818	FALSE	FALSE	FALSE	1037	2207	5	05A09	31A05
05	05A11	cmpd	Phenothiazine	6.12	4.64854	1.04072	FALSE	FALSE	FALSE	1038	2208	5	05A11	31A06
05	05A13	cmpd	Ricobendazole (Albendazole oxide)	6.27	4.79854	1.0743	FALSE	FALSE	FALSE	1039	2209	5	05A13	31A07
05	05A15	cmpd	Bitoscanate (1,4 phenylene disothiocyanate)	6.55	5.07854	1.13699	FALSE	FALSE	FALSE	1040	2210	5	05A15	31A08
05	05A17	cmpd	Oxantel	5.45	3.97854	0.890718	FALSE	FALSE	FALSE	1041	2211	5	05A17	31A09
05	05A19	cmpd	Tetramisole	6.83	5.35854	1.19967	up	FALSE	FALSE	1042	2212	5	05A19	31A10
05	05A21	cmpd	Tetrachloroethylene	6.75	5.27854	1.18176	FALSE	FALSE	FALSE	1043	2213	5	05A21	31A11
05	05C03	cmpd	Hycanthone	7.2	5.72854	1.28251	up	FALSE	FALSE	1044	2214	5	05C03	31B02
05	05C05	cmpd	Metrifonate ((2,2,2-Trichloro-1-hydroxyethyk)phosphonic acid dimethyl ester)	7.32	5.84854	1.30938	up	hit	FALSE	1045	2215	5	05C05	31B03
05	05C07	cmpd	Potassium antimonyl tartrate trihydrate, 99+%	4.47	2.99854	0.671315	down	FALSE	FALSE	1046	2216	5	05C07	31B04
05	05C09	cmpd	Clorsulon	6.49	5.01854	1.12355	FALSE	FALSE	FALSE	1047	2217	5	05C09	31B05
05	05C11	cmpd	Closantel	6.43	4.95854	1.11012	FALSE	FALSE	FALSE	1048	2218	5	05C11	31B06
05	05C13	cmpd	4-Aminosalicylic acid	4.3	2.82854	0.633256	down	FALSE	FALSE	1049	2219	5	05C13	31B07
05	05C15	cmpd	Carbadox	6.03	4.55854	1.02057	FALSE	FALSE	FALSE	1050	2220	5	05C15	31B08
05	05C17	cmpd	Cloxyquin (5-chloro-8-hydroxy-quinoline)	4.8	3.32854	0.745196	down	FALSE	FALSE	1051	2221	5	05C17	31B09
05	05C19	cmpd	Diclazuril	5.58	4.10854	0.919823	FALSE	FALSE	FALSE	1052	2222	5	05C19	31B10
05	05C21	cmpd	p-Arsanilic acid	6.62	5.14854	1.15266	FALSE	FALSE	FALSE	1053	2223	5	05C21	31B11
05	05E03	cmpd	Toltrazuril	6.24	4.76854	1.06758	FALSE	FALSE	FALSE	1054	2224	5	05E03	31C02
05	05E05	cmpd	Symclosene (Trichloroisocyanuric acid, 97%)	5.95	4.47854	1.00266	FALSE	FALSE	FALSE	1055	2225	5	05E05	31C03
05	05E07	cmpd	3-formyl Rifamycin	6.49	5.01854	1.12355	FALSE	FALSE	FALSE	1056	2226	5	05E07	31C04
05	05E09	cmpd	Cyacetacide (cyanoacetohydrazide)	6.87	5.39854	1.20863	up	FALSE	FALSE	1057	2227	5	05E09	31C05
05	05E11	cmpd	Thiacetazone (Amithiozone)	6.8	5.32854	1.19296	up	FALSE	FALSE	1058	2228	5	05E11	31C06
05	05E13	cmpd	Protionamide	6.54	5.06854	1.13475	FALSE	FALSE	FALSE	1059	2229	5	05E13	31C07
05	05E15	cmpd	Betamipron (n-benzoyl-b-alanine)	6.65	5.17854	1.15938	FALSE	FALSE	FALSE	1060	2230	5	05E15	31C08
05	05E17	cmpd	Clopidol	6.17	4.69854	1.05191	FALSE	FALSE	FALSE	1061	2231	5	05E17	31C09
05	05E21	cmpd	Carzenide (4-Carboxybenzenesulfonamide, 97%)	7.3	5.82854	1.3049	up	hit	FALSE	1062	2232	5	05E21	31C11
05	05G03	cmpd	Cefsulodin	6.12	4.64854	1.04072	FALSE	FALSE	FALSE	1063	2233	5	05G03	31D02
05	05G05	cmpd	Cephalosporin c	5.75	4.27854	0.957882	FALSE	FALSE	FALSE	1064	2234	5	05G05	31D03
05	05G07	cmpd	Cephalosporin C zinc salt	4.65	3.17854	0.711614	down	FALSE	FALSE	1065	2235	5	05G07	31D04
05	05G09	cmpd	Clinafloxacin HCl	5.28	3.80854	0.852659	FALSE	FALSE	FALSE	1066	2236	5	05G09	31D05
05	05G11	cmpd	Clofoctol	6.21	4.73854	1.06087	FALSE	FALSE	FALSE	1067	2237	5	05G11	31D06
05	05G13	cmpd	Dibekacin	5.59	4.11854	0.922062	FALSE	FALSE	FALSE	1068	2238	5	05G13	31D07
05	05G15	cmpd	Enrofloxacin	7.22	5.74854	1.28699	up	FALSE	FALSE	1069	2239	5	05G15	31D08
05	05G17	cmpd	Fleroxacin	6.41	4.93854	1.10564	FALSE	FALSE	FALSE	1070	2240	5	05G17	31D09
05	05G19	cmpd	Florfenicol	5.99	4.51854	1.01161	FALSE	FALSE	FALSE	1071	2241	5	05G19	31D10
05	05G21	cmpd	Josamycin	6.39	4.91854	1.10117	FALSE	FALSE	FALSE	1072	2242	5	05G21	31D11
05	05I03	cmpd	Lomofungin	5.42	3.94854	0.884002	FALSE	FALSE	FALSE	1073	2243	5	05I03	31E02
05	05I05	cmpd	Metampicillin	5.73	4.25854	0.953405	FALSE	FALSE	FALSE	1074	2244	5	05I05	31E03
05	05I07	cmpd	Midecamycin	5.45	3.97854	0.890718	FALSE	FALSE	FALSE	1075	2245	5	05I07	31E04
05	05I09	cmpd	Nadifloxacin	5.42	3.94854	0.884002	FALSE	FALSE	FALSE	1076	2246	5	05I09	31E05
05	05I11	cmpd	Nitroxoline (8-hydroxy 5-nitroquinoline)	3.08	1.60854	0.360121	down	FALSE	hit	1077	2247	5	05I11	31E06
05	05I13	cmpd	Pazufloxacin	5.16	3.68854	0.825793	FALSE	FALSE	FALSE	1078	2248	5	05I13	31E07
05	05I15	cmpd	Penimepicycline	5.25	3.77854	0.845942	FALSE	FALSE	FALSE	1079	2249	5	05I15	31E08
05	05I17	cmpd	Pipemidic acid	6.59	5.11854	1.14594	FALSE	FALSE	FALSE	1080	2250	5	05I17	31E09
05	05I19	cmpd	Rifamycin sv	4.98	3.50854	0.785494	down	FALSE	FALSE	1081	2251	5	05I19	31E10
05	05I21	cmpd	Rifaximin	6.31	4.83854	1.08326	FALSE	FALSE	FALSE	1082	2252	5	05I21	31E11
05	05K03	cmpd	Roxithromycin	5.84	4.36854	0.978032	FALSE	FALSE	FALSE	1083	2253	5	05K03	31F02
05	05K05	cmpd	Rufloxacin HCl	5.43	3.95854	0.886241	FALSE	FALSE	FALSE	1084	2254	5	05K05	31F03
05	05K07	cmpd	Sarafloxacin HCl	5.7	4.22854	0.946688	FALSE	FALSE	FALSE	1085	2255	5	05K07	31F04
05	05K09	cmpd	Sulfachlorpyridazine	5.88	4.40854	0.986987	FALSE	FALSE	FALSE	1086	2256	5	05K09	31F05
05	05K11	cmpd	Sulfamoxole (N-(4,5-Dimethyl-2-oxazolyl)-sulfanilamide)	5.79	4.31854	0.966838	FALSE	FALSE	FALSE	1087	2257	5	05K11	31F06
05	05K13	cmpd	Sulfanilate Zinc (Sulfanilic acid)	5.86	4.38854	0.982509	FALSE	FALSE	FALSE	1088	2258	5	05K13	31F07
05	05K15	cmpd	Thiamphenicol	5.97	4.49854	1.00714	FALSE	FALSE	FALSE	1089	2259	5	05K15	31F08
05	05K17	cmpd	Thiostrepton	7.15	5.67854	1.27132	up	FALSE	FALSE	1090	2260	5	05K17	31F09
05	05K19	cmpd	Tosufloxacin	5.85	4.37854	0.980271	FALSE	FALSE	FALSE	1091	2261	5	05K19	31F10
05	05M03	cmpd	Bifonazole	6.12	4.64854	1.04072	FALSE	FALSE	FALSE	1092	2262	5	05M03	31G02
05	05M05	cmpd	Climbazole	6.11	4.63854	1.03848	FALSE	FALSE	FALSE	1093	2263	5	05M05	31G03
05	05M07	cmpd	Mepartricin	5.44	3.96854	0.888479	FALSE	FALSE	FALSE	1094	2264	5	05M07	31G04
05	05M09	cmpd	Artemesinin	6.47	4.99854	1.11908	FALSE	FALSE	FALSE	1095	2265	5	05M09	31G05
05	05M11	cmpd	Artesunate	5.92	4.44854	0.995942	FALSE	FALSE	FALSE	1096	2266	5	05M11	31G06
05	05M13	cmpd	Tinidazole	5.91	4.43854	0.993703	FALSE	FALSE	FALSE	1097	2267	5	05M13	31G07
05	05M15	cmpd	Nifursol	6.24	4.76854	1.06758	FALSE	FALSE	FALSE	1098	2268	5	05M15	31G08
05	05M17	cmpd	Benznidazole (N-Benzyl-2-nitro-1H-imidazole-1-acetamide)	5.53	4.05854	0.908629	FALSE	FALSE	FALSE	1099	2269	5	05M17	31G09
05	05M19	cmpd	Aluminum lactate, 97%	4.55	3.07854	0.689226	down	FALSE	FALSE	1100	2270	5	05M19	31G10
05	05M21	cmpd	Benzododecinium chloride (Benzyl-dimethyl-dodecylammonium-chloride)	3.22	1.74854	0.391465	down	FALSE	hit	1101	2271	5	05M21	31G11
05	05O03	cmpd	Ethacridine lactate (Acrinol (6,9-diamino-2-ethoxyacrinide lactate monohydrate))	5.16	3.68854	0.825793	FALSE	FALSE	FALSE	1102	2272	5	05O03	31H02
05	05O05	cmpd	Pidolic acid (Pyroglutamic acid (2-Pyrrolidone-5-carboxylic acid))	5.27	3.79854	0.85042	FALSE	FALSE	FALSE	1103	2273	5	05O05	31H03
05	05O07	cmpd	Pyroglutamic acid, DL (DL-2-Pyrrolidone-5-Carboxylic Acid), Pidolic acid	5.94	4.46854	1.00042	FALSE	FALSE	FALSE	1104	2274	5	05O07	31H04
05	05O09	cmpd	Trilocarban (3,4,4'-Trichlorocarbanilide, 99%)	5.63	4.15854	0.931017	FALSE	FALSE	FALSE	1105	2275	5	05O09	31H05
05	05O11	cmpd	Oltipraz	5.53	4.05854	0.908629	FALSE	FALSE	FALSE	1106	2276	5	05O11	31H06
05	05O13	cmpd	Tilorone dihydrochloride	8.69	7.21854	1.61609	up	hit	FALSE	1107	2277	5	05O13	31H07
05	05O15	cmpd	Zanamivir	7.09	5.61854	1.25788	up	FALSE	FALSE	1108	2278	5	05O15	31H08
05	05O17	cmpd	Docosanol (Behenyl alcohol)	6.24	4.76854	1.06758	FALSE	FALSE	FALSE	1109	2279	5	05O17	31H09
05	05A04	cmpd	Benzydamine	6.45	4.97854	1.1146	FALSE	FALSE	FALSE	1110	2280	5	05A04	32A02
05	05A06	cmpd	Bucetin	7.23	5.75854	1.28923	up	FALSE	FALSE	1111	2281	5	05A06	32A03
05	05A08	cmpd	Cinchophen (2-phenyl 4-quinoline carboxylic acid)	7.95	6.47854	1.45042	up	hit	FALSE	1112	2282	5	05A08	32A04
05	05A14	cmpd	Epirizole (Mepirizole)	6.49	5.01854	1.12355	FALSE	FALSE	FALSE	1113	2283	5	05A14	32A07
05	05A16	cmpd	Ethenzamide (2-ethoxybenzamide)	6.97	5.49854	1.23102	up	FALSE	FALSE	1114	2284	5	05A16	32A08
05	05A18	cmpd	Fosfosal (O-Carboxyphenyl phosphate)	6.52	5.04854	1.13027	FALSE	FALSE	FALSE	1115	2285	5	05A18	32A09
05	05A20	cmpd	Glafenine	8.74	7.26854	1.62729	up	hit	FALSE	1116	2286	5	05A20	32A10
05	05A22	cmpd	Indoprofen	6.99	5.51854	1.23549	up	FALSE	FALSE	1117	2287	5	05A22	32A11
05	05C06	cmpd	Pravadoline	6.42	4.94854	1.10788	FALSE	FALSE	FALSE	1118	2288	5	05C06	32B03
05	05C08	cmpd	Salicin	6.7	5.22854	1.17057	FALSE	FALSE	FALSE	1119	2289	5	05C08	32B04
05	05C10	cmpd	Tetrandrine (s,s +)	6.06	4.58854	1.02729	FALSE	FALSE	FALSE	1120	2290	5	05C10	32B05
05	05C12	cmpd	Dextrorphan	7.09	5.61854	1.25788	up	FALSE	FALSE	1121	2291	5	05C12	32B06
05	05C14	cmpd	Dextrorphan tartrate	6.64	5.16854	1.15714	FALSE	FALSE	FALSE	1122	2292	5	05C14	32B07
05	05C16	cmpd	Capsaicin	5.77	4.29854	0.96236	FALSE	FALSE	FALSE	1123	2293	5	05C16	32B08
05	05C18	cmpd	Fomocaine	6.96	5.48854	1.22878	up	FALSE	FALSE	1124	2294	5	05C18	32B09
05	05C20	cmpd	Tribromoethanol (2,2,2-Tribromoethanol)	7.04	5.56854	1.24669	up	FALSE	FALSE	1125	2295	5	05C20	32B10
05	05C22	cmpd	Alfaxalone	7.17	5.69854	1.27579	up	FALSE	FALSE	1126	2296	5	05C22	32B11
05	05E04	cmpd	Butacaine	8.71	7.23854	1.62057	up	hit	FALSE	1127	2297	5	05E04	32C02
05	05E06	cmpd	Lidocaine N-ethyl bromide	7.66	6.18854	1.38549	up	hit	FALSE	1128	2298	5	05E06	32C03
05	05E08	cmpd	Polidocanol (Nonaethylene glycol monododecyl ether)	7.72	6.24854	1.39893	up	hit	FALSE	1129	2299	5	05E08	32C04
05	05E10	cmpd	N-Acetyl-L-leucine	6.66	5.18854	1.16161	FALSE	FALSE	FALSE	1130	2300	5	05E10	32C05
05	05E12	cmpd	Scopolamine N-butyl bromide (-)	6.63	5.15854	1.1549	FALSE	FALSE	FALSE	1131	2301	5	05E12	32C06
05	05E14	cmpd	Trimebutine	6.94	5.46854	1.2243	up	FALSE	FALSE	1132	2302	5	05E14	32C07
05	05E16	cmpd	Tiapride	7.21	5.73854	1.28475	up	FALSE	FALSE	1133	2303	5	05E16	32C08
05	05E18	cmpd	Pyrogallol	6.6	5.12854	1.14818	FALSE	FALSE	FALSE	1134	2304	5	05E18	32C09
05	05E20	cmpd	Cinromide (trans-3-bromo-n-ethyl-cinnamide)	6.62	5.14854	1.15266	FALSE	FALSE	FALSE	1135	2305	5	05E20	32C10
05	05E22	cmpd	Dimethadione (5,5 dimethyl-2,4oxazolidinedione)	7.17	5.69854	1.27579	up	FALSE	FALSE	1136	2306	5	05E22	32C11
05	05G22	cmpd	Roxindole Mesylate	6.73	5.25854	1.17729	FALSE	FALSE	FALSE	1137	2307	5	05G22	32D11
05	05G04	cmpd	DL-gamma-Amino-beta-hydroxybutyric Acid	5.99	4.51854	1.01161	FALSE	FALSE	FALSE	1138	2308	5	05G04	32D02
05	05G06	cmpd	Vigabatrin	8.26	6.78854	1.51982	up	hit	FALSE	1139	2309	5	05G06	32D03
05	05G08	cmpd	5-hydroxy-DL-Tryptophan	5.73	4.25854	0.953405	FALSE	FALSE	FALSE	1140	2310	5	05G08	32D04
05	05G10	cmpd	Cotinine	5.46	3.98854	0.892957	FALSE	FALSE	FALSE	1141	2311	5	05G10	32D05
05	05G12	cmpd	Dibenzepine	7.07	5.59854	1.2534	up	FALSE	FALSE	1142	2312	5	05G12	32D06
05	05G14	cmpd	Mianserin	6.78	5.30854	1.18848	FALSE	FALSE	FALSE	1143	2313	5	05G14	32D07
05	05G20	cmpd	Rolipram	6.27	4.79854	1.0743	FALSE	FALSE	FALSE	1144	2314	5	05G20	32D10
05	05I04	cmpd	Benserazide	6	4.52854	1.01385	FALSE	FALSE	FALSE	1145	2315	5	05I04	32E02
05	05I06	cmpd	Benzetimide	6.34	4.86854	1.08997	FALSE	FALSE	FALSE	1146	2316	5	05I06	32E03
05	05I08	cmpd	Dexetimide	6.29	4.81854	1.07878	FALSE	FALSE	FALSE	1147	2317	5	05I08	32E04
05	05I10	cmpd	Idazoxan hydrochloride	6.87	5.39854	1.20863	up	FALSE	FALSE	1148	2318	5	05I10	32E05
05	05I12	cmpd	cis(Z)-Flupenthixol dihydrochloride	6.38	4.90854	1.09893	FALSE	FALSE	FALSE	1149	2319	5	05I12	32E06
05	05I14	cmpd	Clothiapine	5.43	3.95854	0.886241	FALSE	FALSE	FALSE	1150	2320	5	05I14	32E07
05	05I18	cmpd	Imipraminoxide (Imipramine n-oxide)	6.05	4.57854	1.02505	FALSE	FALSE	FALSE	1151	2321	5	05I18	32E09
05	05I20	cmpd	Haloperidol metabolite II	6.75	5.27854	1.18176	FALSE	FALSE	FALSE	1152	2322	5	05I20	32E10
05	05I22	cmpd	Lithium Hydroxide	6.67	5.19854	1.16385	FALSE	FALSE	FALSE	1153	2323	5	05I22	32E11
05	05K22	cmpd	Amylene hydrate (tert-Amyl alcohol)	6.82	5.34854	1.19743	up	FALSE	FALSE	1154	2324	5	05K22	32F11
05	05K04	cmpd	N-Desmethylclozapine	5.06	3.58854	0.803405	down	FALSE	FALSE	1155	2325	5	05K04	32F02
05	05K06	cmpd	Periciazine (propericiazine)	5.84	4.36854	0.978032	FALSE	FALSE	FALSE	1156	2326	5	05K06	32F03
05	05K08	cmpd	Sulpiride (+/-)-	6.25	4.77854	1.06982	FALSE	FALSE	FALSE	1157	2327	5	05K08	32F04
05	05K12	cmpd	Ritanserin	6.63	5.15854	1.1549	FALSE	FALSE	FALSE	1158	2328	5	05K12	32F06
05	05K14	cmpd	Eserine (PHYSOSTIGMINE)	5.83	4.35854	0.975793	FALSE	FALSE	FALSE	1159	2329	5	05K14	32F07
05	05K16	cmpd	Acepromazine	5.79	4.31854	0.966838	FALSE	FALSE	FALSE	1160	2330	5	05K16	32F08
05	05M22	cmpd	Meclofenoxate (Centrophenoxine hydrochloride)	6.11	4.63854	1.03848	FALSE	FALSE	FALSE	1162	2332	5	05M22	32G11
05	05M04	cmpd	Bromoform	6.02	4.54854	1.01833	FALSE	FALSE	FALSE	1163	2333	5	05M04	32G02
05	05M06	cmpd	Chloralose (alpha-Chloralose)	5.75	4.27854	0.957882	FALSE	FALSE	FALSE	1164	2334	5	05M06	32G03
05	05M08	cmpd	Tracazolate	5.93	4.45854	0.998181	FALSE	FALSE	FALSE	1165	2335	5	05M08	32G04
05	05M10	cmpd	Zopiclone	5.97	4.49854	1.00714	FALSE	FALSE	FALSE	1166	2336	5	05M10	32G05
05	05M12	cmpd	Acedoben (4-Acetamidobenzoic acid)	6.09	4.61854	1.034	FALSE	FALSE	FALSE	1167	2337	5	05M12	32G06
05	05M14	cmpd	Bifemelane	6.98	5.50854	1.23326	up	FALSE	FALSE	1168	2338	5	05M14	32G07
05	05M16	cmpd	Citicoline sodium (Cytidine-5'-diphosphocholine)	6.23	4.75854	1.06535	FALSE	FALSE	FALSE	1169	2339	5	05M16	32G08
05	05M20	cmpd	Fampridine (Avitrol (4-Aminopyridine))	6.85	5.37854	1.20415	up	FALSE	FALSE	1170	2340	5	05M20	32G10
05	05M18	cmpd	Ebselen	5.14	3.66854	0.821315	FALSE	FALSE	FALSE	1171	2341	5	05M18	32G09
05	05O04	cmpd	Methylphedrine ((1R,2S)-(-)-N-Methylephedrine)	6.49	5.01854	1.12355	FALSE	FALSE	FALSE	1172	2342	5	05O04	32H02
05	05O06	cmpd	Nonivamide (N-Vanillylnonanamide)	5.09	3.61854	0.810121	down	FALSE	FALSE	1173	2343	5	05O06	32H03
05	05O08	cmpd	Nonivamide (Pelargonic acid vanillylamide)	5.44	3.96854	0.888479	FALSE	FALSE	FALSE	1174	2344	5	05O08	32H04
05	05O10	cmpd	Oxiracetam	7.54	6.06854	1.35863	up	hit	FALSE	1175	2345	5	05O10	32H05
05	05O12	cmpd	Pyrithioxin	6.67	5.19854	1.16385	FALSE	FALSE	FALSE	1176	2346	5	05O12	32H06
05	05O14	cmpd	Idebenone	6.11	4.63854	1.03848	FALSE	FALSE	FALSE	1177	2347	5	05O14	32H07
05	05B03	cmpd	Azulene (Sodium gualenate)	6.64	5.16854	1.15714	FALSE	FALSE	FALSE	1178	2348	5	05B03	33A02
05	05B05	cmpd	Bismuth aluminate	6.55	5.07854	1.13699	FALSE	FALSE	FALSE	1179	2349	5	05B05	33A03
05	05B07	cmpd	Aceglutamide (N-acetyl-L-glutamine)	6.81	5.33854	1.1952	up	FALSE	FALSE	1180	2350	5	05B07	33A04
05	05B09	cmpd	Irsogladine maleate	6.43	4.95854	1.11012	FALSE	FALSE	FALSE	1181	2351	5	05B09	33A05
05	05B11	cmpd	Rebamipide	6.42	4.94854	1.10788	FALSE	FALSE	FALSE	1182	2352	5	05B11	33A06
05	05B13	cmpd	Roxatidine acetate HCl	6.54	5.06854	1.13475	FALSE	FALSE	FALSE	1183	2353	5	05B13	33A07
05	05B15	cmpd	Telenzepine	7.29	5.81854	1.30266	up	hit	FALSE	1184	2354	5	05B15	33A08
05	05B17	cmpd	Zinc carbonate	6.79	5.31854	1.19072	up	FALSE	FALSE	1185	2355	5	05B17	33A09
05	05B19	cmpd	Hymecromone (4-Methylumbelliferone Free Acid)	6.2	4.72854	1.05863	FALSE	FALSE	FALSE	1186	2356	5	05B19	33A10
05	05B21	cmpd	Phenylpropanol (1-phenyl 1-propanol)	6.87	5.39854	1.20863	up	FALSE	FALSE	1187	2357	5	05B21	33A11
05	05D03	cmpd	Apocodeine	5.97	4.49854	1.00714	FALSE	FALSE	FALSE	1188	2358	5	05D03	33B02
05	05D05	cmpd	Lactitol monohydrate	6.15	4.67854	1.04743	FALSE	FALSE	FALSE	1189	2359	5	05D05	33B03
05	05D09	cmpd	L-Ornithine	4.68	3.20854	0.71833	down	FALSE	FALSE	1190	2360	5	05D09	33B05
05	05D11	cmpd	Cyclazocine	6.32	4.84854	1.08549	FALSE	FALSE	FALSE	1191	2361	5	05D11	33B06
05	05D13	cmpd	Lipoic acid, alpha (+-)-	6.24	4.76854	1.06758	FALSE	FALSE	FALSE	1192	2362	5	05D13	33B07
05	05D15	cmpd	Bromopride	6.87	5.39854	1.20863	up	FALSE	FALSE	1193	2363	5	05D15	33B08
05	05D17	cmpd	Clebopride	6.28	4.80854	1.07654	FALSE	FALSE	FALSE	1194	2364	5	05D17	33B09
05	05D19	cmpd	Metoclopromide	4.43	2.95854	0.66236	down	FALSE	FALSE	1195	2365	5	05D19	33B10
05	05D21	cmpd	Tropisetron HCl	6.71	5.23854	1.17281	FALSE	FALSE	FALSE	1196	2366	5	05D21	33B11
05	05F03	cmpd	Aceneuramic acid (N-Acetylneuraminic acid)	6.66	5.18854	1.16161	FALSE	FALSE	FALSE	1197	2367	5	05F03	33C02
05	05F05	cmpd	Cerium oxalate	6.31	4.83854	1.08326	FALSE	FALSE	FALSE	1198	2368	5	05F05	33C03
05	05F07	cmpd	D-Glucosamine 2-sulfate	6.5	5.02854	1.12579	FALSE	FALSE	FALSE	1199	2369	5	05F07	33C04
05	05F09	cmpd	D-glucosamine sulfate	6.34	4.86854	1.08997	FALSE	FALSE	FALSE	1200	2370	5	05F09	33C05
05	05F11	cmpd	Isopaglumic acid (N-Acetyl-asp-glu)	6.5	5.02854	1.12579	FALSE	FALSE	FALSE	1201	2371	5	05F11	33C06
05	05F13	cmpd	L-Glutamine	6.75	5.27854	1.18176	FALSE	FALSE	FALSE	1202	2372	5	05F13	33C07
05	05F15	cmpd	Pyridoxamine, Dihydrochloride	6.04	4.56854	1.02281	FALSE	FALSE	FALSE	1203	2373	5	05F15	33C08
05	05F17	cmpd	Sodium butyrate (N-butyric acid)	5.98	4.50854	1.00938	FALSE	FALSE	FALSE	1204	2374	5	05F17	33C09
05	05F19	cmpd	Sodium glucuronate (D-Glucuronic acid)	7.35	5.87854	1.31609	up	hit	FALSE	1205	2375	5	05F19	33C10
05	05H03	cmpd	Tricaprilin (Glyceryl trioctanoate)	5.81	4.33854	0.971315	FALSE	FALSE	FALSE	1206	2376	5	05H03	33D02
05	05H05	cmpd	Uracil	5.24	3.76854	0.843703	FALSE	FALSE	FALSE	1207	2377	5	05H05	33D03
05	05H07	cmpd	Durapatite (Hydroxyapatite)	5.59	4.11854	0.922062	FALSE	FALSE	FALSE	1208	2378	5	05H07	33D04
05	05H09	cmpd	Sodium feredetate (Ethylenediaminetetraacetic acid, EDTA)	4.89	3.41854	0.765345	down	FALSE	FALSE	1209	2379	5	05H09	33D05
05	05H11	cmpd	Adenosine triphosphate disodium (ATP)	5.69	4.21854	0.94445	FALSE	FALSE	FALSE	1210	2380	5	05H11	33D06
05	05H13	cmpd	Ascorbic acid 6-palmitate	6.59	5.11854	1.14594	FALSE	FALSE	FALSE	1211	2381	5	05H13	33D07
05	05H15	cmpd	Flavin adenine dinucleotide	5.99	4.51854	1.01161	FALSE	FALSE	FALSE	1212	2382	5	05H15	33D08
05	05J03	cmpd	Benfotiamine (S-Benzoylthiamine O-monophosphate)	5.76	4.28854	0.960121	FALSE	FALSE	FALSE	1213	2383	5	05J03	33E02
05	05J05	cmpd	Monophosphothiamine (Thiamine Monophosphate chloride)	4.79	3.31854	0.742957	down	FALSE	FALSE	1214	2384	5	05J05	33E03
05	05J07	cmpd	Pyridoxal-5-phosphate	5.72	4.24854	0.951166	FALSE	FALSE	FALSE	1215	2385	5	05J07	33E04
05	05J09	cmpd	Mecobalamin (Methylcobalamin)	5.76	4.28854	0.960121	FALSE	FALSE	FALSE	1216	2386	5	05J09	33E05
05	05J13	cmpd	Pimagedine Aminoguanidine bicarbonate (1-aminoguanidinium hydrogen carbonate)	6.79	5.31854	1.19072	up	FALSE	FALSE	1217	2387	5	05J13	33E07
05	05J17	cmpd	Aminothiazole (2-aminothiazole)	5.58	4.10854	0.919823	FALSE	FALSE	FALSE	1218	2388	5	05J17	33E09
05	05J19	cmpd	Tiratricol (3,3',5-triiodothyroacetic acid)	7.24	5.76854	1.29146	up	FALSE	FALSE	1219	2389	5	05J19	33E10
05	05J21	cmpd	Chloropyramine	7.15	5.67854	1.27132	up	FALSE	FALSE	1220	2390	5	05J21	33E11
05	05L03	cmpd	Mebhydrolin	5.79	4.31854	0.966838	FALSE	FALSE	FALSE	1221	2391	5	05L03	33F02
05	05L13	cmpd	Anethole-trithione (Anetholtrithion)	5.78	4.30854	0.964599	FALSE	FALSE	FALSE	1222	2392	5	05L13	33F07
05	05L15	cmpd	Butetamate (Butethamate)	6.81	5.33854	1.1952	up	FALSE	FALSE	1223	2393	5	05L15	33F08
05	05L17	cmpd	Dropropizine	6.58	5.10854	1.1437	FALSE	FALSE	FALSE	1224	2394	5	05L17	33F09
05	05L19	cmpd	Oxeladin citrate salt	8.08	6.60854	1.47952	up	hit	FALSE	1225	2395	5	05L19	33F10
05	05N03	cmpd	Etofylline (7-(β-Hydroxyethyl)theophylline)	5.52	4.04854	0.90639	FALSE	FALSE	FALSE	1226	2396	5	05N03	33G02
05	05N05	cmpd	Fenoterol	6.54	5.06854	1.13475	FALSE	FALSE	FALSE	1227	2397	5	05N05	33G03
05	05N07	cmpd	Fenspiride	6.29	4.81854	1.07878	FALSE	FALSE	FALSE	1228	2398	5	05N07	33G04
05	05N09	cmpd	Procaterol	7.05	5.57854	1.24893	up	FALSE	FALSE	1229	2399	5	05N09	33G05
05	05N11	cmpd	Proxyphylline (17-beta-hydroxypropyltheophylline)	5.39	3.91854	0.877285	FALSE	FALSE	FALSE	1230	2400	5	05N11	33G06
05	05N13	cmpd	Theophylline-7-acetic acid	6.56	5.08854	1.13923	FALSE	FALSE	FALSE	1231	2401	5	05N13	33G07
05	05N15	cmpd	Tulobuterol	7.82	6.34854	1.42132	up	hit	FALSE	1232	2402	5	05N15	33G08
05	05N17	cmpd	Ambroxol hydrochloride	8.35	6.87854	1.53997	up	hit	FALSE	1233	2403	5	05N17	33G09
05	05N19	cmpd	Benzyl nicotinate	6.38	4.90854	1.09893	FALSE	FALSE	FALSE	1234	2404	5	05N19	33G10
05	05N21	cmpd	Carbophenothion	6.08	4.60854	1.03176	FALSE	FALSE	FALSE	1235	2405	5	05N21	33G11
05	05P03	cmpd	Hydroxyquinone	5.15	3.67854	0.823554	FALSE	FALSE	FALSE	1236	2406	5	05P03	33H02
05	05P05	cmpd	Storax (Gum storax, styrax)	4	2.52854	0.566091	down	FALSE	FALSE	1237	2407	5	05P05	33H03
05	05P07	cmpd	Tioxolone (6-hydroxy-1,3-benzoxathiol-2-one)	6.51	5.03854	1.12803	FALSE	FALSE	FALSE	1238	2408	5	05P07	33H04
05	05P13	cmpd	Octabenzone (2-Hydroxy-4-(octyloxy)-benzophenone) (octabenzone)	6.48	5.00854	1.12132	FALSE	FALSE	FALSE	1239	2409	5	05P13	33H07
05	05B04	cmpd	Acemetacin	5.24	3.76854	0.843703	FALSE	FALSE	FALSE	1240	2410	5	05B04	34A02
05	05B06	cmpd	Bufexamac	9.59	8.11854	1.81758	up	hit	FALSE	1241	2411	5	05B06	34A03
05	05B08	cmpd	Difluprednate (6a-9a-difluroprednisolone 21-acetate 17-butyrate)	8.5	7.02854	1.57355	up	hit	FALSE	1242	2412	5	05B08	34A04
05	05B10	cmpd	Felbinac (4-biphenylacetic acid)	6.82	5.34854	1.19743	up	FALSE	FALSE	1243	2413	5	05B10	34A05
05	05B12	cmpd	Flufenamic acid	6.8	5.32854	1.19296	up	FALSE	FALSE	1244	2414	5	05B12	34A06
05	05B14	cmpd	Niflumic acid	6.79	5.31854	1.19072	up	FALSE	FALSE	1245	2415	5	05B14	34A07
05	05B16	cmpd	Nimesulide	6.53	5.05854	1.13251	FALSE	FALSE	FALSE	1246	2416	5	05B16	34A08
05	05B18	cmpd	Oxaceprol (trans-1-acetyl-4-hydroxy L-proline)	6.65	5.17854	1.15938	FALSE	FALSE	FALSE	1247	2417	5	05B18	34A09
05	05B20	cmpd	Oxolamine	6.69	5.21854	1.16833	FALSE	FALSE	FALSE	1248	2418	5	05B20	34A10
05	05B22	cmpd	Suxibuzone	6.55	5.07854	1.13699	FALSE	FALSE	FALSE	1249	2419	5	05B22	34A11
05	05D04	cmpd	Tenoxicam	5.8	4.32854	0.969076	FALSE	FALSE	FALSE	1250	2420	5	05D04	34B02
05	05D06	cmpd	Tolfenamic acid	6.39	4.91854	1.10117	FALSE	FALSE	FALSE	1251	2421	5	05D06	34B03
05	05D10	cmpd	Diacerein	5.91	4.43854	0.993703	FALSE	FALSE	FALSE	1252	2422	5	05D10	34B05
05	05D12	cmpd	Glucosamine	6.22	4.74854	1.06311	FALSE	FALSE	FALSE	1253	2423	5	05D12	34B06
05	05D16	cmpd	Gold sodium thiomalate	3.83	2.35854	0.528032	down	FALSE	FALSE	1254	2424	5	05D16	34B08
05	05D22	cmpd	Aurothioglucose	6.05	4.57854	1.02505	FALSE	FALSE	FALSE	1255	2425	5	05D22	34B11
05	05F04	cmpd	Clobetasone butyrate	5.95	4.47854	1.00266	FALSE	FALSE	FALSE	1256	2426	5	05F04	34C02
05	05F06	cmpd	Flumethasone	8.08	6.60854	1.47952	up	hit	FALSE	1257	2427	5	05F06	34C03
05	05F08	cmpd	Mizoribine	6.14	4.66854	1.0452	FALSE	FALSE	FALSE	1258	2428	5	05F08	34C04
05	05F10	cmpd	Prasterone (dehydroisoandrosterone)	6.34	4.86854	1.08997	FALSE	FALSE	FALSE	1259	2429	5	05F10	34C05
05	05F14	cmpd	Prasterone (DHEA, dehydroepiandrosterone)	7.4	5.92854	1.32729	up	hit	FALSE	1260	2430	5	05F14	34C07
05	05F16	cmpd	Clodronate (Dichloromethylenediphosphonic acid disodium salt)	4.79	3.31854	0.742957	down	FALSE	FALSE	1261	2431	5	05F16	34C08
05	05F18	cmpd	Clodronate disodium	4.52	3.04854	0.682509	down	FALSE	FALSE	1262	2432	5	05F18	34C09
05	05F22	cmpd	Amsacrine	5.91	4.43854	0.993703	FALSE	FALSE	FALSE	1263	2433	5	05F22	34C11
05	05H06	cmpd	Cycloheximide	2.87	1.39854	0.313106	down	FALSE	hit	1264	2434	5	05H06	34D03
05	05H08	cmpd	Decitabine (5-aza-2-deoxycytidine)	8.03	6.55854	1.46833	up	hit	FALSE	1265	2435	5	05H08	34D04
05	05H16	cmpd	Lonidamine	6.55	5.07854	1.13699	FALSE	FALSE	FALSE	1266	2436	5	05H16	34D08
05	05H18	cmpd	Melengestrol acetate	8.53	7.05854	1.58027	up	hit	FALSE	1267	2437	5	05H18	34D09
05	05H20	cmpd	Miltefosine (hexadecyl phosphocholine)	6.16	4.68854	1.04967	FALSE	FALSE	FALSE	1268	2438	5	05H20	34D10
05	05H22	cmpd	Mitobronitol (1,6-Dibromo-1,6-dideoxy-D-mannitol)	6.5	5.02854	1.12579	FALSE	FALSE	FALSE	1269	2439	5	05H22	34D11
05	05J04	cmpd	Nedaplatin	5.21	3.73854	0.836987	FALSE	FALSE	FALSE	1270	2440	5	05J04	34E02
05	05J08	cmpd	Puromycin	2.6	1.12854	0.252659	down	FALSE	hit	1271	2441	5	05J08	34E04
05	05J12	cmpd	Semustine	6.22	4.74854	1.06311	FALSE	FALSE	FALSE	1272	2442	5	05J12	34E06
05	05J16	cmpd	Tegafur (Ftorafur)	6.55	5.07854	1.13699	FALSE	FALSE	FALSE	1273	2443	5	05J16	34E08
05	05J18	cmpd	TNP-470	7.25	5.77854	1.2937	up	FALSE	FALSE	1274	2444	5	05J18	34E09
05	05L04	cmpd	Sulindac sulfone	4.73	3.25854	0.729524	down	FALSE	FALSE	1275	2445	5	05L04	34F02
05	05L08	cmpd	Formestane (4-Androsten-4-ol-3,17-dione)	6.76	5.28854	1.184	FALSE	FALSE	FALSE	1276	2446	5	05L08	34F04
05	05L10	cmpd	Broxuridine (5-Bromouracil deoxyriboside, 5-bromo-2'-deoxyuridine)	7.04	5.56854	1.24669	up	FALSE	FALSE	1277	2447	5	05L10	34F05
05	05L14	cmpd	Diloxanide furoate	6.15	4.67854	1.04743	FALSE	FALSE	FALSE	1278	2448	5	05L14	34F07
05	05L16	cmpd	Secnidazole	6.27	4.79854	1.0743	FALSE	FALSE	FALSE	1279	2449	5	05L16	34F08
05	05L18	cmpd	Cianidanol (Catechin)	6.59	5.11854	1.14594	FALSE	FALSE	FALSE	1280	2450	5	05L18	34F09
05	05L20	cmpd	Racecadotril	7	5.52854	1.23773	up	FALSE	FALSE	1281	2451	5	05L20	34F10
05	05L22	cmpd	Dimethicone (Dimethylpolysiloxane)	6.03	4.55854	1.02057	FALSE	FALSE	FALSE	1282	2452	5	05L22	34F11
05	05N04	cmpd	Chromocarb (CHROMONE-2-CARBOXYLIC ACID 4-oxo-4h-1-benzopyran-2-carboxylic acid)	5.71	4.23854	0.948927	FALSE	FALSE	FALSE	1283	2453	5	05N04	34G02
05	05N06	cmpd	Carbaryl (Carbaril)	4.68	3.20854	0.71833	down	FALSE	FALSE	1284	2454	5	05N06	34G03
05	05N10	cmpd	Itopride HCl	5.42	3.94854	0.884002	FALSE	FALSE	FALSE	1285	2455	5	05N10	34G05
05	05N12	cmpd	l-methionine	6.57	5.09854	1.14146	FALSE	FALSE	FALSE	1286	2456	5	05N12	34G06
05	05N14	cmpd	Silibinin	6.29	4.81854	1.07878	FALSE	FALSE	FALSE	1287	2457	5	05N14	34G07
05	05N16	cmpd	Silibinin (Silybin)	6.98	5.50854	1.23326	up	FALSE	FALSE	1288	2458	5	05N16	34G08
05	05N20	cmpd	Ditiocarb (Diethyldithiocarbamic acid sodium, thiocarb)	6.18	4.70854	1.05415	FALSE	FALSE	FALSE	1289	2459	5	05N20	34G10
05	05N22	cmpd	Lisofylline	6.57	5.09854	1.14146	FALSE	FALSE	FALSE	1290	2460	5	05N22	34G11
05	05P04	cmpd	Procodazole (2-Benzimidazolepropionic acid)	4.88	3.40854	0.763106	down	FALSE	FALSE	1291	2461	5	05P04	34H02
05	05P06	cmpd	Carbocysteine (S-carboxymethyl-L-cysteine)	5.1	3.62854	0.81236	FALSE	FALSE	FALSE	1292	2462	5	05P06	34H03
05	05P12	cmpd	Lobeline (-) Hydrochloride	6.62	5.14854	1.15266	FALSE	FALSE	FALSE	1293	2463	5	05P12	34H06
05	05P14	cmpd	Benzbromarone	5.9	4.42854	0.991465	FALSE	FALSE	FALSE	1294	2464	5	05P14	34H07
05	05P16	cmpd	Cyproterone acetate	7.06	5.58854	1.25117	up	FALSE	FALSE	1295	2465	5	05P16	34H08
06	06A03	cmpd	Gallopamil (methoxyverapamil)	8.01	6.53854	1.26583	FALSE	FALSE	FALSE	1296	2466	6	06A03	35A02
06	06A07	cmpd	Ranolazine dihydrochloride	7.41	5.93854	1.14967	FALSE	FALSE	FALSE	1297	2467	6	06A07	35A04
06	06A09	cmpd	Citrate-Dextrose solution (ACD)	7.13	5.65854	1.09547	FALSE	FALSE	FALSE	1298	2468	6	06A09	35A05
06	06A11	cmpd	Dextran sulfate sodium salt	6.18	4.70854	0.911551	FALSE	FALSE	FALSE	1299	2469	6	06A11	35A06
06	06A13	cmpd	4-Aminobutyric acid (GABA)	7.89	6.41854	1.2426	FALSE	FALSE	FALSE	1300	2470	6	06A13	35A07
06	06A15	cmpd	Ajmaline	8.33	6.85854	1.32778	FALSE	FALSE	FALSE	1301	2471	6	06A15	35A08
06	06A17	cmpd	Bopindolol Maleate	8.18	6.70854	1.29874	FALSE	FALSE	FALSE	1302	2472	6	06A17	35A09
06	06A19	cmpd	Clopamide	8.18	6.70854	1.29874	FALSE	FALSE	FALSE	1303	2473	6	06A19	35A10
06	06A21	cmpd	Debrisoquin sulfate	8.45	6.97854	1.35101	FALSE	FALSE	FALSE	1304	2474	6	06A21	35A11
06	06C03	cmpd	Efaroxan (2-Ethyl-2-[imidazolin-2-yl]-2,3-dihyrdobenzofuran) hydrochloride	7.36	5.88854	1.13999	FALSE	FALSE	FALSE	1305	2475	6	06C03	35B02
06	06C07	cmpd	GABA (gamma-Amino-n-Butyric Acid)	7.72	6.24854	1.20969	FALSE	FALSE	FALSE	1306	2476	6	06C07	35B04
06	06C09	cmpd	Ketanserin	7.4	5.92854	1.14774	FALSE	FALSE	FALSE	1307	2477	6	06C09	35B05
06	06C15	cmpd	Pempidine (1,2,2,6,6-pentamethylpiperidine)	8.2	6.72854	1.30261	FALSE	FALSE	FALSE	1308	2478	6	06C15	35B08
06	06C19	cmpd	Tenatoprazole	7.5	6.02854	1.1671	FALSE	FALSE	FALSE	1309	2479	6	06C19	35B10
06	06C21	cmpd	Norfenefrine (Norphenylephrine hydrochloride)	8.77	7.29854	1.41296	FALSE	FALSE	FALSE	1310	2480	6	06C21	35B11
06	06E03	cmpd	Oxedrine (Synephrine)	8.47	6.99854	1.35488	FALSE	FALSE	FALSE	1311	2481	6	06E03	35C02
06	06E05	cmpd	Lisuride	7.16	5.68854	1.10127	FALSE	FALSE	FALSE	1312	2482	6	06E05	35C03
06	06E07	cmpd	Lomerizine HCl	7.41	5.93854	1.14967	FALSE	FALSE	FALSE	1313	2483	6	06E07	35C04
06	06E09	cmpd	Picotamide	6.8	5.32854	1.03158	FALSE	FALSE	FALSE	1314	2484	6	06E09	35C05
06	06E13	cmpd	Hydrastinine	2.61	1.13854	0.220416	down	FALSE	hit	1315	2485	6	06E13	35C07
06	06E15	cmpd	Proscillaridin A	2.52	1.04854	0.202993	down	FALSE	hit	1316	2486	6	06E15	35C08
06	06E19	cmpd	Phosphocreatine	7.52	6.04854	1.17097	FALSE	FALSE	FALSE	1317	2487	6	06E19	35C10
06	06E21	cmpd	Althiazide	8.03	6.55854	1.2697	FALSE	FALSE	FALSE	1318	2488	6	06E21	35C11
06	06G03	cmpd	Canrenone	8.23	6.75854	1.30842	FALSE	FALSE	FALSE	1319	2489	6	06G03	35D02
06	06G05	cmpd	Potassium canrenoate	7.81	6.33854	1.22711	FALSE	FALSE	FALSE	1320	2490	6	06G05	35D03
06	06G07	cmpd	Adrenalone hydrochloride	8.24	6.76854	1.31036	FALSE	FALSE	FALSE	1321	2491	6	06G07	35D04
06	06G11	cmpd	Chondroitin sulfate A	5.34	3.86854	0.748931	FALSE	FALSE	FALSE	1322	2492	6	06G11	35D06
06	06G13	cmpd	Ciprofibrate	7.92	6.44854	1.24841	FALSE	FALSE	FALSE	1323	2493	6	06G13	35D07
06	06G15	cmpd	Clofibric acid (2-(4-Chlorophenoxy)-2-methylpropionic acid)	8.33	6.85854	1.32778	FALSE	FALSE	FALSE	1324	2494	6	06G15	35D08
06	06G21	cmpd	Meglutol (3-Hydroxy-3-methylglutaric acid)	7.95	6.47854	1.25421	FALSE	FALSE	FALSE	1325	2495	6	06G21	35D11
06	06I05	cmpd	Oxiniacic acid (nicotinic acid n-oxide)	6.58	5.10854	0.988989	FALSE	FALSE	FALSE	1326	2496	6	06I05	35E03
06	06I07	cmpd	Pantethine (D-Pantethine)	7.41	5.93854	1.14967	FALSE	FALSE	FALSE	1327	2497	6	06I07	35E04
06	06I09	cmpd	Pravastatin lactone	7.09	5.61854	1.08772	FALSE	FALSE	FALSE	1328	2498	6	06I09	35E05
06	06I11	cmpd	Thyropropic acid (3,3',5-triiodothyropropionic acid)	6	4.52854	0.876704	FALSE	FALSE	FALSE	1329	2499	6	06I11	35E06
06	06I15	cmpd	Pentifylline	7.55	6.07854	1.17678	FALSE	FALSE	FALSE	1330	2500	6	06I15	35E08
06	06I19	cmpd	Nicergoline	7.36	5.88854	1.13999	FALSE	FALSE	FALSE	1331	2501	6	06I19	35E10
06	06K03	cmpd	Fendiline (3,3-Diphenyl-N-1-propanamine)	6.33	4.85854	0.94059	FALSE	FALSE	FALSE	1332	2502	6	06K03	35F02
06	06K05	cmpd	Bamethan sulfate (Bamethane)	8.35	6.87854	1.33165	FALSE	FALSE	FALSE	1333	2503	6	06K05	35F03
06	06K07	cmpd	Buflomedil	7.04	5.56854	1.07804	FALSE	FALSE	FALSE	1334	2504	6	06K07	35F04
06	06K09	cmpd	Moxisylyte hydrochloride	6.34	4.86854	0.942526	FALSE	FALSE	FALSE	1335	2505	6	06K09	35F05
06	06K11	cmpd	Piribedil maleate	6.94	5.46854	1.05868	FALSE	FALSE	FALSE	1336	2506	6	06K11	35F06
06	06K13	cmpd	Xanthinol niacinate (Xanthinol Nicotinate)	6.91	5.43854	1.05288	FALSE	FALSE	FALSE	1337	2507	6	06K13	35F07
06	06K15	cmpd	Anazolene sodium (Acid blue 92)	7.84	6.36854	1.23292	FALSE	FALSE	FALSE	1338	2508	6	06K15	35F08
06	06K17	cmpd	Lorglumide	7.32	5.84854	1.13225	FALSE	FALSE	FALSE	1339	2509	6	06K17	35F09
06	06K19	cmpd	Congo red	7.73	6.25854	1.21162	FALSE	FALSE	FALSE	1340	2510	6	06K19	35F10
06	06K21	cmpd	L-Galactose	7.59	6.11854	1.18452	FALSE	FALSE	FALSE	1341	2511	6	06K21	35F11
06	06M03	cmpd	Nitrocefin	5.95	4.47854	0.867024	FALSE	FALSE	FALSE	1342	2512	6	06M03	35G02
06	06M05	cmpd	Indigotindisulfonate	7.51	6.03854	1.16903	FALSE	FALSE	FALSE	1343	2513	6	06M05	35G03
06	06M07	cmpd	1-Pentanol	6.88	5.40854	1.04707	FALSE	FALSE	FALSE	1344	2514	6	06M07	35G04
06	06M09	cmpd	Allylthiourea (1-Allyl-2-thiourea)	7.24	5.76854	1.11676	FALSE	FALSE	FALSE	1345	2515	6	06M09	35G05
06	06M11	cmpd	Benzaldehyde	6.8	5.32854	1.03158	FALSE	FALSE	FALSE	1346	2516	6	06M11	35G06
06	06M13	cmpd	Bismuth Sodium Triglycollamate (Nitrilotriacetic acid)	7.06	5.58854	1.08191	FALSE	FALSE	FALSE	1347	2517	6	06M13	35G07
06	06M15	cmpd	Cabufocon (Cellulose acetate butyrate)	7.15	5.67854	1.09934	FALSE	FALSE	FALSE	1348	2518	6	06M15	35G08
06	06M19	cmpd	Polyoxyl 10 oleyl ether Brij 92	7.63	6.15854	1.19226	FALSE	FALSE	FALSE	1349	2519	6	06M19	35G10
06	06M21	cmpd	Xylitol	7.32	5.84854	1.13225	FALSE	FALSE	FALSE	1350	2520	6	06M21	35G11
06	06O03	cmpd	Aspartame	5.78	4.30854	0.834113	FALSE	FALSE	FALSE	1351	2521	6	06O03	35H02
06	06O05	cmpd	Monoethanolamine (Ethanolamine)	7.18	5.70854	1.10515	FALSE	FALSE	FALSE	1352	2522	6	06O05	35H03
06	06O09	cmpd	Eucatropine	7.61	6.13854	1.18839	FALSE	FALSE	FALSE	1353	2523	6	06O09	35H05
06	06A06	cmpd	Abamectin	7.4	5.92854	1.14774	FALSE	FALSE	FALSE	1354	2524	6	06A06	36A03
06	06A08	cmpd	Acadesine (AICAR)	7.61	6.13854	1.18839	FALSE	FALSE	FALSE	1355	2525	6	06A08	36A04
06	06A10	cmpd	Acetomenaphthone (2-Methyl-1,4-naphthalenediol diacetate)	7.27	5.79854	1.12257	FALSE	FALSE	FALSE	1356	2526	6	06A10	36A05
06	06A12	cmpd	Aconiazide ((2-(2-isonicotinoylcarbohydrazonoyl)phenoxy)acetic acid)	7.81	6.33854	1.22711	FALSE	FALSE	FALSE	1357	2527	6	06A12	36A06
06	06A14	cmpd	A-Cypermethrin	7.63	6.15854	1.19226	FALSE	FALSE	FALSE	1358	2528	6	06A14	36A07
06	06A16	cmpd	Adrafinil	7.46	5.98854	1.15935	FALSE	FALSE	FALSE	1359	2529	6	06A16	36A08
06	06A18	cmpd	Aldosterone	9.47	7.99854	1.54848	up	hit	FALSE	1360	2530	6	06A18	36A09
06	06A22	cmpd	Alfafosfalin (L-alanyl-L-1-aminoethylphosphonic acid)	8.52	7.04854	1.36456	FALSE	FALSE	FALSE	1361	2531	6	06A22	36A11
06	06C08	cmpd	Aluminum Phosphate	7.41	5.93854	1.14967	FALSE	FALSE	FALSE	1362	2532	6	06C08	36B04
06	06C12	cmpd	Amaranth	6.75	5.27854	1.0219	FALSE	FALSE	FALSE	1363	2533	6	06C12	36B06
06	06C14	cmpd	Aminopyrine (4-Dimethylamino-antipyrine)	7.35	5.87854	1.13806	FALSE	FALSE	FALSE	1364	2534	6	06C14	36B07
06	06C18	cmpd	Amperozide	8.72	7.24854	1.40328	FALSE	FALSE	FALSE	1365	2535	6	06C18	36B09
06	06C20	cmpd	Androstenedione (4-Androstene-3,17-dione) AND 2767	8.7	7.22854	1.39941	FALSE	FALSE	FALSE	1366	2536	6	06C20	36B10
06	06C22	cmpd	Antimony (III) sulfide	7.96	6.48854	1.25615	FALSE	FALSE	FALSE	1367	2537	6	06C22	36B11
06	06E06	cmpd	Bambuterol	7.73	6.25854	1.21162	FALSE	FALSE	FALSE	1368	2538	6	06E06	36C03
06	06E08	cmpd	Bemesetron (MDL-7222)	7.56	6.08854	1.17871	FALSE	FALSE	FALSE	1369	2539	6	06E08	36C04
06	06E10	cmpd	Bendazol (2-Benzylbenzimidazole)	6.88	5.40854	1.04707	FALSE	FALSE	FALSE	1370	2540	6	06E10	36C05
06	06E12	cmpd	Benmoxin (Benzoic Acid N'-(1-phenyl-ethyl)-hydrazide)	7.74	6.26854	1.21356	FALSE	FALSE	FALSE	1371	2541	6	06E12	36C06
06	06E14	cmpd	Bentonite	7.72	6.24854	1.20969	FALSE	FALSE	FALSE	1372	2542	6	06E14	36C07
06	06E16	cmpd	Benzarone ((2-ethyl-1-benzofuran-3-yl)(4-hydroxyphenyl) methanone)	6.49	5.01854	0.971566	FALSE	FALSE	FALSE	1373	2543	6	06E16	36C08
06	06E18	cmpd	Bergenin monohydrate	8.01	6.53854	1.26583	FALSE	FALSE	FALSE	1374	2544	6	06E18	36C09
06	06E20	cmpd	Bioallethrin	8.28	6.80854	1.3181	FALSE	FALSE	FALSE	1375	2545	6	06E20	36C10
06	06G04	cmpd	Bipenamol (2-[2-(Aminomethyl)phenylthio]benzyl alcohol)	7.07	5.59854	1.08385	FALSE	FALSE	FALSE	1376	2546	6	06G04	36D02
06	06G06	cmpd	Bisoctrizole (2,2'-Methylenebis)	6.66	5.18854	1.00448	FALSE	FALSE	FALSE	1377	2547	6	06G06	36D03
06	06G08	cmpd	Bithionoloxide (2,2'-sulfinyl-bis(4,6-dichlorophenol))	7.01	5.53854	1.07224	FALSE	FALSE	FALSE	1378	2548	6	06G08	36D04
06	06G10	cmpd	Bretazenil	7.54	6.06854	1.17484	FALSE	FALSE	FALSE	1379	2549	6	06G10	36D05
06	06G12	cmpd	Brivudine ((E)-5-(2-Bromovinyl)-2'-deoxyuridine)	7.06	5.58854	1.08191	FALSE	FALSE	FALSE	1380	2550	6	06G12	36D06
06	06G14	cmpd	Bromebric acid (3-Bromo-4-(4-methoxyphenyl)-4-oxo-2-butenoic acid)	8.49	7.01854	1.35876	FALSE	FALSE	FALSE	1381	2551	6	06G14	36D07
06	06G16	cmpd	Bromocyclen	7.86	6.38854	1.23679	FALSE	FALSE	FALSE	1382	2552	6	06G16	36D08
06	06G18	cmpd	Bromofos (Bromophos-methyl)	8.2	6.72854	1.30261	FALSE	FALSE	FALSE	1383	2553	6	06G18	36D09
06	06G20	cmpd	Bromophenol Blue, sodium salt	6.98	5.50854	1.06643	FALSE	FALSE	FALSE	1384	2554	6	06G20	36D10
06	06G22	cmpd	Bromperidol	7.81	6.33854	1.22711	FALSE	FALSE	FALSE	1385	2555	6	06G22	36D11
06	06I04	cmpd	Bronopol (2-Bromo-2-nitro-1,3-propanediol)	7.28	5.80854	1.12451	FALSE	FALSE	FALSE	1386	2556	6	06I04	36E02
06	06I06	cmpd	Broquinaldol (5,7-dibromo-8-hydroxy-quinaldine)	7.15	5.67854	1.09934	FALSE	FALSE	FALSE	1387	2557	6	06I06	36E03
06	06I08	cmpd	Bumetrizole (2-tert-butyl-6-(5-chloro-2H-benzotriazol-2-yl)-4-methyl-phenol, 98%)	6.84	5.36854	1.03932	FALSE	FALSE	FALSE	1388	2558	6	06I08	36E04
06	06I10	cmpd	Butacetin (4-Butoxyacetanilide)	8.1	6.62854	1.28325	FALSE	FALSE	FALSE	1389	2559	6	06I10	36E05
06	06I12	cmpd	Butaclamol hydrochloride (+)	7.03	5.55854	1.07611	FALSE	FALSE	FALSE	1390	2560	6	06I12	36E06
06	06I14	cmpd	Butoxamine hydrochloride	7.81	6.33854	1.22711	FALSE	FALSE	FALSE	1391	2561	6	06I14	36E07
06	06I16	cmpd	Butylated hydroxyanisole	7.42	5.94854	1.15161	FALSE	FALSE	FALSE	1392	2562	6	06I16	36E08
06	06I18	cmpd	Butylated hydroxytoluene (2,6-Di-tert-butyl-4-methylphenol)	7.92	6.44854	1.24841	FALSE	FALSE	FALSE	1393	2563	6	06I18	36E09
06	06I20	cmpd	Camylofine dihdrochloride	8.21	6.73854	1.30455	FALSE	FALSE	FALSE	1394	2564	6	06I20	36E10
06	06K04	cmpd	Carbamide peroxide (Urea hydrogen peroxide)	5.9	4.42854	0.857345	FALSE	FALSE	FALSE	1395	2565	6	06K04	36F02
06	06K08	cmpd	Carglumic acid (N-Carbamyl-L-Glutamic Acid)	7.03	5.55854	1.07611	FALSE	FALSE	FALSE	1396	2566	6	06K08	36F04
06	06K10	cmpd	Carsalam (2H-1,3-Benzoxazine-2,4(3H)-dione, 98%)	6.31	4.83854	0.936719	FALSE	FALSE	FALSE	1397	2567	6	06K10	36F05
06	06K12	cmpd	Cilostamide	6.93	5.45854	1.05675	FALSE	FALSE	FALSE	1398	2568	6	06K12	36F06
06	06K14	cmpd	Cirazoline hydrochloride	7.86	6.38854	1.23679	FALSE	FALSE	FALSE	1399	2569	6	06K14	36F07
06	06K22	cmpd	Denbufylline	8.92	7.44854	1.442	FALSE	FALSE	FALSE	1400	2570	6	06K22	36F11
06	06M04	cmpd	Denopamine (R(-)-)	7.39	5.91854	1.1458	FALSE	FALSE	FALSE	1401	2571	6	06M04	36G02
06	06M06	cmpd	Desmethylastemizole	5.21	3.73854	0.723764	FALSE	FALSE	FALSE	1402	2572	6	06M06	36G03
06	06M08	cmpd	Dizocilpine ((+)-MK 801 Maleate)	7.3	5.82854	1.12838	FALSE	FALSE	FALSE	1403	2573	6	06M08	36G04
06	06M10	cmpd	Docebenone (AA-861)	7.93	6.45854	1.25034	FALSE	FALSE	FALSE	1404	2574	6	06M10	36G05
06	06M12	cmpd	Enoximone	7.28	5.80854	1.12451	FALSE	FALSE	FALSE	1405	2575	6	06M12	36G06
06	06M14	cmpd	Enprofylline (3-Propylxanthine)	7.98	6.50854	1.26002	FALSE	FALSE	FALSE	1406	2576	6	06M14	36G07
06	06M16	cmpd	Estriol (1,3,5(10)-Estratrien-3,16a,17B-triol)	8.58	7.10854	1.37618	FALSE	FALSE	FALSE	1407	2577	6	06M16	36G08
06	06M18	cmpd	Etazolate Hydrochloride	8.44	6.96854	1.34908	FALSE	FALSE	FALSE	1408	2578	6	06M18	36G09
06	06M20	cmpd	Etazolate hydrochloride, solid	8.31	6.83854	1.32391	FALSE	FALSE	FALSE	1409	2579	6	06M20	36G10
06	06M22	cmpd	Eticlopride hydrochloride (S)	9.33	7.85854	1.52138	up	hit	FALSE	1410	2580	6	06M22	36G11
06	06O08	cmpd	Fiduxosin	7.12	5.64854	1.09353	FALSE	FALSE	FALSE	1411	2581	6	06O08	36H04
06	06O12	cmpd	Fumaranol	7.59	6.11854	1.18452	FALSE	FALSE	FALSE	1412	2582	6	06O12	36H06
06	06O14	cmpd	Furafylline	7.02	5.54854	1.07417	FALSE	FALSE	FALSE	1413	2583	6	06O14	36H07
06	06O18	cmpd	Ibudilast	8.12	6.64854	1.28713	FALSE	FALSE	FALSE	1414	2584	6	06O18	36H09
06	06O20	cmpd	Imazodan	7.57	6.09854	1.18065	FALSE	FALSE	FALSE	1415	2585	6	06O20	36H10
06	06O22	cmpd	Indatraline hydrochloride	7.82	6.34854	1.22905	FALSE	FALSE	FALSE	1416	2586	6	06O22	36H11
06	06B03	cmpd	Linopirdine	5.97	4.49854	0.870896	FALSE	FALSE	FALSE	1417	2587	6	06B03	37A02
06	06B05	cmpd	Lorglumide sodium salt	6.88	5.40854	1.04707	FALSE	FALSE	FALSE	1418	2588	6	06B05	37A03
06	06B07	cmpd	Loxoprofen	6.5	5.02854	0.973502	FALSE	FALSE	FALSE	1419	2589	6	06B07	37A04
06	06B09	cmpd	Metrifudil	6.49	5.01854	0.971566	FALSE	FALSE	FALSE	1420	2590	6	06B09	37A05
06	06B11	cmpd	Nifekalant	6.24	4.76854	0.923167	FALSE	FALSE	FALSE	1421	2591	6	06B11	37A06
06	06B13	cmpd	Nisoxetine hydrochloride	6.88	5.40854	1.04707	FALSE	FALSE	FALSE	1422	2592	6	06B13	37A07
06	06B17	cmpd	Norethindrone acetate (4-Estren-17a-ethynyl-17B-ol-3-one acetate)	7.32	5.84854	1.13225	FALSE	FALSE	FALSE	1423	2593	6	06B17	37A09
06	06B21	cmpd	Pentetic acid (Diethylenetriaminepentacetic acid)	6.85	5.37854	1.04126	FALSE	FALSE	FALSE	1424	2594	6	06B21	37A11
06	06D03	cmpd	Pirfenidone	5.91	4.43854	0.85928	FALSE	FALSE	FALSE	1425	2595	6	06D03	37B02
06	06D05	cmpd	Prasterone (ANDROSTENOLONE (5-Androsten-3B-ol-17-one))	5.68	4.20854	0.814754	FALSE	FALSE	FALSE	1426	2596	6	06D05	37B03
06	06D07	cmpd	PREGNENOLONE (5-Pregnen-3B-ol-20-one)	5.92	4.44854	0.861216	FALSE	FALSE	FALSE	1427	2597	6	06D07	37B04
06	06D09	cmpd	Propentofylline	7.26	5.78854	1.12063	FALSE	FALSE	FALSE	1428	2598	6	06D09	37B05
06	06D11	cmpd	Pyridoxamine dihydrochloride	6.63	5.15854	0.998669	FALSE	FALSE	FALSE	1429	2599	6	06D11	37B06
06	06D13	cmpd	Quinelorane dihydrochloride	6.52	5.04854	0.977374	FALSE	FALSE	FALSE	1430	2600	6	06D13	37B07
06	06D15	cmpd	Quinpirole dihydrochloride	7.05	5.57854	1.07998	FALSE	FALSE	FALSE	1431	2601	6	06D15	37B08
06	06D17	cmpd	Rolipram	6.57	5.09854	0.987053	FALSE	FALSE	FALSE	1432	2602	6	06D17	37B09
06	06D19	cmpd	S(+)-Terguride	7.36	5.88854	1.13999	FALSE	FALSE	FALSE	1433	2603	6	06D19	37B10
06	06F05	cmpd	Sobuzoxane	6.42	4.94854	0.958014	FALSE	FALSE	FALSE	1434	2604	6	06F05	37C03
06	06F07	cmpd	Sodium stibogluconate	6.23	4.75854	0.921231	FALSE	FALSE	FALSE	1435	2605	6	06F07	37C04
06	06F09	cmpd	Spiroxatrine	7.94	6.46854	1.25228	FALSE	FALSE	FALSE	1436	2606	6	06F09	37C05
06	06F15	cmpd	Trequinsin hydrochloride	6.44	4.96854	0.961886	FALSE	FALSE	FALSE	1437	2607	6	06F15	37C08
06	06F21	cmpd	Xylitol	7.53	6.05854	1.1729	FALSE	FALSE	FALSE	1438	2608	6	06F21	37C11
06	06H03	cmpd	Zardaverine	5.19	3.71854	0.719892	FALSE	FALSE	FALSE	1439	2609	6	06H03	37D02
06	06H05	cmpd	Zimelidine dihydrochloride	7.97	6.49854	1.25809	FALSE	FALSE	FALSE	1440	2610	6	06H05	37D03
06	06H09	cmpd	2-Iodomelatonin	6.18	4.70854	0.911551	FALSE	FALSE	FALSE	1441	2611	6	06H09	37D05
06	06H13	cmpd	4-Hydroxydebrisoquin	7.01	5.53854	1.07224	FALSE	FALSE	FALSE	1442	2612	6	06H13	37D07
06	06H21	cmpd	Alpha bisabolol	7.19	5.71854	1.10708	FALSE	FALSE	FALSE	1443	2613	6	06H21	37D11
06	06J07	cmpd	Bilirubin	6.5	5.02854	0.973502	FALSE	FALSE	FALSE	1444	2614	6	06J07	37E04
06	06J09	cmpd	Brilliant Blue	4.09	2.61854	0.506937	FALSE	FALSE	FALSE	1445	2615	6	06J09	37E05
06	06J13	cmpd	Conduritol	6.81	5.33854	1.03352	FALSE	FALSE	FALSE	1446	2616	6	06J13	37E07
06	06J15	cmpd	Coumestrol	6.8	5.32854	1.03158	FALSE	FALSE	FALSE	1447	2617	6	06J15	37E08
06	06J17	cmpd	Decoyinine	7.62	6.14854	1.19033	FALSE	FALSE	FALSE	1448	2618	6	06J17	37E09
06	06J19	cmpd	Epicatechin (-)-	7.02	5.54854	1.07417	FALSE	FALSE	FALSE	1449	2619	6	06J19	37E10
06	06J21	cmpd	Epicatechin gallate (-)	7.37	5.89854	1.14193	FALSE	FALSE	FALSE	1450	2620	6	06J21	37E11
06	06L03	cmpd	Ergothioneine	3.53	2.05854	0.398524	down	FALSE	hit	1451	2621	6	06L03	37F02
06	06L05	cmpd	Eseroline	5.67	4.19854	0.812818	FALSE	FALSE	FALSE	1452	2622	6	06L05	37F03
06	06L09	cmpd	Fluphenazine N-mustard (SKF-7171A)	6.09	4.61854	0.894128	FALSE	FALSE	FALSE	1453	2623	6	06L09	37F05
06	06L11	cmpd	Genistein	6.52	5.04854	0.977374	FALSE	FALSE	FALSE	1454	2624	6	06L11	37F06
06	06L13	cmpd	Ginkgolide A	5.46	3.98854	0.772163	FALSE	FALSE	FALSE	1455	2625	6	06L13	37F07
06	06L15	cmpd	Harmine	3.58	2.10854	0.408204	down	FALSE	hit	1456	2626	6	06L15	37F08
06	06L17	cmpd	Kavain	6.87	5.39854	1.04513	FALSE	FALSE	FALSE	1457	2627	6	06L17	37F09
06	06L21	cmpd	Myristic acid	6.78	5.30854	1.02771	FALSE	FALSE	FALSE	1458	2628	6	06L21	37F11
06	06N03	cmpd	Napthol blue black	4.76	3.28854	0.636646	FALSE	FALSE	FALSE	1459	2629	6	06N03	37G02
06	06N05	cmpd	Phloridzin	6.1	4.62854	0.896064	FALSE	FALSE	FALSE	1460	2630	6	06N05	37G03
06	06N07	cmpd	Phytic acid, dodecasodium salt hydrate	4.17	2.69854	0.522425	FALSE	FALSE	FALSE	1461	2631	6	06N07	37G04
06	06N09	cmpd	RIAA 94	6.36	4.88854	0.946398	FALSE	FALSE	FALSE	1462	2632	6	06N09	37G05
06	06N17	cmpd	Shikimic acid	6.83	5.35854	1.03739	FALSE	FALSE	FALSE	1463	2633	6	06N17	37G09
06	06P05	cmpd	Sulfosalicylic acid (5-Sulfosalicylic acid dihydrate)	7.23	5.75854	1.11483	FALSE	FALSE	FALSE	1464	2634	6	06P05	37H03
06	06P07	cmpd	Tanshinone IIA	5.93	4.45854	0.863152	FALSE	FALSE	FALSE	1465	2635	6	06P07	37H04
06	06P09	cmpd	Tartrazine	6.74	5.26854	1.01996	FALSE	FALSE	FALSE	1466	2636	6	06P09	37H05
06	06P11	cmpd	Ursolic acid	5.6	4.12854	0.799266	FALSE	FALSE	FALSE	1467	2637	6	06P11	37H06
06	06P13	cmpd	Vitamin E nicotinate ((±)-α-Tocopherol nicotinate)	4.64	3.16854	0.613415	FALSE	FALSE	FALSE	1468	2638	6	06P13	37H07
06	06P15	cmpd	α-Ketoglutaric acid	6.61	5.13854	0.994797	FALSE	FALSE	FALSE	1469	2639	6	06P15	37H08
06	06B04	cmpd	Mifepristone	4.31	2.83854	0.549528	FALSE	FALSE	FALSE	1470	2154	6	06B04	20A02
06	06B06	cmpd	Disulfiram (Tetraethylthiuram disulfide)	6.24	4.76854	0.923167	FALSE	FALSE	FALSE	1471	2155	6	06B06	20A03
06	06B10	cmpd	Diethyl oxalate	6.68	5.20854	1.00835	FALSE	FALSE	FALSE	1472	2156	6	06B10	20A05
06	06B12	cmpd	Emetine	2.59	1.11854	0.216544	down	FALSE	hit	1473	2157	6	06B12	20A06
06	06B14	cmpd	Colchicine	8.56	7.08854	1.37231	FALSE	FALSE	FALSE	1474	2158	6	06B14	20A07
06	06B16	cmpd	Ursodiol (Ursodeoxycholic acid)	5.61	4.13854	0.801202	FALSE	FALSE	FALSE	1475	2159	6	06B16	20A08
06	06B18	cmpd	Bismuth subsalicylate 262mg/15mL	7.69	6.21854	1.20388	FALSE	FALSE	FALSE	1476	2160	6	06B18	20A09
06	06B20	cmpd	Simethicone (40mg/0.6mL)	7.73	6.25854	1.21162	FALSE	FALSE	FALSE	1477	2161	6	06B20	20A10
06	06B22	cmpd	Methylene blue hydrate	54.04	52.5685	10.177	up	hit	FALSE	1478	2162	6	06B22	20A11
06	06D06	cmpd	Sibutramine HCl	7.25	5.77854	1.1187	FALSE	FALSE	FALSE	1479	2163	6	06D06	20B03
06	06D08	cmpd	Acetohydroxamic acid	5.85	4.37854	0.847665	FALSE	FALSE	FALSE	1480	2164	6	06D08	20B04
06	06D10	cmpd	Potassium citrate monohydrate	5.08	3.60854	0.698596	FALSE	FALSE	FALSE	1481	2165	6	06D10	20B05
06	06D12	cmpd	Rutin trihydrate	6.61	5.13854	0.994797	FALSE	FALSE	FALSE	1482	2166	6	06D12	20B06
06	06D14	cmpd	Drospirenone and ethinyl estradiol	6.18	4.70854	0.911551	FALSE	FALSE	FALSE	1483	2167	6	06D14	20B07
06	06D16	cmpd	Tadalafil	6.57	5.09854	0.987053	FALSE	FALSE	FALSE	1484	2168	6	06D16	20B08
06	06D18	cmpd	Vardenafil	7.06	5.58854	1.08191	FALSE	FALSE	FALSE	1485	2169	6	06D18	20B09
06	06D22	cmpd	Ferric ammonium citrate	6.96	5.48854	1.06256	FALSE	FALSE	FALSE	1486	2170	6	06D22	20B11
06	06F06	cmpd	Ferric sulfate heptahydrate	5.92	4.44854	0.861216	FALSE	FALSE	FALSE	1487	2171	6	06F06	20C03
06	06F08	cmpd	Ferrous fumarate	7.14	5.66854	1.0974	FALSE	FALSE	FALSE	1488	2172	6	06F08	20C04
06	06F10	cmpd	Ferrous gluconate hydrate	6.08	4.60854	0.892192	FALSE	FALSE	FALSE	1489	2173	6	06F10	20C05
06	06F12	cmpd	Ferrous lactate	6.91	5.43854	1.05288	FALSE	FALSE	FALSE	1490	2174	6	06F12	20C06
06	06F14	cmpd	Ferrous sulfate	6.06	4.58854	0.88832	FALSE	FALSE	FALSE	1491	2175	6	06F14	20C07
06	06F16	cmpd	Iron(II) sulfate heptahydrate	6.67	5.19854	1.00641	FALSE	FALSE	FALSE	1492	2176	6	06F16	20C08
06	06F20	cmpd	Human immunoglobulin	7.12	5.64854	1.09353	FALSE	FALSE	FALSE	1493	2177	6	06F20	20C10
06	06H06	cmpd	Butopyronoxyl	6.68	5.20854	1.00835	FALSE	FALSE	FALSE	1494	2178	6	06H06	20D03
06	06H08	cmpd	Butyl paraben (Butyl-4-hydroxybenzoate)	6.15	4.67854	0.905743	FALSE	FALSE	FALSE	1495	2179	6	06H08	20D04
06	06H10	cmpd	Chlorophenothane (1,1-Bis(4-chlorophenyl)-2,2,2-trichloroethane)	6.5	5.02854	0.973502	FALSE	FALSE	FALSE	1496	2180	6	06H10	20D05
06	06H12	cmpd	Dibutyl phthalate	4.94	3.46854	0.671493	FALSE	FALSE	FALSE	1497	2181	6	06H12	20D06
06	06H14	cmpd	Dimethyl phthalate	6.64	5.16854	1.0006	FALSE	FALSE	FALSE	1498	2182	6	06H14	20D07
06	06H16	cmpd	Ethohexadiol (2-Ethyl-1,3-hexanediol)	6.83	5.35854	1.03739	FALSE	FALSE	FALSE	1499	2183	6	06H16	20D08
06	06H18	cmpd	Potassium ricinoleate	7.9	6.42854	1.24453	FALSE	FALSE	FALSE	1500	2184	6	06H18	20D09
06	06H20	cmpd	Pyrethrins technical mixture	6.6	5.12854	0.992861	FALSE	FALSE	FALSE	1501	2185	6	06H20	20D10
06	06H22	cmpd	Acetylcysteine (N-acetyl L-cysteine)	7.57	6.09854	1.18065	FALSE	FALSE	FALSE	1502	2186	6	06H22	20D11
06	06J04	cmpd	Mesna (2-Mercaptoethane Sulfonic Acid Sodium Salt)	5.68	4.20854	0.814754	FALSE	FALSE	FALSE	1503	2187	6	06J04	20E02
06	06J06	cmpd	Mesna (2-Mercaptoethanesulfonic acid)	5.83	4.35854	0.843793	FALSE	FALSE	FALSE	1504	2188	6	06J06	20E03
06	06J10	cmpd	Dinoprost tromethamine (Prostaglandin F2alpha tris salt)	6.45	4.97854	0.963822	FALSE	FALSE	FALSE	1505	2189	6	06J10	20E05
06	06J16	cmpd	Oxytocin	6.97	5.49854	1.06449	FALSE	FALSE	FALSE	1506	2190	6	06J16	20E08
06	06J18	cmpd	Doxapram hydrochloride	6.64	5.16854	1.0006	FALSE	FALSE	FALSE	1507	2191	6	06J18	20E09
06	06J20	cmpd	Sodium succinate dibasic hexahydrate	6.97	5.49854	1.06449	FALSE	FALSE	FALSE	1508	2192	6	06J20	20E10
06	06J22	cmpd	Cevimeline	7.44	5.96854	1.15548	FALSE	FALSE	FALSE	1509	2193	6	06J22	20E11
06	06L04	cmpd	Cevimeline hydrochloride	5.24	3.76854	0.729572	FALSE	FALSE	FALSE	1510	2194	6	06L04	20F02
06	06L08	cmpd	Dodecylamine	5.72	4.24854	0.822497	FALSE	FALSE	FALSE	1511	2195	6	06L08	20F04
06	06L10	cmpd	Sodium ethasulfate (Sodium-2-ethylhexyl sulfate)	5.79	4.31854	0.836049	FALSE	FALSE	FALSE	1512	2196	6	06L10	20F05
06	06L12	cmpd	Orotic acid	6.74	5.26854	1.01996	FALSE	FALSE	FALSE	1513	2197	6	06L12	20F06
06	06L14	cmpd	Probenecid	6.71	5.23854	1.01416	FALSE	FALSE	FALSE	1514	2198	6	06L14	20F07
06	06L16	cmpd	Sulfinpyrazone (+-)	7.13	5.65854	1.09547	FALSE	FALSE	FALSE	1515	2199	6	06L16	20F08
06	06L18	cmpd	Dimethyl sulfoxide	7.69	6.21854	1.20388	FALSE	FALSE	FALSE	1516	2200	6	06L18	20F09
06	06L20	cmpd	Ethylenediamine dihydrochloride	6.89	5.41854	1.049	FALSE	FALSE	FALSE	1517	2201	6	06L20	20F10
06	06L22	cmpd	Finasteride	7.52	6.04854	1.17097	FALSE	FALSE	FALSE	1518	2202	6	06L22	20F11
06	06N04	cmpd	Oxybutynin chloride	5.02	3.54854	0.686981	FALSE	FALSE	FALSE	1519	2203	6	06N04	20G02
01	01A01	U2OS	Control	2.49	1.01854	0.219641	down	FALSE	hit	1520			01A01
01	01A02	WT dmso	Control	7.65	6.17854	1.33236	FALSE	FALSE	FALSE	1521			01A02
01	01A23	WT	Control	4.06	2.58854	0.558201	FALSE	FALSE	FALSE	1522			01A23
01	01A24	K44A	Control	9.43	7.95854	1.7162	up	hit	FALSE	1523			01A24
01	01B01	U2OS	Control	1.47	-0.00145833	-0.00031448	down	FALSE	hit	1524			01B01
01	01B02	WT dmso	Control	6.03	4.55854	0.983018	FALSE	FALSE	FALSE	1525			01B02
01	01B23	WT	Control	4.36	2.88854	0.622894	FALSE	FALSE	FALSE	1526			01B23
01	01B24	K44A	Control	9.44	7.96854	1.71836	up	hit	FALSE	1527			01B24
01	01C01	U2OS	Control	2.62	1.14854	0.247675	down	FALSE	hit	1528			01C01
01	01C02	WT dmso	Control	7.23	5.75854	1.24179	FALSE	FALSE	FALSE	1529			01C02
01	01C23	WT	Control	4.81	3.33854	0.719934	FALSE	FALSE	FALSE	1530			01C23
01	01C24	K44A	Control	10.64	9.16854	1.97713	up	hit	FALSE	1531			01C24
01	01D01	U2OS	Control	1.51	0.0385417	0.00831124	down	FALSE	hit	1532			01D01
01	01D02	WT dmso	Control	5.24	3.76854	0.81266	FALSE	FALSE	FALSE	1533			01D02
01	01D23	WT	Control	4.77	3.29854	0.711308	FALSE	FALSE	FALSE	1534			01D23
01	01D24	K44A	Control	10.72	9.24854	1.99438	up	hit	FALSE	1535			01D24
01	01E01	U2OS	Control	2.29	0.818542	0.176513	down	FALSE	hit	1536			01E01
01	01E02	WT dmso	Control	6.53	5.05854	1.09084	FALSE	FALSE	FALSE	1537			01E02
01	01E23	WT	Control	5.12	3.64854	0.786783	FALSE	FALSE	FALSE	1538			01E23
01	01E24	K44A	Control	10.84	9.36854	2.02026	up	hit	FALSE	1539			01E24
01	01F01	U2OS	Control	1.48	0.00854167	0.00184195	down	FALSE	hit	1540			01F01
01	01F02	WT dmso	Control	5.34	3.86854	0.834224	FALSE	FALSE	FALSE	1541			01F02
01	01F23	WT	Control	4.37	2.89854	0.625051	FALSE	FALSE	FALSE	1542			01F23
01	01F24	K44A	Control	10.62	9.14854	1.97282	up	hit	FALSE	1543			01F24
01	01G01	U2OS	Control	2.55	1.07854	0.23258	down	FALSE	hit	1544			01G01
01	01G02	WT dmso	Control	7.19	5.71854	1.23316	FALSE	FALSE	FALSE	1545			01G02
01	01G23	WT	Control	4.58	3.10854	0.670336	FALSE	FALSE	FALSE	1546			01G23
01	01G24	K44A	Control	10.73	9.25854	1.99654	up	hit	FALSE	1547			01G24
01	01H01	U2OS	Control	1.62	0.148542	0.032032	down	FALSE	hit	1548			01H01
01	01H02	WT dmso	Control	5.62	4.14854	0.894604	FALSE	FALSE	FALSE	1549			01H02
01	01H23	WT	Control	4.7	3.22854	0.696213	FALSE	FALSE	FALSE	1550			01H23
01	01H24	K44A	Control	10.26	8.78854	1.89519	up	hit	FALSE	1551			01H24
01	01I01	U2OS	Control	2.35	0.878542	0.189451	down	FALSE	hit	1552			01I01
01	01I02	WT dmso	Control	6.18	4.70854	1.01536	FALSE	FALSE	FALSE	1553			01I02
01	01I23	WT	Control	4.68	3.20854	0.6919	FALSE	FALSE	FALSE	1554			01I23
01	01I24	K44A	Control	10.2	8.72854	1.88225	up	hit	FALSE	1555			01I24
01	01J01	U2OS	Control	1.38	-0.0914583	-0.0197224	down	FALSE	hit	1556			01J01
01	01J02	WT dmso	Control	5.02	3.54854	0.765219	FALSE	FALSE	FALSE	1557			01J02
01	01J23	WT	Control	4.57	3.09854	0.668179	FALSE	FALSE	FALSE	1558			01J23
01	01J24	K44A	Control	10.24	8.76854	1.89088	up	hit	FALSE	1559			01J24
01	01K01	U2OS	Control	2.27	0.798542	0.1722	down	FALSE	hit	1560			01K01
01	01K02	WT dmso	Control	7.16	5.68854	1.22669	FALSE	FALSE	FALSE	1561			01K02
01	01K23	WT	Control	4.87	3.39854	0.732872	FALSE	FALSE	FALSE	1562			01K23
01	01K24	K44A	Control	10.47	8.99854	1.94047	up	hit	FALSE	1563			01K24
01	01L01	U2OS	Control	1.38	-0.0914583	-0.0197224	down	FALSE	hit	1564			01L01
01	01L02	WT dmso	Control	4.94	3.46854	0.747967	FALSE	FALSE	FALSE	1565			01L02
01	01L23	WT	Control	5.11	3.63854	0.784626	FALSE	FALSE	FALSE	1566			01L23
01	01L24	K44A	Control	9.63	8.15854	1.75933	up	hit	FALSE	1567			01L24
01	01M01	U2OS	Control	2.48	1.00854	0.217485	down	FALSE	hit	1568			01M01
01	01M02	WT dmso	Control	7.47	5.99854	1.29354	FALSE	FALSE	FALSE	1569			01M02
01	01M23	WT	Control	4.96	3.48854	0.75228	FALSE	FALSE	FALSE	1570			01M23
01	01M24	K44A	Control	9.77	8.29854	1.78952	up	hit	FALSE	1571			01M24
01	01N01	U2OS	Control	1.63	0.158542	0.0341884	down	FALSE	hit	1572			01N01
01	01N02	WT dmso	Control	5.1	3.62854	0.78247	FALSE	FALSE	FALSE	1573			01N02
01	01N23	WT	Control	4.73	3.25854	0.702682	FALSE	FALSE	FALSE	1574			01N23
01	01N24	K44A	Control	11.38	9.90854	2.13671	up	hit	FALSE	1575			01N24
01	01O01	U2OS	Control	2.15	0.678542	0.146323	down	FALSE	hit	1576			01O01
01	01O02	WT dmso	Control	5.93	4.45854	0.961454	FALSE	FALSE	FALSE	1577			01O02
01	01O23	WT	Control	4.84	3.36854	0.726403	FALSE	FALSE	FALSE	1578			01O23
01	01O24	K44A	Control	11.38	9.90854	2.13671	up	hit	FALSE	1579			01O24
01	01P01	U2OS	Control	1.35	-0.121458	-0.0261917	down	FALSE	hit	1580			01P01
01	01P02	WT dmso	Control	5.11	3.63854	0.784626	FALSE	FALSE	FALSE	1581			01P02
01	01P23	WT	Control	5.02	3.54854	0.765219	FALSE	FALSE	FALSE	1582			01P23
01	01P24	K44A	Control	10.91	9.43854	2.03536	up	hit	FALSE	1583			01P24
02	02A01	U2OS	Control	1.34	-0.131458	-0.034528	down	FALSE	hit	1584			02A01
02	02A02	WT dmso	Control	6.21	4.73854	1.2446	FALSE	FALSE	FALSE	1585			02A02
02	02A23	WT	Control	4	2.52854	0.664131	FALSE	FALSE	FALSE	1586			02A23
02	02A24	K44A	Control	8.85	7.37854	1.938	up	hit	FALSE	1587			02A24
02	02B01	U2OS	Control	1.37	-0.101458	-0.0266484	down	FALSE	hit	1588			02B01
02	02B02	WT dmso	Control	5.19	3.71854	0.976689	FALSE	FALSE	FALSE	1589			02B02
02	02B23	WT	Control	3.56	2.08854	0.548564	FALSE	FALSE	FALSE	1590			02B23
02	02B24	K44A	Control	10	8.52854	2.24005	up	hit	FALSE	1591			02B24
02	02C01	U2OS	Control	1.42	-0.0514583	-0.0135157	down	FALSE	hit	1592			02C01
02	02C02	WT dmso	Control	5.82	4.34854	1.14216	FALSE	FALSE	FALSE	1593			02C02
02	02C23	WT	Control	3.63	2.15854	0.566949	FALSE	FALSE	FALSE	1594			02C23
02	02C24	K44A	Control	10.12	8.64854	2.27157	up	hit	FALSE	1595			02C24
02	02D01	U2OS	Control	1.27	-0.201458	-0.0529138	down	FALSE	hit	1596			02D01
02	02D02	WT dmso	Control	6.06	4.58854	1.2052	FALSE	FALSE	FALSE	1597			02D02
02	02D23	WT	Control	3.33	1.85854	0.488153	FALSE	FALSE	FALSE	1598			02D23
02	02D24	K44A	Control	9.42	7.94854	2.08772	up	hit	FALSE	1599			02D24
02	02E01	U2OS	Control	1.37	-0.101458	-0.0266484	down	FALSE	hit	1600			02E01
02	02E02	WT dmso	Control	5.67	4.19854	1.10276	FALSE	FALSE	FALSE	1601			02E02
02	02E23	WT	Control	3.7	2.22854	0.585335	FALSE	FALSE	FALSE	1602			02E23
02	02E24	K44A	Control	10.52	9.04854	2.37663	up	hit	FALSE	1603			02E24
02	02F01	U2OS	Control	1.3	-0.171458	-0.0450342	down	FALSE	hit	1604			02F01
02	02F02	WT dmso	Control	5.75	4.27854	1.12378	FALSE	FALSE	FALSE	1605			02F02
02	02F23	WT	Control	3.65	2.17854	0.572202	FALSE	FALSE	FALSE	1606			02F23
02	02F24	K44A	Control	10.59	9.11854	2.39502	up	hit	FALSE	1607			02F24
02	02G01	U2OS	Control	1.45	-0.0214583	-0.00563611	down	FALSE	hit	1608			02G01
02	02G02	WT dmso	Control	5.38	3.90854	1.02659	FALSE	FALSE	FALSE	1609			02G02
02	02G23	WT	Control	3.57	2.09854	0.55119	FALSE	FALSE	FALSE	1610			02G23
02	02G24	K44A	Control	9.06	7.58854	1.99316	up	hit	FALSE	1611			02G24
02	02H01	U2OS	Control	1.35	-0.121458	-0.0319015	down	FALSE	hit	1612			02H01
02	02H02	WT dmso	Control	5.23	3.75854	0.987196	FALSE	FALSE	FALSE	1613			02H02
02	02H23	WT	Control	3.61	2.13854	0.561696	FALSE	FALSE	FALSE	1614			02H23
02	02H24	K44A	Control	8.95	7.47854	1.96427	up	hit	FALSE	1615			02H24
02	02I01	U2OS	Control	1.35	-0.121458	-0.0319015	down	FALSE	hit	1616			02I01
02	02I02	WT dmso	Control	2.86	1.38854	0.364706	down	FALSE	hit	1617			02I02
02	02I23	WT	Control	3.63	2.15854	0.566949	FALSE	FALSE	FALSE	1618			02I23
02	02I24	K44A	Control	10.23	8.75854	2.30047	up	hit	FALSE	1619			02I24
02	02J01	U2OS	Control	1.38	-0.0914583	-0.0240219	down	FALSE	hit	1620			02J01
02	02J02	WT dmso	Control	5.13	3.65854	0.96093	FALSE	FALSE	FALSE	1621			02J02
02	02J23	WT	Control	3.73	2.25854	0.593215	FALSE	FALSE	FALSE	1622			02J23
02	02J24	K44A	Control	9.18	7.70854	2.02468	up	hit	FALSE	1623			02J24
02	02K01	U2OS	Control	1.37	-0.101458	-0.0266484	down	FALSE	hit	1624			02K01
02	02K02	WT dmso	Control	5.51	4.03854	1.06074	FALSE	FALSE	FALSE	1625			02K02
02	02K23	WT	Control	3.6	2.12854	0.55907	FALSE	FALSE	FALSE	1626			02K23
02	02K24	K44A	Control	8.9	7.42854	1.95114	up	hit	FALSE	1627			02K24
02	02L01	U2OS	Control	1.32	-0.151458	-0.0397811	down	FALSE	hit	1628			02L01
02	02L02	WT dmso	Control	5.06	3.58854	0.942544	FALSE	FALSE	FALSE	1629			02L02
02	02L23	WT	Control	3.45	1.97854	0.519672	FALSE	FALSE	FALSE	1630			02L23
02	02L24	K44A	Control	10.02	8.54854	2.24531	up	hit	FALSE	1631			02L24
02	02M01	U2OS	Control	1.41	-0.0614583	-0.0161423	down	FALSE	hit	1632			02M01
02	02M02	WT dmso	Control	5.56	4.08854	1.07387	FALSE	FALSE	FALSE	1633			02M02
02	02M23	WT	Control	3.46	1.98854	0.522298	FALSE	FALSE	FALSE	1634			02M23
02	02M24	K44A	Control	9.63	8.15854	2.14287	up	hit	FALSE	1635			02M24
02	02N01	U2OS	Control	1.35	-0.121458	-0.0319015	down	FALSE	hit	1636			02N01
02	02N02	WT dmso	Control	5.07	3.59854	0.945171	FALSE	FALSE	FALSE	1637			02N02
02	02N23	WT	Control	3.61	2.13854	0.561696	FALSE	FALSE	FALSE	1638			02N23
02	02N24	K44A	Control	8.88	7.40854	1.94588	up	hit	FALSE	1639			02N24
02	02O01	U2OS	Control	1.23	-0.241458	-0.06342	down	FALSE	hit	1640			02O01
02	02O02	WT dmso	Control	5.08	3.60854	0.947798	FALSE	FALSE	FALSE	1641			02O02
02	02O23	WT	Control	3.5	2.02854	0.532804	FALSE	FALSE	FALSE	1642			02O23
02	02O24	K44A	Control	9.8	8.32854	2.18752	up	hit	FALSE	1643			02O24
02	02P01	U2OS	Control	1.28	-0.191458	-0.0502873	down	FALSE	hit	1644			02P01
02	02P02	WT dmso	Control	4.88	3.40854	0.895267	FALSE	FALSE	FALSE	1645			02P02
02	02P23	WT	Control	3.45	1.97854	0.519672	FALSE	FALSE	FALSE	1646			02P23
02	02P24	K44A	Control	10.29	8.81854	2.31622	up	hit	FALSE	1647			02P24
03	03A01	U2OS	Control	1.27	-0.201458	-0.047876	down	FALSE	hit	1648			03A01
03	03A02	WT dmso	Control	6.39	4.91854	1.16888	FALSE	FALSE	FALSE	1649			03A02
03	03A23	WT	Control	3.3	1.82854	0.434548	down	FALSE	hit	1650			03A23
03	03A24	K44A	Control	9.76	8.28854	1.96975	up	hit	FALSE	1651			03A24
03	03B01	U2OS	Control	1.17	-0.301458	-0.0716408	down	FALSE	hit	1652			03B01
03	03B02	WT dmso	Control	5.68	4.20854	1.00015	FALSE	FALSE	FALSE	1653			03B02
03	03B23	WT	Control	3.83	2.35854	0.560501	down	FALSE	FALSE	1654			03B23
03	03B24	K44A	Control	10.21	8.73854	2.07669	up	hit	FALSE	1655			03B24
03	03C01	U2OS	Control	1.33	-0.141458	-0.0336172	down	FALSE	hit	1656			03C01
03	03C02	WT dmso	Control	6.18	4.70854	1.11897	FALSE	FALSE	FALSE	1657			03C02
03	03C23	WT	Control	3.44	1.96854	0.467819	down	FALSE	hit	1658			03C23
03	03C24	K44A	Control	10.25	8.77854	2.0862	up	hit	FALSE	1659			03C24
03	03D01	U2OS	Control	1.26	-0.211458	-0.0502525	down	FALSE	hit	1660			03D01
03	03D02	WT dmso	Control	5.52	4.04854	0.962125	FALSE	FALSE	FALSE	1661			03D02
03	03D23	WT	Control	3.55	2.07854	0.49396	down	FALSE	hit	1662			03D23
03	03D24	K44A	Control	9.23	7.75854	1.8438	up	hit	FALSE	1663			03D24
03	03E01	U2OS	Control	1.32	-0.151458	-0.0359937	down	FALSE	hit	1664			03E01
03	03E02	WT dmso	Control	5.77	4.29854	1.02154	FALSE	FALSE	FALSE	1665			03E02
03	03E23	WT	Control	3.59	2.11854	0.503466	down	FALSE	FALSE	1666			03E23
03	03E24	K44A	Control	9.76	8.28854	1.96975	up	hit	FALSE	1667			03E24
03	03F01	U2OS	Control	1.32	-0.151458	-0.0359937	down	FALSE	hit	1668			03F01
03	03F02	WT dmso	Control	5.51	4.03854	0.959748	FALSE	FALSE	FALSE	1669			03F02
03	03F23	WT	Control	3.5	2.02854	0.482077	down	FALSE	hit	1670			03F23
03	03F24	K44A	Control	9.89	8.41854	2.00064	up	hit	FALSE	1671			03F24
03	03G01	U2OS	Control	1.28	-0.191458	-0.0454996	down	FALSE	hit	1672			03G01
03	03G02	WT dmso	Control	5.48	4.00854	0.952619	FALSE	FALSE	FALSE	1673			03G02
03	03G23	WT	Control	3.83	2.35854	0.560501	down	FALSE	FALSE	1674			03G23
03	03G24	K44A	Control	10.27	8.79854	2.09095	up	hit	FALSE	1675			03G24
03	03H01	U2OS	Control	1.3	-0.171458	-0.0407466	down	FALSE	hit	1676			03H01
03	03H02	WT dmso	Control	5.82	4.34854	1.03342	FALSE	FALSE	FALSE	1677			03H02
03	03H23	WT	Control	3.94	2.46854	0.586642	down	FALSE	FALSE	1678			03H23
03	03H24	K44A	Control	9.44	7.96854	1.8937	up	hit	FALSE	1679			03H24
03	03I01	U2OS	Control	1.24	-0.231458	-0.0550054	down	FALSE	hit	1680			03I01
03	03I02	WT dmso	Control	5.31	3.83854	0.912219	FALSE	FALSE	FALSE	1681			03I02
03	03I23	WT	Control	3.43	1.95854	0.465442	down	FALSE	hit	1682			03I23
03	03I24	K44A	Control	9.37	7.89854	1.87707	up	hit	FALSE	1683			03I24
03	03J01	U2OS	Control	1.43	-0.0414583	-0.00985246	down	FALSE	hit	1684			03J01
03	03J02	WT dmso	Control	5.45	3.97854	0.94549	FALSE	FALSE	FALSE	1685			03J02
03	03J23	WT	Control	3.52	2.04854	0.48683	down	FALSE	hit	1686			03J23
03	03J24	K44A	Control	9.94	8.46854	2.01253	up	hit	FALSE	1687			03J24
03	03K01	U2OS	Control	1.38	-0.0914583	-0.0217348	down	FALSE	hit	1688			03K01
03	03K02	WT dmso	Control	5.87	4.39854	1.0453	FALSE	FALSE	FALSE	1689			03K02
03	03K23	WT	Control	3.36	1.88854	0.448807	down	FALSE	hit	1690			03K23
03	03K24	K44A	Control	10.64	9.16854	2.17888	up	hit	FALSE	1691			03K24
03	03L01	U2OS	Control	1.29	-0.181458	-0.0431231	down	FALSE	hit	1692			03L01
03	03L02	WT dmso	Control	5.47	3.99854	0.950243	FALSE	FALSE	FALSE	1693			03L02
03	03L23	WT	Control	3.76	2.28854	0.543866	down	FALSE	FALSE	1694			03L23
03	03L24	K44A	Control	10.01	8.53854	2.02916	up	hit	FALSE	1695			03L24
03	03M01	U2OS	Control	1.29	-0.181458	-0.0431231	down	FALSE	hit	1696			03M01
03	03M02	WT dmso	Control	5.47	3.99854	0.950243	FALSE	FALSE	FALSE	1697			03M02
03	03M23	WT	Control	3.67	2.19854	0.522477	down	FALSE	FALSE	1698			03M23
03	03M24	K44A	Control	10.77	9.29854	2.20977	up	hit	FALSE	1699			03M24
03	03N01	U2OS	Control	1.31	-0.161458	-0.0383701	down	FALSE	hit	1700			03N01
03	03N02	WT dmso	Control	5.52	4.04854	0.962125	FALSE	FALSE	FALSE	1701			03N02
03	03N23	WT	Control	4.05	2.57854	0.612783	down	FALSE	FALSE	1702			03N23
03	03N24	K44A	Control	10.25	8.77854	2.0862	up	hit	FALSE	1703			03N24
03	03O01	U2OS	Control	1.35	-0.121458	-0.0288642	down	FALSE	hit	1704			03O01
03	03O02	WT dmso	Control	5.74	4.26854	1.01441	FALSE	FALSE	FALSE	1705			03O02
03	03O23	WT	Control	3.5	2.02854	0.482077	down	FALSE	hit	1706			03O23
03	03O24	K44A	Control	11.16	9.68854	2.30246	up	hit	FALSE	1707			03O24
03	03P01	U2OS	Control	1.27	-0.201458	-0.047876	down	FALSE	hit	1708			03P01
03	03P02	WT dmso	Control	5.69	4.21854	1.00253	FALSE	FALSE	FALSE	1709			03P02
03	03P23	WT	Control	3.5	2.02854	0.482077	down	FALSE	hit	1710			03P23
03	03P24	K44A	Control	10.72	9.24854	2.19789	up	hit	FALSE	1711			03P24
04	04A01	U2OS	Control	1.41	-0.0614583	-0.0136751	down	FALSE	hit	1712			04A01
04	04A02	WT dmso	Control	6.03	4.55854	1.01432	FALSE	FALSE	FALSE	1713			04A02
04	04A23	WT	Control	3.67	2.19854	0.489199	down	FALSE	hit	1714			04A23
04	04A24	K44A	Control	11.21	9.73854	2.16693	up	hit	FALSE	1715			04A24
04	04B01	U2OS	Control	1.39	-0.0814583	-0.0181253	down	FALSE	hit	1716			04B01
04	04B02	WT dmso	Control	5.93	4.45854	0.992073	FALSE	FALSE	FALSE	1717			04B02
04	04B23	WT	Control	3.72	2.24854	0.500324	down	FALSE	FALSE	1718			04B23
04	04B24	K44A	Control	10.47	8.99854	2.00227	up	hit	FALSE	1719			04B24
04	04C01	U2OS	Control	1.29	-0.181458	-0.0403764	down	FALSE	hit	1720			04C01
04	04C02	WT dmso	Control	6.01	4.53854	1.00987	FALSE	FALSE	FALSE	1721			04C02
04	04C23	WT	Control	3.9	2.42854	0.540376	down	FALSE	FALSE	1722			04C23
04	04C24	K44A	Control	10.2	8.72854	1.94219	up	hit	FALSE	1723			04C24
04	04D01	U2OS	Control	1.21	-0.261458	-0.0581773	down	FALSE	hit	1724			04D01
04	04D02	WT dmso	Control	5.78	4.30854	0.958696	FALSE	FALSE	FALSE	1725			04D02
04	04D23	WT	Control	3.71	2.23854	0.498099	down	FALSE	hit	1726			04D23
04	04D24	K44A	Control	9.68	8.20854	1.82649	up	hit	FALSE	1727			04D24
04	04E01	U2OS	Control	1.63	0.158542	0.0352772	down	FALSE	hit	1728			04E01
04	04E02	WT dmso	Control	6.79	5.31854	1.18343	FALSE	FALSE	FALSE	1729			04E02
04	04E23	WT	Control	3.56	2.08854	0.464723	down	FALSE	hit	1730			04E23
04	04E24	K44A	Control	11.28	9.80854	2.18251	up	hit	FALSE	1731			04E24
04	04F01	U2OS	Control	1.26	-0.211458	-0.0470517	down	FALSE	hit	1732			04F01
04	04F02	WT dmso	Control	6.4	4.92854	1.09665	FALSE	FALSE	FALSE	1733			04F02
04	04F23	WT	Control	3.76	2.28854	0.509225	down	FALSE	FALSE	1734			04F23
04	04F24	K44A	Control	11.05	9.57854	2.13133	up	hit	FALSE	1735			04F24
04	04G01	U2OS	Control	1.36	-0.111458	-0.0248007	down	FALSE	hit	1736			04G01
04	04G02	WT dmso	Control	6.07	4.59854	1.02322	FALSE	FALSE	FALSE	1737			04G02
04	04G23	WT	Control	3.56	2.08854	0.464723	down	FALSE	hit	1738			04G23
04	04G24	K44A	Control	9.52	8.04854	1.79089	up	hit	FALSE	1739			04G24
04	04H01	U2OS	Control	1.13	-0.341458	-0.0759781	down	FALSE	hit	1740			04H01
04	04H02	WT dmso	Control	6.03	4.55854	1.01432	FALSE	FALSE	FALSE	1741			04H02
04	04H23	WT	Control	3.73	2.25854	0.50255	down	FALSE	FALSE	1742			04H23
04	04H24	K44A	Control	8.85	7.37854	1.6418	up	hit	FALSE	1743			04H24
04	04I01	U2OS	Control	1.33	-0.141458	-0.031476	down	FALSE	hit	1744			04I01
04	04I02	WT dmso	Control	5.5	4.02854	0.896393	FALSE	FALSE	FALSE	1745			04I02
04	04I23	WT	Control	3.39	1.91854	0.426896	down	FALSE	hit	1746			04I23
04	04I24	K44A	Control	10.32	8.84854	1.96889	up	hit	FALSE	1747			04I24
04	04J01	U2OS	Control	1.27	-0.201458	-0.0448266	down	FALSE	hit	1748			04J01
04	04J02	WT dmso	Control	5.76	4.28854	0.954246	FALSE	FALSE	FALSE	1749			04J02
04	04J23	WT	Control	3.48	2.00854	0.446922	down	FALSE	hit	1750			04J23
04	04J24	K44A	Control	10.09	8.61854	1.91772	up	hit	FALSE	1751			04J24
04	04K01	U2OS	Control	1.42	-0.0514583	-0.01145	down	FALSE	hit	1752			04K01
04	04K02	WT dmso	Control	6.18	4.70854	1.0477	FALSE	FALSE	FALSE	1753			04K02
04	04K23	WT	Control	3.41	1.93854	0.431346	down	FALSE	hit	1754			04K23
04	04K24	K44A	Control	9.63	8.15854	1.81536	up	hit	FALSE	1755			04K24
04	04L01	U2OS	Control	1.28	-0.191458	-0.0426015	down	FALSE	hit	1756			04L01
04	04L02	WT dmso	Control	5.66	4.18854	0.931995	FALSE	FALSE	FALSE	1757			04L02
04	04L23	WT	Control	3.58	2.10854	0.469173	down	FALSE	hit	1758			04L23
04	04L24	K44A	Control	9.51	8.03854	1.78866	up	hit	FALSE	1759			04L24
04	04M01	U2OS	Control	1.37	-0.101458	-0.0225756	down	FALSE	hit	1760			04M01
04	04M02	WT dmso	Control	6.19	4.71854	1.04993	FALSE	FALSE	FALSE	1761			04M02
04	04M23	WT	Control	3.62	2.14854	0.478073	down	FALSE	hit	1762			04M23
04	04M24	K44A	Control	11.09	9.61854	2.14023	up	hit	FALSE	1763			04M24
04	04N01	U2OS	Control	1.25	-0.221458	-0.0492768	down	FALSE	hit	1764			04N01
04	04N02	WT dmso	Control	5.58	4.10854	0.914194	FALSE	FALSE	FALSE	1765			04N02
04	04N23	WT	Control	3.9	2.42854	0.540376	down	FALSE	FALSE	1766			04N23
04	04N24	K44A	Control	10.19	8.71854	1.93997	up	hit	FALSE	1767			04N24
04	04O01	U2OS	Control	1.32	-0.151458	-0.0337011	down	FALSE	hit	1768			04O01
04	04O02	WT dmso	Control	6.17	4.69854	1.04548	FALSE	FALSE	FALSE	1769			04O02
04	04O23	WT	Control	3.39	1.91854	0.426896	down	FALSE	hit	1770			04O23
04	04O24	K44A	Control	11.09	9.61854	2.14023	up	hit	FALSE	1771			04O24
04	04P01	U2OS	Control	1.17	-0.301458	-0.0670777	down	FALSE	hit	1772			04P01
04	04P02	WT dmso	Control	5.37	3.89854	0.867467	FALSE	FALSE	FALSE	1773			04P02
04	04P23	WT	Control	3.48	2.00854	0.446922	down	FALSE	hit	1774			04P23
04	04P24	K44A	Control	11.35	9.87854	2.19808	up	hit	FALSE	1775			04P24
05	05A01	U2OS	Control	1.29	-0.181458	-0.040625	down	FALSE	hit	1776			05A01
05	05A02	WT dmso	Control	6.28	4.80854	1.07654	FALSE	FALSE	FALSE	1777			05A02
05	05A23	WT	Control	3.94	2.46854	0.552659	down	FALSE	FALSE	1778			05A23
05	05A24	K44A	Control	9.39	7.91854	1.77281	up	hit	FALSE	1779			05A24
05	05B01	U2OS	Control	1.24	-0.231458	-0.051819	down	FALSE	hit	1780			05B01
05	05B02	WT dmso	Control	6.38	4.90854	1.09893	FALSE	FALSE	FALSE	1781			05B02
05	05B23	WT	Control	4.14	2.66854	0.597435	down	FALSE	FALSE	1782			05B23
05	05B24	K44A	Control	10.63	9.15854	2.05042	up	hit	FALSE	1783			05B24
05	05C01	U2OS	Control	1.1	-0.371458	-0.0831623	down	FALSE	hit	1784			05C01
05	05C02	WT dmso	Control	6.03	4.55854	1.02057	FALSE	FALSE	FALSE	1785			05C02
05	05C23	WT	Control	4.07	2.59854	0.581763	down	FALSE	FALSE	1786			05C23
05	05C24	K44A	Control	10.33	8.85854	1.98326	up	hit	FALSE	1787			05C24
05	05D01	U2OS	Control	1.19	-0.281458	-0.0630131	down	FALSE	hit	1788			05D01
05	05D02	WT dmso	Control	5.71	4.23854	0.948927	FALSE	FALSE	FALSE	1789			05D02
05	05D23	WT	Control	3.82	2.34854	0.525793	down	FALSE	FALSE	1790			05D23
05	05D24	K44A	Control	10.14	8.66854	1.94072	up	hit	FALSE	1791			05D24
05	05E01	U2OS	Control	1.18	-0.291458	-0.0652519	down	FALSE	hit	1792			05E01
05	05E02	WT dmso	Control	6.02	4.54854	1.01833	FALSE	FALSE	FALSE	1793			05E02
05	05E23	WT	Control	4.07	2.59854	0.581763	down	FALSE	FALSE	1794			05E23
05	05E24	K44A	Control	11.23	9.75854	2.18475	up	hit	FALSE	1795			05E24
05	05F01	U2OS	Control	1.19	-0.281458	-0.0630131	down	FALSE	hit	1796			05F01
05	05F02	WT dmso	Control	6.27	4.79854	1.0743	FALSE	FALSE	FALSE	1797			05F02
05	05F23	WT	Control	4.25	2.77854	0.622062	down	FALSE	FALSE	1798			05F23
05	05F24	K44A	Control	11.38	9.90854	2.21833	up	hit	FALSE	1799			05F24
05	05G01	U2OS	Control	1.17	-0.301458	-0.0674907	down	FALSE	hit	1800			05G01
05	05G02	WT dmso	Control	6.05	4.57854	1.02505	FALSE	FALSE	FALSE	1801			05G02
05	05G23	WT	Control	4	2.52854	0.566091	down	FALSE	FALSE	1802			05G23
05	05G24	K44A	Control	11.11	9.63854	2.15788	up	hit	FALSE	1803			05G24
05	05H01	U2OS	Control	1.23	-0.241458	-0.0540578	down	FALSE	hit	1804			05H01
05	05H02	WT dmso	Control	5.84	4.36854	0.978032	FALSE	FALSE	FALSE	1805			05H02
05	05H23	WT	Control	3.98	2.50854	0.561614	down	FALSE	FALSE	1806			05H23
05	05H24	K44A	Control	10.18	8.70854	1.94967	up	hit	FALSE	1807			05H24
05	05I01	U2OS	Control	1.18	-0.291458	-0.0652519	down	FALSE	hit	1808			05I01
05	05I02	WT dmso	Control	5.55	4.07854	0.913106	FALSE	FALSE	FALSE	1809			05I02
05	05I23	WT	Control	3.81	2.33854	0.523554	down	FALSE	FALSE	1810			05I23
05	05I24	K44A	Control	11.19	9.71854	2.17579	up	hit	FALSE	1811			05I24
05	05J01	U2OS	Control	1.25	-0.221458	-0.0495802	down	FALSE	hit	1812			05J01
05	05J02	WT dmso	Control	5.99	4.51854	1.01161	FALSE	FALSE	FALSE	1813			05J02
05	05J23	WT	Control	3.89	2.41854	0.541465	down	FALSE	FALSE	1814			05J23
05	05J24	K44A	Control	9.66	8.18854	1.83326	up	hit	FALSE	1815			05J24
05	05K01	U2OS	Control	1.12	-0.351458	-0.0786847	down	FALSE	hit	1816			05K01
05	05K02	WT dmso	Control	6.21	4.73854	1.06087	FALSE	FALSE	FALSE	1817			05K02
05	05K23	WT	Control	3.87	2.39854	0.536987	down	FALSE	FALSE	1818			05K23
05	05K24	K44A	Control	9.72	8.24854	1.84669	up	hit	FALSE	1819			05K24
05	05L01	U2OS	Control	1.14	-0.331458	-0.0742071	down	FALSE	hit	1820			05L01
05	05L02	WT dmso	Control	5.33	3.85854	0.863853	FALSE	FALSE	FALSE	1821			05L02
05	05L23	WT	Control	4.01	2.53854	0.56833	down	FALSE	FALSE	1822			05L23
05	05L24	K44A	Control	10.29	8.81854	1.9743	up	hit	FALSE	1823			05L24
05	05M01	U2OS	Control	1.3	-0.171458	-0.0383862	down	FALSE	hit	1824			05M01
05	05M02	WT dmso	Control	5.81	4.33854	0.971315	FALSE	FALSE	FALSE	1825			05M02
05	05M23	WT	Control	3.67	2.19854	0.492211	down	FALSE	hit	1826			05M23
05	05M24	K44A	Control	10.05	8.57854	1.92057	up	hit	FALSE	1827			05M24
05	05N01	U2OS	Control	1.28	-0.191458	-0.0428638	down	FALSE	hit	1828			05N01
05	05N02	WT dmso	Control	5.68	4.20854	0.942211	FALSE	FALSE	FALSE	1829			05N02
05	05N23	WT	Control	3.85	2.37854	0.532509	down	FALSE	FALSE	1830			05N23
05	05N24	K44A	Control	10.5	9.02854	2.02132	up	hit	FALSE	1831			05N24
05	05O01	U2OS	Control	1.15	-0.321458	-0.0719683	down	FALSE	hit	1832			05O01
05	05O02	WT dmso	Control	5.92	4.44854	0.995942	FALSE	FALSE	FALSE	1833			05O02
05	05O23	WT	Control	3.92	2.44854	0.548181	down	FALSE	FALSE	1834			05O23
05	05O24	K44A	Control	10.08	8.60854	1.92729	up	hit	FALSE	1835			05O24
05	05P01	U2OS	Control	1.21	-0.261458	-0.0585354	down	FALSE	hit	1836			05P01
05	05P02	WT dmso	Control	5.94	4.46854	1.00042	FALSE	FALSE	FALSE	1837			05P02
05	05P23	WT	Control	3.6	2.12854	0.476539	down	FALSE	hit	1838			05P23
05	05P24	K44A	Control	10.11	8.63854	1.934	up	hit	FALSE	1839			05P24
06	06A01	U2OS	Control	2.1	0.628542	0.121683	down	FALSE	hit	1840			06A01
06	06A02	WT dmso	Control	8.04	6.56854	1.27164	FALSE	FALSE	FALSE	1841			06A02
06	06A23	WT	Control	4.89	3.41854	0.661813	FALSE	FALSE	FALSE	1842			06A23
06	06A24	K44A	Control	9.74	8.26854	1.60075	up	hit	FALSE	1843			06A24
06	06B01	U2OS	Control	1.36	-0.111458	-0.0215778	down	FALSE	hit	1844			06B01
06	06B02	WT dmso	Control	6.96	5.48854	1.06256	FALSE	FALSE	FALSE	1845			06B02
06	06B23	WT	Control	4.56	3.08854	0.597927	FALSE	FALSE	FALSE	1846			06B23
06	06B24	K44A	Control	10.86	9.38854	1.81758	up	hit	FALSE	1847			06B24
06	06C01	U2OS	Control	2.2	0.728542	0.141042	down	FALSE	hit	1848			06C01
06	06C02	WT dmso	Control	7.66	6.18854	1.19807	FALSE	FALSE	FALSE	1849			06C02
06	06C23	WT	Control	5.07	3.59854	0.69666	FALSE	FALSE	FALSE	1850			06C23
06	06C24	K44A	Control	10.24	8.76854	1.69755	up	hit	FALSE	1851			06C24
06	06D01	U2OS	Control	1.32	-0.151458	-0.0293216	down	FALSE	hit	1852			06D01
06	06D02	WT dmso	Control	6.14	4.66854	0.903807	FALSE	FALSE	FALSE	1853			06D02
06	06D23	WT	Control	4.62	3.14854	0.609543	FALSE	FALSE	FALSE	1854			06D23
06	06D24	K44A	Control	10.84	9.36854	1.8137	up	hit	FALSE	1855			06D24
06	06E01	U2OS	Control	2.27	0.798542	0.154594	down	FALSE	hit	1856			06E01
06	06E02	WT dmso	Control	7.34	5.86854	1.13612	FALSE	FALSE	FALSE	1857			06E02
06	06E23	WT	Control	5.28	3.80854	0.737315	FALSE	FALSE	FALSE	1858			06E23
06	06E24	K44A	Control	11.08	9.60854	1.86017	up	hit	FALSE	1859			06E24
06	06F01	U2OS	Control	1.38	-0.0914583	-0.0177059	down	FALSE	hit	1860			06F01
06	06F02	WT dmso	Control	5.98	4.50854	0.872832	FALSE	FALSE	FALSE	1861			06F02
06	06F23	WT	Control	4.72	3.24854	0.628902	FALSE	FALSE	FALSE	1862			06F23
06	06F24	K44A	Control	12.01	10.5385	2.04021	up	hit	FALSE	1863			06F24
06	06G01	U2OS	Control	2.11	0.638542	0.123619	down	FALSE	hit	1864			06G01
06	06G02	WT dmso	Control	8.02	6.54854	1.26777	FALSE	FALSE	FALSE	1865			06G02
06	06G23	WT	Control	4.64	3.16854	0.613415	FALSE	FALSE	FALSE	1866			06G23
06	06G24	K44A	Control	10.38	8.90854	1.72465	up	hit	FALSE	1867			06G24
06	06H01	U2OS	Control	1.41	-0.0614583	-0.011898	down	FALSE	hit	1868			06H01
06	06H02	WT dmso	Control	5.65	4.17854	0.808946	FALSE	FALSE	FALSE	1869			06H02
06	06H23	WT	Control	4.43	2.95854	0.57276	FALSE	FALSE	FALSE	1870			06H23
06	06H24	K44A	Control	9.87	8.39854	1.62592	up	hit	FALSE	1871			06H24
06	06I01	U2OS	Control	2.09	0.618542	0.119747	down	FALSE	hit	1872			06I01
06	06I02	WT dmso	Control	6.91	5.43854	1.05288	FALSE	FALSE	FALSE	1873			06I02
06	06I23	WT	Control	5.03	3.55854	0.688917	FALSE	FALSE	FALSE	1874			06I23
06	06I24	K44A	Control	10.57	9.09854	1.76143	up	hit	FALSE	1875			06I24
06	06J01	U2OS	Control	1.36	-0.111458	-0.0215778	down	FALSE	hit	1876			06J01
06	06J02	WT dmso	Control	5.66	4.18854	0.810882	FALSE	FALSE	FALSE	1877			06J02
06	06J23	WT	Control	4.79	3.31854	0.642454	FALSE	FALSE	FALSE	1878			06J23
06	06J24	K44A	Control	10.83	9.35854	1.81177	up	hit	FALSE	1879			06J24
06	06K01	U2OS	Control	2.05	0.578542	0.112003	down	FALSE	hit	1880			06K01
06	06K02	WT dmso	Control	7.09	5.61854	1.08772	FALSE	FALSE	FALSE	1881			06K02
06	06K23	WT	Control	4.49	3.01854	0.584375	FALSE	FALSE	FALSE	1882			06K23
06	06K24	K44A	Control	11.26	9.78854	1.89501	up	hit	FALSE	1883			06K24
06	06L01	U2OS	Control	1.28	-0.191458	-0.0370654	down	FALSE	hit	1884			06L01
06	06L02	WT dmso	Control	5.41	3.93854	0.762483	FALSE	FALSE	FALSE	1885			06L02
06	06L23	WT	Control	4.51	3.03854	0.588247	FALSE	FALSE	FALSE	1886			06L23
06	06L24	K44A	Control	10.42	8.94854	1.73239	up	hit	FALSE	1887			06L24
06	06M01	U2OS	Control	2.04	0.568542	0.110067	down	FALSE	hit	1888			06M01
06	06M02	WT dmso	Control	6.94	5.46854	1.05868	FALSE	FALSE	FALSE	1889			06M02
06	06M23	WT	Control	4.61	3.13854	0.607607	FALSE	FALSE	FALSE	1890			06M23
06	06M24	K44A	Control	10.44	8.96854	1.73627	up	hit	FALSE	1891			06M24
06	06N01	U2OS	Control	1.32	-0.151458	-0.0293216	down	FALSE	hit	1892			06N01
06	06N02	WT dmso	Control	5.64	4.16854	0.80701	FALSE	FALSE	FALSE	1893			06N02
06	06N23	WT	Control	4.71	3.23854	0.626966	FALSE	FALSE	FALSE	1894			06N23
06	06N24	K44A	Control	10.63	9.15854	1.77305	up	hit	FALSE	1895			06N24
06	06O01	U2OS	Control	1.92	0.448542	0.0868355	down	FALSE	hit	1896			06O01
06	06O02	WT dmso	Control	6.98	5.50854	1.06643	FALSE	FALSE	FALSE	1897			06O02
06	06O23	WT	Control	4.96	3.48854	0.675365	FALSE	FALSE	FALSE	1898			06O23
06	06O24	K44A	Control	12.6	11.1285	2.15443	up	hit	FALSE	1899			06O24
06	06P01	U2OS	Control	1.35	-0.121458	-0.0235138	down	FALSE	hit	1900			06P01
06	06P02	WT dmso	Control	5.77	4.29854	0.832177	FALSE	FALSE	FALSE	1901			06P02
06	06P23	WT	Control	4.68	3.20854	0.621158	FALSE	FALSE	FALSE	1902			06P23
06	06P24	K44A	Control	11.36	9.88854	1.91437	up	hit	FALSE	1903			06P24

## Sheet: Pivot
1	Average of 700 Integ			StdDev of 700 Integ
	Row Labels	Total		Row Labels	Total
	cmpd	6.01514		cmpd	2.05011
	K44A	10.2856		K44A	0.726537
	U2OS	1.47146		U2OS	0.371693
	WT	4.03688		WT	0.549153
	WT dmso	5.93458		WT dmso	0.761674
	Grand Total	5.89744		Grand Total	2.36198
2	Average of Background	Column Labels								Average of Relative expression	Column Labels
	Row Labels	01	02	03	04	05	06	Grand Total		Row Labels	01	02	03	04	05	06	Grand Total
	cmpd	4.84483	4.02273	4.12791	3.9397	4.76816	5.69528	4.54369		cmpd	1.04475	1.05659	0.980988	0.876625	1.0675	1.10258	1.01872
	K44A	8.94479	8.18104	8.63292	8.87417	8.90292	9.34917	8.81417		K44A	1.92888	2.14878	2.05159	1.9746	1.99319	1.80995	1.9845
	U2OS	0.467292	-0.123958	-0.170833	-0.153333	-0.270208	0.251042	4.94974e-16		U2OS	0.100768	-0.0325581	-0.0405981	-0.0341183	-0.0604944	0.0486005	-0.0030667
	WT	3.25042	2.12104	2.13917	2.14479	2.45917	3.27792	2.56542		WT	0.70093	0.5571	0.508367	0.477239	0.55056	0.634589	0.571464
	WT dmso	4.63729	3.80729	4.20792	4.49417	4.46667	5.16542	4.46312		WT dmso	1	1	1	1	1	1	1
	Grand Total	4.74339	3.91406	4.04252	3.92047	4.59516	5.43208	4.42598		Grand Total	1.02288	1.02804	0.960695	0.872346	1.02877	1.05163	0.992374
	StdDev of Background	Column Labels
	Row Labels	01	02	03	04	05	06	Grand Total
	cmpd	2.98463	0.738498	0.859831	1.30646	0.942796	3.33623	2.05011
	K44A	0.612643	0.621659	0.539666	0.771673	0.59453	0.736718	0.726537
	U2OS	0.494191	0.0575616	0.0589315	0.117599	0.0599861	0.394876	0.371693
	WT	0.287407	0.150665	0.215049	0.164676	0.166191	0.237584	0.549153
	WT dmso	0.970621	0.751051	0.285154	0.357696	0.281904	0.889717	0.761674
	Grand Total	3.01932	1.56312	1.65932	1.88904	1.75225	3.37606	2.36198
3	SD
	1	2	3	4	5	6
3	7.54915	6.06045	5.06338	5.56725	5.31238	7.83457
-3	1.72543	1.55414	3.35245	3.42108	3.62096	2.49627
4	FC
	1.3	0.5
5
	Hit(up)	Column Labels
	Row Labels	hit	FALSE	Grand Total
	cmpd	60	1458	1518
	WT dmso		96	96
	K44A	96		96
	U2OS		96	96
	Grand Total	156	1650	1806
	Count of Hit (down)	Column Labels
	Row Labels	hit	FALSE	Grand Total
	cmpd	50	1468	1518
	WT dmso	1	95	96
	K44A		96	96
	U2OS	96		96
	Grand Total	147	1659	1806

## Sheet: Description
	Cell line:	U2OS stable line expressing Mars1-Lgr5WT-gfp clone#1
	Library Information:	Name:	John Hopkin's Clinical Compound Library
		Origination:	As cited in the text also see: http://htsc.wustl.edu/library/JHCCL.html
		Description:	FDA approved compounds
		Compounds:	1518
		Storage:	384-well plate
		Concentration:	50μM
		Diluent:	5% DMSO PBS+Ca/Mg
		Screening Concentration:	16μM
		Screening Diluent Concentration:	0.016
	Procedure Details:
	1	Positive Controls cells were prepared by plating 2x106 cells plated on a 100mm dish and transfecting (Liopofectamine 2000) with 24ug DynaminI K44A + 50uL Lipofectamine 2000 in 100mm dish
	2	BD Falcon 384-well tissue culture plates (Cat#353962) were seeded with 5,550 cells in 25μl of cell culture media (DMEM)
			Column	Condition	Cells
			1	Background	Background Cells (Parental U2OS)
			2	Basal DMSO	Mars1-Lgr5WT-gfp clone #1
			3-22	Compound	Mars1-Lgr5WT-gfp clone #1
			23	Non-treated	Mars1-Lgr5WT-gfp clone #1
			24	Positive (K44A)	Mars1-Lgr5WT-gfp clone #1 + K44A
	3	Compounds were added at 12.5uL per well using Hamilton Liquid Handler for final DMSO concentration of 1.6% and compound concentration of 16μM and culture overnight
	4	Media were aspirated using Elisa Plate Washer
		SCi1 was diluted 1:4000 in clear MEM +Hepes +Glutamine (cMEM) and 15ul dispensded in each well using a Thermo Multidrop
		Cells were incubated for 10 minutes at room temperature
		To dilute unbound SCi1 (not necessary but can increase signal/noise) 30uL per well cMEM was added using the Thermo Multidrop
		Plates with live cells were scanned on a LI-COR Odyssey using the 700nm channel (intensity 4.0) and focal offset 3.1mm for 5 minutes per plate
		6-384well plates can be scanned in one session; each plates takes approximately 5 minutes to scan
		Intensity measurements were determined in the Odyssey software and exported as a text file.
	Data Analysis
	Creating an Annotated Data File
	1	Raw data were imported into excel, annotated, and linked to the Library Key (compound name, description, etc.) in a Microsoft Access
	2	Merged Raw Data were exported to Excel and analyzed
	Analyzing Data (Highlights Refer to "Pivot Table" Commands and are linked to the Data Sheet)
	1	Background normalized data was generated by substracting U2OS signal from all conditions
	2	Relative Expression was calculated by normalizing each condition to WT DMSO
	3	Standard Deviations (SD) of Background normalized data were used to calculate 3SDs above and below the mean and determine potential "up" and "down" calls
	4	Fold Change relative to WT DMSO was used as a secondary measure for determing a hit
	5	Hits (up) or Hits (down) were determined using SD and Fold-change cut-offs
	Note 1: to change mining parameters simply change the SD values and/or Fold changes in the Pivot Worksheet. Once these are set the data will automatically recalculate when the last pivot table is refreshed (right-click and refresh)
	Note 2: In the hit pivot table, double clicking on the number of hits will generate a new excel worksheet with names and values.
