# Supplementary material for: A rapid and affordable screening platform for membrane protein trafficking
Source: BMC Biol. 2015 Dec 17;13:107. doi: 10.1186/s12915-015-0216-3 (PMC4683952; doi:10.1186/s12915-015-0216-3)
Supplement: Additional file 7: File S2. — Kinase Gold Library. Lgr5 IRFAP-HTS results provided in a Microsoft Excel Spreadsheet with three worksheets that include: (Description) the experimental overview, (Data) Raw and Analyzed data, (PivotTable) and a pivot table for data mining and determination of hits. (XLS 2999 kb) [file 12915_2015_216_MOESM7_ESM.xls]

## Sheet: Data
rawdata.Plate	Condition	FinalID	700 IntegInt	Background	Relative Expression (to WTDMSO)	SD	Hit (up)	Hit (down)	Supplier ID	ID num	Plate ID	NORAKID	Registration date	Plate type	MOLECULAR MASS
1	U2OS	1A001	1.03	0.0225	0.00604636	down	FALSE	hit				Control
1	WT dmso	1A002	5.15	4.1425	1.1132	FALSE	FALSE	FALSE				Control
1	cmpd	1A003	4.36	3.3525	0.900907	FALSE	FALSE	FALSE	BAS 0484920	1	ND0011705	NRK-0892688	2004-11-29	DAUGHTER	261.19
1	cmpd	1A004	4.28	3.2725	0.879409	FALSE	FALSE	FALSE	BAS 0533262	81	ND0011705	NRK-0892740	2004-11-29	DAUGHTER	339.342
1	cmpd	1A005	5.83	4.8225	1.29594	FALSE	FALSE	FALSE	BAS 1816570	2	ND0011705	NRK-0096510	2004-11-29	DAUGHTER	251.24
1	cmpd	1A006	4.86	3.8525	1.03527	FALSE	FALSE	FALSE	BAS 0330649	82	ND0011705	NRK-0341216	2004-11-29	DAUGHTER	316.699
1	cmpd	1A007	4.07	3.0625	0.822976	FALSE	FALSE	FALSE	BAS 0685214	3	ND0011705	NRK-0892699	2004-11-29	DAUGHTER	297.352
1	cmpd	1A008	3.64	2.6325	0.707424	FALSE	FALSE	FALSE	BAS 0441245	83	ND0011705	NRK-0892753	2004-11-29	DAUGHTER	294.348
1	cmpd	1A009	3.79	2.7825	0.747733	FALSE	FALSE	FALSE	BAS 0989698	4	ND0011705	NRK-0892704	2004-11-29	DAUGHTER	232.239
1	cmpd	1A010	4.63	3.6225	0.973463	FALSE	FALSE	FALSE	BAS 0293981	84	ND0011705	NRK-0280686	2004-11-29	DAUGHTER	268.224
1	cmpd	1A011	4.07	3.0625	0.822976	FALSE	FALSE	FALSE	BAS 0284520	5	ND0011705	NRK-0892711	2004-11-29	DAUGHTER	235.193
1	cmpd	1A012	3.97	2.9625	0.796103	FALSE	FALSE	FALSE	BAS 0847376	85	ND0011705	NRK-0892765	2004-11-29	DAUGHTER	343.377
1	cmpd	1A013	3.87	2.8625	0.769231	FALSE	FALSE	FALSE	BAS 0554345	6	ND0011705	NRK-0892717	2004-11-29	DAUGHTER	275.3
1	cmpd	1A014	5.18	4.1725	1.12126	FALSE	FALSE	FALSE	BAS 1119478	86	ND0011705	NRK-0351725	2004-11-29	DAUGHTER	326.307
1	cmpd	1A015	3.72	2.7125	0.728922	FALSE	FALSE	FALSE	BAS 0626802	7	ND0011705	NRK-0892723	2004-11-29	DAUGHTER	250.251
1	cmpd	1A016	4.27	3.2625	0.876722	FALSE	FALSE	FALSE	BAS 0702278	87	ND0011705	NRK-0892771	2004-11-29	DAUGHTER	202.213
1	cmpd	1A017	4.05	3.0425	0.817602	FALSE	FALSE	FALSE	BAS 0665572	8	ND0011705	NRK-0892727	2004-11-29	DAUGHTER	300.309
1	cmpd	1A018	3.79	2.7825	0.747733	FALSE	FALSE	FALSE	BAS 0624577	88	ND0011705	NRK-0892778	2004-11-29	DAUGHTER	344.406
1	cmpd	1A019	3.84	2.8325	0.761169	FALSE	FALSE	FALSE	BAS 2224528	9	ND0011705	NRK-0216146	2004-11-29	DAUGHTER	296.321
1	cmpd	1A020	2.92	1.9125	0.51394	FALSE	FALSE	FALSE	BAS 0529936	89	ND0011705	NRK-0341280	2004-11-29	DAUGHTER	299.73
1	cmpd	1A021	3.98	2.9725	0.798791	FALSE	FALSE	FALSE	BAS 0490067	10	ND0011705	NRK-0892736	2004-11-29	DAUGHTER	293.662
1	cmpd	1A022	3.99	2.9825	0.801478	FALSE	FALSE	FALSE	BAS 0087488	90	ND0011705	NRK-0239096	2004-11-29	DAUGHTER	349.34
1	WT	1A023	2.67	1.6625	0.446758	FALSE	FALSE	FALSE				Control
1	K44A	1A024	8.35	7.3425	1.97313	up	hit	FALSE				Control
1	U2OS	1B001	0.69	-0.3175	-0.0853208	down	FALSE	hit				Control
1	WT dmso	1B002	3.71	2.7025	0.726234	FALSE	FALSE	FALSE				Control
1	cmpd	1B003	2.97	1.9625	0.527377	FALSE	FALSE	FALSE	BAS 0100870	161	ND0011705	NRK-0124740	2004-11-29	DAUGHTER	311.246
1	cmpd	1B004	3.11	2.1025	0.564998	FALSE	FALSE	FALSE	BAS 2055900	241	ND0011705	NRK-0892851	2004-11-29	DAUGHTER	319.337
1	cmpd	1B005	3.47	2.4625	0.66174	FALSE	FALSE	FALSE	BAS 0342257	162	ND0011705	NRK-0892803	2004-11-29	DAUGHTER	306.701
1	cmpd	1B006	13.57	12.5625	3.37588	up	hit	FALSE	BAS 0903141	242	ND0011705	NRK-0892855	2004-11-29	DAUGHTER	248.238
1	cmpd	1B007	3.6	2.5925	0.696675	FALSE	FALSE	FALSE	BAS 0734974	163	ND0011705	NRK-0892809	2004-11-29	DAUGHTER	345.352
1	cmpd	1B008	3.88	2.8725	0.771918	FALSE	FALSE	FALSE	BAS 0314180	243	ND0011705	NRK-0209762	2004-11-29	DAUGHTER	313.099
1	cmpd	1B009	3.65	2.6425	0.710111	FALSE	FALSE	FALSE	BAS 1064004	164	ND0011705	NRK-0892815	2004-11-29	DAUGHTER	288.3
1	cmpd	1B010	2.73	1.7225	0.462882	FALSE	FALSE	FALSE	BAS 0857990	244	ND0011705	NRK-0210453	2004-11-29	DAUGHTER	347.367
1	cmpd	1B011	3.81	2.8025	0.753107	FALSE	FALSE	FALSE	BAS 1247880	165	ND0011705	NRK-0892820	2004-11-29	DAUGHTER	363.767
1	cmpd	1B012	3.47	2.4625	0.66174	FALSE	FALSE	FALSE	BAS 2374276	245	ND0011705	NRK-0892870	2004-11-29	DAUGHTER	340.358
1	cmpd	1B013	4.43	3.4225	0.919718	FALSE	FALSE	FALSE	BAS 0557257	166	ND0011705	NRK-0207548	2004-11-29	DAUGHTER	270.237
1	cmpd	1B014	3.21	2.2025	0.591871	FALSE	FALSE	FALSE	BAS 0548924	246	ND0011705	NRK-0892875	2004-11-29	DAUGHTER	277.317
1	cmpd	1B015	3.89	2.8825	0.774605	FALSE	FALSE	FALSE	BAS 0366651	167	ND0011705	NRK-0141398	2004-11-29	DAUGHTER	238.24
1	cmpd	1B016	3.62	2.6125	0.702049	FALSE	FALSE	FALSE	BAS 0537237	247	ND0011705	NRK-0892881	2004-11-29	DAUGHTER	316.381
1	cmpd	1B017	3.97	2.9625	0.796103	FALSE	FALSE	FALSE	BAS 0931607	168	ND0011705	NRK-0892836	2004-11-29	DAUGHTER	322.315
1	cmpd	1B018	3.76	2.7525	0.739671	FALSE	FALSE	FALSE	BAS 2820838	248	ND0011705	NRK-0892886	2004-11-29	DAUGHTER	349.338
1	cmpd	1B019	4.35	3.3425	0.89822	FALSE	FALSE	FALSE	BAS 0862053	169	ND0011705	NRK-0892841	2004-11-29	DAUGHTER	341.745
1	cmpd	1B020	3.59	2.5825	0.693987	FALSE	FALSE	FALSE	BAS 0731200	249	ND0011705	NRK-0892890	2004-11-29	DAUGHTER	300.27
1	cmpd	1B021	3.66	2.6525	0.712798	FALSE	FALSE	FALSE	BAS 0431377	170	ND0011705	NRK-0892845	2004-11-29	DAUGHTER	348.357
1	cmpd	1B022	4.13	3.1225	0.8391	FALSE	FALSE	FALSE	BAS 2082567	250	ND0011705	NRK-0265120	2004-11-29	DAUGHTER	330.765
1	WT	1B023	3.07	2.0625	0.554249	FALSE	FALSE	FALSE				Control
1	K44A	1B024	8.68	7.6725	2.06181	up	hit	FALSE				Control
1	U2OS	1C001	1.05	0.0425	0.0114209	down	FALSE	hit				Control
1	WT dmso	1C002	4.84	3.8325	1.0299	FALSE	FALSE	FALSE				Control
1	cmpd	1C003	3.98	2.9725	0.798791	FALSE	FALSE	FALSE	BAS 0780843	11	ND0011705	NRK-0081654	2004-11-29	DAUGHTER	291.69
1	cmpd	1C004	3.56	2.5525	0.685925	FALSE	FALSE	FALSE	BAS 0499940	91	ND0011705	NRK-0892741	2004-11-29	DAUGHTER	294.348
1	cmpd	1C005	4.29	3.2825	0.882096	FALSE	FALSE	FALSE	BAS 0095818	12	ND0011705	NRK-0892694	2004-11-29	DAUGHTER	318.283
1	cmpd	1C006	3.37	2.3625	0.634867	FALSE	FALSE	FALSE	BAS 2377945	92	ND0011705	NRK-0892747	2004-11-29	DAUGHTER	328.387
1	cmpd	1C007	2.82	1.8125	0.487068	FALSE	FALSE	FALSE	BAS 1555477	13	ND0011705	NRK-0892700	2004-11-29	DAUGHTER	316.336
1	cmpd	1C008	4	2.9925	0.804165	FALSE	FALSE	FALSE	BAS 0783321	93	ND0011705	NRK-0892754	2004-11-29	DAUGHTER	334.711
1	cmpd	1C009	3.87	2.8625	0.769231	FALSE	FALSE	FALSE	BAS 0505058	14	ND0011705	NRK-0892705	2004-11-29	DAUGHTER	324.334
1	cmpd	1C010	3.67	2.6625	0.715485	FALSE	FALSE	FALSE	BAS 0599181	94	ND0011705	NRK-0892759	2004-11-29	DAUGHTER	256.67
1	cmpd	1C011	3.81	2.8025	0.753107	FALSE	FALSE	FALSE	BAS 2767525	15	ND0011705	NRK-0892712	2004-11-29	DAUGHTER	344.706
1	cmpd	1C012	4.17	3.1625	0.849849	FALSE	FALSE	FALSE	BAS 0781794	95	ND0011705	NRK-0090810	2004-11-29	DAUGHTER	321.31
1	cmpd	1C013	4.1	3.0925	0.831038	FALSE	FALSE	FALSE	BAS 0464535	16	ND0011705	NRK-0892718	2004-11-29	DAUGHTER	305.398
1	cmpd	1C014	3.73	2.7225	0.731609	FALSE	FALSE	FALSE	BAS 0095853	96	ND0011705	NRK-0064485	2004-11-29	DAUGHTER	338.314
1	cmpd	1C015	4.02	3.0125	0.80954	FALSE	FALSE	FALSE	BAS 1293882	17	ND0011705	NRK-0892724	2004-11-29	DAUGHTER	270.283
1	cmpd	1C016	3.47	2.4625	0.66174	FALSE	FALSE	FALSE	BAS 0472081	97	ND0011705	NRK-0892772	2004-11-29	DAUGHTER	448.254
1	cmpd	1C017	3.79	2.7825	0.747733	FALSE	FALSE	FALSE	BAS 1858974	18	ND0011705	NRK-0892728	2004-11-29	DAUGHTER	303.272
1	cmpd	1C018	4.31	3.3025	0.887471	FALSE	FALSE	FALSE	BAS 0539846	98	ND0011705	NRK-0234383	2004-11-29	DAUGHTER	262.285
1	cmpd	1C019	3.77	2.7625	0.742358	FALSE	FALSE	FALSE	BAS 1166962	19	ND0011705	NRK-0892732	2004-11-29	DAUGHTER	282.269
1	cmpd	1C020	2.99	1.9825	0.532751	FALSE	FALSE	FALSE	BAS 1862053	99	ND0011705	NRK-0892785	2004-11-29	DAUGHTER	259.264
1	cmpd	1C021	3.89	2.8825	0.774605	FALSE	FALSE	FALSE	BAS 0340583	20	ND0011705	NRK-0348836	2004-11-29	DAUGHTER	298.138
1	cmpd	1C022	3.5	2.4925	0.669802	FALSE	FALSE	FALSE	BAS 1543103	100	ND0011705	NRK-0892791	2004-11-29	DAUGHTER	335.742
1	WT	1C023	2.82	1.8125	0.487068	FALSE	FALSE	FALSE				Control
1	K44A	1C024	8.11	7.1025	1.90863	up	hit	FALSE				Control
1	U2OS	1D001	0.61	-0.3975	-0.106819	down	FALSE	hit				Control
1	WT dmso	1D002	7.57	6.5625	1.76352	up	hit	FALSE				Control
1	cmpd	1D003	3.35	2.3425	0.629493	FALSE	FALSE	FALSE	BAS 0342473	171	ND0011705	NRK-0892796	2004-11-29	DAUGHTER	285.255
1	cmpd	1D004	3.05	2.0425	0.548875	FALSE	FALSE	FALSE	BAS 2504441	251	ND0011705	NRK-0094002	2004-11-29	DAUGHTER	339.413
1	cmpd	1D005	3.14	2.1325	0.57306	FALSE	FALSE	FALSE	BAS 0678371	172	ND0011705	NRK-0892804	2004-11-29	DAUGHTER	290.339
1	cmpd	1D006	2.88	1.8725	0.503191	FALSE	FALSE	FALSE	BAS 1531371	252	ND0011705	NRK-0892856	2004-11-29	DAUGHTER	294.305
1	cmpd	1D007	3.65	2.6425	0.710111	FALSE	FALSE	FALSE	BAS 1019341	173	ND0011705	NRK-0892810	2004-11-29	DAUGHTER	311.289
1	cmpd	1D008	3.09	2.0825	0.559624	FALSE	FALSE	FALSE	BAS 0165100	253	ND0011705	NRK-0122873	2004-11-29	DAUGHTER	262.222
1	cmpd	1D009	3.3	2.2925	0.616056	FALSE	FALSE	FALSE	BAS 2806475	174	ND0011705	NRK-0892816	2004-11-29	DAUGHTER	329.375
1	cmpd	1D010	2.46	1.4525	0.390326	FALSE	FALSE	FALSE	BAS 0191770	254	ND0011705	NRK-0892864	2004-11-29	DAUGHTER	250.295
1	cmpd	1D011	3.67	2.6625	0.715485	FALSE	FALSE	FALSE	BAS 0282087	175	ND0011705	NRK-0071156	2004-11-29	DAUGHTER	307.26
1	cmpd	1D012	3.56	2.5525	0.685925	FALSE	FALSE	FALSE	BAS 0366789	255	ND0011705	NRK-0892871	2004-11-29	DAUGHTER	254.284
1	cmpd	1D013	2.96	1.9525	0.524689	FALSE	FALSE	FALSE	BAS 0318388	176	ND0011705	NRK-0892827	2004-11-29	DAUGHTER	310.693
1	cmpd	1D014	3.69	2.6825	0.72086	FALSE	FALSE	FALSE	BAS 0795925	256	ND0011705	NRK-0892876	2004-11-29	DAUGHTER	306.315
1	cmpd	1D015	3.73	2.7225	0.731609	FALSE	FALSE	FALSE	BAS 0643194	177	ND0011705	NRK-0343843	2004-11-29	DAUGHTER	299.325
1	cmpd	1D016	3.95	2.9425	0.790729	FALSE	FALSE	FALSE	BAS 0382581	257	ND0011705	NRK-0892882	2004-11-29	DAUGHTER	301.322
1	cmpd	1D017	2.63	1.6225	0.436009	FALSE	FALSE	FALSE	BAS 0127992	178	ND0011705	NRK-0107169	2004-11-29	DAUGHTER	298.273
1	cmpd	1D018	3.54	2.5325	0.680551	FALSE	FALSE	FALSE	BAS 2818505	258	ND0011705	NRK-0892887	2004-11-29	DAUGHTER	341.428
1	cmpd	1D019	4.15	3.1425	0.844474	FALSE	FALSE	FALSE	BAS 0847088	179	ND0011705	NRK-0892842	2004-11-29	DAUGHTER	270.283
1	cmpd	1D020	3.61	2.6025	0.699362	FALSE	FALSE	FALSE	BAS 2232178	259	ND0011705	NRK-0133636	2004-11-29	DAUGHTER	311.335
1	cmpd	1D021	3.07	2.0625	0.554249	FALSE	FALSE	FALSE	BAS 1293761	180	ND0011705	NRK-0892846	2004-11-29	DAUGHTER	337.799
1	cmpd	1D022	3.41	2.4025	0.645616	FALSE	FALSE	FALSE	BAS 0313797	260	ND0011705	NRK-0231507	2004-11-29	DAUGHTER	298.293
1	WT	1D023	3.03	2.0225	0.5435	FALSE	FALSE	FALSE				Control
1	K44A	1D024	8.39	7.3825	1.98388	up	hit	FALSE				Control
1	U2OS	1E001	1.24	0.2325	0.062479	down	FALSE	hit				Control
1	WT dmso	1E002	4.68	3.6725	0.9869	FALSE	FALSE	FALSE				Control
1	cmpd	1E003	4.02	3.0125	0.80954	FALSE	FALSE	FALSE	BAS 1936458	21	ND0011705	NRK-0892689	2004-11-29	DAUGHTER	271.271
1	cmpd	1E004	4.22	3.2125	0.863285	FALSE	FALSE	FALSE	BAS 1403732	101	ND0011705	NRK-0892742	2004-11-29	DAUGHTER	280.282
1	cmpd	1E005	4.53	3.5225	0.946591	FALSE	FALSE	FALSE	BAS 0780437	22	ND0011705	NRK-0120687	2004-11-29	DAUGHTER	284.265
1	cmpd	1E006	4.4	3.3925	0.911656	FALSE	FALSE	FALSE	BAS 0308547	102	ND0011705	NRK-0892748	2004-11-29	DAUGHTER	345.391
1	cmpd	1E007	3.09	2.0825	0.559624	FALSE	FALSE	FALSE	BAS 2258168	23	ND0011705	NRK-0892701	2004-11-29	DAUGHTER	348.375
1	cmpd	1E008	4.47	3.4625	0.930467	FALSE	FALSE	FALSE	BAS 0643059	103	ND0011705	NRK-0892755	2004-11-29	DAUGHTER	311.289
1	cmpd	1E009	4.25	3.2425	0.871347	FALSE	FALSE	FALSE	BAS 0665780	24	ND0011705	NRK-0892706	2004-11-29	DAUGHTER	269.256
1	cmpd	1E010	4.22	3.2125	0.863285	FALSE	FALSE	FALSE	BAS 0255316	104	ND0011705	NRK-0892760	2004-11-29	DAUGHTER	306.158
1	cmpd	1E011	3.93	2.9225	0.785354	FALSE	FALSE	FALSE	BAS 2767539	25	ND0011705	NRK-0892713	2004-11-29	DAUGHTER	344.706
1	cmpd	1E012	4.43	3.4225	0.919718	FALSE	FALSE	FALSE	BAS 0850234	105	ND0011705	NRK-0210823	2004-11-29	DAUGHTER	274.272
1	cmpd	1E013	4.47	3.4625	0.930467	FALSE	FALSE	FALSE	BAS 0623704	26	ND0011705	NRK-0892719	2004-11-29	DAUGHTER	284.31
1	cmpd	1E014	3.95	2.9425	0.790729	FALSE	FALSE	FALSE	BAS 0579149	106	ND0011705	NRK-0075018	2004-11-29	DAUGHTER	325.362
1	cmpd	1E015	3.7	2.6925	0.723547	FALSE	FALSE	FALSE	BAS 2258620	27	ND0011705	NRK-0112738	2004-11-29	DAUGHTER	320.365
1	cmpd	1E016	3.36	2.3525	0.63218	FALSE	FALSE	FALSE	BAS 0391988	107	ND0011705	NRK-0892773	2004-11-29	DAUGHTER	245.234
1	cmpd	1E017	4.03	3.0225	0.812227	FALSE	FALSE	FALSE	BAS 0785118	28	ND0011705	NRK-0252397	2004-11-29	DAUGHTER	312.32
1	cmpd	1E018	3.63	2.6225	0.704736	FALSE	FALSE	FALSE	BAS 0705366	108	ND0011705	NRK-0892779	2004-11-29	DAUGHTER	322.788
1	cmpd	1E019	3.07	2.0625	0.554249	FALSE	FALSE	FALSE	BAS 0126431	29	ND0011705	NRK-0182585	2004-11-29	DAUGHTER	332.356
1	cmpd	1E020	5.09	4.0825	1.09708	FALSE	FALSE	FALSE	BAS 0401104	109	ND0011705	NRK-0892786	2004-11-29	DAUGHTER	318.323
1	cmpd	1E021	3.56	2.5525	0.685925	FALSE	FALSE	FALSE	BAS 1833480	30	ND0011705	NRK-0892737	2004-11-29	DAUGHTER	308.335
1	cmpd	1E022	3.82	2.8125	0.755794	FALSE	FALSE	FALSE	BAS 0336737	110	ND0011705	NRK-0892792	2004-11-29	DAUGHTER	237.253
1	WT	1E023	2.78	1.7725	0.476318	FALSE	FALSE	FALSE				Control
1	K44A	1E024	9.01	8.0025	2.15049	up	hit	FALSE				Control
1	U2OS	1F001	0.68	-0.3275	-0.0880081	down	FALSE	hit				Control
1	WT dmso	1F002	3.94	2.9325	0.788042	FALSE	FALSE	FALSE				Control
1	cmpd	1F003	3.37	2.3625	0.634867	FALSE	FALSE	FALSE	BAS 0298182	181	ND0011705	NRK-0892797	2004-11-29	DAUGHTER	283.236
1	cmpd	1F004	3.12	2.1125	0.567686	FALSE	FALSE	FALSE	BAS 1816818	261	ND0011705	NRK-0141813	2004-11-29	DAUGHTER	340.373
1	cmpd	1F005	3.23	2.2225	0.597246	FALSE	FALSE	FALSE	BAS 0336937	182	ND0011705	NRK-0064289	2004-11-29	DAUGHTER	296.231
1	cmpd	1F006	2.57	1.5625	0.419886	FALSE	FALSE	FALSE	BAS 0719983	262	ND0011705	NRK-0892857	2004-11-29	DAUGHTER	238.241
1	cmpd	1F007	3.4	2.3925	0.642929	FALSE	FALSE	FALSE	BAS 0490597	183	ND0011705	NRK-0080029	2004-11-29	DAUGHTER	298.25
1	cmpd	1F008	3.42	2.4125	0.648304	FALSE	FALSE	FALSE	BAS 0068565	263	ND0011705	NRK-0892861	2004-11-29	DAUGHTER	297.739
1	cmpd	1F009	3.89	2.8825	0.774605	FALSE	FALSE	FALSE	BAS 1306653	184	ND0011705	NRK-0188496	2004-11-29	DAUGHTER	300.316
1	cmpd	1F010	3.72	2.7125	0.728922	FALSE	FALSE	FALSE	BAS 0752851	264	ND0011705	NRK-0892865	2004-11-29	DAUGHTER	286.283
1	cmpd	1F011	3.5	2.4925	0.669802	FALSE	FALSE	FALSE	BAS 1119098	185	ND0011705	NRK-0892821	2004-11-29	DAUGHTER	326.322
1	cmpd	1F012	3.83	2.8225	0.758482	FALSE	FALSE	FALSE	BAS 0619437	265	ND0011705	NRK-0242495	2004-11-29	DAUGHTER	294.308
1	cmpd	1F013	4.04	3.0325	0.814914	FALSE	FALSE	FALSE	BAS 0513355	186	ND0011705	NRK-0892828	2004-11-29	DAUGHTER	325.386
1	cmpd	1F014	4.01	3.0025	0.806853	FALSE	FALSE	FALSE	BAS 0391460	266	ND0011705	NRK-0218575	2004-11-29	DAUGHTER	327.426
1	cmpd	1F015	2.97	1.9625	0.527377	FALSE	FALSE	FALSE	BAS 2818060	187	ND0011705	NRK-0892831	2004-11-29	DAUGHTER	316.351
1	cmpd	1F016	3.88	2.8725	0.771918	FALSE	FALSE	FALSE	BAS 1170045	267	ND0011705	NRK-0262591	2004-11-29	DAUGHTER	349.364
1	cmpd	1F017	4.28	3.2725	0.879409	FALSE	FALSE	FALSE	BAS 0518714	188	ND0011705	NRK-0892837	2004-11-29	DAUGHTER	309.316
1	cmpd	1F018	3.67	2.6625	0.715485	FALSE	FALSE	FALSE	BAS 1403496	268	ND0011705	NRK-0261557	2004-11-29	DAUGHTER	322.361
1	cmpd	1F019	4.17	3.1625	0.849849	FALSE	FALSE	FALSE	BAS 0095819	189	ND0011705	NRK-0120658	2004-11-29	DAUGHTER	288.3
1	cmpd	1F020	4.06	3.0525	0.820289	FALSE	FALSE	FALSE	BAS 0623717	269	ND0011705	NRK-0081555	2004-11-29	DAUGHTER	260.221
1	cmpd	1F021	3.77	2.7625	0.742358	FALSE	FALSE	FALSE	BAS 0567955	190	ND0011705	NRK-0074776	2004-11-29	DAUGHTER	283.322
1	cmpd	1F022	5.78	4.7725	1.2825	FALSE	FALSE	FALSE	BAS 0989968	270	ND0011705	NRK-0892893	2004-11-29	DAUGHTER	377.236
1	WT	1F023	2.7	1.6925	0.45482	FALSE	FALSE	FALSE				Control
1	K44A	1F024	8.62	7.6125	2.04568	up	hit	FALSE				Control
1	U2OS	1G001	1	-0.0075	-0.00201545	down	FALSE	hit				Control
1	WT dmso	1G002	5.34	4.3325	1.16426	FALSE	FALSE	FALSE				Control
1	cmpd	1G003	3.37	2.3625	0.634867	FALSE	FALSE	FALSE	BAS 1531382	31	ND0011705	NRK-0892690	2004-11-29	DAUGHTER	295.289
1	cmpd	1G004	4.25	3.2425	0.871347	FALSE	FALSE	FALSE	BAS 2203458	111	ND0011705	NRK-0892743	2004-11-29	DAUGHTER	278.328
1	cmpd	1G005	4.28	3.2725	0.879409	FALSE	FALSE	FALSE	BAS 2065184	32	ND0011705	NRK-0211932	2004-11-29	DAUGHTER	308.329
1	cmpd	1G006	4.31	3.3025	0.887471	FALSE	FALSE	FALSE	BAS 1127567	112	ND0011705	NRK-0892749	2004-11-29	DAUGHTER	284.337
1	cmpd	1G007	3.95	2.9425	0.790729	FALSE	FALSE	FALSE	BAS 0756448	33	ND0011705	NRK-0161470	2004-11-29	DAUGHTER	346.722
1	cmpd	1G008	4.25	3.2425	0.871347	FALSE	FALSE	FALSE	BAS 0791985	113	ND0011705	NRK-0892756	2004-11-29	DAUGHTER	243.215
1	cmpd	1G009	4.45	3.4425	0.925092	FALSE	FALSE	FALSE	BAS 0843803	34	ND0011705	NRK-0892707	2004-11-29	DAUGHTER	339.456
1	cmpd	1G010	3.82	2.8125	0.755794	FALSE	FALSE	FALSE	BAS 0285156	114	ND0011705	NRK-0892761	2004-11-29	DAUGHTER	285.388
1	cmpd	1G011	4.31	3.3025	0.887471	FALSE	FALSE	FALSE	BAS 1541613	35	ND0011705	NRK-0892714	2004-11-29	DAUGHTER	309.323
1	cmpd	1G012	4.37	3.3625	0.903594	FALSE	FALSE	FALSE	BAS 1983549	115	ND0011705	NRK-0163788	2004-11-29	DAUGHTER	259.257
1	cmpd	1G013	3.01	2.0025	0.538126	FALSE	FALSE	FALSE	BAS 0548903	36	ND0011705	NRK-0892720	2004-11-29	DAUGHTER	227.259
1	cmpd	1G014	4.58	3.5725	0.960027	FALSE	FALSE	FALSE	BAS 0690417	116	ND0011705	NRK-0303513	2004-11-29	DAUGHTER	311.292
1	cmpd	1G015	3.96	2.9525	0.793416	FALSE	FALSE	FALSE	BAS 0899917	37	ND0011705	NRK-0306112	2004-11-29	DAUGHTER	330.385
1	cmpd	1G016	3.7	2.6925	0.723547	FALSE	FALSE	FALSE	BAS 1850111	117	ND0011705	NRK-0892774	2004-11-29	DAUGHTER	303.224
1	cmpd	1G017	4.66	3.6525	0.981525	FALSE	FALSE	FALSE	BAS 2083254	38	ND0011705	NRK-0892729	2004-11-29	DAUGHTER	326.371
1	cmpd	1G018	3.86	2.8525	0.766544	FALSE	FALSE	FALSE	BAS 0345886	118	ND0011705	NRK-0892780	2004-11-29	DAUGHTER	329.308
1	cmpd	1G019	3.36	2.3525	0.63218	FALSE	FALSE	FALSE	BAS 2818797	39	ND0011705	NRK-0892733	2004-11-29	DAUGHTER	346.402
1	cmpd	1G020	4.46	3.4525	0.92778	FALSE	FALSE	FALSE	BAS 1048999	119	ND0011705	NRK-0310323	2004-11-29	DAUGHTER	259.266
1	cmpd	1G021	4.64	3.6325	0.97615	FALSE	FALSE	FALSE	BAS 1812933	40	ND0011705	NRK-0263857	2004-11-29	DAUGHTER	284.353
1	cmpd	1G022	3.98	2.9725	0.798791	FALSE	FALSE	FALSE	BAS 0626800	120	ND0011705	NRK-0242610	2004-11-29	DAUGHTER	281.266
1	WT	1G023	3.02	2.0125	0.540813	FALSE	FALSE	FALSE				Control
1	K44A	1G024	8.15	7.1425	1.91938	up	hit	FALSE				Control
1	U2OS	1H001	0.72	-0.2875	-0.077259	down	FALSE	hit				Control
1	WT dmso	1H002	4.01	3.0025	0.806853	FALSE	FALSE	FALSE				Control
1	cmpd	1H003	3.44	2.4325	0.653678	FALSE	FALSE	FALSE	BAS 0833612	191	ND0011705	NRK-0892798	2004-11-29	DAUGHTER	337.33
1	cmpd	1H004	3.53	2.5225	0.677864	FALSE	FALSE	FALSE	BAS 0344676	271	ND0011705	NRK-0892852	2004-11-29	DAUGHTER	297.309
1	cmpd	1H005	3.6	2.5925	0.696675	FALSE	FALSE	FALSE	BAS 0287456	192	ND0011705	NRK-0892805	2004-11-29	DAUGHTER	277.274
1	cmpd	1H006	3.46	2.4525	0.659053	FALSE	FALSE	FALSE	BAS 0439951	272	ND0011705	NRK-0207472	2004-11-29	DAUGHTER	275.284
1	cmpd	1H007	6.13	5.1225	1.37655	FALSE	FALSE	FALSE	BAS 0805263	193	ND0011705	NRK-0227456	2004-11-29	DAUGHTER	232.239
1	cmpd	1H008	5.22	4.2125	1.13201	FALSE	FALSE	FALSE	BAS 0084951	273	ND0011705	NRK-0892862	2004-11-29	DAUGHTER	258.23
1	cmpd	1H009	3.26	2.2525	0.605307	FALSE	FALSE	FALSE	BAS 1306654	194	ND0011705	NRK-0188497	2004-11-29	DAUGHTER	300.316
1	cmpd	1H010	3.09	2.0825	0.559624	FALSE	FALSE	FALSE	BAS 0752852	274	ND0011705	NRK-0892866	2004-11-29	DAUGHTER	302.282
1	cmpd	1H011	3.95	2.9425	0.790729	FALSE	FALSE	FALSE	BAS 0632101	195	ND0011705	NRK-0892822	2004-11-29	DAUGHTER	250.251
1	cmpd	1H012	3.51	2.5025	0.672489	FALSE	FALSE	FALSE	BAS 0924830	275	ND0011705	NRK-0069298	2004-11-29	DAUGHTER	242.187
1	cmpd	1H013	3.38	2.3725	0.637555	FALSE	FALSE	FALSE	BAS 0288097	196	ND0011705	NRK-0892829	2004-11-29	DAUGHTER	314.293
1	cmpd	1H014	4.36	3.3525	0.900907	FALSE	FALSE	FALSE	BAS 0293238	276	ND0011705	NRK-0892877	2004-11-29	DAUGHTER	270.239
1	cmpd	1H015	3.67	2.6625	0.715485	FALSE	FALSE	FALSE	BAS 2102345	197	ND0011705	NRK-0892832	2004-11-29	DAUGHTER	290.339
1	cmpd	1H016	3.96	2.9525	0.793416	FALSE	FALSE	FALSE	BAS 0627595	277	ND0011705	NRK-0222667	2004-11-29	DAUGHTER	335.336
1	cmpd	1H017	3.71	2.7025	0.726234	FALSE	FALSE	FALSE	BAS 1540509	198	ND0011705	NRK-0892838	2004-11-29	DAUGHTER	312.28
1	cmpd	1H018	3.03	2.0225	0.5435	FALSE	FALSE	FALSE	BAS 0485049	278	ND0011705	NRK-0158896	2004-11-29	DAUGHTER	288.343
1	cmpd	1H019	3.08	2.0725	0.556937	FALSE	FALSE	FALSE	BAS 2082175	199	ND0011705	NRK-0265032	2004-11-29	DAUGHTER	340.33
1	cmpd	1H020	3.92	2.9125	0.782667	FALSE	FALSE	FALSE	BAS 0336034	279	ND0011705	NRK-0064091	2004-11-29	DAUGHTER	343.332
1	cmpd	1H021	3.46	2.4525	0.659053	FALSE	FALSE	FALSE	BAS 0753384	200	ND0011705	NRK-0892847	2004-11-29	DAUGHTER	314.336
1	cmpd	1H022	5.28	4.2725	1.14814	FALSE	FALSE	FALSE	BAS 2072966	280	ND0011705	NRK-0892894	2004-11-29	DAUGHTER	343.339
1	WT	1H023	3.21	2.2025	0.591871	FALSE	FALSE	FALSE				Control
1	K44A	1H024	8.38	7.3725	1.98119	up	hit	FALSE				Control
1	U2OS	1I001	1.05	0.0425	0.0114209	down	FALSE	hit				Control
1	WT dmso	1I002	5.03	4.0225	1.08095	FALSE	FALSE	FALSE				Control
1	cmpd	1I003	3.6	2.5925	0.696675	FALSE	FALSE	FALSE	BAS 1531406	41	ND0011705	NRK-0892691	2004-11-29	DAUGHTER	295.289
1	cmpd	1I004	3.39	2.3825	0.640242	FALSE	FALSE	FALSE	BAS 0782135	121	ND0011705	NRK-0892744	2004-11-29	DAUGHTER	348.445
1	cmpd	1I005	3.91	2.9025	0.77998	FALSE	FALSE	FALSE	BAS 1923383	42	ND0011705	NRK-0892695	2004-11-29	DAUGHTER	283.282
1	cmpd	1I006	5.71	4.7025	1.26369	FALSE	FALSE	FALSE	BAS 1267905	122	ND0011705	NRK-0892750	2004-11-29	DAUGHTER	387.227
1	cmpd	1I007	3.46	2.4525	0.659053	FALSE	FALSE	FALSE	BAS 0623734	43	ND0011705	NRK-0892702	2004-11-29	DAUGHTER	348.352
1	cmpd	1I008	3.74	2.7325	0.734296	FALSE	FALSE	FALSE	BAS 0843319	123	ND0011705	NRK-0125225	2004-11-29	DAUGHTER	289.713
1	cmpd	1I009	4.02	3.0125	0.80954	FALSE	FALSE	FALSE	BAS 1816850	44	ND0011705	NRK-0892708	2004-11-29	DAUGHTER	347.367
1	cmpd	1I010	3.35	2.3425	0.629493	FALSE	FALSE	FALSE	BAS 0320912	124	ND0011705	NRK-0341277	2004-11-29	DAUGHTER	347.367
1	cmpd	1I011	3.83	2.8225	0.758482	FALSE	FALSE	FALSE	BAS 0779637	45	ND0011705	NRK-0892715	2004-11-29	DAUGHTER	280.278
1	cmpd	1I012	3.32	2.3125	0.621431	FALSE	FALSE	FALSE	BAS 0114063	125	ND0011705	NRK-0071985	2004-11-29	DAUGHTER	315.348
1	cmpd	1I013	4.08	3.0725	0.825663	FALSE	FALSE	FALSE	BAS 0383116	46	ND0011705	NRK-0182507	2004-11-29	DAUGHTER	289.285
1	cmpd	1I014	3.61	2.6025	0.699362	FALSE	FALSE	FALSE	BAS 0753005	126	ND0011705	NRK-0892768	2004-11-29	DAUGHTER	302.282
1	cmpd	1I015	4.83	3.8225	1.02721	FALSE	FALSE	FALSE	BAS 1260597	47	ND0011705	NRK-0892725	2004-11-29	DAUGHTER	340.33
1	cmpd	1I016	4.29	3.2825	0.882096	FALSE	FALSE	FALSE	BAS 0620179	127	ND0011705	NRK-0892775	2004-11-29	DAUGHTER	344.367
1	cmpd	1I017	3.02	2.0125	0.540813	FALSE	FALSE	FALSE	BAS 1190011	48	ND0011705	NRK-0892730	2004-11-29	DAUGHTER	286.243
1	cmpd	1I018	4.05	3.0425	0.817602	FALSE	FALSE	FALSE	BAS 1927202	128	ND0011705	NRK-0892781	2004-11-29	DAUGHTER	342.756
1	cmpd	1I019	2.88	1.8725	0.503191	FALSE	FALSE	FALSE	BAS 0537186	49	ND0011705	NRK-0122879	2004-11-29	DAUGHTER	253.299
1	cmpd	1I020	3.08	2.0725	0.556937	FALSE	FALSE	FALSE	BAS 0890335	129	ND0011705	NRK-0892787	2004-11-29	DAUGHTER	277.317
1	cmpd	1I021	3.09	2.0825	0.559624	FALSE	FALSE	FALSE	BAS 2254233	50	ND0011705	NRK-0892738	2004-11-29	DAUGHTER	281.306
1	cmpd	1I022	3.39	2.3825	0.640242	FALSE	FALSE	FALSE	BAS 0753383	130	ND0011705	NRK-0892793	2004-11-29	DAUGHTER	314.336
1	WT	1I023	2.83	1.8225	0.489755	FALSE	FALSE	FALSE				Control
1	K44A	1I024	7.53	6.5225	1.75277	up	hit	FALSE				Control
1	U2OS	1J001	0.6	-0.4075	-0.109506	down	FALSE	hit				Control
1	WT dmso	1J002	4.21	3.2025	0.860598	FALSE	FALSE	FALSE				Control
1	cmpd	1J003	3.35	2.3425	0.629493	FALSE	FALSE	FALSE	BAS 0620508	201	ND0011705	NRK-0892799	2004-11-29	DAUGHTER	337.33
1	cmpd	1J004	2.51	1.5025	0.403762	FALSE	FALSE	FALSE	BAS 0539779	281	ND0011705	NRK-0892853	2004-11-29	DAUGHTER	335.336
1	cmpd	1J005	2.88	1.8725	0.503191	FALSE	FALSE	FALSE	BAS 0095739	202	ND0011705	NRK-0188747	2004-11-29	DAUGHTER	346.402
1	cmpd	1J006	2.54	1.5325	0.411824	FALSE	FALSE	FALSE	BAS 1207200	282	ND0011705	NRK-0892858	2004-11-29	DAUGHTER	321.327
1	cmpd	1J007	2.91	1.9025	0.511253	FALSE	FALSE	FALSE	BAS 1022431	203	ND0011705	NRK-0892811	2004-11-29	DAUGHTER	273.287
1	cmpd	1J008	2.82	1.8125	0.487068	FALSE	FALSE	FALSE	BAS 0347083	283	ND0011705	NRK-0892863	2004-11-29	DAUGHTER	304.297
1	cmpd	1J009	2.56	1.5525	0.417199	FALSE	FALSE	FALSE	BAS 1321647	204	ND0011705	NRK-0892817	2004-11-29	DAUGHTER	270.29
1	cmpd	1J010	3.33	2.3225	0.624118	FALSE	FALSE	FALSE	BAS 1816655	284	ND0011705	NRK-0369077	2004-11-29	DAUGHTER	317.341
1	cmpd	1J011	3.42	2.4125	0.648304	FALSE	FALSE	FALSE	BAS 0898488	205	ND0011705	NRK-0892823	2004-11-29	DAUGHTER	322.294
1	cmpd	1J012	3.32	2.3125	0.621431	FALSE	FALSE	FALSE	BAS 0526484	285	ND0011705	NRK-0209400	2004-11-29	DAUGHTER	275.214
1	cmpd	1J013	3.41	2.4025	0.645616	FALSE	FALSE	FALSE	BAS 0684862	206	ND0011705	NRK-0892830	2004-11-29	DAUGHTER	311.401
1	cmpd	1J014	4.43	3.4225	0.919718	FALSE	FALSE	FALSE	BAS 0873128	286	ND0011705	NRK-0892878	2004-11-29	DAUGHTER	272.686
1	cmpd	1J015	2.94	1.9325	0.519315	FALSE	FALSE	FALSE	BAS 0127175	207	ND0011705	NRK-0892833	2004-11-29	DAUGHTER	320.322
1	cmpd	1J016	2.86	1.8525	0.497817	FALSE	FALSE	FALSE	BAS 0336993	287	ND0011705	NRK-0892883	2004-11-29	DAUGHTER	267.236
1	cmpd	1J017	2.79	1.7825	0.479006	FALSE	FALSE	FALSE	BAS 0500966	208	ND0011705	NRK-0124144	2004-11-29	DAUGHTER	296.321
1	cmpd	1J018	3.42	2.4125	0.648304	FALSE	FALSE	FALSE	BAS 0548966	288	ND0011705	NRK-0892888	2004-11-29	DAUGHTER	236.269
1	cmpd	1J019	3.55	2.5425	0.683238	FALSE	FALSE	FALSE	BAS 0753195	209	ND0011705	NRK-0325880	2004-11-29	DAUGHTER	271.271
1	cmpd	1J020	3.8	2.7925	0.75042	FALSE	FALSE	FALSE	BAS 0074692	289	ND0011705	NRK-0892891	2004-11-29	DAUGHTER	331.365
1	cmpd	1J021	3.89	2.8825	0.774605	FALSE	FALSE	FALSE	BAS 0837934	210	ND0011705	NRK-0080390	2004-11-29	DAUGHTER	299.708
1	cmpd	1J022	3.69	2.6825	0.72086	FALSE	FALSE	FALSE	BAS 0084035	290	ND0011705	NRK-0892895	2004-11-29	DAUGHTER	316.782
1	WT	1J023	2.75	1.7425	0.468257	FALSE	FALSE	FALSE				Control
1	K44A	1J024	8.13	7.1225	1.91401	up	hit	FALSE				Control
1	U2OS	1K001	0.96	-0.0475	-0.0127645	down	FALSE	hit				Control
1	WT dmso	1K002	5.06	4.0525	1.08902	FALSE	FALSE	FALSE				Control
1	cmpd	1K003	5.55	4.5425	1.22069	FALSE	FALSE	FALSE	BAS 0253654	51	ND0011705	NRK-0892692	2004-11-29	DAUGHTER	310.779
1	cmpd	1K004	3.66	2.6525	0.712798	FALSE	FALSE	FALSE	BAS 0780436	131	ND0011705	NRK-0158516	2004-11-29	DAUGHTER	298.292
1	cmpd	1K005	3.72	2.7125	0.728922	FALSE	FALSE	FALSE	BAS 1923386	52	ND0011705	NRK-0892696	2004-11-29	DAUGHTER	297.309
1	cmpd	1K006	4.49	3.4825	0.935841	FALSE	FALSE	FALSE	BAS 0004334	132	ND0011705	NRK-0892751	2004-11-29	DAUGHTER	306.338
1	cmpd	1K007	4.19	3.1825	0.855223	FALSE	FALSE	FALSE	BAS 0569050	53	ND0011705	NRK-0176656	2004-11-29	DAUGHTER	329.347
1	cmpd	1K008	3.76	2.7525	0.739671	FALSE	FALSE	FALSE	BAS 0162655	133	ND0011705	NRK-0892757	2004-11-29	DAUGHTER	270.266
1	cmpd	1K009	3.11	2.1025	0.564998	FALSE	FALSE	FALSE	BAS 0626169	54	ND0011705	NRK-0144870	2004-11-29	DAUGHTER	346.383
1	cmpd	1K010	2.45	1.4425	0.387639	FALSE	FALSE	FALSE	BAS 0697457	134	ND0011705	NRK-0892762	2004-11-29	DAUGHTER	346.179
1	cmpd	1K011	3.91	2.9025	0.77998	FALSE	FALSE	FALSE	BAS 0364767	55	ND0011705	NRK-0337839	2004-11-29	DAUGHTER	308.335
1	cmpd	1K012	3.77	2.7625	0.742358	FALSE	FALSE	FALSE	BAS 1548432	135	ND0011705	NRK-0892766	2004-11-29	DAUGHTER	349.358
1	cmpd	1K013	4.05	3.0425	0.817602	FALSE	FALSE	FALSE	BAS 0227224	56	ND0011705	NRK-0892721	2004-11-29	DAUGHTER	288.323
1	cmpd	1K014	4.16	3.1525	0.847162	FALSE	FALSE	FALSE	BAS 0553663	136	ND0011705	NRK-0892769	2004-11-29	DAUGHTER	274.275
1	cmpd	1K015	3.87	2.8625	0.769231	FALSE	FALSE	FALSE	BAS 0659914	57	ND0011705	NRK-0162212	2004-11-29	DAUGHTER	297.305
1	cmpd	1K016	3.22	2.2125	0.594558	FALSE	FALSE	FALSE	BAS 0281065	137	ND0011705	NRK-0892776	2004-11-29	DAUGHTER	287.701
1	cmpd	1K017	3.3	2.2925	0.616056	FALSE	FALSE	FALSE	BAS 0633682	58	ND0011705	NRK-0892731	2004-11-29	DAUGHTER	216.196
1	cmpd	1K018	3.11	2.1025	0.564998	FALSE	FALSE	FALSE	BAS 2283625	138	ND0011705	NRK-0892782	2004-11-29	DAUGHTER	345.417
1	cmpd	1K019	3.3	2.2925	0.616056	FALSE	FALSE	FALSE	BAS 0666718	59	ND0011705	NRK-0892734	2004-11-29	DAUGHTER	338.314
1	cmpd	1K020	3.4	2.3925	0.642929	FALSE	FALSE	FALSE	BAS 0139569	139	ND0011705	NRK-0892788	2004-11-29	DAUGHTER	342.394
1	cmpd	1K021	3.98	2.9725	0.798791	FALSE	FALSE	FALSE	BAS 1082937	60	ND0011705	NRK-0892739	2004-11-29	DAUGHTER	289.211
1	cmpd	1K022	3.72	2.7125	0.728922	FALSE	FALSE	FALSE	BAS 1029413	140	ND0011705	NRK-0892794	2004-11-29	DAUGHTER	300.27
1	WT	1K023	2.85	1.8425	0.495129	FALSE	FALSE	FALSE				Control
1	K44A	1K024	8.37	7.3625	1.9785	up	hit	FALSE				Control
1	U2OS	1L001	0.63	-0.3775	-0.101444	down	FALSE	hit				Control
1	WT dmso	1L002	3.97	2.9625	0.796103	FALSE	FALSE	FALSE				Control
1	cmpd	1L003	2.78	1.7725	0.476318	FALSE	FALSE	FALSE	BAS 1555541	211	ND0011705	NRK-0892800	2004-11-29	DAUGHTER	304.329
1	cmpd	1L004	2.41	1.4025	0.376889	FALSE	FALSE	FALSE	BAS 1840198	291	ND0011705	NRK-0102309	2004-11-29	DAUGHTER	313.326
1	cmpd	1L005	3.08	2.0725	0.556937	FALSE	FALSE	FALSE	BAS 0474292	212	ND0011705	NRK-0892806	2004-11-29	DAUGHTER	253.255
1	cmpd	1L006	3.25	2.2425	0.60262	FALSE	FALSE	FALSE	BAS 1047076	292	ND0011705	NRK-0892859	2004-11-29	DAUGHTER	334.286
1	cmpd	1L007	3.01	2.0025	0.538126	FALSE	FALSE	FALSE	BAS 0697444	213	ND0011705	NRK-0892812	2004-11-29	DAUGHTER	282.254
1	cmpd	1L008	2.73	1.7225	0.462882	FALSE	FALSE	FALSE	BAS 0347088	293	ND0011705	NRK-0237171	2004-11-29	DAUGHTER	347.365
1	cmpd	1L009	3.9	2.8925	0.777293	FALSE	FALSE	FALSE	BAS 0545662	214	ND0011705	NRK-0892818	2004-11-29	DAUGHTER	348.399
1	cmpd	1L010	3.7	2.6925	0.723547	FALSE	FALSE	FALSE	BAS 0381936	294	ND0011705	NRK-0892867	2004-11-29	DAUGHTER	319.696
1	cmpd	1L011	3.39	2.3825	0.640242	FALSE	FALSE	FALSE	BAS 0109433	215	ND0011705	NRK-0892824	2004-11-29	DAUGHTER	277.278
1	cmpd	1L012	3.71	2.7025	0.726234	FALSE	FALSE	FALSE	BAS 2556518	295	ND0011705	NRK-0892872	2004-11-29	DAUGHTER	301.681
1	cmpd	1L013	3.63	2.6225	0.704736	FALSE	FALSE	FALSE	BAS 1404327	216	ND0011705	NRK-0094252	2004-11-29	DAUGHTER	322.356
1	cmpd	1L014	3.38	2.3725	0.637555	FALSE	FALSE	FALSE	BAS 0226817	296	ND0011705	NRK-0892879	2004-11-29	DAUGHTER	395.249
1	cmpd	1L015	4.01	3.0025	0.806853	FALSE	FALSE	FALSE	BAS 0926112	217	ND0011705	NRK-0892834	2004-11-29	DAUGHTER	203.197
1	cmpd	1L016	3.31	2.3025	0.618744	FALSE	FALSE	FALSE	BAS 0313574	297	ND0011705	NRK-0892884	2004-11-29	DAUGHTER	325.319
1	cmpd	1L017	4.86	3.8525	1.03527	FALSE	FALSE	FALSE	BAS 0276525	218	ND0011705	NRK-0098940	2004-11-29	DAUGHTER	337.397
1	cmpd	1L018	4	2.9925	0.804165	FALSE	FALSE	FALSE	BAS 0548693	298	ND0011705	NRK-0892889	2004-11-29	DAUGHTER	272.256
1	cmpd	1L019	3.23	2.2225	0.597246	FALSE	FALSE	FALSE	BAS 0697439	219	ND0011705	NRK-0892843	2004-11-29	DAUGHTER	237.257
1	cmpd	1L020	3.25	2.2425	0.60262	FALSE	FALSE	FALSE	BAS 0331409	299	ND0011705	NRK-0892892	2004-11-29	DAUGHTER	323.303
1	cmpd	1L021	3.96	2.9525	0.793416	FALSE	FALSE	FALSE	BAS 1316877	220	ND0011705	NRK-0892848	2004-11-29	DAUGHTER	341.315
1	cmpd	1L022	3.43	2.4225	0.650991	FALSE	FALSE	FALSE	BAS 0119634	300	ND0011705	NRK-0892896	2004-11-29	DAUGHTER	296.278
1	WT	1L023	2.91	1.9025	0.511253	FALSE	FALSE	FALSE				Control
1	K44A	1L024	7.8	6.7925	1.82533	up	hit	FALSE				Control
1	U2OS	1M001	1.08	0.0725	0.0194827	down	FALSE	hit				Control
1	WT dmso	1M002	4.75	3.7425	1.00571	FALSE	FALSE	FALSE				Control
1	cmpd	1M003	4.24	3.2325	0.86866	FALSE	FALSE	FALSE	BAS 1370985	61	ND0011705	NRK-0121495	2004-11-29	DAUGHTER	279.293
1	cmpd	1M004	4.27	3.2625	0.876722	FALSE	FALSE	FALSE	BAS 0135195	141	ND0011705	NRK-0892745	2004-11-29	DAUGHTER	296.321
1	cmpd	1M005	3.94	2.9325	0.788042	FALSE	FALSE	FALSE	BAS 0608441	62	ND0011705	NRK-0892697	2004-11-29	DAUGHTER	249.287
1	cmpd	1M006	3.39	2.3825	0.640242	FALSE	FALSE	FALSE	BAS 0505057	142	ND0011705	NRK-0124008	2004-11-29	DAUGHTER	322.318
1	cmpd	1M007	4.38	3.3725	0.906281	FALSE	FALSE	FALSE	BAS 0318999	63	ND0011705	NRK-0182291	2004-11-29	DAUGHTER	282.254
1	cmpd	1M008	3.8	2.7925	0.75042	FALSE	FALSE	FALSE	BAS 0132145	143	ND0011705	NRK-0297920	2004-11-29	DAUGHTER	314.337
1	cmpd	1M009	4.24	3.2325	0.86866	FALSE	FALSE	FALSE	BAS 2257838	64	ND0011705	NRK-0892709	2004-11-29	DAUGHTER	332.375
1	cmpd	1M010	3.72	2.7125	0.728922	FALSE	FALSE	FALSE	BAS 0394844	144	ND0011705	NRK-0892763	2004-11-29	DAUGHTER	311.335
1	cmpd	1M011	3.25	2.2425	0.60262	FALSE	FALSE	FALSE	BAS 0380408	65	ND0011705	NRK-0892716	2004-11-29	DAUGHTER	294.26
1	cmpd	1M012	4.03	3.0225	0.812227	FALSE	FALSE	FALSE	BAS 0663513	145	ND0011705	NRK-0892767	2004-11-29	DAUGHTER	299.325
1	cmpd	1M013	3.4	2.3925	0.642929	FALSE	FALSE	FALSE	BAS 0458705	66	ND0011705	NRK-0122817	2004-11-29	DAUGHTER	288.343
1	cmpd	1M014	4.29	3.2825	0.882096	FALSE	FALSE	FALSE	BAS 0885451	146	ND0011705	NRK-0892770	2004-11-29	DAUGHTER	297.266
1	cmpd	1M015	4.56	3.5525	0.954652	FALSE	FALSE	FALSE	BAS 1259680	67	ND0011705	NRK-0239068	2004-11-29	DAUGHTER	349.407
1	cmpd	1M016	3.87	2.8625	0.769231	FALSE	FALSE	FALSE	BAS 1377263	147	ND0011705	NRK-0265282	2004-11-29	DAUGHTER	277.3
1	cmpd	1M017	3.71	2.7025	0.726234	FALSE	FALSE	FALSE	BAS 0004212	68	ND0011705	NRK-0211234	2004-11-29	DAUGHTER	265.31
1	cmpd	1M018	3.91	2.9025	0.77998	FALSE	FALSE	FALSE	BAS 2065090	148	ND0011705	NRK-0892783	2004-11-29	DAUGHTER	345.202
1	cmpd	1M019	4.52	3.5125	0.943903	FALSE	FALSE	FALSE	BAS 1340076	69	ND0011705	NRK-0892735	2004-11-29	DAUGHTER	320.385
1	cmpd	1M020	2.98	1.9725	0.530064	FALSE	FALSE	FALSE	BAS 0705388	149	ND0011705	NRK-0892789	2004-11-29	DAUGHTER	333.341
1	cmpd	1M021	3.74	2.7325	0.734296	FALSE	FALSE	FALSE	BAS 1228863	70	ND0011705	NRK-0127669	2004-11-29	DAUGHTER	308.331
1	cmpd	1M022	3.81	2.8025	0.753107	FALSE	FALSE	FALSE	BAS 0285598	150	ND0011705	NRK-0162050	2004-11-29	DAUGHTER	314.317
1	WT	1M023	2.7	1.6925	0.45482	FALSE	FALSE	FALSE				Control
1	K44A	1M024	9.42	8.4125	2.26067	up	hit	FALSE				Control
1	U2OS	1N001	0.65	-0.3575	-0.0960699	down	FALSE	hit				Control
1	WT dmso	1N002	4	2.9925	0.804165	FALSE	FALSE	FALSE				Control
1	cmpd	1N003	3.57	2.5625	0.688613	FALSE	FALSE	FALSE	BAS 1048266	221	ND0011705	NRK-0892801	2004-11-29	DAUGHTER	233.184
1	cmpd	1N004	3.39	2.3825	0.640242	FALSE	FALSE	FALSE	BAS 2332881	301	ND0011705	NRK-0273568	2004-11-29	DAUGHTER	329.332
1	cmpd	1N005	2.99	1.9825	0.532751	FALSE	FALSE	FALSE	BAS 1580314	222	ND0011705	NRK-0892807	2004-11-29	DAUGHTER	344.346
1	cmpd	1N006	3.75	2.7425	0.736984	FALSE	FALSE	FALSE	BAS 0518733	302	ND0011705	NRK-0892860	2004-11-29	DAUGHTER	307.283
1	cmpd	1N007	3.02	2.0125	0.540813	FALSE	FALSE	FALSE	BAS 0834307	223	ND0011705	NRK-0892813	2004-11-29	DAUGHTER	262.265
1	cmpd	1N008	3.5	2.4925	0.669802	FALSE	FALSE	FALSE	BAS 0282029	303	ND0011705	NRK-0069373	2004-11-29	DAUGHTER	306.315
1	cmpd	1N009	3.77	2.7625	0.742358	FALSE	FALSE	FALSE	BAS 0135812	224	ND0011705	NRK-0207779	2004-11-29	DAUGHTER	267.236
1	cmpd	1N010	2.83	1.8225	0.489755	FALSE	FALSE	FALSE	BAS 0626575	304	ND0011705	NRK-0892868	2004-11-29	DAUGHTER	260.221
1	cmpd	1N011	3.75	2.7425	0.736984	FALSE	FALSE	FALSE	BAS 0431304	225	ND0011705	NRK-0892825	2004-11-29	DAUGHTER	294.215
1	cmpd	1N012	3.98	2.9725	0.798791	FALSE	FALSE	FALSE	BAS 0783377	305	ND0011705	NRK-0892873	2004-11-29	DAUGHTER	306.701
1	cmpd	1N013	3.73	2.7225	0.731609	FALSE	FALSE	FALSE	BAS 1020710	226	ND0011705	NRK-0182913	2004-11-29	DAUGHTER	309.276
1	cmpd	1N014	3.57	2.5625	0.688613	FALSE	FALSE	FALSE	BAS 0133028	306	ND0011705	NRK-0124744	2004-11-29	DAUGHTER	291.258
1	cmpd	1N015	4.25	3.2425	0.871347	FALSE	FALSE	FALSE	BAS 0104906	227	ND0011705	NRK-0892835	2004-11-29	DAUGHTER	355.256
1	cmpd	1N016	3.85	2.8425	0.763856	FALSE	FALSE	FALSE	BAS 2767608	307	ND0011705	NRK-0892885	2004-11-29	DAUGHTER	210.19
1	cmpd	1N017	3.55	2.5425	0.683238	FALSE	FALSE	FALSE	BAS 0802179	228	ND0011705	NRK-0892839	2004-11-29	DAUGHTER	248.235
1	cmpd	1N018	3.96	2.9525	0.793416	FALSE	FALSE	FALSE	BAS 0548939	308	ND0011705	NRK-0226555	2004-11-29	DAUGHTER	231.222
1	cmpd	1N019	3.79	2.7825	0.747733	FALSE	FALSE	FALSE	BAS 0821970	229	ND0011705	NRK-0191610	2004-11-29	DAUGHTER	330.337
1	cmpd	1N020	3.96	2.9525	0.793416	FALSE	FALSE	FALSE	BAS 0444177	309	ND0011705	NRK-0208906	2004-11-29	DAUGHTER	338.428
1	cmpd	1N021	3.25	2.2425	0.60262	FALSE	FALSE	FALSE	BAS 1020674	230	ND0011705	NRK-0892849	2004-11-29	DAUGHTER	294.305
1	cmpd	1N022	4.5	3.4925	0.938529	FALSE	FALSE	FALSE	BAS 0090566	310	ND0011705	NRK-0063669	2004-11-29	DAUGHTER	320.138
1	WT	1N023	2.89	1.8825	0.505878	FALSE	FALSE	FALSE				Control
1	K44A	1N024	9.56	8.5525	2.29829	up	hit	FALSE				Control
1	U2OS	1O001	1.09	0.0825	0.02217	down	FALSE	hit				Control
1	WT dmso	1O002	5.02	4.0125	1.07827	FALSE	FALSE	FALSE				Control
1	cmpd	1O003	3.91	2.9025	0.77998	FALSE	FALSE	FALSE	BAS 0237775	71	ND0011705	NRK-0892693	2004-11-29	DAUGHTER	256.217
1	cmpd	1O004	4.51	3.5025	0.941216	FALSE	FALSE	FALSE	BAS 0238872	151	ND0011705	NRK-0892746	2004-11-29	DAUGHTER	284.265
1	cmpd	1O005	4.72	3.7125	0.997649	FALSE	FALSE	FALSE	BAS 0004205	72	ND0011705	NRK-0892698	2004-11-29	DAUGHTER	279.336
1	cmpd	1O006	4.71	3.7025	0.994961	FALSE	FALSE	FALSE	BAS 1921883	152	ND0011705	NRK-0892752	2004-11-29	DAUGHTER	285.301
1	cmpd	1O007	4.62	3.6125	0.970776	FALSE	FALSE	FALSE	BAS 0298144	73	ND0011705	NRK-0892703	2004-11-29	DAUGHTER	265.262
1	cmpd	1O008	3.84	2.8325	0.761169	FALSE	FALSE	FALSE	BAS 0114070	153	ND0011705	NRK-0892758	2004-11-29	DAUGHTER	315.348
1	cmpd	1O009	4.42	3.4125	0.917031	FALSE	FALSE	FALSE	BAS 1247883	74	ND0011705	NRK-0892710	2004-11-29	DAUGHTER	343.761
1	cmpd	1O010	3.81	2.8025	0.753107	FALSE	FALSE	FALSE	BAS 0234544	154	ND0011705	NRK-0892764	2004-11-29	DAUGHTER	292.332
1	cmpd	1O011	4.13	3.1225	0.8391	FALSE	FALSE	FALSE	BAS 0112030	75	ND0011705	NRK-0132934	2004-11-29	DAUGHTER	320.389
1	cmpd	1O012	4.63	3.6225	0.973463	FALSE	FALSE	FALSE	BAS 2375418	155	ND0011705	NRK-0069187	2004-11-29	DAUGHTER	292.289
1	cmpd	1O013	4.08	3.0725	0.825663	FALSE	FALSE	FALSE	BAS 0132597	76	ND0011705	NRK-0892722	2004-11-29	DAUGHTER	295.289
1	cmpd	1O014	4.02	3.0125	0.80954	FALSE	FALSE	FALSE	BAS 0368665	156	ND0011705	NRK-0296276	2004-11-29	DAUGHTER	320.727
1	cmpd	1O015	4.17	3.1625	0.849849	FALSE	FALSE	FALSE	BAS 0632356	77	ND0011705	NRK-0892726	2004-11-29	DAUGHTER	252.223
1	cmpd	1O016	6.75	5.7425	1.54316	FALSE	FALSE	FALSE	BAS 0647622	157	ND0011705	NRK-0892777	2004-11-29	DAUGHTER	307.131
1	cmpd	1O017	4.2	3.1925	0.857911	FALSE	FALSE	FALSE	BAS 2332397	78	ND0011705	NRK-0311594	2004-11-29	DAUGHTER	292.296
1	cmpd	1O018	5.49	4.4825	1.20457	FALSE	FALSE	FALSE	BAS 0781215	158	ND0011705	NRK-0892784	2004-11-29	DAUGHTER	297.739
1	cmpd	1O019	2.66	1.6525	0.444071	FALSE	FALSE	FALSE	BAS 0442782	79	ND0011705	NRK-0209168	2004-11-29	DAUGHTER	263.269
1	cmpd	1O020	4.08	3.0725	0.825663	FALSE	FALSE	FALSE	BAS 0330660	159	ND0011705	NRK-0892790	2004-11-29	DAUGHTER	283.692
1	cmpd	1O021	2.88	1.8725	0.503191	FALSE	FALSE	FALSE	BAS 0230959	80	ND0011705	NRK-0065510	2004-11-29	DAUGHTER	228.253
1	cmpd	1O022	4.04	3.0325	0.814914	FALSE	FALSE	FALSE	BAS 0620528	160	ND0011705	NRK-0892795	2004-11-29	DAUGHTER	337.33
1	WT	1O023	2.72	1.7125	0.460195	FALSE	FALSE	FALSE				Control
1	K44A	1O024	9.01	8.0025	2.15049	up	hit	FALSE				Control
1	U2OS	1P001	0.61	-0.3975	-0.106819	down	FALSE	hit				Control
1	WT dmso	1P002	4.38	3.3725	0.906281	FALSE	FALSE	FALSE				Control
1	cmpd	1P003	4.92	3.9125	1.05139	FALSE	FALSE	FALSE	BAS 0785356	231	ND0011705	NRK-0892802	2004-11-29	DAUGHTER	281.266
1	cmpd	1P004	3.79	2.7825	0.747733	FALSE	FALSE	FALSE	BAS 1258125	311	ND0011705	NRK-0892854	2004-11-29	DAUGHTER	248.278
1	cmpd	1P005	3.5	2.4925	0.669802	FALSE	FALSE	FALSE	BAS 0925648	232	ND0011705	NRK-0892808	2004-11-29	DAUGHTER	245.234
1	cmpd	1P006	3.8	2.7925	0.75042	FALSE	FALSE	FALSE	BAS 2141611	312	ND0011705	NRK-0194634	2004-11-29	DAUGHTER	224.213
1	cmpd	1P007	3.35	2.3425	0.629493	FALSE	FALSE	FALSE	BAS 0684644	233	ND0011705	NRK-0892814	2004-11-29	DAUGHTER	349.359
1	cmpd	1P008	3.06	2.0525	0.551562	FALSE	FALSE	FALSE	BAS 0204246	313	ND0011705	NRK-0070429	2004-11-29	DAUGHTER	252.265
1	cmpd	1P009	4	2.9925	0.804165	FALSE	FALSE	FALSE	BAS 0710026	234	ND0011705	NRK-0892819	2004-11-29	DAUGHTER	304.35
1	cmpd	1P010	3.87	2.8625	0.769231	FALSE	FALSE	FALSE	BAS 0255352	314	ND0011705	NRK-0892869	2004-11-29	DAUGHTER	296.281
1	cmpd	1P011	4.14	3.1325	0.841787	FALSE	FALSE	FALSE	BAS 0704211	235	ND0011705	NRK-0892826	2004-11-29	DAUGHTER	329.35
1	cmpd	1P012	4.25	3.2425	0.871347	FALSE	FALSE	FALSE	BAS 0706768	315	ND0011705	NRK-0892874	2004-11-29	DAUGHTER	346.335
1	cmpd	1P013	3.52	2.5125	0.675176	FALSE	FALSE	FALSE	BAS 0276530	236	ND0011705	NRK-0158083	2004-11-29	DAUGHTER	295.272
1	cmpd	1P014	3.88	2.8725	0.771918	FALSE	FALSE	FALSE	BAS 0403004	316	ND0011705	NRK-0892880	2004-11-29	DAUGHTER	290.29
1	cmpd	1P015	3.82	2.8125	0.755794	FALSE	FALSE	FALSE	BAS 2232174	237	ND0011705	NRK-0216269	2004-11-29	DAUGHTER	315.754
1	cmpd	1P016	3.87	2.8625	0.769231	FALSE	FALSE	FALSE	BAS 0703186	317	ND0011705	NRK-0347421	2004-11-29	DAUGHTER	333.363
1	cmpd	1P017	4.02	3.0125	0.80954	FALSE	FALSE	FALSE	BAS 0096639	238	ND0011705	NRK-0892840	2004-11-29	DAUGHTER	326.374
1	cmpd	1P018	4.32	3.3125	0.890158	FALSE	FALSE	FALSE	BAS 1401015	318	ND0011705	NRK-0240395	2004-11-29	DAUGHTER	324.355
1	cmpd	1P019	2.71	1.7025	0.457508	FALSE	FALSE	FALSE	BAS 0873115	239	ND0011705	NRK-0892844	2004-11-29	DAUGHTER	316.29
1	cmpd	1P020	3.48	2.4725	0.664427	FALSE	FALSE	FALSE	BAS 0388844	319	ND0011705	NRK-0122426	2004-11-29	DAUGHTER	287.338
1	cmpd	1P021	4.25	3.2425	0.871347	FALSE	FALSE	FALSE	BAS 0315623	240	ND0011705	NRK-0892850	2004-11-29	DAUGHTER	321.306
1	cmpd	1P022	3.52	2.5125	0.675176	FALSE	FALSE	FALSE	BAS 1167412	320	ND0011705	NRK-0892897	2004-11-29	DAUGHTER	322.315
1	WT	1P023	2.73	1.7225	0.462882	FALSE	FALSE	FALSE				Control
1	K44A	1P024	8.69	7.6825	2.06449	up	hit	FALSE				Control
2	U2OS	2A001	1.04	0.0325	0.00753187	down	FALSE	hit				Control
2	WT dmso	2A002	5.61	4.6025	1.06663	FALSE	FALSE	FALSE				Control
2	cmpd	2A003	4.56	3.5525	0.823291	FALSE	FALSE	FALSE	BAS 0371049	321	ND0011709	NRK-0892898	2004-11-29	DAUGHTER	267.283
2	cmpd	2A004	5	3.9925	0.925261	FALSE	FALSE	FALSE	BAS 0853574	401	ND0011709	NRK-0892948	2004-11-29	DAUGHTER	276.331
2	cmpd	2A005	5.18	4.1725	0.966976	FALSE	FALSE	FALSE	BAS 0865282	322	ND0011709	NRK-0892905	2004-11-29	DAUGHTER	348.419
2	cmpd	2A006	5.07	4.0625	0.941483	FALSE	FALSE	FALSE	BAS 0678398	402	ND0011709	NRK-0892951	2004-11-29	DAUGHTER	349.363
2	cmpd	2A007	4.3	3.2925	0.763036	FALSE	FALSE	FALSE	BAS 0347338	323	ND0011709	NRK-0235377	2004-11-29	DAUGHTER	322.361
2	cmpd	2A008	5.1	4.0925	0.948436	FALSE	FALSE	FALSE	BAS 0473963	403	ND0011709	NRK-0892957	2004-11-29	DAUGHTER	340.228
2	cmpd	2A009	4.6	3.5925	0.832561	FALSE	FALSE	FALSE	BAS 0537288	324	ND0011709	NRK-0892915	2004-11-29	DAUGHTER	273.315
2	cmpd	2A010	4	2.9925	0.693511	down	FALSE	FALSE	BAS 0705377	404	ND0011709	NRK-0892960	2004-11-29	DAUGHTER	318.369
2	cmpd	2A011	4.39	3.3825	0.783893	FALSE	FALSE	FALSE	BAS 0488270	325	ND0011709	NRK-0892922	2004-11-29	DAUGHTER	272.256
2	cmpd	2A012	5.01	4.0025	0.927578	FALSE	FALSE	FALSE	BAS 1142517	405	ND0011709	NRK-0892964	2004-11-29	DAUGHTER	322.358
2	cmpd	2A013	5.01	4.0025	0.927578	FALSE	FALSE	FALSE	BAS 1936919	326	ND0011709	NRK-0892927	2004-11-29	DAUGHTER	266.295
2	cmpd	2A014	5.32	4.3125	0.999421	FALSE	FALSE	FALSE	BAS 0620216	406	ND0011709	NRK-0892968	2004-11-29	DAUGHTER	319.314
2	cmpd	2A015	4.7	3.6925	0.855736	FALSE	FALSE	FALSE	BAS 0511622	327	ND0011709	NRK-0892933	2004-11-29	DAUGHTER	302.306
2	cmpd	2A016	4.73	3.7225	0.862688	FALSE	FALSE	FALSE	BAS 2820744	407	ND0011709	NRK-0892974	2004-11-29	DAUGHTER	341.428
2	cmpd	2A017	4.06	3.0525	0.707416	down	FALSE	FALSE	BAS 0853871	328	ND0011709	NRK-0144519	2004-11-29	DAUGHTER	391.287
2	cmpd	2A018	5.17	4.1625	0.964658	FALSE	FALSE	FALSE	BAS 1246716	408	ND0011709	NRK-0892980	2004-11-29	DAUGHTER	262.237
2	cmpd	2A019	4.91	3.9025	0.904403	FALSE	FALSE	FALSE	BAS 1259245	329	ND0011709	NRK-0067190	2004-11-29	DAUGHTER	317.361
2	cmpd	2A020	4.79	3.7825	0.876593	FALSE	FALSE	FALSE	BAS 0525848	409	ND0011709	NRK-0892984	2004-11-29	DAUGHTER	314.723
2	cmpd	2A021	5.48	4.4725	1.0365	FALSE	FALSE	FALSE	BAS 0149684	330	ND0011709	NRK-0892944	2004-11-29	DAUGHTER	329.356
2	cmpd	2A022	4.95	3.9425	0.913673	FALSE	FALSE	FALSE	BAS 1177970	410	ND0011709	NRK-0310014	2004-11-29	DAUGHTER	326.371
2	WT	2A023	3.51	2.5025	0.579954	down	FALSE	FALSE				Control
2	K44A	2A024	9.79	8.7825	2.03534	up	hit	FALSE				Control
2	U2OS	2B001	1.07	0.0625	0.0144844	down	FALSE	hit				Control
2	WT dmso	2B002	4.46	3.4525	0.800116	FALSE	FALSE	FALSE				Control
2	cmpd	2B003	4.74	3.7325	0.865006	FALSE	FALSE	FALSE	BAS 1967426	481	ND0011709	NRK-0892991	2004-11-29	DAUGHTER	271.268
2	cmpd	2B004	6.41	5.4025	1.25203	up	FALSE	FALSE	BAS 2101397	561	ND0011709	NRK-0893049	2004-11-29	DAUGHTER	304.303
2	cmpd	2B005	4.66	3.6525	0.846466	FALSE	FALSE	FALSE	BAS 0609376	482	ND0011709	NRK-0892996	2004-11-29	DAUGHTER	222.268
2	cmpd	2B006	4.32	3.3125	0.767671	FALSE	FALSE	FALSE	BAS 2323361	562	ND0011709	NRK-0345090	2004-11-29	DAUGHTER	307.274
2	cmpd	2B007	4.35	3.3425	0.774623	FALSE	FALSE	FALSE	BAS 0656844	483	ND0011709	NRK-0893002	2004-11-29	DAUGHTER	307.3
2	cmpd	2B008	4.9	3.8925	0.902086	FALSE	FALSE	FALSE	BAS 0315870	563	ND0011709	NRK-0067909	2004-11-29	DAUGHTER	273.284
2	cmpd	2B009	4.68	3.6725	0.851101	FALSE	FALSE	FALSE	BAS 0822774	484	ND0011709	NRK-0893008	2004-11-29	DAUGHTER	290.339
2	cmpd	2B010	4.09	3.0825	0.714368	down	FALSE	FALSE	BAS 0227226	564	ND0011709	NRK-0893061	2004-11-29	DAUGHTER	314.36
2	cmpd	2B011	4.76	3.7525	0.869641	FALSE	FALSE	FALSE	BAS 1969339	485	ND0011709	NRK-0893015	2004-11-29	DAUGHTER	309.316
2	cmpd	2B012	3.09	2.0825	0.482619	down	FALSE	hit	BAS 1967855	565	ND0011709	NRK-0355234	2004-11-29	DAUGHTER	325.386
2	cmpd	2B013	4.98	3.9725	0.920626	FALSE	FALSE	FALSE	BAS 2232176	486	ND0011709	NRK-0893022	2004-11-29	DAUGHTER	315.754
2	cmpd	2B014	4.74	3.7325	0.865006	FALSE	FALSE	FALSE	BAS 0916139	566	ND0011709	NRK-0277846	2004-11-29	DAUGHTER	275.737
2	cmpd	2B015	5.62	4.6125	1.06895	FALSE	FALSE	FALSE	BAS 0512421	487	ND0011709	NRK-0279749	2004-11-29	DAUGHTER	267.24
2	cmpd	2B016	4.99	3.9825	0.922943	FALSE	FALSE	FALSE	BAS 0381925	567	ND0011709	NRK-0893075	2004-11-29	DAUGHTER	342.303
2	cmpd	2B017	5.18	4.1725	0.966976	FALSE	FALSE	FALSE	BAS 0689508	488	ND0011709	NRK-0893032	2004-11-29	DAUGHTER	262.308
2	cmpd	2B018	5.27	4.2625	0.987833	FALSE	FALSE	FALSE	BAS 0292054	568	ND0011709	NRK-0078749	2004-11-29	DAUGHTER	308.76
2	cmpd	2B019	3.79	2.7825	0.644844	down	FALSE	FALSE	BAS 1555341	489	ND0011709	NRK-0893038	2004-11-29	DAUGHTER	300.337
2	cmpd	2B020	4.77	3.7625	0.871958	FALSE	FALSE	FALSE	BAS 0670791	569	ND0011709	NRK-0893087	2004-11-29	DAUGHTER	239.233
2	cmpd	2B021	4.99	3.9825	0.922943	FALSE	FALSE	FALSE	BAS 1520628	490	ND0011709	NRK-0893044	2004-11-29	DAUGHTER	273.287
2	cmpd	2B022	5.26	4.2525	0.985516	FALSE	FALSE	FALSE	BAS 1936551	570	ND0011709	NRK-0893092	2004-11-29	DAUGHTER	270.287
2	WT	2B023	3.46	2.4525	0.568366	down	FALSE	FALSE				Control
2	K44A	2B024	9.72	8.7125	2.01912	up	hit	FALSE				Control
2	U2OS	2C001	1.02	0.0125	0.00289687	down	FALSE	hit				Control
2	WT dmso	2C002	5.51	4.5025	1.04345	FALSE	FALSE	FALSE				Control
2	cmpd	2C003	4.94	3.9325	0.911356	FALSE	FALSE	FALSE	BAS 0483749	331	ND0011709	NRK-0892899	2004-11-29	DAUGHTER	265.289
2	cmpd	2C004	5.73	4.7225	1.09444	FALSE	FALSE	FALSE	BAS 1036127	411	ND0011709	NRK-0125673	2004-11-29	DAUGHTER	345.352
2	cmpd	2C005	4.4	3.3925	0.786211	FALSE	FALSE	FALSE	BAS 0624550	332	ND0011709	NRK-0892906	2004-11-29	DAUGHTER	336.771
2	cmpd	2C006	4.95	3.9425	0.913673	FALSE	FALSE	FALSE	BAS 0929383	412	ND0011709	NRK-0068875	2004-11-29	DAUGHTER	342.37
2	cmpd	2C007	4.73	3.7225	0.862688	FALSE	FALSE	FALSE	BAS 0119042	333	ND0011709	NRK-0348801	2004-11-29	DAUGHTER	224.261
2	cmpd	2C008	6.43	5.4225	1.25666	up	FALSE	FALSE	BAS 1020213	413	ND0011709	NRK-0209666	2004-11-29	DAUGHTER	292.289
2	cmpd	2C009	4.55	3.5425	0.820973	FALSE	FALSE	FALSE	BAS 0434923	334	ND0011709	NRK-0227498	2004-11-29	DAUGHTER	267.281
2	cmpd	2C010	4.5	3.4925	0.809386	FALSE	FALSE	FALSE	BAS 0628235	414	ND0011709	NRK-0062313	2004-11-29	DAUGHTER	290.247
2	cmpd	2C011	4.5	3.4925	0.809386	FALSE	FALSE	FALSE	BAS 0331571	335	ND0011709	NRK-0140742	2004-11-29	DAUGHTER	328.793
2	cmpd	2C012	4.64	3.6325	0.841831	FALSE	FALSE	FALSE	BAS 1937009	415	ND0011709	NRK-0219867	2004-11-29	DAUGHTER	297.373
2	cmpd	2C013	4.72	3.7125	0.860371	FALSE	FALSE	FALSE	BAS 1083087	336	ND0011709	NRK-0207568	2004-11-29	DAUGHTER	269.259
2	cmpd	2C014	5.13	4.1225	0.955388	FALSE	FALSE	FALSE	BAS 2256059	416	ND0011709	NRK-0892969	2004-11-29	DAUGHTER	305.353
2	cmpd	2C015	4.45	3.4425	0.797798	FALSE	FALSE	FALSE	BAS 0548389	337	ND0011709	NRK-0246550	2004-11-29	DAUGHTER	239.233
2	cmpd	2C016	4.79	3.7825	0.876593	FALSE	FALSE	FALSE	BAS 0620395	417	ND0011709	NRK-0892975	2004-11-29	DAUGHTER	319.314
2	cmpd	2C017	5.44	4.4325	1.02723	FALSE	FALSE	FALSE	BAS 1235405	338	ND0011709	NRK-0067777	2004-11-29	DAUGHTER	342.804
2	cmpd	2C018	4.57	3.5625	0.825608	FALSE	FALSE	FALSE	BAS 1169744	418	ND0011709	NRK-0342657	2004-11-29	DAUGHTER	337.397
2	cmpd	2C019	4.11	3.1025	0.719003	down	FALSE	FALSE	BAS 1026949	339	ND0011709	NRK-0892939	2004-11-29	DAUGHTER	229.278
2	cmpd	2C020	4.35	3.3425	0.774623	FALSE	FALSE	FALSE	BAS 0540332	419	ND0011709	NRK-0892985	2004-11-29	DAUGHTER	276.245
2	cmpd	2C021	5.11	4.1025	0.950753	FALSE	FALSE	FALSE	BAS 0451790	340	ND0011709	NRK-0121954	2004-11-29	DAUGHTER	327.359
2	cmpd	2C022	4.86	3.8525	0.892816	FALSE	FALSE	FALSE	BAS 2255591	420	ND0011709	NRK-0892988	2004-11-29	DAUGHTER	265.31
2	WT	2C023	3.56	2.5525	0.591541	down	FALSE	FALSE				Control
2	K44A	2C024	9.5	8.4925	1.96813	up	hit	FALSE				Control
2	U2OS	2D001	1.08	0.0725	0.0168019	down	FALSE	hit				Control
2	WT dmso	2D002	4.65	3.6425	0.844148	FALSE	FALSE	FALSE				Control
2	cmpd	2D003	2.31	1.3025	0.301854	down	FALSE	hit	BAS 0624642	491	ND0011709	NRK-0892992	2004-11-29	DAUGHTER	290.228
2	cmpd	2D004	4.4	3.3925	0.786211	FALSE	FALSE	FALSE	BAS 2588995	571	ND0011709	NRK-0270380	2004-11-29	DAUGHTER	310.371
2	cmpd	2D005	4.06	3.0525	0.707416	down	FALSE	FALSE	BAS 0803302	492	ND0011709	NRK-0068136	2004-11-29	DAUGHTER	345.374
2	cmpd	2D006	4.94	3.9325	0.911356	FALSE	FALSE	FALSE	BAS 0791745	572	ND0011709	NRK-0893054	2004-11-29	DAUGHTER	314.337
2	cmpd	2D007	4.72	3.7125	0.860371	FALSE	FALSE	FALSE	BAS 0556379	493	ND0011709	NRK-0240770	2004-11-29	DAUGHTER	298.293
2	cmpd	2D008	4.63	3.6225	0.839513	FALSE	FALSE	FALSE	BAS 1082946	573	ND0011709	NRK-0893056	2004-11-29	DAUGHTER	347.39
2	cmpd	2D009	4.99	3.9825	0.922943	FALSE	FALSE	FALSE	BAS 1218028	494	ND0011709	NRK-0893009	2004-11-29	DAUGHTER	295.293
2	cmpd	2D010	4.43	3.4225	0.793163	FALSE	FALSE	FALSE	BAS 1417603	574	ND0011709	NRK-0893062	2004-11-29	DAUGHTER	316.266
2	cmpd	2D011	4.76	3.7525	0.869641	FALSE	FALSE	FALSE	BAS 2820816	495	ND0011709	NRK-0893016	2004-11-29	DAUGHTER	313.418
2	cmpd	2D012	4.89	3.8825	0.899768	FALSE	FALSE	FALSE	BAS 1936892	575	ND0011709	NRK-0893066	2004-11-29	DAUGHTER	327.292
2	cmpd	2D013	4.31	3.3025	0.765353	FALSE	FALSE	FALSE	BAS 2820786	496	ND0011709	NRK-0893023	2004-11-29	DAUGHTER	314.403
2	cmpd	2D014	4.25	3.2425	0.751448	down	FALSE	FALSE	BAS 1927139	576	ND0011709	NRK-0024375	2004-11-29	DAUGHTER	318.392
2	cmpd	2D015	2.86	1.8525	0.429316	down	FALSE	hit	BAS 0641223	497	ND0011709	NRK-0094923	2004-11-29	DAUGHTER	344.367
2	cmpd	2D016	4.31	3.3025	0.765353	FALSE	FALSE	FALSE	BAS 0704486	577	ND0011709	NRK-0893076	2004-11-29	DAUGHTER	341.815
2	cmpd	2D017	4.73	3.7225	0.862688	FALSE	FALSE	FALSE	BAS 0321715	498	ND0011709	NRK-0092641	2004-11-29	DAUGHTER	271.296
2	cmpd	2D018	4.41	3.4025	0.788528	FALSE	FALSE	FALSE	BAS 0287861	578	ND0011709	NRK-0893082	2004-11-29	DAUGHTER	237.257
2	cmpd	2D019	4.54	3.5325	0.818656	FALSE	FALSE	FALSE	BAS 0853885	499	ND0011709	NRK-0274003	2004-11-29	DAUGHTER	295.36
2	cmpd	2D020	4.62	3.6125	0.837196	FALSE	FALSE	FALSE	BAS 1313760	579	ND0011709	NRK-0893088	2004-11-29	DAUGHTER	333.434
2	cmpd	2D021	4.83	3.8225	0.885863	FALSE	FALSE	FALSE	BAS 0626933	500	ND0011709	NRK-0233982	2004-11-29	DAUGHTER	278.651
2	cmpd	2D022	4.7	3.6925	0.855736	FALSE	FALSE	FALSE	BAS 2231693	580	ND0011709	NRK-0893093	2004-11-29	DAUGHTER	247.274
2	WT	2D023	3.59	2.5825	0.598494	down	FALSE	FALSE				Control
2	K44A	2D024	8.73	7.7225	1.78969	up	hit	FALSE				Control
2	U2OS	2E001	1.18	0.1725	0.0399768	down	FALSE	hit				Control
2	WT dmso	2E002	5.55	4.5425	1.05272	FALSE	FALSE	FALSE				Control
2	cmpd	2E003	4.31	3.3025	0.765353	FALSE	FALSE	FALSE	BAS 1259250	341	ND0011709	NRK-0892900	2004-11-29	DAUGHTER	333.36
2	cmpd	2E004	5.15	4.1425	0.960023	FALSE	FALSE	FALSE	BAS 0527060	421	ND0011709	NRK-0892949	2004-11-29	DAUGHTER	346.383
2	cmpd	2E005	4.54	3.5325	0.818656	FALSE	FALSE	FALSE	BAS 0619272	342	ND0011709	NRK-0892907	2004-11-29	DAUGHTER	312.323
2	cmpd	2E006	5.09	4.0825	0.946118	FALSE	FALSE	FALSE	BAS 1936944	422	ND0011709	NRK-0892952	2004-11-29	DAUGHTER	345.202
2	cmpd	2E007	4.08	3.0725	0.712051	down	FALSE	FALSE	BAS 0140056	343	ND0011709	NRK-0121055	2004-11-29	DAUGHTER	285.728
2	cmpd	2E008	4.96	3.9525	0.915991	FALSE	FALSE	FALSE	BAS 0932159	423	ND0011709	NRK-0183572	2004-11-29	DAUGHTER	299.324
2	cmpd	2E009	5.46	4.4525	1.03187	FALSE	FALSE	FALSE	BAS 0447667	344	ND0011709	NRK-0892916	2004-11-29	DAUGHTER	302.239
2	cmpd	2E010	5.27	4.2625	0.987833	FALSE	FALSE	FALSE	BAS 2078385	424	ND0011709	NRK-0232748	2004-11-29	DAUGHTER	217.267
2	cmpd	2E011	2.97	1.9625	0.454809	down	FALSE	hit	BAS 0584458	345	ND0011709	NRK-0892923	2004-11-29	DAUGHTER	289.354
2	cmpd	2E012	5.74	4.7325	1.09676	FALSE	FALSE	FALSE	BAS 1173556	425	ND0011709	NRK-0215956	2004-11-29	DAUGHTER	316.336
2	cmpd	2E013	4.83	3.8225	0.885863	FALSE	FALSE	FALSE	BAS 0129541	346	ND0011709	NRK-0892928	2004-11-29	DAUGHTER	391.287
2	cmpd	2E014	5.42	4.4125	1.0226	FALSE	FALSE	FALSE	BAS 0805087	426	ND0011709	NRK-0164022	2004-11-29	DAUGHTER	339.302
2	cmpd	2E015	5.01	4.0025	0.927578	FALSE	FALSE	FALSE	BAS 0208484	347	ND0011709	NRK-0892934	2004-11-29	DAUGHTER	301.691
2	cmpd	2E016	5.29	4.2825	0.992468	FALSE	FALSE	FALSE	BAS 1056885	427	ND0011709	NRK-0892976	2004-11-29	DAUGHTER	266.25
2	cmpd	2E017	5.81	4.8025	1.11298	FALSE	FALSE	FALSE	BAS 0160145	348	ND0011709	NRK-0123053	2004-11-29	DAUGHTER	313.305
2	cmpd	2E018	4.49	3.4825	0.807068	FALSE	FALSE	FALSE	BAS 1169851	428	ND0011709	NRK-0309543	2004-11-29	DAUGHTER	339.37
2	cmpd	2E019	5.47	4.4625	1.03418	FALSE	FALSE	FALSE	BAS 0834407	349	ND0011709	NRK-0892940	2004-11-29	DAUGHTER	252.265
2	cmpd	2E020	5.23	4.2225	0.978563	FALSE	FALSE	FALSE	BAS 2062819	429	ND0011709	NRK-0344473	2004-11-29	DAUGHTER	261.23
2	cmpd	2E021	4.52	3.5125	0.814021	FALSE	FALSE	FALSE	BAS 1371031	350	ND0011709	NRK-0342590	2004-11-29	DAUGHTER	249.223
2	cmpd	2E022	4.92	3.9125	0.906721	FALSE	FALSE	FALSE	BAS 1921910	430	ND0011709	NRK-0277826	2004-11-29	DAUGHTER	309.345
2	WT	2E023	3.5	2.4925	0.577636	down	FALSE	FALSE				Control
2	K44A	2E024	9.69	8.6825	2.01217	up	hit	FALSE				Control
2	U2OS	2F001	1.22	0.2125	0.0492468	down	FALSE	hit				Control
2	WT dmso	2F002	5.39	4.3825	1.01564	FALSE	FALSE	FALSE				Control
2	cmpd	2F003	6.78	5.7725	1.33778	up	hit	FALSE	BAS 0627353	501	ND0011709	NRK-0124176	2004-11-29	DAUGHTER	234.168
2	cmpd	2F004	4.61	3.6025	0.834878	FALSE	FALSE	FALSE	BAS 1849979	581	ND0011709	NRK-0893050	2004-11-29	DAUGHTER	325.322
2	cmpd	2F005	4.57	3.5625	0.825608	FALSE	FALSE	FALSE	BAS 0790197	502	ND0011709	NRK-0892997	2004-11-29	DAUGHTER	318.283
2	cmpd	2F006	3.96	2.9525	0.684241	down	FALSE	FALSE	BAS 0605054	582	ND0011709	NRK-0893055	2004-11-29	DAUGHTER	335.357
2	cmpd	2F007	5.53	4.5225	1.04809	FALSE	FALSE	FALSE	BAS 2055433	503	ND0011709	NRK-0893003	2004-11-29	DAUGHTER	293.314
2	cmpd	2F008	4.83	3.8225	0.885863	FALSE	FALSE	FALSE	BAS 0783375	583	ND0011709	NRK-0893057	2004-11-29	DAUGHTER	318.712
2	cmpd	2F009	5.08	4.0725	0.943801	FALSE	FALSE	FALSE	BAS 0654697	504	ND0011709	NRK-0893010	2004-11-29	DAUGHTER	266.25
2	cmpd	2F010	5.02	4.0125	0.929896	FALSE	FALSE	FALSE	BAS 1093453	584	ND0011709	NRK-0893063	2004-11-29	DAUGHTER	342.327
2	cmpd	2F011	5.24	4.2325	0.980881	FALSE	FALSE	FALSE	BAS 2820788	505	ND0011709	NRK-0893017	2004-11-29	DAUGHTER	330.402
2	cmpd	2F012	5.02	4.0125	0.929896	FALSE	FALSE	FALSE	BAS 1176012	585	ND0011709	NRK-0893067	2004-11-29	DAUGHTER	334.327
2	cmpd	2F013	5.19	4.1825	0.969293	FALSE	FALSE	FALSE	BAS 2140548	506	ND0011709	NRK-0211443	2004-11-29	DAUGHTER	348.356
2	cmpd	2F014	4.66	3.6525	0.846466	FALSE	FALSE	FALSE	BAS 0533429	586	ND0011709	NRK-0893070	2004-11-29	DAUGHTER	309.75
2	cmpd	2F015	4.78	3.7725	0.874276	FALSE	FALSE	FALSE	BAS 0655293	507	ND0011709	NRK-0893029	2004-11-29	DAUGHTER	330.292
2	cmpd	2F016	5.33	4.3225	1.00174	FALSE	FALSE	FALSE	BAS 0942163	587	ND0011709	NRK-0121614	2004-11-29	DAUGHTER	301.251
2	cmpd	2F017	4.53	3.5225	0.816338	FALSE	FALSE	FALSE	BAS 0720617	508	ND0011709	NRK-0893033	2004-11-29	DAUGHTER	302.669
2	cmpd	2F018	5.49	4.4825	1.03882	FALSE	FALSE	FALSE	BAS 1249048	588	ND0011709	NRK-0255511	2004-11-29	DAUGHTER	325.749
2	cmpd	2F019	5.09	4.0825	0.946118	FALSE	FALSE	FALSE	BAS 0285126	509	ND0011709	NRK-0893039	2004-11-29	DAUGHTER	327.19
2	cmpd	2F020	4.6	3.5925	0.832561	FALSE	FALSE	FALSE	BAS 2288487	589	ND0011709	NRK-0893089	2004-11-29	DAUGHTER	283.325
2	cmpd	2F021	5.5	4.4925	1.04114	FALSE	FALSE	FALSE	BAS 1306687	510	ND0011709	NRK-0893045	2004-11-29	DAUGHTER	296.281
2	cmpd	2F022	5.47	4.4625	1.03418	FALSE	FALSE	FALSE	BAS 0649696	590	ND0011709	NRK-0893094	2004-11-29	DAUGHTER	343.379
2	WT	2F023	3.5	2.4925	0.577636	down	FALSE	FALSE				Control
2	K44A	2F024	9.23	8.2225	1.90556	up	hit	FALSE				Control
2	U2OS	2G001	1.05	0.0425	0.00984936	down	FALSE	hit				Control
2	WT dmso	2G002	5.53	4.5225	1.04809	FALSE	FALSE	FALSE				Control
2	cmpd	2G003	4.67	3.6625	0.848783	FALSE	FALSE	FALSE	BAS 1259251	351	ND0011709	NRK-0892901	2004-11-29	DAUGHTER	347.344
2	cmpd	2G004	4.82	3.8125	0.883546	FALSE	FALSE	FALSE	BAS 1048257	431	ND0011709	NRK-0310308	2004-11-29	DAUGHTER	292.296
2	cmpd	2G005	4.65	3.6425	0.844148	FALSE	FALSE	FALSE	BAS 0780379	352	ND0011709	NRK-0068017	2004-11-29	DAUGHTER	284.265
2	cmpd	2G006	4.73	3.7225	0.862688	FALSE	FALSE	FALSE	BAS 0789792	432	ND0011709	NRK-0071436	2004-11-29	DAUGHTER	345.331
2	cmpd	2G007	3.65	2.6425	0.612399	down	FALSE	FALSE	BAS 1257362	353	ND0011709	NRK-0892911	2004-11-29	DAUGHTER	281.266
2	cmpd	2G008	5.27	4.2625	0.987833	FALSE	FALSE	FALSE	BAS 0632352	433	ND0011709	NRK-0243777	2004-11-29	DAUGHTER	236.224
2	cmpd	2G009	4.18	3.1725	0.735226	down	FALSE	FALSE	BAS 0318387	354	ND0011709	NRK-0892917	2004-11-29	DAUGHTER	311.296
2	cmpd	2G010	5.18	4.1725	0.966976	FALSE	FALSE	FALSE	BAS 0843953	434	ND0011709	NRK-0892961	2004-11-29	DAUGHTER	231.208
2	cmpd	2G011	4.91	3.9025	0.904403	FALSE	FALSE	FALSE	BAS 0463851	355	ND0011709	NRK-0892924	2004-11-29	DAUGHTER	267.629
2	cmpd	2G012	4.63	3.6225	0.839513	FALSE	FALSE	FALSE	BAS 0613631	435	ND0011709	NRK-0892965	2004-11-29	DAUGHTER	303.743
2	cmpd	2G013	5.03	4.0225	0.932213	FALSE	FALSE	FALSE	BAS 0632325	356	ND0011709	NRK-0892929	2004-11-29	DAUGHTER	235.236
2	cmpd	2G014	5.38	4.3725	1.01333	FALSE	FALSE	FALSE	BAS 1506313	436	ND0011709	NRK-0265157	2004-11-29	DAUGHTER	345.734
2	cmpd	2G015	3.45	2.4425	0.566049	down	FALSE	FALSE	BAS 0600432	357	ND0011709	NRK-0892935	2004-11-29	DAUGHTER	427.341
2	cmpd	2G016	5.68	4.6725	1.08285	FALSE	FALSE	FALSE	BAS 0624241	437	ND0011709	NRK-0892977	2004-11-29	DAUGHTER	290.702
2	cmpd	2G017	5.51	4.5025	1.04345	FALSE	FALSE	FALSE	BAS 0989894	358	ND0011709	NRK-0892936	2004-11-29	DAUGHTER	283.325
2	cmpd	2G018	5.05	4.0425	0.936848	FALSE	FALSE	FALSE	BAS 1506363	438	ND0011709	NRK-0265171	2004-11-29	DAUGHTER	284.31
2	cmpd	2G019	4.83	3.8225	0.885863	FALSE	FALSE	FALSE	BAS 0704464	359	ND0011709	NRK-0248270	2004-11-29	DAUGHTER	305.74
2	cmpd	2G020	3.33	2.3225	0.538239	down	FALSE	FALSE	BAS 0627338	439	ND0011709	NRK-0222664	2004-11-29	DAUGHTER	260.245
2	cmpd	2G021	4.89	3.8825	0.899768	FALSE	FALSE	FALSE	BAS 0872449	360	ND0011709	NRK-0892945	2004-11-29	DAUGHTER	297.262
2	cmpd	2G022	4.86	3.8525	0.892816	FALSE	FALSE	FALSE	BAS 0488614	440	ND0011709	NRK-0892989	2004-11-29	DAUGHTER	328.338
2	WT	2G023	3.46	2.4525	0.568366	down	FALSE	FALSE				Control
2	K44A	2G024	8.84	7.8325	1.81518	up	hit	FALSE				Control
2	U2OS	2H001	1.11	0.1025	0.0237543	down	FALSE	hit				Control
2	WT dmso	2H002	5.73	4.7225	1.09444	FALSE	FALSE	FALSE				Control
2	cmpd	2H003	4.7	3.6925	0.855736	FALSE	FALSE	FALSE	BAS 0541567	511	ND0011709	NRK-0892993	2004-11-29	DAUGHTER	325.115
2	cmpd	2H004	4.82	3.8125	0.883546	FALSE	FALSE	FALSE	BAS 2286607	591	ND0011709	NRK-0893051	2004-11-29	DAUGHTER	334.711
2	cmpd	2H005	4.93	3.9225	0.909038	FALSE	FALSE	FALSE	BAS 1121593	512	ND0011709	NRK-0892998	2004-11-29	DAUGHTER	245.231
2	cmpd	2H006	4.32	3.3125	0.767671	FALSE	FALSE	FALSE	BAS 1109387	592	ND0011709	NRK-0100462	2004-11-29	DAUGHTER	338.424
2	cmpd	2H007	6.6	5.5925	1.29606	up	FALSE	FALSE	BAS 2056393	513	ND0011709	NRK-0893004	2004-11-29	DAUGHTER	321.373
2	cmpd	2H008	4.68	3.6725	0.851101	FALSE	FALSE	FALSE	BAS 0095284	593	ND0011709	NRK-0893058	2004-11-29	DAUGHTER	299.282
2	cmpd	2H009	5	3.9925	0.925261	FALSE	FALSE	FALSE	BAS 2760329	514	ND0011709	NRK-0893011	2004-11-29	DAUGHTER	316.336
2	cmpd	2H010	4.63	3.6225	0.839513	FALSE	FALSE	FALSE	BAS 0501233	594	ND0011709	NRK-0242694	2004-11-29	DAUGHTER	335.742
2	cmpd	2H011	4.89	3.8825	0.899768	FALSE	FALSE	FALSE	BAS 2820792	515	ND0011709	NRK-0893018	2004-11-29	DAUGHTER	300.377
2	cmpd	2H012	4.19	3.1825	0.737543	down	FALSE	FALSE	BAS 1293152	595	ND0011709	NRK-0127214	2004-11-29	DAUGHTER	344.752
2	cmpd	2H013	4.86	3.8525	0.892816	FALSE	FALSE	FALSE	BAS 0253408	516	ND0011709	NRK-0893024	2004-11-29	DAUGHTER	273.287
2	cmpd	2H014	5.36	4.3525	1.00869	FALSE	FALSE	FALSE	BAS 0337056	596	ND0011709	NRK-0893071	2004-11-29	DAUGHTER	327.333
2	cmpd	2H015	3.88	2.8725	0.665701	down	FALSE	FALSE	BAS 0318350	517	ND0011709	NRK-0893030	2004-11-29	DAUGHTER	345.74
2	cmpd	2H016	4.05	3.0425	0.705098	down	FALSE	FALSE	BAS 0697442	597	ND0011709	NRK-0893077	2004-11-29	DAUGHTER	316.153
2	cmpd	2H017	5.01	4.0025	0.927578	FALSE	FALSE	FALSE	BAS 2066547	518	ND0011709	NRK-0145286	2004-11-29	DAUGHTER	346.402
2	cmpd	2H018	4.49	3.4825	0.807068	FALSE	FALSE	FALSE	BAS 0319827	598	ND0011709	NRK-0893083	2004-11-29	DAUGHTER	342.346
2	cmpd	2H019	5.2	4.1925	0.971611	FALSE	FALSE	FALSE	BAS 0548789	519	ND0011709	NRK-0893040	2004-11-29	DAUGHTER	313.375
2	cmpd	2H020	5.27	4.2625	0.987833	FALSE	FALSE	FALSE	BAS 0673944	599	ND0011709	NRK-0079511	2004-11-29	DAUGHTER	316.31
2	cmpd	2H021	4.47	3.4625	0.802433	FALSE	FALSE	FALSE	BAS 1048026	520	ND0011709	NRK-0893046	2004-11-29	DAUGHTER	259.305
2	cmpd	2H022	4.03	3.0225	0.700463	down	FALSE	FALSE	BAS 1936630	600	ND0011709	NRK-0893095	2004-11-29	DAUGHTER	335.699
2	WT	2H023	3.59	2.5825	0.598494	down	FALSE	FALSE				Control
2	K44A	2H024	9.8	8.7925	2.03766	up	hit	FALSE				Control
2	U2OS	2I001	1.17	0.1625	0.0376593	down	FALSE	hit				Control
2	WT dmso	2I002	5.4	4.3925	1.01796	FALSE	FALSE	FALSE				Control
2	cmpd	2I003	4.43	3.4225	0.793163	FALSE	FALSE	FALSE	BAS 0628019	361	ND0011709	NRK-0144924	2004-11-29	DAUGHTER	349.363
2	cmpd	2I004	4.54	3.5325	0.818656	FALSE	FALSE	FALSE	BAS 0537226	441	ND0011709	NRK-0892950	2004-11-29	DAUGHTER	310.323
2	cmpd	2I005	4.98	3.9725	0.920626	FALSE	FALSE	FALSE	BAS 0450002	362	ND0011709	NRK-0892908	2004-11-29	DAUGHTER	295.36
2	cmpd	2I006	4.85	3.8425	0.890498	FALSE	FALSE	FALSE	BAS 1392822	442	ND0011709	NRK-0892953	2004-11-29	DAUGHTER	301.365
2	cmpd	2I007	4.76	3.7525	0.869641	FALSE	FALSE	FALSE	BAS 0678419	363	ND0011709	NRK-0892912	2004-11-29	DAUGHTER	303.337
2	cmpd	2I008	5.03	4.0225	0.932213	FALSE	FALSE	FALSE	BAS 2064323	443	ND0011709	NRK-0892958	2004-11-29	DAUGHTER	349.793
2	cmpd	2I009	4.85	3.8425	0.890498	FALSE	FALSE	FALSE	BAS 1860801	364	ND0011709	NRK-0892918	2004-11-29	DAUGHTER	267.236
2	cmpd	2I010	3.98	2.9725	0.688876	down	FALSE	FALSE	BAS 0652717	444	ND0011709	NRK-0160681	2004-11-29	DAUGHTER	291.371
2	cmpd	2I011	5.38	4.3725	1.01333	FALSE	FALSE	FALSE	BAS 0043392	365	ND0011709	NRK-0892925	2004-11-29	DAUGHTER	334.372
2	cmpd	2I012	4.85	3.8425	0.890498	FALSE	FALSE	FALSE	BAS 2519724	445	ND0011709	NRK-0892966	2004-11-29	DAUGHTER	341.342
2	cmpd	2I013	4.12	3.1125	0.721321	down	FALSE	FALSE	BAS 0679324	366	ND0011709	NRK-0892930	2004-11-29	DAUGHTER	336.412
2	cmpd	2I014	4.48	3.4725	0.804751	FALSE	FALSE	FALSE	BAS 2787011	446	ND0011709	NRK-0892970	2004-11-29	DAUGHTER	336.384
2	cmpd	2I015	4.28	3.2725	0.758401	FALSE	FALSE	FALSE	BAS 0329048	367	ND0011709	NRK-0065525	2004-11-29	DAUGHTER	269.323
2	cmpd	2I016	5.39	4.3825	1.01564	FALSE	FALSE	FALSE	BAS 2082561	447	ND0011709	NRK-0265117	2004-11-29	DAUGHTER	290.702
2	cmpd	2I017	5.13	4.1225	0.955388	FALSE	FALSE	FALSE	BAS 0104910	368	ND0011709	NRK-0892937	2004-11-29	DAUGHTER	344.703
2	cmpd	2I018	4.88	3.8725	0.897451	FALSE	FALSE	FALSE	BAS 2082466	448	ND0011709	NRK-0892981	2004-11-29	DAUGHTER	335.153
2	cmpd	2I019	4.62	3.6125	0.837196	FALSE	FALSE	FALSE	BAS 0393748	369	ND0011709	NRK-0892941	2004-11-29	DAUGHTER	411.292
2	cmpd	2I020	5.28	4.2725	0.990151	FALSE	FALSE	FALSE	BAS 1967427	449	ND0011709	NRK-0306784	2004-11-29	DAUGHTER	245.231
2	cmpd	2I021	5.14	4.1325	0.957706	FALSE	FALSE	FALSE	BAS 1342225	370	ND0011709	NRK-0227823	2004-11-29	DAUGHTER	335.384
2	cmpd	2I022	4.42	3.4125	0.790846	FALSE	FALSE	FALSE	BAS 2234613	450	ND0011709	NRK-0196163	2004-11-29	DAUGHTER	342.441
2	WT	2I023	3.55	2.5425	0.589224	down	FALSE	FALSE				Control
2	K44A	2I024	9.56	8.5525	1.98204	up	hit	FALSE				Control
2	U2OS	2J001	1.1	0.0925	0.0214368	down	FALSE	hit				Control
2	WT dmso	2J002	5.35	4.3425	1.00637	FALSE	FALSE	FALSE				Control
2	cmpd	2J003	4.85	3.8425	0.890498	FALSE	FALSE	FALSE	BAS 2167722	521	ND0011709	NRK-0215860	2004-11-29	DAUGHTER	344.346
2	cmpd	2J004	4.43	3.4225	0.793163	FALSE	FALSE	FALSE	BAS 2759622	601	ND0011709	NRK-0893052	2004-11-29	DAUGHTER	300.309
2	cmpd	2J005	4.32	3.3125	0.767671	FALSE	FALSE	FALSE	BAS 2500028	522	ND0011709	NRK-0892999	2004-11-29	DAUGHTER	298.321
2	cmpd	2J006	3.97	2.9625	0.686559	down	FALSE	FALSE	BAS 0781375	602	ND0011709	NRK-0251653	2004-11-29	DAUGHTER	324.377
2	cmpd	2J007	5.67	4.6625	1.08053	FALSE	FALSE	FALSE	BAS 2056276	523	ND0011709	NRK-0893005	2004-11-29	DAUGHTER	305.374
2	cmpd	2J008	4.74	3.7325	0.865006	FALSE	FALSE	FALSE	BAS 1849498	603	ND0011709	NRK-0277818	2004-11-29	DAUGHTER	327.381
2	cmpd	2J009	5.82	4.8125	1.1153	FALSE	FALSE	FALSE	BAS 2762737	524	ND0011709	NRK-0254875	2004-11-29	DAUGHTER	338.314
2	cmpd	2J010	4.65	3.6425	0.844148	FALSE	FALSE	FALSE	BAS 0225128	604	ND0011709	NRK-0245577	2004-11-29	DAUGHTER	319.354
2	cmpd	2J011	5.13	4.1225	0.955388	FALSE	FALSE	FALSE	BAS 2332029	525	ND0011709	NRK-0893019	2004-11-29	DAUGHTER	329.286
2	cmpd	2J012	4.5	3.4925	0.809386	FALSE	FALSE	FALSE	BAS 1555481	605	ND0011709	NRK-0893068	2004-11-29	DAUGHTER	301.325
2	cmpd	2J013	4.94	3.9325	0.911356	FALSE	FALSE	FALSE	BAS 0656412	526	ND0011709	NRK-0893025	2004-11-29	DAUGHTER	332.375
2	cmpd	2J014	4.94	3.9325	0.911356	FALSE	FALSE	FALSE	BAS 1908244	606	ND0011709	NRK-0893072	2004-11-29	DAUGHTER	337.397
2	cmpd	2J015	3.69	2.6825	0.621669	down	FALSE	FALSE	BAS 0693281	527	ND0011709	NRK-0893031	2004-11-29	DAUGHTER	331.366
2	cmpd	2J016	4.95	3.9425	0.913673	FALSE	FALSE	FALSE	BAS 0342424	607	ND0011709	NRK-0893078	2004-11-29	DAUGHTER	286.283
2	cmpd	2J017	5.08	4.0725	0.943801	FALSE	FALSE	FALSE	BAS 2058962	528	ND0011709	NRK-0893034	2004-11-29	DAUGHTER	330.335
2	cmpd	2J018	5.18	4.1725	0.966976	FALSE	FALSE	FALSE	BAS 0541498	608	ND0011709	NRK-0893084	2004-11-29	DAUGHTER	319.337
2	cmpd	2J019	5.01	4.0025	0.927578	FALSE	FALSE	FALSE	BAS 1365826	529	ND0011709	NRK-0261554	2004-11-29	DAUGHTER	247.25
2	cmpd	2J020	4.73	3.7225	0.862688	FALSE	FALSE	FALSE	BAS 0632353	609	ND0011709	NRK-0124465	2004-11-29	DAUGHTER	236.224
2	cmpd	2J021	4.52	3.5125	0.814021	FALSE	FALSE	FALSE	BAS 2725249	530	ND0011709	NRK-0893047	2004-11-29	DAUGHTER	302.328
2	cmpd	2J022	5.12	4.1125	0.953071	FALSE	FALSE	FALSE	BAS 1908858	610	ND0011709	NRK-0135135	2004-11-29	DAUGHTER	256.257
2	WT	2J023	3.22	2.2125	0.512746	down	FALSE	FALSE				Control
2	K44A	2J024	9.79	8.7825	2.03534	up	hit	FALSE				Control
2	U2OS	2K001	1.16	0.1525	0.0353418	down	FALSE	hit				Control
2	WT dmso	2K002	5.43	4.4225	1.02491	FALSE	FALSE	FALSE				Control
2	cmpd	2K003	4.43	3.4225	0.793163	FALSE	FALSE	FALSE	BAS 1936411	371	ND0011709	NRK-0892902	2004-11-29	DAUGHTER	344.319
2	cmpd	2K004	5.02	4.0125	0.929896	FALSE	FALSE	FALSE	BAS 0644767	451	ND0011709	NRK-0162165	2004-11-29	DAUGHTER	313.351
2	cmpd	2K005	4.76	3.7525	0.869641	FALSE	FALSE	FALSE	BAS 0721512	372	ND0011709	NRK-0892909	2004-11-29	DAUGHTER	309.319
2	cmpd	2K006	4.7	3.6925	0.855736	FALSE	FALSE	FALSE	BAS 0540904	452	ND0011709	NRK-0892954	2004-11-29	DAUGHTER	332.375
2	cmpd	2K007	3.84	2.8325	0.656431	down	FALSE	FALSE	BAS 0658558	373	ND0011709	NRK-0209484	2004-11-29	DAUGHTER	320.296
2	cmpd	2K008	4.87	3.8625	0.895133	FALSE	FALSE	FALSE	BAS 0525988	453	ND0011709	NRK-0076209	2004-11-29	DAUGHTER	309.319
2	cmpd	2K009	4.56	3.5525	0.823291	FALSE	FALSE	FALSE	BAS 0914119	374	ND0011709	NRK-0892919	2004-11-29	DAUGHTER	311.246
2	cmpd	2K010	4.66	3.6525	0.846466	FALSE	FALSE	FALSE	BAS 0539802	454	ND0011709	NRK-0892962	2004-11-29	DAUGHTER	284.267
2	cmpd	2K011	3.57	2.5625	0.593859	down	FALSE	FALSE	BAS 0547439	375	ND0011709	NRK-0158371	2004-11-29	DAUGHTER	235.281
2	cmpd	2K012	4.51	3.5025	0.811703	FALSE	FALSE	FALSE	BAS 2722475	455	ND0011709	NRK-0027543	2004-11-29	DAUGHTER	261.301
2	cmpd	2K013	4.5	3.4925	0.809386	FALSE	FALSE	FALSE	BAS 0162620	376	ND0011709	NRK-0182765	2004-11-29	DAUGHTER	287.274
2	cmpd	2K014	5.33	4.3225	1.00174	FALSE	FALSE	FALSE	BAS 0687357	456	ND0011709	NRK-0892971	2004-11-29	DAUGHTER	328.793
2	cmpd	2K015	5.03	4.0225	0.932213	FALSE	FALSE	FALSE	BAS 0324322	377	ND0011709	NRK-0151452	2004-11-29	DAUGHTER	315.326
2	cmpd	2K016	4.84	3.8325	0.888181	FALSE	FALSE	FALSE	BAS 0632354	457	ND0011709	NRK-0892978	2004-11-29	DAUGHTER	312.32
2	cmpd	2K017	4.38	3.3725	0.781576	FALSE	FALSE	FALSE	BAS 0311559	378	ND0011709	NRK-0067750	2004-11-29	DAUGHTER	306.315
2	cmpd	2K018	5.31	4.3025	0.997103	FALSE	FALSE	FALSE	BAS 2082311	458	ND0011709	NRK-0265068	2004-11-29	DAUGHTER	272.256
2	cmpd	2K019	4.46	3.4525	0.800116	FALSE	FALSE	FALSE	BAS 0114075	379	ND0011709	NRK-0123031	2004-11-29	DAUGHTER	301.322
2	cmpd	2K020	5.33	4.3225	1.00174	FALSE	FALSE	FALSE	BAS 0839411	459	ND0011709	NRK-0892986	2004-11-29	DAUGHTER	266.637
2	cmpd	2K021	5.28	4.2725	0.990151	FALSE	FALSE	FALSE	BAS 0727702	380	ND0011709	NRK-0892946	2004-11-29	DAUGHTER	315.326
2	cmpd	2K022	4.96	3.9525	0.915991	FALSE	FALSE	FALSE	BAS 2729748	460	ND0011709	NRK-0190379	2004-11-29	DAUGHTER	293.303
2	WT	2K023	3.44	2.4325	0.563731	down	FALSE	FALSE				Control
2	K44A	2K024	10.13	9.1225	2.11414	up	hit	FALSE				Control
2	U2OS	2L001	1.13	0.1225	0.0283893	down	FALSE	hit				Control
2	WT dmso	2L002	5.57	4.5625	1.05736	FALSE	FALSE	FALSE				Control
2	cmpd	2L003	4.08	3.0725	0.712051	down	FALSE	FALSE	BAS 0728681	531	ND0011709	NRK-0892994	2004-11-29	DAUGHTER	287.267
2	cmpd	2L004	3.42	2.4125	0.559096	down	FALSE	FALSE	BAS 0481310	611	ND0011709	NRK-0893053	2004-11-29	DAUGHTER	218.209
2	cmpd	2L005	4.66	3.6525	0.846466	FALSE	FALSE	FALSE	BAS 1118482	532	ND0011709	NRK-0893000	2004-11-29	DAUGHTER	219.197
2	cmpd	2L006	4.54	3.5325	0.818656	FALSE	FALSE	FALSE	BAS 0313377	612	ND0011709	NRK-0140748	2004-11-29	DAUGHTER	322.358
2	cmpd	2L007	4.75	3.7425	0.867323	FALSE	FALSE	FALSE	BAS 1257588	533	ND0011709	NRK-0893006	2004-11-29	DAUGHTER	331.391
2	cmpd	2L008	5	3.9925	0.925261	FALSE	FALSE	FALSE	BAS 2101914	613	ND0011709	NRK-0268355	2004-11-29	DAUGHTER	285.298
2	cmpd	2L009	4.73	3.7225	0.862688	FALSE	FALSE	FALSE	BAS 2226705	534	ND0011709	NRK-0893012	2004-11-29	DAUGHTER	312.277
2	cmpd	2L010	4.68	3.6725	0.851101	FALSE	FALSE	FALSE	BAS 0413417	614	ND0011709	NRK-0893064	2004-11-29	DAUGHTER	243.647
2	cmpd	2L011	4.95	3.9425	0.913673	FALSE	FALSE	FALSE	BAS 2820822	535	ND0011709	NRK-0893020	2004-11-29	DAUGHTER	328.387
2	cmpd	2L012	4.45	3.4425	0.797798	FALSE	FALSE	FALSE	BAS 0668220	615	ND0011709	NRK-0125137	2004-11-29	DAUGHTER	322.362
2	cmpd	2L013	3.14	2.1325	0.494206	down	FALSE	hit	BAS 1121978	536	ND0011709	NRK-0893026	2004-11-29	DAUGHTER	258.244
2	cmpd	2L014	5.41	4.4025	1.02028	FALSE	FALSE	FALSE	BAS 0802057	616	ND0011709	NRK-0271389	2004-11-29	DAUGHTER	271.318
2	cmpd	2L015	6.18	5.1725	1.19873	FALSE	FALSE	FALSE	BAS 0534447	537	ND0011709	NRK-0184028	2004-11-29	DAUGHTER	322.339
2	cmpd	2L016	5.05	4.0425	0.936848	FALSE	FALSE	FALSE	BAS 0368647	617	ND0011709	NRK-0893079	2004-11-29	DAUGHTER	286.283
2	cmpd	2L017	4.86	3.8525	0.892816	FALSE	FALSE	FALSE	BAS 1505944	538	ND0011709	NRK-0893035	2004-11-29	DAUGHTER	299.278
2	cmpd	2L018	4.83	3.8225	0.885863	FALSE	FALSE	FALSE	BAS 0403015	618	ND0011709	NRK-0893085	2004-11-29	DAUGHTER	222.241
2	cmpd	2L019	5.14	4.1325	0.957706	FALSE	FALSE	FALSE	BAS 1119628	539	ND0011709	NRK-0893041	2004-11-29	DAUGHTER	290.276
2	cmpd	2L020	4.32	3.3125	0.767671	FALSE	FALSE	FALSE	BAS 1064017	619	ND0011709	NRK-0114243	2004-11-29	DAUGHTER	329.352
2	cmpd	2L021	4.34	3.3325	0.772306	FALSE	FALSE	FALSE	BAS 0753374	540	ND0011709	NRK-0164992	2004-11-29	DAUGHTER	306.341
2	cmpd	2L022	4.5	3.4925	0.809386	FALSE	FALSE	FALSE	BAS 0135782	620	ND0011709	NRK-0208193	2004-11-29	DAUGHTER	330.337
2	WT	2L023	3.35	2.3425	0.542874	down	FALSE	FALSE				Control
2	K44A	2L024	9.43	8.4225	1.95191	up	hit	FALSE				Control
2	U2OS	2M001	1.04	0.0325	0.00753187	down	FALSE	hit				Control
2	WT dmso	2M002	5.27	4.2625	0.987833	FALSE	FALSE	FALSE				Control
2	cmpd	2M003	4.67	3.6625	0.848783	FALSE	FALSE	FALSE	BAS 1936521	381	ND0011709	NRK-0892903	2004-11-29	DAUGHTER	315.281
2	cmpd	2M004	5.05	4.0425	0.936848	FALSE	FALSE	FALSE	BAS 0862022	461	ND0011709	NRK-0085944	2004-11-29	DAUGHTER	344.706
2	cmpd	2M005	5.13	4.1225	0.955388	FALSE	FALSE	FALSE	BAS 0458692	382	ND0011709	NRK-0209026	2004-11-29	DAUGHTER	266.322
2	cmpd	2M006	4.97	3.9625	0.918308	FALSE	FALSE	FALSE	BAS 2065217	462	ND0011709	NRK-0892955	2004-11-29	DAUGHTER	333.406
2	cmpd	2M007	4.54	3.5325	0.818656	FALSE	FALSE	FALSE	BAS 0632367	383	ND0011709	NRK-0892913	2004-11-29	DAUGHTER	254.196
2	cmpd	2M008	5.55	4.5425	1.05272	FALSE	FALSE	FALSE	BAS 0525851	463	ND0011709	NRK-0183469	2004-11-29	DAUGHTER	328.75
2	cmpd	2M009	4.83	3.8225	0.885863	FALSE	FALSE	FALSE	BAS 0484767	384	ND0011709	NRK-0892920	2004-11-29	DAUGHTER	303.7
2	cmpd	2M010	5.15	4.1425	0.960023	FALSE	FALSE	FALSE	BAS 1814386	464	ND0011709	NRK-0369072	2004-11-29	DAUGHTER	256.253
2	cmpd	2M011	8.28	7.2725	1.6854	up	hit	FALSE	BAS 0398432	385	ND0011709	NRK-0238732	2004-11-29	DAUGHTER	303.294
2	cmpd	2M012	5.22	4.2125	0.976246	FALSE	FALSE	FALSE	BAS 2561544	465	ND0011709	NRK-0350219	2004-11-29	DAUGHTER	313.828
2	cmpd	2M013	3.78	2.7725	0.642526	down	FALSE	FALSE	BAS 0519386	386	ND0011709	NRK-0892931	2004-11-29	DAUGHTER	273.355
2	cmpd	2M014	5.08	4.0725	0.943801	FALSE	FALSE	FALSE	BAS 1936173	466	ND0011709	NRK-0892972	2004-11-29	DAUGHTER	242.234
2	cmpd	2M015	4.62	3.6125	0.837196	FALSE	FALSE	FALSE	BAS 1083422	387	ND0011709	NRK-0227505	2004-11-29	DAUGHTER	298.25
2	cmpd	2M016	2.41	1.4025	0.325029	down	FALSE	hit	BAS 1121652	467	ND0011709	NRK-0892979	2004-11-29	DAUGHTER	282.248
2	cmpd	2M017	4.03	3.0225	0.700463	down	FALSE	FALSE	BAS 1247273	388	ND0011709	NRK-0227529	2004-11-29	DAUGHTER	404.285
2	cmpd	2M018	4.05	3.0425	0.705098	down	FALSE	FALSE	BAS 0784372	468	ND0011709	NRK-0892982	2004-11-29	DAUGHTER	277.3
2	cmpd	2M019	4.83	3.8225	0.885863	FALSE	FALSE	FALSE	BAS 1041683	389	ND0011709	NRK-0892942	2004-11-29	DAUGHTER	219.24
2	cmpd	2M020	4.22	3.2125	0.744496	down	FALSE	FALSE	BAS 2243276	469	ND0011709	NRK-0892987	2004-11-29	DAUGHTER	338.357
2	cmpd	2M021	5.01	4.0025	0.927578	FALSE	FALSE	FALSE	BAS 0681580	390	ND0011709	NRK-0142406	2004-11-29	DAUGHTER	342.776
2	cmpd	2M022	4.04	3.0325	0.702781	down	FALSE	FALSE	BAS 2818343	470	ND0011709	NRK-0892990	2004-11-29	DAUGHTER	299.392
2	WT	2M023	3.53	2.5225	0.584589	down	FALSE	FALSE				Control
2	K44A	2M024	10.92	9.9125	2.29722	up	hit	FALSE				Control
2	U2OS	2N001	1.27	0.2625	0.0608343	down	FALSE	hit				Control
2	WT dmso	2N002	5.48	4.4725	1.0365	FALSE	FALSE	FALSE				Control
2	cmpd	2N003	4.65	3.6425	0.844148	FALSE	FALSE	FALSE	BAS 0603806	541	ND0011709	NRK-0180609	2004-11-29	DAUGHTER	342.776
2	cmpd	2N004	4.34	3.3325	0.772306	FALSE	FALSE	FALSE	BAS 0342281	621	ND0011709	NRK-0247301	2004-11-29	DAUGHTER	254.284
2	cmpd	2N005	4.38	3.3725	0.781576	FALSE	FALSE	FALSE	BAS 0687330	542	ND0011709	NRK-0893001	2004-11-29	DAUGHTER	343.309
2	cmpd	2N006	4.31	3.3025	0.765353	FALSE	FALSE	FALSE	BAS 0342414	622	ND0011709	NRK-0081598	2004-11-29	DAUGHTER	336.727
2	cmpd	2N007	5.02	4.0125	0.929896	FALSE	FALSE	FALSE	BAS 0632078	543	ND0011709	NRK-0893007	2004-11-29	DAUGHTER	249.223
2	cmpd	2N008	4.22	3.2125	0.744496	down	FALSE	FALSE	BAS 1119634	623	ND0011709	NRK-0893059	2004-11-29	DAUGHTER	278.305
2	cmpd	2N009	4.52	3.5125	0.814021	FALSE	FALSE	FALSE	BAS 2298442	544	ND0011709	NRK-0893013	2004-11-29	DAUGHTER	305.306
2	cmpd	2N010	4.24	3.2325	0.749131	down	FALSE	FALSE	BAS 1841933	624	ND0011709	NRK-0893065	2004-11-29	DAUGHTER	329.308
2	cmpd	2N011	5.15	4.1425	0.960023	FALSE	FALSE	FALSE	BAS 0785196	545	ND0011709	NRK-0252401	2004-11-29	DAUGHTER	297.266
2	cmpd	2N012	3.6	2.5925	0.600811	down	FALSE	FALSE	BAS 0394490	625	ND0011709	NRK-0271973	2004-11-29	DAUGHTER	282.294
2	cmpd	2N013	5.38	4.3725	1.01333	FALSE	FALSE	FALSE	BAS 0529092	546	ND0011709	NRK-0893027	2004-11-29	DAUGHTER	302.349
2	cmpd	2N014	4.75	3.7425	0.867323	FALSE	FALSE	FALSE	BAS 0368484	626	ND0011709	NRK-0893073	2004-11-29	DAUGHTER	343.332
2	cmpd	2N015	4.74	3.7325	0.865006	FALSE	FALSE	FALSE	BAS 0627401	547	ND0011709	NRK-0144902	2004-11-29	DAUGHTER	318.33
2	cmpd	2N016	5.01	4.0025	0.927578	FALSE	FALSE	FALSE	BAS 1219134	627	ND0011709	NRK-0893080	2004-11-29	DAUGHTER	268.311
2	cmpd	2N017	5.05	4.0425	0.936848	FALSE	FALSE	FALSE	BAS 1215393	548	ND0011709	NRK-0893036	2004-11-29	DAUGHTER	306.341
2	cmpd	2N018	4.84	3.8325	0.888181	FALSE	FALSE	FALSE	BAS 1175824	628	ND0011709	NRK-0277907	2004-11-29	DAUGHTER	304.365
2	cmpd	2N019	4.88	3.8725	0.897451	FALSE	FALSE	FALSE	BAS 1118222	549	ND0011709	NRK-0893042	2004-11-29	DAUGHTER	337.34
2	cmpd	2N020	5.47	4.4625	1.03418	FALSE	FALSE	FALSE	BAS 0086875	629	ND0011709	NRK-0893090	2004-11-29	DAUGHTER	313.306
2	cmpd	2N021	4.9	3.8925	0.902086	FALSE	FALSE	FALSE	BAS 1052394	550	ND0011709	NRK-0063842	2004-11-29	DAUGHTER	267.219
2	cmpd	2N022	4.71	3.7025	0.858053	FALSE	FALSE	FALSE	BAS 0566929	630	ND0011709	NRK-0893096	2004-11-29	DAUGHTER	270.259
2	WT	2N023	3.65	2.6425	0.612399	down	FALSE	FALSE				Control
2	K44A	2N024	11.19	10.1825	2.35979	up	hit	FALSE				Control
2	U2OS	2O001	1.12	0.1125	0.0260718	down	FALSE	hit				Control
2	WT dmso	2O002	4.97	3.9625	0.918308	FALSE	FALSE	FALSE				Control
2	cmpd	2O003	4.95	3.9425	0.913673	FALSE	FALSE	FALSE	BAS 1936854	391	ND0011709	NRK-0892904	2004-11-29	DAUGHTER	290.276
2	cmpd	2O004	5.19	4.1825	0.969293	FALSE	FALSE	FALSE	BAS 0546412	471	ND0011709	NRK-0085322	2004-11-29	DAUGHTER	241.242
2	cmpd	2O005	5.08	4.0725	0.943801	FALSE	FALSE	FALSE	BAS 0470794	392	ND0011709	NRK-0892910	2004-11-29	DAUGHTER	251.283
2	cmpd	2O006	4.82	3.8125	0.883546	FALSE	FALSE	FALSE	BAS 2242777	472	ND0011709	NRK-0892956	2004-11-29	DAUGHTER	313.351
2	cmpd	2O007	5.08	4.0725	0.943801	FALSE	FALSE	FALSE	BAS 1077594	393	ND0011709	NRK-0892914	2004-11-29	DAUGHTER	335.383
2	cmpd	2O008	5.01	4.0025	0.927578	FALSE	FALSE	FALSE	BAS 0525984	473	ND0011709	NRK-0892959	2004-11-29	DAUGHTER	295.293
2	cmpd	2O009	5.57	4.5625	1.05736	FALSE	FALSE	FALSE	BAS 0389717	394	ND0011709	NRK-0892921	2004-11-29	DAUGHTER	338.271
2	cmpd	2O010	4.82	3.8125	0.883546	FALSE	FALSE	FALSE	BAS 2820754	474	ND0011709	NRK-0892963	2004-11-29	DAUGHTER	327.402
2	cmpd	2O011	4.8	3.7925	0.878911	FALSE	FALSE	FALSE	BAS 0121921	395	ND0011709	NRK-0892926	2004-11-29	DAUGHTER	268.311
2	cmpd	2O012	4.52	3.5125	0.814021	FALSE	FALSE	FALSE	BAS 1849073	475	ND0011709	NRK-0892967	2004-11-29	DAUGHTER	319.357
2	cmpd	2O013	5.81	4.8025	1.11298	FALSE	FALSE	FALSE	BAS 0519392	396	ND0011709	NRK-0892932	2004-11-29	DAUGHTER	215.275
2	cmpd	2O014	4.37	3.3625	0.779258	FALSE	FALSE	FALSE	BAS 2820113	476	ND0011709	NRK-0892973	2004-11-29	DAUGHTER	349.338
2	cmpd	2O015	4.81	3.8025	0.881228	FALSE	FALSE	FALSE	BAS 0933740	397	ND0011709	NRK-0235736	2004-11-29	DAUGHTER	257.245
2	cmpd	2O016	4.99	3.9825	0.922943	FALSE	FALSE	FALSE	BAS 2104741	477	ND0011709	NRK-0188172	2004-11-29	DAUGHTER	288.326
2	cmpd	2O017	5.23	4.2225	0.978563	FALSE	FALSE	FALSE	BAS 0132792	398	ND0011709	NRK-0892938	2004-11-29	DAUGHTER	303.224
2	cmpd	2O018	5	3.9925	0.925261	FALSE	FALSE	FALSE	BAS 0603773	478	ND0011709	NRK-0892983	2004-11-29	DAUGHTER	338.314
2	cmpd	2O019	4.42	3.4125	0.790846	FALSE	FALSE	FALSE	BAS 0165588	399	ND0011709	NRK-0892943	2004-11-29	DAUGHTER	272.301
2	cmpd	2O020	4.65	3.6425	0.844148	FALSE	FALSE	FALSE	BAS 1417330	479	ND0011709	NRK-0267957	2004-11-29	DAUGHTER	226.231
2	cmpd	2O021	4.92	3.9125	0.906721	FALSE	FALSE	FALSE	BAS 0464068	400	ND0011709	NRK-0892947	2004-11-29	DAUGHTER	256.257
2	cmpd	2O022	4.82	3.8125	0.883546	FALSE	FALSE	FALSE	BAS 2062841	480	ND0011709	NRK-0348156	2004-11-29	DAUGHTER	275.257
2	WT	2O023	3.33	2.3225	0.538239	down	FALSE	FALSE				Control
2	K44A	2O024	10.77	9.7625	2.26246	up	hit	FALSE				Control
2	U2OS	2P001	1	-0.0075	-0.00173812	down	FALSE	hit				Control
2	WT dmso	2P002	5.26	4.2525	0.985516	FALSE	FALSE	FALSE				Control
2	cmpd	2P003	5.31	4.3025	0.997103	FALSE	FALSE	FALSE	BAS 1256869	551	ND0011709	NRK-0892995	2004-11-29	DAUGHTER	325.319
2	cmpd	2P004	4.95	3.9425	0.913673	FALSE	FALSE	FALSE	BAS 1921686	631	ND0011709	NRK-0277822	2004-11-29	DAUGHTER	277.273
2	cmpd	2P005	4.74	3.7325	0.865006	FALSE	FALSE	FALSE	BAS 1036171	552	ND0011709	NRK-0145381	2004-11-29	DAUGHTER	336.341
2	cmpd	2P006	4.95	3.9425	0.913673	FALSE	FALSE	FALSE	BAS 1403664	632	ND0011709	NRK-0165078	2004-11-29	DAUGHTER	251.283
2	cmpd	2P007	4.92	3.9125	0.906721	FALSE	FALSE	FALSE	BAS 1251619	553	ND0011709	NRK-0252429	2004-11-29	DAUGHTER	320.34
2	cmpd	2P008	4.11	3.1025	0.719003	down	FALSE	FALSE	BAS 1059753	633	ND0011709	NRK-0893060	2004-11-29	DAUGHTER	298.25
2	cmpd	2P009	4.9	3.8925	0.902086	FALSE	FALSE	FALSE	BAS 1066924	554	ND0011709	NRK-0893014	2004-11-29	DAUGHTER	325.389
2	cmpd	2P010	5.49	4.4825	1.03882	FALSE	FALSE	FALSE	BAS 1173949	634	ND0011709	NRK-0268377	2004-11-29	DAUGHTER	300.316
2	cmpd	2P011	4.49	3.4825	0.807068	FALSE	FALSE	FALSE	BAS 1991416	555	ND0011709	NRK-0893021	2004-11-29	DAUGHTER	334.439
2	cmpd	2P012	4.62	3.6125	0.837196	FALSE	FALSE	FALSE	BAS 0388964	635	ND0011709	NRK-0893069	2004-11-29	DAUGHTER	302.282
2	cmpd	2P013	4.84	3.8325	0.888181	FALSE	FALSE	FALSE	BAS 0753913	556	ND0011709	NRK-0893028	2004-11-29	DAUGHTER	256.257
2	cmpd	2P014	4.82	3.8125	0.883546	FALSE	FALSE	FALSE	BAS 0820435	636	ND0011709	NRK-0893074	2004-11-29	DAUGHTER	236.224
2	cmpd	2P015	2.96	1.9525	0.452491	down	FALSE	hit	BAS 0108255	557	ND0011709	NRK-0355097	2004-11-29	DAUGHTER	343.379
2	cmpd	2P016	5.24	4.2325	0.980881	FALSE	FALSE	FALSE	BAS 0484300	637	ND0011709	NRK-0893081	2004-11-29	DAUGHTER	306.315
2	cmpd	2P017	4.5	3.4925	0.809386	FALSE	FALSE	FALSE	BAS 0674099	558	ND0011709	NRK-0893037	2004-11-29	DAUGHTER	329.308
2	cmpd	2P018	4.83	3.8225	0.885863	FALSE	FALSE	FALSE	BAS 0434802	638	ND0011709	NRK-0893086	2004-11-29	DAUGHTER	343.377
2	cmpd	2P019	4.71	3.7025	0.858053	FALSE	FALSE	FALSE	BAS 2504407	559	ND0011709	NRK-0893043	2004-11-29	DAUGHTER	301.389
2	cmpd	2P020	4.95	3.9425	0.913673	FALSE	FALSE	FALSE	BAS 0313520	639	ND0011709	NRK-0893091	2004-11-29	DAUGHTER	259.304
2	cmpd	2P021	4.16	3.1525	0.730591	down	FALSE	FALSE	BAS 0472704	560	ND0011709	NRK-0893048	2004-11-29	DAUGHTER	336.794
2	cmpd	2P022	5.04	4.0325	0.934531	FALSE	FALSE	FALSE	BAS 1029459	640	ND0011709	NRK-0164907	2004-11-29	DAUGHTER	278.305
2	WT	2P023	2.96	1.9525	0.452491	down	FALSE	hit				Control
2	K44A	2P024	10.93	9.9225	2.29954	up	hit	FALSE				Control
3	U2OS	3A001	1.07	0.0625	0.013369	down	FALSE	hit				Control
3	WT dmso	3A002	5.96	4.9525	1.05936	FALSE	FALSE	FALSE				Control
3	cmpd	3A003	4.4	3.3925	0.725668	down	FALSE	FALSE	BAS 1292600	641	ND0011713	NRK-0185994	2004-11-29	DAUGHTER	299.755
3	cmpd	3A004	5.38	4.3725	0.935294	FALSE	FALSE	FALSE	BAS 0546882	721	ND0011713	NRK-0893147	2004-11-29	DAUGHTER	242.23
3	cmpd	3A005	5	3.9925	0.854011	FALSE	FALSE	FALSE	BAS 0570480	642	ND0011713	NRK-0893101	2004-11-29	DAUGHTER	302.349
3	cmpd	3A006	4.75	3.7425	0.800535	down	FALSE	FALSE	BAS 0538411	722	ND0011713	NRK-0893152	2004-11-29	DAUGHTER	314.341
3	cmpd	3A007	5.12	4.1125	0.879679	FALSE	FALSE	FALSE	BAS 1411307	643	ND0011713	NRK-0893108	2004-11-29	DAUGHTER	295.336
3	cmpd	3A008	5.63	4.6225	0.98877	FALSE	FALSE	FALSE	BAS 0403361	723	ND0011713	NRK-0078232	2004-11-29	DAUGHTER	333.18
3	cmpd	3A009	5.1	4.0925	0.875401	FALSE	FALSE	FALSE	BAS 0646455	644	ND0011713	NRK-0893115	2004-11-29	DAUGHTER	307.343
3	cmpd	3A010	5.25	4.2425	0.907487	FALSE	FALSE	FALSE	BAS 0818654	724	ND0011713	NRK-0893160	2004-11-29	DAUGHTER	314.293
3	cmpd	3A011	3.99	2.9825	0.637968	down	FALSE	FALSE	BAS 0548548	645	ND0011713	NRK-0078187	2004-11-29	DAUGHTER	277.296
3	cmpd	3A012	5.43	4.4225	0.945989	FALSE	FALSE	FALSE	BAS 1095078	725	ND0011713	NRK-0188486	2004-11-29	DAUGHTER	343.735
3	cmpd	3A013	4.82	3.8125	0.815508	down	FALSE	FALSE	BAS 0332528	646	ND0011713	NRK-0893122	2004-11-29	DAUGHTER	346.359
3	cmpd	3A014	5.25	4.2425	0.907487	FALSE	FALSE	FALSE	BAS 0665580	726	ND0011713	NRK-0893171	2004-11-29	DAUGHTER	314.336
3	cmpd	3A015	5.38	4.3725	0.935294	FALSE	FALSE	FALSE	BAS 1056407	647	ND0011713	NRK-0306701	2004-11-29	DAUGHTER	307.131
3	cmpd	3A016	5.46	4.4525	0.952406	FALSE	FALSE	FALSE	BAS 1188854	727	ND0011713	NRK-0893176	2004-11-29	DAUGHTER	275.217
3	cmpd	3A017	5.17	4.1625	0.890374	FALSE	FALSE	FALSE	BAS 2074103	648	ND0011713	NRK-0137286	2004-11-29	DAUGHTER	274.272
3	cmpd	3A018	6.12	5.1125	1.09358	FALSE	FALSE	FALSE	BAS 1123329	728	ND0011713	NRK-0893183	2004-11-29	DAUGHTER	261.234
3	cmpd	3A019	4.34	3.3325	0.712834	down	FALSE	FALSE	BAS 0394513	649	ND0011713	NRK-0893133	2004-11-29	DAUGHTER	295.336
3	cmpd	3A020	5.13	4.1225	0.881818	FALSE	FALSE	FALSE	BAS 0603834	729	ND0011713	NRK-0893188	2004-11-29	DAUGHTER	262.289
3	cmpd	3A021	5.42	4.4125	0.94385	FALSE	FALSE	FALSE	BAS 1355301	650	ND0011713	NRK-0893139	2004-11-29	DAUGHTER	323.227
3	cmpd	3A022	5.12	4.1125	0.879679	FALSE	FALSE	FALSE	BAS 0288220	730	ND0011713	NRK-0893193	2004-11-29	DAUGHTER	327.336
3	WT	3A023	3.43	2.4225	0.518182	down	FALSE	FALSE				Control
3	K44A	3A024	8.66	7.6525	1.6369	up	hit	FALSE				Control
3	U2OS	3B001	1.11	0.1025	0.0219251	down	FALSE	hit				Control
3	WT dmso	3B002	5.34	4.3325	0.926738	FALSE	FALSE	FALSE				Control
3	cmpd	3B003	5.03	4.0225	0.860428	FALSE	FALSE	FALSE	BAS 0396157	801	ND0011713	NRK-0893200	2004-11-29	DAUGHTER	349.344
3	cmpd	3B004	5.4	4.3925	0.939572	FALSE	FALSE	FALSE	BAS 1019241	881	ND0011713	NRK-0893255	2004-11-29	DAUGHTER	265.263
3	cmpd	3B005	4.86	3.8525	0.824064	down	FALSE	FALSE	BAS 0568167	802	ND0011713	NRK-0893207	2004-11-29	DAUGHTER	290.339
3	cmpd	3B006	5.26	4.2525	0.909626	FALSE	FALSE	FALSE	BAS 1816576	882	ND0011713	NRK-0255508	2004-11-29	DAUGHTER	305.331
3	cmpd	3B007	5.21	4.2025	0.89893	FALSE	FALSE	FALSE	BAS 0004307	803	ND0011713	NRK-0893213	2004-11-29	DAUGHTER	421.275
3	cmpd	3B008	5.11	4.1025	0.87754	FALSE	FALSE	FALSE	BAS 2253942	883	ND0011713	NRK-0893264	2004-11-29	DAUGHTER	337.33
3	cmpd	3B009	5.51	4.5025	0.963102	FALSE	FALSE	FALSE	BAS 0857923	804	ND0011713	NRK-0248283	2004-11-29	DAUGHTER	315.305
3	cmpd	3B010	4.25	3.2425	0.693583	down	FALSE	FALSE	BAS 0434916	884	ND0011713	NRK-0226428	2004-11-29	DAUGHTER	321.353
3	cmpd	3B011	5.65	4.6425	0.993048	FALSE	FALSE	FALSE	BAS 0342331	805	ND0011713	NRK-0893222	2004-11-29	DAUGHTER	304.343
3	cmpd	3B012	4.64	3.6325	0.777005	down	FALSE	FALSE	BAS 1095075	885	ND0011713	NRK-0271410	2004-11-29	DAUGHTER	298.343
3	cmpd	3B013	10.41	9.4025	2.01123	up	hit	FALSE	BAS 0336040	806	ND0011713	NRK-0069538	2004-11-29	DAUGHTER	342.348
3	cmpd	3B014	4.96	3.9525	0.845455	FALSE	FALSE	FALSE	BAS 0633710	886	ND0011713	NRK-0107718	2004-11-29	DAUGHTER	253.256
3	cmpd	3B015	5.1	4.0925	0.875401	FALSE	FALSE	FALSE	BAS 1030043	807	ND0011713	NRK-0223300	2004-11-29	DAUGHTER	239.273
3	cmpd	3B016	5.31	4.3025	0.920321	FALSE	FALSE	FALSE	BAS 1906122	887	ND0011713	NRK-0219333	2004-11-29	DAUGHTER	266.252
3	cmpd	3B017	5.25	4.2425	0.907487	FALSE	FALSE	FALSE	BAS 0165582	808	ND0011713	NRK-0893238	2004-11-29	DAUGHTER	289.328
3	cmpd	3B018	5.7	4.6925	1.00374	FALSE	FALSE	FALSE	BAS 0502035	888	ND0011713	NRK-0893284	2004-11-29	DAUGHTER	333.384
3	cmpd	3B019	5.71	4.7025	1.00588	FALSE	FALSE	FALSE	BAS 0626569	809	ND0011713	NRK-0077739	2004-11-29	DAUGHTER	335.153
3	cmpd	3B020	5.27	4.2625	0.911765	FALSE	FALSE	FALSE	BAS 0293647	889	ND0011713	NRK-0893291	2004-11-29	DAUGHTER	326.347
3	cmpd	3B021	5.25	4.2425	0.907487	FALSE	FALSE	FALSE	BAS 1538563	810	ND0011713	NRK-0893250	2004-11-29	DAUGHTER	340.401
3	cmpd	3B022	5.45	4.4425	0.950267	FALSE	FALSE	FALSE	BAS 0136113	890	ND0011713	NRK-0893297	2004-11-29	DAUGHTER	285.728
3	WT	3B023	3.61	2.6025	0.556684	down	FALSE	FALSE				Control
3	K44A	3B024	8.81	7.8025	1.66898	up	hit	FALSE				Control
3	U2OS	3C001	1.05	0.0425	0.00909091	down	FALSE	hit				Control
3	WT dmso	3C002	5.67	4.6625	0.997326	FALSE	FALSE	FALSE				Control
3	cmpd	3C003	5.24	4.2325	0.905348	FALSE	FALSE	FALSE	BAS 0632364	651	ND0011713	NRK-0344868	2004-11-29	DAUGHTER	254.196
3	cmpd	3C004	5.03	4.0225	0.860428	FALSE	FALSE	FALSE	BAS 0447676	731	ND0011713	NRK-0893148	2004-11-29	DAUGHTER	285.252
3	cmpd	3C005	6.87	5.8625	1.25401	up	FALSE	FALSE	BAS 0916147	652	ND0011713	NRK-0191616	2004-11-29	DAUGHTER	285.344
3	cmpd	3C006	5.4	4.3925	0.939572	FALSE	FALSE	FALSE	BAS 1199550	732	ND0011713	NRK-0307300	2004-11-29	DAUGHTER	289.373
3	cmpd	3C007	5.5	4.4925	0.960963	FALSE	FALSE	FALSE	BAS 1258601	653	ND0011713	NRK-0893109	2004-11-29	DAUGHTER	307.304
3	cmpd	3C008	6.09	5.0825	1.08717	FALSE	FALSE	FALSE	BAS 0337025	733	ND0011713	NRK-0375259	2004-11-29	DAUGHTER	238.241
3	cmpd	3C009	5.18	4.1725	0.892513	FALSE	FALSE	FALSE	BAS 2723672	654	ND0011713	NRK-0253832	2004-11-29	DAUGHTER	223.273
3	cmpd	3C010	4.62	3.6125	0.772727	down	FALSE	FALSE	BAS 0619635	734	ND0011713	NRK-0893161	2004-11-29	DAUGHTER	319.354
3	cmpd	3C011	5.14	4.1325	0.883957	FALSE	FALSE	FALSE	BAS 0844357	655	ND0011713	NRK-0893120	2004-11-29	DAUGHTER	320.299
3	cmpd	3C012	4.69	3.6825	0.787701	down	FALSE	FALSE	BAS 0367837	735	ND0011713	NRK-0893167	2004-11-29	DAUGHTER	325.389
3	cmpd	3C013	5.24	4.2325	0.905348	FALSE	FALSE	FALSE	BAS 0255113	656	ND0011713	NRK-0893123	2004-11-29	DAUGHTER	338.357
3	cmpd	3C014	4.96	3.9525	0.845455	FALSE	FALSE	FALSE	BAS 0416338	736	ND0011713	NRK-0893172	2004-11-29	DAUGHTER	232.235
3	cmpd	3C015	5.19	4.1825	0.894652	FALSE	FALSE	FALSE	BAS 0390822	657	ND0011713	NRK-0893129	2004-11-29	DAUGHTER	340.375
3	cmpd	3C016	6.37	5.3625	1.14706	FALSE	FALSE	FALSE	BAS 0225335	737	ND0011713	NRK-0893177	2004-11-29	DAUGHTER	342.346
3	cmpd	3C017	4.26	3.2525	0.695722	down	FALSE	FALSE	BAS 0547206	658	ND0011713	NRK-0074423	2004-11-29	DAUGHTER	317.338
3	cmpd	3C018	4.18	3.1725	0.67861	down	FALSE	FALSE	BAS 0326873	738	ND0011713	NRK-0893184	2004-11-29	DAUGHTER	334.282
3	cmpd	3C019	4.59	3.5825	0.76631	down	FALSE	FALSE	BAS 0771019	659	ND0011713	NRK-0893134	2004-11-29	DAUGHTER	279.724
3	cmpd	3C020	5.12	4.1125	0.879679	FALSE	FALSE	FALSE	BAS 0449299	739	ND0011713	NRK-0893189	2004-11-29	DAUGHTER	346.383
3	cmpd	3C021	5.34	4.3325	0.926738	FALSE	FALSE	FALSE	BAS 0073360	660	ND0011713	NRK-0893140	2004-11-29	DAUGHTER	303.291
3	cmpd	3C022	5.23	4.2225	0.903209	FALSE	FALSE	FALSE	BAS 0504716	740	ND0011713	NRK-0893194	2004-11-29	DAUGHTER	238.24
3	WT	3C023	3.37	2.3625	0.505348	down	FALSE	FALSE				Control
3	K44A	3C024	9.63	8.6225	1.84439	up	hit	FALSE				Control
3	U2OS	3D001	1.09	0.0825	0.0176471	down	FALSE	hit				Control
3	WT dmso	3D002	5.41	4.4025	0.941711	FALSE	FALSE	FALSE				Control
3	cmpd	3D003	4.75	3.7425	0.800535	down	FALSE	FALSE	BAS 0548781	811	ND0011713	NRK-0893201	2004-11-29	DAUGHTER	227.262
3	cmpd	3D004	4.81	3.8025	0.813369	down	FALSE	FALSE	BAS 1220923	891	ND0011713	NRK-0893256	2004-11-29	DAUGHTER	330.719
3	cmpd	3D005	4.98	3.9725	0.849733	FALSE	FALSE	FALSE	BAS 1991427	812	ND0011713	NRK-0893208	2004-11-29	DAUGHTER	338.428
3	cmpd	3D006	4.86	3.8525	0.824064	down	FALSE	FALSE	BAS 0633627	892	ND0011713	NRK-0260451	2004-11-29	DAUGHTER	239.23
3	cmpd	3D007	4.72	3.7125	0.794118	down	FALSE	FALSE	BAS 0595088	813	ND0011713	NRK-0893214	2004-11-29	DAUGHTER	245.279
3	cmpd	3D008	4.93	3.9225	0.839037	down	FALSE	FALSE	BAS 0364016	893	ND0011713	NRK-0124011	2004-11-29	DAUGHTER	309.319
3	cmpd	3D009	5	3.9925	0.854011	FALSE	FALSE	FALSE	BAS 0097595	814	ND0011713	NRK-0074626	2004-11-29	DAUGHTER	280.245
3	cmpd	3D010	5.06	4.0525	0.866845	FALSE	FALSE	FALSE	BAS 0090411	894	ND0011713	NRK-0893268	2004-11-29	DAUGHTER	288.3
3	cmpd	3D011	8.3	7.2925	1.55989	up	hit	FALSE	BAS 1827102	815	ND0011713	NRK-0893223	2004-11-29	DAUGHTER	315.305
3	cmpd	3D012	5.08	4.0725	0.871123	FALSE	FALSE	FALSE	BAS 0626248	895	ND0011713	NRK-0893272	2004-11-29	DAUGHTER	256.257
3	cmpd	3D013	5.21	4.2025	0.89893	FALSE	FALSE	FALSE	BAS 0372041	816	ND0011713	NRK-0893228	2004-11-29	DAUGHTER	340.381
3	cmpd	3D014	5.6	4.5925	0.982353	FALSE	FALSE	FALSE	BAS 0679845	896	ND0011713	NRK-0242790	2004-11-29	DAUGHTER	327.292
3	cmpd	3D015	5.7	4.6925	1.00374	FALSE	FALSE	FALSE	BAS 1056413	817	ND0011713	NRK-0893234	2004-11-29	DAUGHTER	272.686
3	cmpd	3D016	5.05	4.0425	0.864706	FALSE	FALSE	FALSE	BAS 2282357	897	ND0011713	NRK-0893280	2004-11-29	DAUGHTER	305.331
3	cmpd	3D017	5.24	4.2325	0.905348	FALSE	FALSE	FALSE	BAS 0416339	818	ND0011713	NRK-0893239	2004-11-29	DAUGHTER	250.226
3	cmpd	3D018	5.13	4.1225	0.881818	FALSE	FALSE	FALSE	BAS 2820318	898	ND0011713	NRK-0893285	2004-11-29	DAUGHTER	346.402
3	cmpd	3D019	3.36	2.3525	0.503209	down	FALSE	FALSE	BAS 0916237	819	ND0011713	NRK-0893244	2004-11-29	DAUGHTER	297.312
3	cmpd	3D020	5.36	4.3525	0.931016	FALSE	FALSE	FALSE	BAS 1540979	899	ND0011713	NRK-0255121	2004-11-29	DAUGHTER	251.283
3	cmpd	3D021	4.19	3.1825	0.680749	down	FALSE	FALSE	BAS 0604883	820	ND0011713	NRK-0284688	2004-11-29	DAUGHTER	301.342
3	cmpd	3D022	4.92	3.9125	0.836898	down	FALSE	FALSE	BAS 0287935	900	ND0011713	NRK-0893298	2004-11-29	DAUGHTER	314.36
3	WT	3D023	3.93	2.9225	0.625134	down	FALSE	FALSE				Control
3	K44A	3D024	8.96	7.9525	1.70107	up	hit	FALSE				Control
3	U2OS	3E001	1.09	0.0825	0.0176471	down	FALSE	hit				Control
3	WT dmso	3E002	5.78	4.7725	1.02086	FALSE	FALSE	FALSE				Control
3	cmpd	3E003	4.92	3.9125	0.836898	down	FALSE	FALSE	BAS 0439967	661	ND0011713	NRK-0893097	2004-11-29	DAUGHTER	326.307
3	cmpd	3E004	5.39	4.3825	0.937433	FALSE	FALSE	FALSE	BAS 0873126	741	ND0011713	NRK-0893149	2004-11-29	DAUGHTER	272.686
3	cmpd	3E005	5.49	4.4825	0.958824	FALSE	FALSE	FALSE	BAS 0226561	662	ND0011713	NRK-0893102	2004-11-29	DAUGHTER	264.277
3	cmpd	3E006	5.46	4.4525	0.952406	FALSE	FALSE	FALSE	BAS 0837989	742	ND0011713	NRK-0244376	2004-11-29	DAUGHTER	340.287
3	cmpd	3E007	5.54	4.5325	0.969519	FALSE	FALSE	FALSE	BAS 0364674	663	ND0011713	NRK-0236536	2004-11-29	DAUGHTER	341.428
3	cmpd	3E008	4.37	3.3625	0.719251	down	FALSE	FALSE	BAS 0482096	743	ND0011713	NRK-0303411	2004-11-29	DAUGHTER	257.245
3	cmpd	3E009	4.81	3.8025	0.813369	down	FALSE	FALSE	BAS 1923435	664	ND0011713	NRK-0893116	2004-11-29	DAUGHTER	297.305
3	cmpd	3E010	5.38	4.3725	0.935294	FALSE	FALSE	FALSE	BAS 1374246	744	ND0011713	NRK-0893162	2004-11-29	DAUGHTER	337.416
3	cmpd	3E011	5.34	4.3325	0.926738	FALSE	FALSE	FALSE	BAS 0504460	665	ND0011713	NRK-0141349	2004-11-29	DAUGHTER	223.229
3	cmpd	3E012	6.17	5.1625	1.10428	FALSE	FALSE	FALSE	BAS 0558339	745	ND0011713	NRK-0209648	2004-11-29	DAUGHTER	339.302
3	cmpd	3E013	5.85	4.8425	1.03583	FALSE	FALSE	FALSE	BAS 0548843	666	ND0011713	NRK-0893124	2004-11-29	DAUGHTER	312.32
3	cmpd	3E014	5.29	4.2825	0.916043	FALSE	FALSE	FALSE	BAS 1983551	746	ND0011713	NRK-0893173	2004-11-29	DAUGHTER	302.282
3	cmpd	3E015	3.89	2.8825	0.616578	down	FALSE	FALSE	BAS 0715105	667	ND0011713	NRK-0339497	2004-11-29	DAUGHTER	260.245
3	cmpd	3E016	5.67	4.6625	0.997326	FALSE	FALSE	FALSE	BAS 2600233	747	ND0011713	NRK-0893178	2004-11-29	DAUGHTER	299.324
3	cmpd	3E017	5.2	4.1925	0.896791	FALSE	FALSE	FALSE	BAS 0119476	668	ND0011713	NRK-0300847	2004-11-29	DAUGHTER	336.298
3	cmpd	3E018	5.25	4.2425	0.907487	FALSE	FALSE	FALSE	BAS 0434324	748	ND0011713	NRK-0893185	2004-11-29	DAUGHTER	389.233
3	cmpd	3E019	5.63	4.6225	0.98877	FALSE	FALSE	FALSE	BAS 0315632	669	ND0011713	NRK-0893135	2004-11-29	DAUGHTER	322.294
3	cmpd	3E020	5.36	4.3525	0.931016	FALSE	FALSE	FALSE	BAS 1541615	749	ND0011713	NRK-0893190	2004-11-29	DAUGHTER	295.296
3	cmpd	3E021	5.5	4.4925	0.960963	FALSE	FALSE	FALSE	BAS 0703274	670	ND0011713	NRK-0893141	2004-11-29	DAUGHTER	345.393
3	cmpd	3E022	5.45	4.4425	0.950267	FALSE	FALSE	FALSE	BAS 0737084	750	ND0011713	NRK-0082643	2004-11-29	DAUGHTER	320.342
3	WT	3E023	3.74	2.7325	0.584492	down	FALSE	FALSE				Control
3	K44A	3E024	10.41	9.4025	2.01123	up	hit	FALSE				Control
3	U2OS	3F001	1.1	0.0925	0.0197861	down	FALSE	hit				Control
3	WT dmso	3F002	5.4	4.3925	0.939572	FALSE	FALSE	FALSE				Control
3	cmpd	3F003	5.31	4.3025	0.920321	FALSE	FALSE	FALSE	BAS 0288686	821	ND0011713	NRK-0893202	2004-11-29	DAUGHTER	246.222
3	cmpd	3F004	4.52	3.5125	0.751337	down	FALSE	FALSE	BAS 0547434	901	ND0011713	NRK-0302810	2004-11-29	DAUGHTER	222.239
3	cmpd	3F005	5.2	4.1925	0.896791	FALSE	FALSE	FALSE	BAS 0341274	822	ND0011713	NRK-0893209	2004-11-29	DAUGHTER	339.413
3	cmpd	3F006	5.97	4.9625	1.0615	FALSE	FALSE	FALSE	BAS 1533100	902	ND0011713	NRK-0893260	2004-11-29	DAUGHTER	334.369
3	cmpd	3F007	5.25	4.2425	0.907487	FALSE	FALSE	FALSE	BAS 0820428	823	ND0011713	NRK-0893215	2004-11-29	DAUGHTER	300.309
3	cmpd	3F008	5.28	4.2725	0.913904	FALSE	FALSE	FALSE	BAS 0312766	903	ND0011713	NRK-0211819	2004-11-29	DAUGHTER	273.292
3	cmpd	3F009	5.38	4.3725	0.935294	FALSE	FALSE	FALSE	BAS 0286620	824	ND0011713	NRK-0893219	2004-11-29	DAUGHTER	262.285
3	cmpd	3F010	5.6	4.5925	0.982353	FALSE	FALSE	FALSE	BAS 0239021	904	ND0011713	NRK-0080944	2004-11-29	DAUGHTER	276.248
3	cmpd	3F011	6.11	5.1025	1.09144	FALSE	FALSE	FALSE	BAS 1166650	825	ND0011713	NRK-0893224	2004-11-29	DAUGHTER	308.331
3	cmpd	3F012	6.21	5.2025	1.11283	FALSE	FALSE	FALSE	BAS 0548592	905	ND0011713	NRK-0157784	2004-11-29	DAUGHTER	290.702
3	cmpd	3F013	5.97	4.9625	1.0615	FALSE	FALSE	FALSE	BAS 0480446	826	ND0011713	NRK-0893229	2004-11-29	DAUGHTER	341.361
3	cmpd	3F014	5.52	4.5125	0.965241	FALSE	FALSE	FALSE	BAS 1169777	906	ND0011713	NRK-0893275	2004-11-29	DAUGHTER	299.302
3	cmpd	3F015	5.1	4.0925	0.875401	FALSE	FALSE	FALSE	BAS 0119039	827	ND0011713	NRK-0893235	2004-11-29	DAUGHTER	242.277
3	cmpd	3F016	4.66	3.6525	0.781283	down	FALSE	FALSE	BAS 1843274	907	ND0011713	NRK-0278761	2004-11-29	DAUGHTER	324.334
3	cmpd	3F017	5.51	4.5025	0.963102	FALSE	FALSE	FALSE	BAS 2052702	828	ND0011713	NRK-0344213	2004-11-29	DAUGHTER	336.435
3	cmpd	3F018	5.34	4.3325	0.926738	FALSE	FALSE	FALSE	BAS 1403281	908	ND0011713	NRK-0893286	2004-11-29	DAUGHTER	346.335
3	cmpd	3F019	6.65	5.6425	1.20695	up	FALSE	FALSE	BAS 1398812	829	ND0011713	NRK-0893245	2004-11-29	DAUGHTER	339.37
3	cmpd	3F020	5.68	4.6725	0.999465	FALSE	FALSE	FALSE	BAS 0331604	909	ND0011713	NRK-0893292	2004-11-29	DAUGHTER	336.428
3	cmpd	3F021	5.17	4.1625	0.890374	FALSE	FALSE	FALSE	BAS 0470803	830	ND0011713	NRK-0893251	2004-11-29	DAUGHTER	340.332
3	cmpd	3F022	5.51	4.5025	0.963102	FALSE	FALSE	FALSE	BAS 0892954	910	ND0011713	NRK-0893299	2004-11-29	DAUGHTER	322.315
3	WT	3F023	3.97	2.9625	0.63369	down	FALSE	FALSE				Control
3	K44A	3F024	10.53	9.5225	2.0369	up	hit	FALSE				Control
3	U2OS	3G001	1.01	0.0025	0.000534759	down	FALSE	hit				Control
3	WT dmso	3G002	6.17	5.1625	1.10428	FALSE	FALSE	FALSE				Control
3	cmpd	3G003	5.15	4.1425	0.886096	FALSE	FALSE	FALSE	BAS 0347610	671	ND0011713	NRK-0063044	2004-11-29	DAUGHTER	288.095
3	cmpd	3G004	5.16	4.1525	0.888235	FALSE	FALSE	FALSE	BAS 0442781	751	ND0011713	NRK-0078223	2004-11-29	DAUGHTER	329.331
3	cmpd	3G005	5.11	4.1025	0.87754	FALSE	FALSE	FALSE	BAS 0381918	672	ND0011713	NRK-0893103	2004-11-29	DAUGHTER	311.289
3	cmpd	3G006	5.29	4.2825	0.916043	FALSE	FALSE	FALSE	BAS 0620396	752	ND0011713	NRK-0893153	2004-11-29	DAUGHTER	319.314
3	cmpd	3G007	5.46	4.4525	0.952406	FALSE	FALSE	FALSE	BAS 0753237	673	ND0011713	NRK-0893110	2004-11-29	DAUGHTER	314.336
3	cmpd	3G008	6.27	5.2625	1.12567	FALSE	FALSE	FALSE	BAS 0873102	753	ND0011713	NRK-0893157	2004-11-29	DAUGHTER	265.263
3	cmpd	3G009	5.79	4.7825	1.02299	FALSE	FALSE	FALSE	BAS 2232912	674	ND0011713	NRK-0893117	2004-11-29	DAUGHTER	297.761
3	cmpd	3G010	5.02	4.0125	0.858289	FALSE	FALSE	FALSE	BAS 0227241	754	ND0011713	NRK-0893163	2004-11-29	DAUGHTER	271.339
3	cmpd	3G011	5.25	4.2425	0.907487	FALSE	FALSE	FALSE	BAS 0440387	675	ND0011713	NRK-0141338	2004-11-29	DAUGHTER	299.325
3	cmpd	3G012	4.95	3.9425	0.843316	FALSE	FALSE	FALSE	BAS 0858094	755	ND0011713	NRK-0893168	2004-11-29	DAUGHTER	279.297
3	cmpd	3G013	5.73	4.7225	1.01016	FALSE	FALSE	FALSE	BAS 0255080	676	ND0011713	NRK-0893125	2004-11-29	DAUGHTER	324.331
3	cmpd	3G014	5.44	4.4325	0.948128	FALSE	FALSE	FALSE	BAS 0780415	756	ND0011713	NRK-0069750	2004-11-29	DAUGHTER	270.239
3	cmpd	3G015	3.85	2.8425	0.608021	down	FALSE	FALSE	BAS 0501223	677	ND0011713	NRK-0893130	2004-11-29	DAUGHTER	260.245
3	cmpd	3G016	5.44	4.4325	0.948128	FALSE	FALSE	FALSE	BAS 0277613	757	ND0011713	NRK-0893179	2004-11-29	DAUGHTER	298.318
3	cmpd	3G017	4.99	3.9825	0.851872	FALSE	FALSE	FALSE	BAS 0733907	678	ND0011713	NRK-0893131	2004-11-29	DAUGHTER	326.783
3	cmpd	3G018	6.21	5.2025	1.11283	FALSE	FALSE	FALSE	BAS 0530687	758	ND0011713	NRK-0893186	2004-11-29	DAUGHTER	303.7
3	cmpd	3G019	5.66	4.6525	0.995187	FALSE	FALSE	FALSE	BAS 0055466	679	ND0011713	NRK-0893136	2004-11-29	DAUGHTER	256.257
3	cmpd	3G020	5.62	4.6125	0.986631	FALSE	FALSE	FALSE	BAS 1154417	759	ND0011713	NRK-0893191	2004-11-29	DAUGHTER	221.277
3	cmpd	3G021	5.48	4.4725	0.956684	FALSE	FALSE	FALSE	BAS 0847686	680	ND0011713	NRK-0893142	2004-11-29	DAUGHTER	311.721
3	cmpd	3G022	5.52	4.5125	0.965241	FALSE	FALSE	FALSE	BAS 0367187	760	ND0011713	NRK-0893195	2004-11-29	DAUGHTER	348.805
3	WT	3G023	3.39	2.3825	0.509626	down	FALSE	FALSE				Control
3	K44A	3G024	8.87	7.8625	1.68182	up	hit	FALSE				Control
3	U2OS	3H001	1.27	0.2625	0.0561497	down	FALSE	hit				Control
3	WT dmso	3H002	5.92	4.9125	1.0508	FALSE	FALSE	FALSE				Control
3	cmpd	3H003	5.28	4.2725	0.913904	FALSE	FALSE	FALSE	BAS 0342287	831	ND0011713	NRK-0893203	2004-11-29	DAUGHTER	309.147
3	cmpd	3H004	4.63	3.6225	0.774866	down	FALSE	FALSE	BAS 0484929	911	ND0011713	NRK-0893257	2004-11-29	DAUGHTER	265.267
3	cmpd	3H005	5.2	4.1925	0.896791	FALSE	FALSE	FALSE	BAS 2820087	832	ND0011713	NRK-0893210	2004-11-29	DAUGHTER	349.338
3	cmpd	3H006	5	3.9925	0.854011	FALSE	FALSE	FALSE	BAS 0556377	912	ND0011713	NRK-0183437	2004-11-29	DAUGHTER	326.347
3	cmpd	3H007	5.88	4.8725	1.04225	FALSE	FALSE	FALSE	BAS 0168407	833	ND0011713	NRK-0893216	2004-11-29	DAUGHTER	328.411
3	cmpd	3H008	4.96	3.9525	0.845455	FALSE	FALSE	FALSE	BAS 1511005	913	ND0011713	NRK-0345617	2004-11-29	DAUGHTER	326.371
3	cmpd	3H009	4.9	3.8925	0.83262	down	FALSE	FALSE	BAS 1927109	834	ND0011713	NRK-0893220	2004-11-29	DAUGHTER	340.397
3	cmpd	3H010	7.95	6.9425	1.48503	up	hit	FALSE	BAS 0669513	914	ND0011713	NRK-0893269	2004-11-29	DAUGHTER	280.318
3	cmpd	3H011	5.85	4.8425	1.03583	FALSE	FALSE	FALSE	BAS 0109121	835	ND0011713	NRK-0893225	2004-11-29	DAUGHTER	238.241
3	cmpd	3H012	6.44	5.4325	1.16203	up	FALSE	FALSE	BAS 0643045	915	ND0011713	NRK-0337333	2004-11-29	DAUGHTER	284.282
3	cmpd	3H013	6.07	5.0625	1.08289	FALSE	FALSE	FALSE	BAS 0202988	836	ND0011713	NRK-0893230	2004-11-29	DAUGHTER	300.266
3	cmpd	3H014	5.79	4.7825	1.02299	FALSE	FALSE	FALSE	BAS 1923252	916	ND0011713	NRK-0893276	2004-11-29	DAUGHTER	245.252
3	cmpd	3H015	5.3	4.2925	0.918182	FALSE	FALSE	FALSE	BAS 0398687	837	ND0011713	NRK-0122647	2004-11-29	DAUGHTER	299.352
3	cmpd	3H016	5.69	4.6825	1.0016	FALSE	FALSE	FALSE	BAS 0219464	917	ND0011713	NRK-0893281	2004-11-29	DAUGHTER	346.132
3	cmpd	3H017	5.68	4.6725	0.999465	FALSE	FALSE	FALSE	BAS 0342282	838	ND0011713	NRK-0893240	2004-11-29	DAUGHTER	254.284
3	cmpd	3H018	6.1	5.0925	1.0893	FALSE	FALSE	FALSE	BAS 0656851	918	ND0011713	NRK-0893287	2004-11-29	DAUGHTER	342.391
3	cmpd	3H019	8.46	7.4525	1.59412	up	hit	FALSE	BAS 1370158	839	ND0011713	NRK-0893246	2004-11-29	DAUGHTER	309.276
3	cmpd	3H020	6.32	5.3125	1.13636	FALSE	FALSE	FALSE	BAS 1273448	919	ND0011713	NRK-0893293	2004-11-29	DAUGHTER	293.32
3	cmpd	3H021	5.58	4.5725	0.978075	FALSE	FALSE	FALSE	BAS 0920015	840	ND0011713	NRK-0205757	2004-11-29	DAUGHTER	338.314
3	cmpd	3H022	5.02	4.0125	0.858289	FALSE	FALSE	FALSE	BAS 0342291	920	ND0011713	NRK-0893300	2004-11-29	DAUGHTER	285.255
3	WT	3H023	3.83	2.8225	0.603743	down	FALSE	FALSE				Control
3	K44A	3H024	9.75	8.7425	1.87005	up	hit	FALSE				Control
3	U2OS	3I001	1.05	0.0425	0.00909091	down	FALSE	hit				Control
3	WT dmso	3I002	5.36	4.3525	0.931016	FALSE	FALSE	FALSE				Control
3	cmpd	3I003	5.16	4.1525	0.888235	FALSE	FALSE	FALSE	BAS 1201205	681	ND0011713	NRK-0893098	2004-11-29	DAUGHTER	340.373
3	cmpd	3I004	6.28	5.2725	1.12781	FALSE	FALSE	FALSE	BAS 1076303	761	ND0011713	NRK-0893150	2004-11-29	DAUGHTER	264.279
3	cmpd	3I005	5.04	4.0325	0.862567	FALSE	FALSE	FALSE	BAS 0432028	682	ND0011713	NRK-0893104	2004-11-29	DAUGHTER	311.289
3	cmpd	3I006	5.53	4.5225	0.96738	FALSE	FALSE	FALSE	BAS 2718088	762	ND0011713	NRK-0265116	2004-11-29	DAUGHTER	291.686
3	cmpd	3I007	5.45	4.4425	0.950267	FALSE	FALSE	FALSE	BAS 1092946	683	ND0011713	NRK-0893111	2004-11-29	DAUGHTER	315.302
3	cmpd	3I008	5.72	4.7125	1.00802	FALSE	FALSE	FALSE	BAS 0163772	763	ND0011713	NRK-0893158	2004-11-29	DAUGHTER	297.262
3	cmpd	3I009	5.58	4.5725	0.978075	FALSE	FALSE	FALSE	BAS 0753201	684	ND0011713	NRK-0893118	2004-11-29	DAUGHTER	276.331
3	cmpd	3I010	5.74	4.7325	1.0123	FALSE	FALSE	FALSE	BAS 2065136	764	ND0011713	NRK-0893164	2004-11-29	DAUGHTER	284.267
3	cmpd	3I011	5.39	4.3825	0.937433	FALSE	FALSE	FALSE	BAS 0084701	685	ND0011713	NRK-0893121	2004-11-29	DAUGHTER	309.273
3	cmpd	3I012	5.39	4.3825	0.937433	FALSE	FALSE	FALSE	BAS 0458897	765	ND0011713	NRK-0893169	2004-11-29	DAUGHTER	257.291
3	cmpd	3I013	5.65	4.6425	0.993048	FALSE	FALSE	FALSE	BAS 0364038	686	ND0011713	NRK-0893126	2004-11-29	DAUGHTER	310.304
3	cmpd	3I014	6.04	5.0325	1.07647	FALSE	FALSE	FALSE	BAS 0558077	766	ND0011713	NRK-0123796	2004-11-29	DAUGHTER	301.244
3	cmpd	3I015	5.03	4.0225	0.860428	FALSE	FALSE	FALSE	BAS 0784592	687	ND0011713	NRK-0343822	2004-11-29	DAUGHTER	246.219
3	cmpd	3I016	5.95	4.9425	1.05722	FALSE	FALSE	FALSE	BAS 2614773	767	ND0011713	NRK-0893180	2004-11-29	DAUGHTER	345.395
3	cmpd	3I017	5.77	4.7625	1.01872	FALSE	FALSE	FALSE	BAS 1514917	688	ND0011713	NRK-0893132	2004-11-29	DAUGHTER	275.26
3	cmpd	3I018	5.31	4.3025	0.920321	FALSE	FALSE	FALSE	BAS 1506222	768	ND0011713	NRK-0347887	2004-11-29	DAUGHTER	326.304
3	cmpd	3I019	5.66	4.6525	0.995187	FALSE	FALSE	FALSE	BAS 2052792	689	ND0011713	NRK-0227071	2004-11-29	DAUGHTER	317.364
3	cmpd	3I020	5.86	4.8525	1.03797	FALSE	FALSE	FALSE	BAS 1279480	769	ND0011713	NRK-0234663	2004-11-29	DAUGHTER	312.348
3	cmpd	3I021	4.38	3.3725	0.72139	down	FALSE	FALSE	BAS 0291685	690	ND0011713	NRK-0893143	2004-11-29	DAUGHTER	231.208
3	cmpd	3I022	5.48	4.4725	0.956684	FALSE	FALSE	FALSE	BAS 0447594	770	ND0011713	NRK-0893196	2004-11-29	DAUGHTER	333.294
3	WT	3I023	3.62	2.6125	0.558824	down	FALSE	FALSE				Control
3	K44A	3I024	9.89	8.8825	1.9	up	hit	FALSE				Control
3	U2OS	3J001	1.07	0.0625	0.013369	down	FALSE	hit				Control
3	WT dmso	3J002	5.41	4.4025	0.941711	FALSE	FALSE	FALSE				Control
3	cmpd	3J003	4.73	3.7225	0.796257	down	FALSE	FALSE	BAS 1585711	841	ND0011713	NRK-0893204	2004-11-29	DAUGHTER	203.201
3	cmpd	3J004	4.94	3.9325	0.841176	FALSE	FALSE	FALSE	BAS 0367285	921	ND0011713	NRK-0893258	2004-11-29	DAUGHTER	250.294
3	cmpd	3J005	5.39	4.3825	0.937433	FALSE	FALSE	FALSE	BAS 0656244	842	ND0011713	NRK-0893211	2004-11-29	DAUGHTER	296.234
3	cmpd	3J006	4.28	3.2725	0.7	down	FALSE	FALSE	BAS 2377597	922	ND0011713	NRK-0893261	2004-11-29	DAUGHTER	268.311
3	cmpd	3J007	5.49	4.4825	0.958824	FALSE	FALSE	FALSE	BAS 0631394	843	ND0011713	NRK-0893217	2004-11-29	DAUGHTER	305.334
3	cmpd	3J008	6.06	5.0525	1.08075	FALSE	FALSE	FALSE	BAS 0852353	923	ND0011713	NRK-0067992	2004-11-29	DAUGHTER	300.333
3	cmpd	3J009	5.01	4.0025	0.85615	FALSE	FALSE	FALSE	BAS 1195590	844	ND0011713	NRK-0893221	2004-11-29	DAUGHTER	344.386
3	cmpd	3J010	5.4	4.3925	0.939572	FALSE	FALSE	FALSE	BAS 0224325	924	ND0011713	NRK-0893270	2004-11-29	DAUGHTER	287.338
3	cmpd	3J011	5.32	4.3125	0.92246	FALSE	FALSE	FALSE	BAS 2711621	845	ND0011713	NRK-0893226	2004-11-29	DAUGHTER	331.411
3	cmpd	3J012	5.13	4.1225	0.881818	FALSE	FALSE	FALSE	BAS 0368483	925	ND0011713	NRK-0100267	2004-11-29	DAUGHTER	343.332
3	cmpd	3J013	5.64	4.6325	0.990909	FALSE	FALSE	FALSE	BAS 0368928	846	ND0011713	NRK-0893231	2004-11-29	DAUGHTER	306.701
3	cmpd	3J014	4.43	3.4225	0.732086	down	FALSE	FALSE	BAS 0349807	926	ND0011713	NRK-0893277	2004-11-29	DAUGHTER	309.34
3	cmpd	3J015	6.15	5.1425	1.1	FALSE	FALSE	FALSE	BAS 0837937	847	ND0011713	NRK-0080392	2004-11-29	DAUGHTER	309.316
3	cmpd	3J016	5.79	4.7825	1.02299	FALSE	FALSE	FALSE	BAS 0321554	927	ND0011713	NRK-0159740	2004-11-29	DAUGHTER	293.303
3	cmpd	3J017	5.55	4.5425	0.971658	FALSE	FALSE	FALSE	BAS 0703393	848	ND0011713	NRK-0893241	2004-11-29	DAUGHTER	258.273
3	cmpd	3J018	5.48	4.4725	0.956684	FALSE	FALSE	FALSE	BAS 0219355	928	ND0011713	NRK-0893288	2004-11-29	DAUGHTER	276.289
3	cmpd	3J019	5.07	4.0625	0.868984	FALSE	FALSE	FALSE	BAS 1936875	849	ND0011713	NRK-0893247	2004-11-29	DAUGHTER	279.293
3	cmpd	3J020	5.34	4.3325	0.926738	FALSE	FALSE	FALSE	BAS 0430510	929	ND0011713	NRK-0893294	2004-11-29	DAUGHTER	321.33
3	cmpd	3J021	5.51	4.5025	0.963102	FALSE	FALSE	FALSE	BAS 0779720	850	ND0011713	NRK-0893252	2004-11-29	DAUGHTER	348.309
3	cmpd	3J022	5.54	4.5325	0.969519	FALSE	FALSE	FALSE	BAS 0715095	930	ND0011713	NRK-0893301	2004-11-29	DAUGHTER	303.294
3	WT	3J023	4.05	3.0425	0.650802	down	FALSE	FALSE				Control
3	K44A	3J024	8.89	7.8825	1.6861	up	hit	FALSE				Control
3	U2OS	3K001	1.11	0.1025	0.0219251	down	FALSE	hit				Control
3	WT dmso	3K002	5.9	4.8925	1.04652	FALSE	FALSE	FALSE				Control
3	cmpd	3K003	4.23	3.2225	0.689305	down	FALSE	FALSE	BAS 1403494	691	ND0011713	NRK-0165162	2004-11-29	DAUGHTER	306.362
3	cmpd	3K004	5.12	4.1125	0.879679	FALSE	FALSE	FALSE	BAS 0620383	771	ND0011713	NRK-0339549	2004-11-29	DAUGHTER	269.259
3	cmpd	3K005	5.28	4.2725	0.913904	FALSE	FALSE	FALSE	BAS 0335280	692	ND0011713	NRK-0893105	2004-11-29	DAUGHTER	291.327
3	cmpd	3K006	7.78	6.7725	1.44866	up	hit	FALSE	BAS 0688658	772	ND0011713	NRK-0893154	2004-11-29	DAUGHTER	292.249
3	cmpd	3K007	4.79	3.7825	0.809091	down	FALSE	FALSE	BAS 0758095	693	ND0011713	NRK-0893112	2004-11-29	DAUGHTER	302.239
3	cmpd	3K008	5.72	4.7125	1.00802	FALSE	FALSE	FALSE	BAS 2375369	773	ND0011713	NRK-0110311	2004-11-29	DAUGHTER	349.383
3	cmpd	3K009	5.01	4.0025	0.85615	FALSE	FALSE	FALSE	BAS 1190077	694	ND0011713	NRK-0893119	2004-11-29	DAUGHTER	310.304
3	cmpd	3K010	5.64	4.6325	0.990909	FALSE	FALSE	FALSE	BAS 0521170	774	ND0011713	NRK-0076335	2004-11-29	DAUGHTER	280.278
3	cmpd	3K011	5.35	4.3425	0.928877	FALSE	FALSE	FALSE	BAS 0548421	695	ND0011713	NRK-0304640	2004-11-29	DAUGHTER	283.286
3	cmpd	3K012	5.48	4.4725	0.956684	FALSE	FALSE	FALSE	BAS 1247463	775	ND0011713	NRK-0277640	2004-11-29	DAUGHTER	335.223
3	cmpd	3K013	5.43	4.4225	0.945989	FALSE	FALSE	FALSE	BAS 1850989	696	ND0011713	NRK-0105932	2004-11-29	DAUGHTER	319.311
3	cmpd	3K014	5.56	4.5525	0.973797	FALSE	FALSE	FALSE	BAS 2062822	776	ND0011713	NRK-0345637	2004-11-29	DAUGHTER	275.257
3	cmpd	3K015	2.77	1.7625	0.377005	down	FALSE	hit	BAS 0738203	697	ND0011713	NRK-0124673	2004-11-29	DAUGHTER	276.245
3	cmpd	3K016	6.65	5.6425	1.20695	up	FALSE	FALSE	BAS 1866445	777	ND0011713	NRK-0219126	2004-11-29	DAUGHTER	295.289
3	cmpd	3K017	6.02	5.0125	1.07219	FALSE	FALSE	FALSE	BAS 0450021	698	ND0011713	NRK-0102406	2004-11-29	DAUGHTER	285.322
3	cmpd	3K018	5.96	4.9525	1.05936	FALSE	FALSE	FALSE	BAS 1173951	778	ND0011713	NRK-0188492	2004-11-29	DAUGHTER	286.289
3	cmpd	3K019	5.66	4.6525	0.995187	FALSE	FALSE	FALSE	BAS 0331582	699	ND0011713	NRK-0893137	2004-11-29	DAUGHTER	312.32
3	cmpd	3K020	3.77	2.7625	0.590909	down	FALSE	FALSE	BAS 0256539	779	ND0011713	NRK-0893192	2004-11-29	DAUGHTER	317.169
3	cmpd	3K021	5.59	4.5825	0.980214	FALSE	FALSE	FALSE	BAS 0100027	700	ND0011713	NRK-0893144	2004-11-29	DAUGHTER	407.249
3	cmpd	3K022	5.71	4.7025	1.00588	FALSE	FALSE	FALSE	BAS 1292710	780	ND0011713	NRK-0893197	2004-11-29	DAUGHTER	308.314
3	WT	3K023	3.7	2.6925	0.575936	down	FALSE	FALSE				Control
3	K44A	3K024	9.87	8.8625	1.89572	up	hit	FALSE				Control
3	U2OS	3L001	1.21	0.2025	0.0433155	down	FALSE	hit				Control
3	WT dmso	3L002	5.74	4.7325	1.0123	FALSE	FALSE	FALSE				Control
3	cmpd	3L003	4.35	3.3425	0.714973	down	FALSE	FALSE	BAS 1246312	851	ND0011713	NRK-0893205	2004-11-29	DAUGHTER	272.274
3	cmpd	3L004	3.57	2.5625	0.548128	down	FALSE	FALSE	BAS 1963785	931	ND0011713	NRK-0893259	2004-11-29	DAUGHTER	263.294
3	cmpd	3L005	4.76	3.7525	0.802674	down	FALSE	FALSE	BAS 0837912	852	ND0011713	NRK-0183882	2004-11-29	DAUGHTER	325.315
3	cmpd	3L006	4.2	3.1925	0.682888	down	FALSE	FALSE	BAS 0161892	932	ND0011713	NRK-0893262	2004-11-29	DAUGHTER	308.331
3	cmpd	3L007	6.14	5.1325	1.09786	FALSE	FALSE	FALSE	BAS 1936929	853	ND0011713	NRK-0145263	2004-11-29	DAUGHTER	304.365
3	cmpd	3L008	5.1	4.0925	0.875401	FALSE	FALSE	FALSE	BAS 0549201	933	ND0011713	NRK-0893265	2004-11-29	DAUGHTER	266.338
3	cmpd	3L009	5.52	4.5125	0.965241	FALSE	FALSE	FALSE	BAS 0316041	854	ND0011713	NRK-0236009	2004-11-29	DAUGHTER	330.722
3	cmpd	3L010	4.94	3.9325	0.841176	FALSE	FALSE	FALSE	BAS 0555900	934	ND0011713	NRK-0123743	2004-11-29	DAUGHTER	219.24
3	cmpd	3L011	5.2	4.1925	0.896791	FALSE	FALSE	FALSE	BAS 1019319	855	ND0011713	NRK-0198131	2004-11-29	DAUGHTER	311.289
3	cmpd	3L012	5.39	4.3825	0.937433	FALSE	FALSE	FALSE	BAS 2106431	935	ND0011713	NRK-0275382	2004-11-29	DAUGHTER	314.36
3	cmpd	3L013	3.53	2.5225	0.539572	down	FALSE	FALSE	BAS 0442725	856	ND0011713	NRK-0242952	2004-11-29	DAUGHTER	277.296
3	cmpd	3L014	5.95	4.9425	1.05722	FALSE	FALSE	FALSE	BAS 0463795	936	ND0011713	NRK-0239570	2004-11-29	DAUGHTER	267.629
3	cmpd	3L015	5.85	4.8425	1.03583	FALSE	FALSE	FALSE	BAS 0752704	857	ND0011713	NRK-0893236	2004-11-29	DAUGHTER	286.283
3	cmpd	3L016	5.28	4.2725	0.913904	FALSE	FALSE	FALSE	BAS 0722676	937	ND0011713	NRK-0081875	2004-11-29	DAUGHTER	297.266
3	cmpd	3L017	5.45	4.4425	0.950267	FALSE	FALSE	FALSE	BAS 1541777	858	ND0011713	NRK-0893242	2004-11-29	DAUGHTER	346.792
3	cmpd	3L018	6.66	5.6525	1.20909	up	FALSE	FALSE	BAS 1850991	938	ND0011713	NRK-0893289	2004-11-29	DAUGHTER	347.367
3	cmpd	3L019	5.66	4.6525	0.995187	FALSE	FALSE	FALSE	BAS 2174049	859	ND0011713	NRK-0893248	2004-11-29	DAUGHTER	300.27
3	cmpd	3L020	5.84	4.8325	1.03369	FALSE	FALSE	FALSE	BAS 0802654	939	ND0011713	NRK-0893295	2004-11-29	DAUGHTER	324.306
3	cmpd	3L021	6.03	5.0225	1.07433	FALSE	FALSE	FALSE	BAS 0789964	860	ND0011713	NRK-0274929	2004-11-29	DAUGHTER	321.372
3	cmpd	3L022	4.72	3.7125	0.794118	down	FALSE	FALSE	BAS 0290980	940	ND0011713	NRK-0151155	2004-11-29	DAUGHTER	349.77
3	WT	3L023	3.6	2.5925	0.554545	down	FALSE	FALSE				Control
3	K44A	3L024	9.21	8.2025	1.75455	up	hit	FALSE				Control
3	U2OS	3M001	0.98	-0.0275	-0.00588235	down	FALSE	hit				Control
3	WT dmso	3M002	5.67	4.6625	0.997326	FALSE	FALSE	FALSE				Control
3	cmpd	3M003	4.88	3.8725	0.828342	down	FALSE	FALSE	BAS 0912266	701	ND0011713	NRK-0893099	2004-11-29	DAUGHTER	302.286
3	cmpd	3M004	4.56	3.5525	0.759893	down	FALSE	FALSE	BAS 0355896	781	ND0011713	NRK-0346709	2004-11-29	DAUGHTER	233.223
3	cmpd	3M005	5.25	4.2425	0.907487	FALSE	FALSE	FALSE	BAS 0471132	702	ND0011713	NRK-0893106	2004-11-29	DAUGHTER	269.3
3	cmpd	3M006	4.9	3.8925	0.83262	down	FALSE	FALSE	BAS 2611072	782	ND0011713	NRK-0893155	2004-11-29	DAUGHTER	345.395
3	cmpd	3M007	5.23	4.2225	0.903209	FALSE	FALSE	FALSE	BAS 1109883	703	ND0011713	NRK-0893113	2004-11-29	DAUGHTER	267.24
3	cmpd	3M008	7.01	6.0025	1.28396	up	FALSE	FALSE	BAS 0763113	783	ND0011713	NRK-0893159	2004-11-29	DAUGHTER	323.367
3	cmpd	3M009	5.43	4.4225	0.945989	FALSE	FALSE	FALSE	BAS 1019962	704	ND0011713	NRK-0183094	2004-11-29	DAUGHTER	340.332
3	cmpd	3M010	4.73	3.7225	0.796257	down	FALSE	FALSE	BAS 0140092	784	ND0011713	NRK-0893165	2004-11-29	DAUGHTER	296.151
3	cmpd	3M011	3.87	2.8625	0.612299	down	FALSE	FALSE	BAS 0548415	705	ND0011713	NRK-0242924	2004-11-29	DAUGHTER	241.249
3	cmpd	3M012	5.52	4.5125	0.965241	FALSE	FALSE	FALSE	BAS 1120109	785	ND0011713	NRK-0211194	2004-11-29	DAUGHTER	233.177
3	cmpd	3M013	5.25	4.2425	0.907487	FALSE	FALSE	FALSE	BAS 0141345	706	ND0011713	NRK-0893127	2004-11-29	DAUGHTER	337.354
3	cmpd	3M014	5.36	4.3525	0.931016	FALSE	FALSE	FALSE	BAS 1993570	786	ND0011713	NRK-0893174	2004-11-29	DAUGHTER	288.256
3	cmpd	3M015	6.34	5.3325	1.14064	FALSE	FALSE	FALSE	BAS 0738211	707	ND0011713	NRK-0124149	2004-11-29	DAUGHTER	300.19
3	cmpd	3M016	5.58	4.5725	0.978075	FALSE	FALSE	FALSE	BAS 2258222	787	ND0011713	NRK-0893181	2004-11-29	DAUGHTER	348.375
3	cmpd	3M017	5.44	4.4325	0.948128	FALSE	FALSE	FALSE	BAS 0060241	708	ND0011713	NRK-0159182	2004-11-29	DAUGHTER	270.239
3	cmpd	3M018	4.84	3.8325	0.819786	down	FALSE	FALSE	BAS 0549074	788	ND0011713	NRK-0893187	2004-11-29	DAUGHTER	256.257
3	cmpd	3M019	4.59	3.5825	0.76631	down	FALSE	FALSE	BAS 1123230	709	ND0011713	NRK-0893138	2004-11-29	DAUGHTER	271.271
3	cmpd	3M020	5.58	4.5725	0.978075	FALSE	FALSE	FALSE	BAS 0762747	789	ND0011713	NRK-0232028	2004-11-29	DAUGHTER	282.251
3	cmpd	3M021	4.96	3.9525	0.845455	FALSE	FALSE	FALSE	BAS 0665571	710	ND0011713	NRK-0893145	2004-11-29	DAUGHTER	380.237
3	cmpd	3M022	5.06	4.0525	0.866845	FALSE	FALSE	FALSE	BAS 0728973	790	ND0011713	NRK-0893198	2004-11-29	DAUGHTER	293.317
3	WT	3M023	3.37	2.3625	0.505348	down	FALSE	FALSE				Control
3	K44A	3M024	10.86	9.8525	2.10749	up	hit	FALSE				Control
3	U2OS	3N001	1.06	0.0525	0.0112299	down	FALSE	hit				Control
3	WT dmso	3N002	5.69	4.6825	1.0016	FALSE	FALSE	FALSE				Control
3	cmpd	3N003	4.35	3.3425	0.714973	down	FALSE	FALSE	BAS 0586470	861	ND0011713	NRK-0124535	2004-11-29	DAUGHTER	260.245
3	cmpd	3N004	4.95	3.9425	0.843316	FALSE	FALSE	FALSE	BAS 1195317	941	ND0011713	NRK-0159712	2004-11-29	DAUGHTER	295.36
3	cmpd	3N005	5.43	4.4225	0.945989	FALSE	FALSE	FALSE	BAS 1885029	862	ND0011713	NRK-0893212	2004-11-29	DAUGHTER	338.81
3	cmpd	3N006	5.01	4.0025	0.85615	FALSE	FALSE	FALSE	BAS 0837906	942	ND0011713	NRK-0069202	2004-11-29	DAUGHTER	283.254
3	cmpd	3N007	5.53	4.5225	0.96738	FALSE	FALSE	FALSE	BAS 1170109	863	ND0011713	NRK-0347801	2004-11-29	DAUGHTER	296.234
3	cmpd	3N008	5.14	4.1325	0.883957	FALSE	FALSE	FALSE	BAS 0485006	943	ND0011713	NRK-0893266	2004-11-29	DAUGHTER	249.267
3	cmpd	3N009	5.47	4.4625	0.954545	FALSE	FALSE	FALSE	BAS 0693942	864	ND0011713	NRK-0194580	2004-11-29	DAUGHTER	319.314
3	cmpd	3N010	4.01	3.0025	0.642246	down	FALSE	FALSE	BAS 0463687	944	ND0011713	NRK-0239567	2004-11-29	DAUGHTER	264.279
3	cmpd	3N011	5.26	4.2525	0.909626	FALSE	FALSE	FALSE	BAS 1277241	865	ND0011713	NRK-0158802	2004-11-29	DAUGHTER	284.337
3	cmpd	3N012	5.48	4.4725	0.956684	FALSE	FALSE	FALSE	BAS 0803328	945	ND0011713	NRK-0893273	2004-11-29	DAUGHTER	288.366
3	cmpd	3N013	3.88	2.8725	0.614439	down	FALSE	FALSE	BAS 1279823	866	ND0011713	NRK-0893232	2004-11-29	DAUGHTER	334.393
3	cmpd	3N014	5.66	4.6525	0.995187	FALSE	FALSE	FALSE	BAS 1826347	946	ND0011713	NRK-0893278	2004-11-29	DAUGHTER	326.26
3	cmpd	3N015	5.51	4.5025	0.963102	FALSE	FALSE	FALSE	BAS 2517568	867	ND0011713	NRK-0893237	2004-11-29	DAUGHTER	314.293
3	cmpd	3N016	6.08	5.0725	1.08503	FALSE	FALSE	FALSE	BAS 0241527	947	ND0011713	NRK-0893282	2004-11-29	DAUGHTER	344.386
3	cmpd	3N017	4.85	3.8425	0.821925	down	FALSE	FALSE	BAS 0856737	868	ND0011713	NRK-0252522	2004-11-29	DAUGHTER	340.33
3	cmpd	3N018	5.04	4.0325	0.862567	FALSE	FALSE	FALSE	BAS 1167444	948	ND0011713	NRK-0893290	2004-11-29	DAUGHTER	294.305
3	cmpd	3N019	5.5	4.4925	0.960963	FALSE	FALSE	FALSE	BAS 2101569	869	ND0011713	NRK-0893249	2004-11-29	DAUGHTER	321.356
3	cmpd	3N020	5.45	4.4425	0.950267	FALSE	FALSE	FALSE	BAS 1520137	949	ND0011713	NRK-0893296	2004-11-29	DAUGHTER	286.326
3	cmpd	3N021	4.69	3.6825	0.787701	down	FALSE	FALSE	BAS 0791755	870	ND0011713	NRK-0893253	2004-11-29	DAUGHTER	325.363
3	cmpd	3N022	5.22	4.2125	0.90107	FALSE	FALSE	FALSE	BAS 0789141	950	ND0011713	NRK-0893302	2004-11-29	DAUGHTER	256.214
3	WT	3N023	4	2.9925	0.640107	down	FALSE	FALSE				Control
3	K44A	3N024	9.03	8.0225	1.71604	up	hit	FALSE				Control
3	U2OS	3O001	0.98	-0.0275	-0.00588235	down	FALSE	hit				Control
3	WT dmso	3O002	5.62	4.6125	0.986631	FALSE	FALSE	FALSE				Control
3	cmpd	3O003	4.79	3.7825	0.809091	down	FALSE	FALSE	BAS 0221425	711	ND0011713	NRK-0893100	2004-11-29	DAUGHTER	311.12
3	cmpd	3O004	5.07	4.0625	0.868984	FALSE	FALSE	FALSE	BAS 1247588	791	ND0011713	NRK-0893151	2004-11-29	DAUGHTER	340.358
3	cmpd	3O005	6.61	5.6025	1.1984	up	FALSE	FALSE	BAS 0667522	712	ND0011713	NRK-0893107	2004-11-29	DAUGHTER	292.378
3	cmpd	3O006	4.81	3.8025	0.813369	down	FALSE	FALSE	BAS 1190140	792	ND0011713	NRK-0893156	2004-11-29	DAUGHTER	310.347
3	cmpd	3O007	6.58	5.5725	1.19198	up	FALSE	FALSE	BAS 1520242	713	ND0011713	NRK-0893114	2004-11-29	DAUGHTER	290.702
3	cmpd	3O008	4.83	3.8225	0.817647	down	FALSE	FALSE	BAS 0805249	793	ND0011713	NRK-0275423	2004-11-29	DAUGHTER	233.223
3	cmpd	3O009	6.32	5.3125	1.13636	FALSE	FALSE	FALSE	BAS 0865741	714	ND0011713	NRK-0237752	2004-11-29	DAUGHTER	333.365
3	cmpd	3O010	5.21	4.2025	0.89893	FALSE	FALSE	FALSE	BAS 1400520	794	ND0011713	NRK-0893166	2004-11-29	DAUGHTER	341.382
3	cmpd	3O011	5.76	4.7525	1.01658	FALSE	FALSE	FALSE	BAS 0184935	715	ND0011713	NRK-0081552	2004-11-29	DAUGHTER	311.12
3	cmpd	3O012	5.45	4.4425	0.950267	FALSE	FALSE	FALSE	BAS 0915030	795	ND0011713	NRK-0893170	2004-11-29	DAUGHTER	260.247
3	cmpd	3O013	4.18	3.1725	0.67861	down	FALSE	FALSE	BAS 0549069	716	ND0011713	NRK-0893128	2004-11-29	DAUGHTER	240.257
3	cmpd	3O014	5.07	4.0625	0.868984	FALSE	FALSE	FALSE	BAS 0752705	796	ND0011713	NRK-0893175	2004-11-29	DAUGHTER	286.283
3	cmpd	3O015	2.49	1.4825	0.317112	down	FALSE	hit	BAS 0501219	717	ND0011713	NRK-0077600	2004-11-29	DAUGHTER	250.183
3	cmpd	3O016	2.69	1.6825	0.359893	down	FALSE	hit	BAS 0341607	797	ND0011713	NRK-0893182	2004-11-29	DAUGHTER	334.372
3	cmpd	3O017	5.05	4.0425	0.864706	FALSE	FALSE	FALSE	BAS 0501139	718	ND0011713	NRK-0124671	2004-11-29	DAUGHTER	316.739
3	cmpd	3O018	4.91	3.9025	0.834759	down	FALSE	FALSE	BAS 1369924	798	ND0011713	NRK-0277323	2004-11-29	DAUGHTER	325.429
3	cmpd	3O019	5.74	4.7325	1.0123	FALSE	FALSE	FALSE	BAS 0288203	719	ND0011713	NRK-0067294	2004-11-29	DAUGHTER	302.669
3	cmpd	3O020	5.41	4.4025	0.941711	FALSE	FALSE	FALSE	BAS 0368908	799	ND0011713	NRK-0083825	2004-11-29	DAUGHTER	272.256
3	cmpd	3O021	4.84	3.8325	0.819786	down	FALSE	FALSE	BAS 1411924	720	ND0011713	NRK-0893146	2004-11-29	DAUGHTER	342.37
3	cmpd	3O022	5.19	4.1825	0.894652	FALSE	FALSE	FALSE	BAS 0484952	800	ND0011713	NRK-0893199	2004-11-29	DAUGHTER	277.321
3	WT	3O023	3.48	2.4725	0.528877	down	FALSE	FALSE				Control
3	K44A	3O024	10.56	9.5525	2.04332	up	hit	FALSE				Control
3	U2OS	3P001	0.95	-0.0575	-0.0122995	down	FALSE	hit				Control
3	WT dmso	3P002	5.88	4.8725	1.04225	FALSE	FALSE	FALSE				Control
3	cmpd	3P003	5.2	4.1925	0.896791	FALSE	FALSE	FALSE	BAS 1173883	871	ND0011713	NRK-0893206	2004-11-29	DAUGHTER	327.338
3	cmpd	3P004	4.98	3.9725	0.849733	FALSE	FALSE	FALSE	BAS 1906506	951	ND0011713	NRK-0068825	2004-11-29	DAUGHTER	318.349
3	cmpd	3P005	5.2	4.1925	0.896791	FALSE	FALSE	FALSE	BAS 0620290	872	ND0011713	NRK-0078221	2004-11-29	DAUGHTER	303.315
3	cmpd	3P006	4.95	3.9425	0.843316	FALSE	FALSE	FALSE	BAS 0620500	952	ND0011713	NRK-0893263	2004-11-29	DAUGHTER	323.303
3	cmpd	3P007	6.54	5.5325	1.18342	up	FALSE	FALSE	BAS 0717859	873	ND0011713	NRK-0893218	2004-11-29	DAUGHTER	307.131
3	cmpd	3P008	5.74	4.7325	1.0123	FALSE	FALSE	FALSE	BAS 1293881	953	ND0011713	NRK-0893267	2004-11-29	DAUGHTER	270.283
3	cmpd	3P009	5.49	4.4825	0.958824	FALSE	FALSE	FALSE	BAS 0458285	874	ND0011713	NRK-0210807	2004-11-29	DAUGHTER	296.278
3	cmpd	3P010	6.07	5.0625	1.08289	FALSE	FALSE	FALSE	BAS 1044660	954	ND0011713	NRK-0893271	2004-11-29	DAUGHTER	298.297
3	cmpd	3P011	5.87	4.8625	1.04011	FALSE	FALSE	FALSE	BAS 0161954	875	ND0011713	NRK-0893227	2004-11-29	DAUGHTER	315.379
3	cmpd	3P012	5.77	4.7625	1.01872	FALSE	FALSE	FALSE	BAS 0804017	955	ND0011713	NRK-0893274	2004-11-29	DAUGHTER	282.251
3	cmpd	3P013	6.36	5.3525	1.14492	FALSE	FALSE	FALSE	BAS 1289878	876	ND0011713	NRK-0893233	2004-11-29	DAUGHTER	324.718
3	cmpd	3P014	7.25	6.2425	1.33529	up	hit	FALSE	BAS 1542575	956	ND0011713	NRK-0893279	2004-11-29	DAUGHTER	294.284
3	cmpd	3P015	4.99	3.9825	0.851872	FALSE	FALSE	FALSE	BAS 0208699	877	ND0011713	NRK-0310361	2004-11-29	DAUGHTER	246.267
3	cmpd	3P016	4.76	3.7525	0.802674	down	FALSE	FALSE	BAS 1255709	957	ND0011713	NRK-0893283	2004-11-29	DAUGHTER	336.384
3	cmpd	3P017	5.46	4.4525	0.952406	FALSE	FALSE	FALSE	BAS 0104995	878	ND0011713	NRK-0893243	2004-11-29	DAUGHTER	271.271
3	cmpd	3P018	5.27	4.2625	0.911765	FALSE	FALSE	FALSE	BAS 0135820	958	ND0011713	NRK-0156943	2004-11-29	DAUGHTER	338.314
3	cmpd	3P019	3.64	2.6325	0.563102	down	FALSE	FALSE	BAS 0853089	879	ND0011713	NRK-0310379	2004-11-29	DAUGHTER	301.254
3	cmpd	3P020	4.5	3.4925	0.747059	down	FALSE	FALSE	BAS 0297189	959	ND0011713	NRK-0337866	2004-11-29	DAUGHTER	269.256
3	cmpd	3P021	5.1	4.0925	0.875401	FALSE	FALSE	FALSE	BAS 2564974	880	ND0011713	NRK-0893254	2004-11-29	DAUGHTER	303.315
3	cmpd	3P022	7.43	6.4225	1.3738	up	hit	FALSE	BAS 0452688	960	ND0011713	NRK-0893303	2004-11-29	DAUGHTER	348.812
3	WT	3P023	3.95	2.9425	0.629412	down	FALSE	FALSE				Control
3	K44A	3P024	10.7	9.6925	2.07326	up	hit	FALSE				Control
4	U2OS	4A001	1.09	0.0825	0.0174211	down	FALSE	hit				Control
4	WT dmso	4A002	5.79	4.7825	1.0099	FALSE	FALSE	FALSE				Control
4	cmpd	4A003	4.92	3.9125	0.826185	down	FALSE	FALSE	BAS 0620502	961	ND0011717	NRK-0893304	2004-11-29	DAUGHTER	323.303
4	cmpd	4A004	4.92	3.9125	0.826185	down	FALSE	FALSE	BAS 1074286	1041	ND0011717	NRK-0893351	2004-11-29	DAUGHTER	293.318
4	cmpd	4A005	4.79	3.7825	0.798733	down	FALSE	FALSE	BAS 1129869	962	ND0011717	NRK-0893311	2004-11-29	DAUGHTER	293.256
4	cmpd	4A006	5.4	4.3925	0.927544	FALSE	FALSE	FALSE	BAS 0388165	1042	ND0011717	NRK-0063406	2004-11-29	DAUGHTER	287.654
4	cmpd	4A007	5.65	4.6425	0.980335	FALSE	FALSE	FALSE	BAS 0364496	963	ND0011717	NRK-0123090	2004-11-29	DAUGHTER	333.341
4	cmpd	4A008	5.5	4.4925	0.94866	FALSE	FALSE	FALSE	BAS 1019339	1043	ND0011717	NRK-0893360	2004-11-29	DAUGHTER	325.315
4	cmpd	4A009	5.33	4.3225	0.912762	FALSE	FALSE	FALSE	BAS 1508100	964	ND0011717	NRK-0893324	2004-11-29	DAUGHTER	232.235
4	cmpd	4A010	5.37	4.3625	0.921209	FALSE	FALSE	FALSE	BAS 0685806	1044	ND0011717	NRK-0071090	2004-11-29	DAUGHTER	260.202
4	cmpd	4A011	5.09	4.0825	0.862083	FALSE	FALSE	FALSE	BAS 2234029	965	ND0011717	NRK-0266126	2004-11-29	DAUGHTER	271.315
4	cmpd	4A012	5.82	4.8125	1.01623	FALSE	FALSE	FALSE	BAS 2818597	1045	ND0011717	NRK-0893370	2004-11-29	DAUGHTER	331.391
4	cmpd	4A013	5.48	4.4725	0.944437	FALSE	FALSE	FALSE	BAS 2243102	966	ND0011717	NRK-0219243	2004-11-29	DAUGHTER	329.418
4	cmpd	4A014	5.62	4.6125	0.974	FALSE	FALSE	FALSE	BAS 0858152	1046	ND0011717	NRK-0086747	2004-11-29	DAUGHTER	291.308
4	cmpd	4A015	4.5	3.4925	0.737495	down	FALSE	FALSE	BAS 0455321	967	ND0011717	NRK-0100521	2004-11-29	DAUGHTER	310.347
4	cmpd	4A016	5.43	4.4225	0.933879	FALSE	FALSE	FALSE	BAS 1269258	1047	ND0011717	NRK-0893383	2004-11-29	DAUGHTER	276.333
4	cmpd	4A017	5.27	4.2625	0.900092	FALSE	FALSE	FALSE	BAS 1405890	968	ND0011717	NRK-0211458	2004-11-29	DAUGHTER	267.283
4	cmpd	4A018	5.12	4.1125	0.868418	FALSE	FALSE	FALSE	BAS 2058471	1048	ND0011717	NRK-0229762	2004-11-29	DAUGHTER	288.342
4	cmpd	4A019	4.74	3.7325	0.788175	down	FALSE	FALSE	BAS 2593779	969	ND0011717	NRK-0893342	2004-11-29	DAUGHTER	315.751
4	cmpd	4A020	4.65	3.6425	0.76917	down	FALSE	FALSE	BAS 0253508	1049	ND0011717	NRK-0236085	2004-11-29	DAUGHTER	244.27
4	cmpd	4A021	5.31	4.3025	0.908539	FALSE	FALSE	FALSE	BAS 0167945	970	ND0011717	NRK-0081504	2004-11-29	DAUGHTER	283.282
4	cmpd	4A022	5.76	4.7525	1.00356	FALSE	FALSE	FALSE	BAS 0839461	1050	ND0011717	NRK-0247107	2004-11-29	DAUGHTER	276.288
4	WT	4A023	3.58	2.5725	0.543223	down	FALSE	FALSE				Control
4	K44A	4A024	9.4	8.3925	1.77221	up	hit	FALSE				Control
4	U2OS	4B001	1.11	0.1025	0.0216445	down	FALSE	hit				Control
4	WT dmso	4B002	6.02	5.0125	1.05847	FALSE	FALSE	FALSE				Control
4	cmpd	4B003	5.46	4.4525	0.940214	FALSE	FALSE	FALSE	BAS 1170427	1121	ND0011717	NRK-0893404	2004-11-29	DAUGHTER	332.31
4	cmpd	4B004	2.63	1.6225	0.342616	down	FALSE	hit	BAS 1178012	1201	ND0011717	NRK-0309914	2004-11-29	DAUGHTER	288.274
4	cmpd	4B005	4.24	3.2325	0.682592	down	FALSE	FALSE	BAS 0603981	1122	ND0011717	NRK-0116625	2004-11-29	DAUGHTER	333.451
4	cmpd	4B006	4.98	3.9725	0.838854	down	FALSE	FALSE	BAS 0447788	1202	ND0011717	NRK-0337137	2004-11-29	DAUGHTER	336.428
4	cmpd	4B007	6.98	5.9725	1.26119	up	FALSE	FALSE	BAS 1134268	1123	ND0011717	NRK-0893414	2004-11-29	DAUGHTER	262.265
4	cmpd	4B008	4.7	3.6925	0.779728	down	FALSE	FALSE	BAS 1357706	1203	ND0011717	NRK-0893456	2004-11-29	DAUGHTER	285.27
4	cmpd	4B009	4.82	3.8125	0.805068	down	FALSE	FALSE	BAS 0341164	1124	ND0011717	NRK-0236942	2004-11-29	DAUGHTER	240.257
4	cmpd	4B010	5.24	4.2325	0.893757	FALSE	FALSE	FALSE	BAS 0916228	1204	ND0011717	NRK-0277853	2004-11-29	DAUGHTER	265.313
4	cmpd	4B011	5.43	4.4225	0.933879	FALSE	FALSE	FALSE	BAS 1247488	1125	ND0011717	NRK-0274103	2004-11-29	DAUGHTER	378.288
4	cmpd	4B012	5.4	4.3925	0.927544	FALSE	FALSE	FALSE	BAS 0212743	1205	ND0011717	NRK-0893468	2004-11-29	DAUGHTER	267.236
4	cmpd	4B013	5.62	4.6125	0.974	FALSE	FALSE	FALSE	BAS 0463355	1126	ND0011717	NRK-0225094	2004-11-29	DAUGHTER	333.358
4	cmpd	4B014	5.35	4.3425	0.916986	FALSE	FALSE	FALSE	BAS 0394840	1206	ND0011717	NRK-0893473	2004-11-29	DAUGHTER	311.335
4	cmpd	4B015	5.46	4.4525	0.940214	FALSE	FALSE	FALSE	BAS 0599029	1127	ND0011717	NRK-0300332	2004-11-29	DAUGHTER	222.225
4	cmpd	4B016	4.74	3.7325	0.788175	down	FALSE	FALSE	BAS 0143281	1207	ND0011717	NRK-0226617	2004-11-29	DAUGHTER	290.276
4	cmpd	4B017	4.96	3.9525	0.834631	down	FALSE	FALSE	BAS 0805253	1128	ND0011717	NRK-0148901	2004-11-29	DAUGHTER	247.25
4	cmpd	4B018	5.39	4.3825	0.925432	FALSE	FALSE	FALSE	BAS 0853032	1208	ND0011717	NRK-0893483	2004-11-29	DAUGHTER	346.136
4	cmpd	4B019	5.65	4.6425	0.980335	FALSE	FALSE	FALSE	BAS 1126144	1129	ND0011717	NRK-0164503	2004-11-29	DAUGHTER	312.344
4	cmpd	4B020	5.6	4.5925	0.969777	FALSE	FALSE	FALSE	BAS 1313765	1209	ND0011717	NRK-0893488	2004-11-29	DAUGHTER	335.364
4	cmpd	4B021	4.99	3.9825	0.840966	down	FALSE	FALSE	BAS 1145287	1130	ND0011717	NRK-0120775	2004-11-29	DAUGHTER	271.271
4	cmpd	4B022	4.19	3.1825	0.672034	down	FALSE	FALSE	BAS 1555475	1210	ND0011717	NRK-0893495	2004-11-29	DAUGHTER	344.365
4	WT	4B023	3.73	2.7225	0.574898	down	FALSE	FALSE				Control
4	K44A	4B024	9.17	8.1625	1.72364	up	hit	FALSE				Control
4	U2OS	4C001	1.1	0.0925	0.0195328	down	FALSE	hit				Control
4	WT dmso	4C002	5.61	4.6025	0.971889	FALSE	FALSE	FALSE				Control
4	cmpd	4C003	4.44	3.4325	0.724825	down	FALSE	FALSE	BAS 0315408	971	ND0011717	NRK-0893305	2004-11-29	DAUGHTER	327.374
4	cmpd	4C004	5.39	4.3825	0.925432	FALSE	FALSE	FALSE	BAS 2066255	1051	ND0011717	NRK-0145282	2004-11-29	DAUGHTER	322.337
4	cmpd	4C005	4.12	3.1125	0.657252	down	FALSE	FALSE	BAS 0364019	972	ND0011717	NRK-0893312	2004-11-29	DAUGHTER	337.373
4	cmpd	4C006	5.1	4.0925	0.864194	FALSE	FALSE	FALSE	BAS 0804197	1052	ND0011717	NRK-0275429	2004-11-29	DAUGHTER	261.277
4	cmpd	4C007	4.55	3.5425	0.748053	down	FALSE	FALSE	BAS 0442675	973	ND0011717	NRK-0893317	2004-11-29	DAUGHTER	325.367
4	cmpd	4C008	5.01	4.0025	0.845189	down	FALSE	FALSE	BAS 1856329	1053	ND0011717	NRK-0893361	2004-11-29	DAUGHTER	244.246
4	cmpd	4C009	5.44	4.4325	0.93599	FALSE	FALSE	FALSE	BAS 0141301	974	ND0011717	NRK-0076204	2004-11-29	DAUGHTER	295.293
4	cmpd	4C010	4.54	3.5325	0.745942	down	FALSE	FALSE	BAS 0542737	1054	ND0011717	NRK-0123557	2004-11-29	DAUGHTER	283.254
4	cmpd	4C011	6.1	5.0925	1.07536	FALSE	FALSE	FALSE	BAS 0781212	975	ND0011717	NRK-0893329	2004-11-29	DAUGHTER	308.292
4	cmpd	4C012	5.52	4.5125	0.952884	FALSE	FALSE	FALSE	BAS 0620128	1055	ND0011717	NRK-0893371	2004-11-29	DAUGHTER	344.389
4	cmpd	4C013	5.48	4.4725	0.944437	FALSE	FALSE	FALSE	BAS 1531503	976	ND0011717	NRK-0893333	2004-11-29	DAUGHTER	323.343
4	cmpd	4C014	5.12	4.1125	0.868418	FALSE	FALSE	FALSE	BAS 0319147	1056	ND0011717	NRK-0893376	2004-11-29	DAUGHTER	337.33
4	cmpd	4C015	5.16	4.1525	0.876864	FALSE	FALSE	FALSE	BAS 0327262	977	ND0011717	NRK-0182198	2004-11-29	DAUGHTER	205.213
4	cmpd	4C016	4.54	3.5325	0.745942	down	FALSE	FALSE	BAS 0119406	1057	ND0011717	NRK-0893384	2004-11-29	DAUGHTER	273.241
4	cmpd	4C017	3.86	2.8525	0.602349	down	FALSE	FALSE	BAS 0595213	978	ND0011717	NRK-0893338	2004-11-29	DAUGHTER	303.7
4	cmpd	4C018	5.44	4.4325	0.93599	FALSE	FALSE	FALSE	BAS 2282099	1058	ND0011717	NRK-0216492	2004-11-29	DAUGHTER	277.321
4	cmpd	4C019	6.09	5.0825	1.07325	FALSE	FALSE	FALSE	BAS 1048210	979	ND0011717	NRK-0893343	2004-11-29	DAUGHTER	204.186
4	cmpd	4C020	4.85	3.8425	0.811403	down	FALSE	FALSE	BAS 0704371	1059	ND0011717	NRK-0893392	2004-11-29	DAUGHTER	329.35
4	cmpd	4C021	5.19	4.1825	0.883199	FALSE	FALSE	FALSE	BAS 1850109	980	ND0011717	NRK-0893346	2004-11-29	DAUGHTER	258.226
4	cmpd	4C022	5.39	4.3825	0.925432	FALSE	FALSE	FALSE	BAS 0413526	1060	ND0011717	NRK-0893398	2004-11-29	DAUGHTER	303.355
4	WT	4C023	3.93	2.9225	0.617131	down	FALSE	FALSE				Control
4	K44A	4C024	9.63	8.6225	1.82077	up	hit	FALSE				Control
4	U2OS	4D001	1.07	0.0625	0.0131978	down	FALSE	hit				Control
4	WT dmso	4D002	5.87	4.8625	1.02679	FALSE	FALSE	FALSE				Control
4	cmpd	4D003	5.12	4.1125	0.868418	FALSE	FALSE	FALSE	BAS 0330635	1131	ND0011717	NRK-0893405	2004-11-29	DAUGHTER	348.312
4	cmpd	4D004	4.36	3.3525	0.707932	down	FALSE	FALSE	BAS 1175910	1211	ND0011717	NRK-0893451	2004-11-29	DAUGHTER	288.341
4	cmpd	4D005	5.57	4.5625	0.963442	FALSE	FALSE	FALSE	BAS 1100186	1132	ND0011717	NRK-0135683	2004-11-29	DAUGHTER	325.362
4	cmpd	4D006	5.09	4.0825	0.862083	FALSE	FALSE	FALSE	BAS 0783285	1212	ND0011717	NRK-0091975	2004-11-29	DAUGHTER	294.665
4	cmpd	4D007	5.19	4.1825	0.883199	FALSE	FALSE	FALSE	BAS 0805373	1133	ND0011717	NRK-0250452	2004-11-29	DAUGHTER	247.25
4	cmpd	4D008	5.29	4.2825	0.904316	FALSE	FALSE	FALSE	BAS 1357755	1213	ND0011717	NRK-0893457	2004-11-29	DAUGHTER	346.359
4	cmpd	4D009	3.96	2.9525	0.623466	down	FALSE	FALSE	BAS 1952361	1134	ND0011717	NRK-0227284	2004-11-29	DAUGHTER	229.238
4	cmpd	4D010	6.78	5.7725	1.21895	up	FALSE	FALSE	BAS 0321668	1214	ND0011717	NRK-0893463	2004-11-29	DAUGHTER	341.363
4	cmpd	4D011	5.71	4.7025	0.993005	FALSE	FALSE	FALSE	BAS 1520413	1135	ND0011717	NRK-0256910	2004-11-29	DAUGHTER	301.294
4	cmpd	4D012	5.17	4.1625	0.878976	FALSE	FALSE	FALSE	BAS 0853045	1215	ND0011717	NRK-0893469	2004-11-29	DAUGHTER	339.299
4	cmpd	4D013	5.57	4.5625	0.963442	FALSE	FALSE	FALSE	BAS 1366731	1136	ND0011717	NRK-0893429	2004-11-29	DAUGHTER	303.31
4	cmpd	4D014	5.27	4.2625	0.900092	FALSE	FALSE	FALSE	BAS 0450480	1216	ND0011717	NRK-0893474	2004-11-29	DAUGHTER	253.256
4	cmpd	4D015	5.86	4.8525	1.02468	FALSE	FALSE	FALSE	BAS 2577667	1137	ND0011717	NRK-0893435	2004-11-29	DAUGHTER	333.359
4	cmpd	4D016	6.52	5.5125	1.16405	up	FALSE	FALSE	BAS 2517567	1217	ND0011717	NRK-0893479	2004-11-29	DAUGHTER	328.319
4	cmpd	4D017	4.72	3.7125	0.783951	down	FALSE	FALSE	BAS 0836329	1138	ND0011717	NRK-0893441	2004-11-29	DAUGHTER	322.38
4	cmpd	4D018	5.17	4.1625	0.878976	FALSE	FALSE	FALSE	BAS 0212734	1218	ND0011717	NRK-0893484	2004-11-29	DAUGHTER	313.306
4	cmpd	4D019	5.41	4.4025	0.929656	FALSE	FALSE	FALSE	BAS 1908772	1139	ND0011717	NRK-0893444	2004-11-29	DAUGHTER	325.319
4	cmpd	4D020	5.32	4.3125	0.910651	FALSE	FALSE	FALSE	BAS 0219350	1219	ND0011717	NRK-0893489	2004-11-29	DAUGHTER	341.159
4	cmpd	4D021	6.57	5.5625	1.17461	up	FALSE	FALSE	BAS 0885466	1140	ND0011717	NRK-0164847	2004-11-29	DAUGHTER	311.292
4	cmpd	4D022	5.27	4.2625	0.900092	FALSE	FALSE	FALSE	BAS 1356677	1220	ND0011717	NRK-0127597	2004-11-29	DAUGHTER	295.296
4	WT	4D023	3.88	2.8725	0.606573	down	FALSE	FALSE				Control
4	K44A	4D024	10.04	9.0325	1.90735	up	hit	FALSE				Control
4	U2OS	4E001	1.13	0.1225	0.0258678	down	FALSE	hit				Control
4	WT dmso	4E002	5.56	4.5525	0.96133	FALSE	FALSE	FALSE				Control
4	cmpd	4E003	5.1	4.0925	0.864194	FALSE	FALSE	FALSE	BAS 0643013	981	ND0011717	NRK-0893306	2004-11-29	DAUGHTER	326.343
4	cmpd	4E004	5.18	4.1725	0.881088	FALSE	FALSE	FALSE	BAS 0643972	1061	ND0011717	NRK-0273318	2004-11-29	DAUGHTER	285.298
4	cmpd	4E005	5.27	4.2625	0.900092	FALSE	FALSE	FALSE	BAS 0463506	982	ND0011717	NRK-0077944	2004-11-29	DAUGHTER	336.141
4	cmpd	4E006	5.62	4.6125	0.974	FALSE	FALSE	FALSE	BAS 1019262	1062	ND0011717	NRK-0893354	2004-11-29	DAUGHTER	329.734
4	cmpd	4E007	5.3	4.2925	0.906427	FALSE	FALSE	FALSE	BAS 0088316	983	ND0011717	NRK-0893318	2004-11-29	DAUGHTER	211.218
4	cmpd	4E008	5.75	4.7425	1.00145	FALSE	FALSE	FALSE	BAS 2504463	1063	ND0011717	NRK-0893362	2004-11-29	DAUGHTER	294.372
4	cmpd	4E009	5.09	4.0825	0.862083	FALSE	FALSE	FALSE	BAS 0439838	984	ND0011717	NRK-0893325	2004-11-29	DAUGHTER	312.43
4	cmpd	4E010	5.38	4.3725	0.923321	FALSE	FALSE	FALSE	BAS 0603811	1064	ND0011717	NRK-0893365	2004-11-29	DAUGHTER	309.319
4	cmpd	4E011	5.55	4.5425	0.959219	FALSE	FALSE	FALSE	BAS 0464000	985	ND0011717	NRK-0067590	2004-11-29	DAUGHTER	277.663
4	cmpd	4E012	4.6	3.5925	0.758612	down	FALSE	FALSE	BAS 0837941	1065	ND0011717	NRK-0183720	2004-11-29	DAUGHTER	293.317
4	cmpd	4E013	5.04	4.0325	0.851524	down	FALSE	FALSE	BAS 0781602	986	ND0011717	NRK-0088017	2004-11-29	DAUGHTER	321.31
4	cmpd	4E014	5.78	4.7725	1.00779	FALSE	FALSE	FALSE	BAS 0389385	1066	ND0011717	NRK-0893377	2004-11-29	DAUGHTER	223.253
4	cmpd	4E015	5.65	4.6425	0.980335	FALSE	FALSE	FALSE	BAS 1099962	987	ND0011717	NRK-0893336	2004-11-29	DAUGHTER	208.214
4	cmpd	4E016	5.63	4.6225	0.976112	FALSE	FALSE	FALSE	BAS 0448764	1067	ND0011717	NRK-0893385	2004-11-29	DAUGHTER	243.261
4	cmpd	4E017	5.18	4.1725	0.881088	FALSE	FALSE	FALSE	BAS 0932462	988	ND0011717	NRK-0893339	2004-11-29	DAUGHTER	309.276
4	cmpd	4E018	5.67	4.6625	0.984559	FALSE	FALSE	FALSE	BAS 1849700	1068	ND0011717	NRK-0893387	2004-11-29	DAUGHTER	309.708
4	cmpd	4E019	4.85	3.8425	0.811403	down	FALSE	FALSE	BAS 2139221	989	ND0011717	NRK-0893344	2004-11-29	DAUGHTER	314.341
4	cmpd	4E020	6.35	5.3425	1.12815	FALSE	FALSE	FALSE	BAS 0341140	1069	ND0011717	NRK-0375323	2004-11-29	DAUGHTER	295.293
4	cmpd	4E021	5.47	4.4625	0.942325	FALSE	FALSE	FALSE	BAS 0558070	990	ND0011717	NRK-0074725	2004-11-29	DAUGHTER	293.317
4	cmpd	4E022	5.06	4.0525	0.855748	FALSE	FALSE	FALSE	BAS 0513636	1070	ND0011717	NRK-0893399	2004-11-29	DAUGHTER	346.383
4	WT	4E023	3.79	2.7825	0.587568	down	FALSE	FALSE				Control
4	K44A	4E024	10.06	9.0525	1.91157	up	hit	FALSE				Control
4	U2OS	4F001	1.15	0.1425	0.0300911	down	FALSE	hit				Control
4	WT dmso	4F002	6.04	5.0325	1.06269	FALSE	FALSE	FALSE				Control
4	cmpd	4F003	5.35	4.3425	0.916986	FALSE	FALSE	FALSE	BAS 0555071	1141	ND0011717	NRK-0074641	2004-11-29	DAUGHTER	255.272
4	cmpd	4F004	5	3.9925	0.843078	down	FALSE	FALSE	BAS 1932858	1221	ND0011717	NRK-0014564	2004-11-29	DAUGHTER	306.338
4	cmpd	4F005	5.32	4.3125	0.910651	FALSE	FALSE	FALSE	BAS 0188221	1142	ND0011717	NRK-0893408	2004-11-29	DAUGHTER	275.257
4	cmpd	4F006	6.02	5.0125	1.05847	FALSE	FALSE	FALSE	BAS 0320933	1222	ND0011717	NRK-0341278	2004-11-29	DAUGHTER	319.357
4	cmpd	4F007	5.78	4.7725	1.00779	FALSE	FALSE	FALSE	BAS 0854418	1143	ND0011717	NRK-0893415	2004-11-29	DAUGHTER	276.331
4	cmpd	4F008	5.3	4.2925	0.906427	FALSE	FALSE	FALSE	BAS 0363336	1223	ND0011717	NRK-0893458	2004-11-29	DAUGHTER	306.314
4	cmpd	4F009	5.29	4.2825	0.904316	FALSE	FALSE	FALSE	BAS 0655467	1144	ND0011717	NRK-0893419	2004-11-29	DAUGHTER	309.319
4	cmpd	4F010	5.26	4.2525	0.897981	FALSE	FALSE	FALSE	BAS 0932161	1224	ND0011717	NRK-0303764	2004-11-29	DAUGHTER	326.331
4	cmpd	4F011	4.62	3.6125	0.762835	down	FALSE	FALSE	BAS 1816656	1145	ND0011717	NRK-0369078	2004-11-29	DAUGHTER	323.37
4	cmpd	4F012	5.91	4.9025	1.03524	FALSE	FALSE	FALSE	BAS 2303466	1225	ND0011717	NRK-0220519	2004-11-29	DAUGHTER	273.262
4	cmpd	4F013	6.22	5.2125	1.1007	FALSE	FALSE	FALSE	BAS 1191661	1146	ND0011717	NRK-0893430	2004-11-29	DAUGHTER	300.377
4	cmpd	4F014	5.34	4.3325	0.914874	FALSE	FALSE	FALSE	BAS 0084698	1226	ND0011717	NRK-0893475	2004-11-29	DAUGHTER	311.246
4	cmpd	4F015	5.57	4.5625	0.963442	FALSE	FALSE	FALSE	BAS 0266536	1147	ND0011717	NRK-0893436	2004-11-29	DAUGHTER	345.355
4	cmpd	4F016	5.14	4.1325	0.872641	FALSE	FALSE	FALSE	BAS 0715240	1227	ND0011717	NRK-0142804	2004-11-29	DAUGHTER	332.375
4	cmpd	4F017	5.94	4.9325	1.04157	FALSE	FALSE	FALSE	BAS 1267322	1148	ND0011717	NRK-0893442	2004-11-29	DAUGHTER	206.222
4	cmpd	4F018	5.13	4.1225	0.870529	FALSE	FALSE	FALSE	BAS 0327107	1228	ND0011717	NRK-0232590	2004-11-29	DAUGHTER	340.158
4	cmpd	4F019	5.62	4.6125	0.974	FALSE	FALSE	FALSE	BAS 2817868	1149	ND0011717	NRK-0893445	2004-11-29	DAUGHTER	339.37
4	cmpd	4F020	5.67	4.6625	0.984559	FALSE	FALSE	FALSE	BAS 1926901	1229	ND0011717	NRK-0893490	2004-11-29	DAUGHTER	335.336
4	cmpd	4F021	5.49	4.4825	0.946549	FALSE	FALSE	FALSE	BAS 0343703	1150	ND0011717	NRK-0286412	2004-11-29	DAUGHTER	303.315
4	cmpd	4F022	5.25	4.2425	0.895869	FALSE	FALSE	FALSE	BAS 0728510	1230	ND0011717	NRK-0280915	2004-11-29	DAUGHTER	316.284
4	WT	4F023	3.97	2.9625	0.625577	down	FALSE	FALSE				Control
4	K44A	4F024	11.2	10.1925	2.1523	up	hit	FALSE				Control
4	U2OS	4G001	0.89	-0.1175	-0.0248119	down	FALSE	hit				Control
4	WT dmso	4G002	5.34	4.3325	0.914874	FALSE	FALSE	FALSE				Control
4	cmpd	4G003	4.91	3.9025	0.824073	down	FALSE	FALSE	BAS 0435969	991	ND0011717	NRK-0893307	2004-11-29	DAUGHTER	268.318
4	cmpd	4G004	5.41	4.4025	0.929656	FALSE	FALSE	FALSE	BAS 2173929	1071	ND0011717	NRK-0141636	2004-11-29	DAUGHTER	299.325
4	cmpd	4G005	5.6	4.5925	0.969777	FALSE	FALSE	FALSE	BAS 1922742	992	ND0011717	NRK-0893313	2004-11-29	DAUGHTER	282.094
4	cmpd	4G006	5.55	4.5425	0.959219	FALSE	FALSE	FALSE	BAS 1316794	1072	ND0011717	NRK-0893355	2004-11-29	DAUGHTER	311.289
4	cmpd	4G007	5.9	4.8925	1.03313	FALSE	FALSE	FALSE	BAS 0219286	993	ND0011717	NRK-0893319	2004-11-29	DAUGHTER	305.284
4	cmpd	4G008	5.6	4.5925	0.969777	FALSE	FALSE	FALSE	BAS 0319007	1073	ND0011717	NRK-0120620	2004-11-29	DAUGHTER	253.208
4	cmpd	4G009	6.28	5.2725	1.11337	FALSE	FALSE	FALSE	BAS 0922278	994	ND0011717	NRK-0212284	2004-11-29	DAUGHTER	262.306
4	cmpd	4G010	4.87	3.8625	0.815626	down	FALSE	FALSE	BAS 1115013	1074	ND0011717	NRK-0893366	2004-11-29	DAUGHTER	345.352
4	cmpd	4G011	4.76	3.7525	0.792398	down	FALSE	FALSE	BAS 1065910	995	ND0011717	NRK-0893330	2004-11-29	DAUGHTER	334.772
4	cmpd	4G012	5.57	4.5625	0.963442	FALSE	FALSE	FALSE	BAS 0363430	1075	ND0011717	NRK-0893372	2004-11-29	DAUGHTER	296.321
4	cmpd	4G013	5.22	4.2125	0.889534	FALSE	FALSE	FALSE	BAS 0781181	996	ND0011717	NRK-0893334	2004-11-29	DAUGHTER	286.326
4	cmpd	4G014	5.65	4.6425	0.980335	FALSE	FALSE	FALSE	BAS 0643049	1076	ND0011717	NRK-0893378	2004-11-29	DAUGHTER	310.301
4	cmpd	4G015	5.71	4.7025	0.993005	FALSE	FALSE	FALSE	BAS 1048261	997	ND0011717	NRK-0248327	2004-11-29	DAUGHTER	232.199
4	cmpd	4G016	5.87	4.8625	1.02679	FALSE	FALSE	FALSE	BAS 0678373	1077	ND0011717	NRK-0893386	2004-11-29	DAUGHTER	310.371
4	cmpd	4G017	5.27	4.2625	0.900092	FALSE	FALSE	FALSE	BAS 0063003	998	ND0011717	NRK-0893340	2004-11-29	DAUGHTER	347.12
4	cmpd	4G018	6.04	5.0325	1.06269	FALSE	FALSE	FALSE	BAS 0715375	1078	ND0011717	NRK-0893388	2004-11-29	DAUGHTER	289.311
4	cmpd	4G019	5.61	4.6025	0.971889	FALSE	FALSE	FALSE	BAS 0932567	999	ND0011717	NRK-0233343	2004-11-29	DAUGHTER	270.24
4	cmpd	4G020	6.21	5.2025	1.09859	FALSE	FALSE	FALSE	BAS 0753500	1079	ND0011717	NRK-0893393	2004-11-29	DAUGHTER	315.324
4	cmpd	4G021	4.73	3.7225	0.786063	down	FALSE	FALSE	BAS 1278591	1000	ND0011717	NRK-0893347	2004-11-29	DAUGHTER	325.324
4	cmpd	4G022	4.96	3.9525	0.834631	down	FALSE	FALSE	BAS 0346617	1080	ND0011717	NRK-0893400	2004-11-29	DAUGHTER	213.235
4	WT	4G023	3.76	2.7525	0.581233	down	FALSE	FALSE				Control
4	K44A	4G024	9.73	8.7225	1.84189	up	hit	FALSE				Control
4	U2OS	4H001	1.1	0.0925	0.0195328	down	FALSE	hit				Control
4	WT dmso	4H002	5.95	4.9425	1.04368	FALSE	FALSE	FALSE				Control
4	cmpd	4H003	4.49	3.4825	0.735383	down	FALSE	FALSE	BAS 1947660	1151	ND0011717	NRK-0371421	2004-11-29	DAUGHTER	216.035
4	cmpd	4H004	4.02	3.0125	0.636136	down	FALSE	FALSE	BAS 2179281	1231	ND0011717	NRK-0342054	2004-11-29	DAUGHTER	340.397
4	cmpd	4H005	5.34	4.3325	0.914874	FALSE	FALSE	FALSE	BAS 1843270	1152	ND0011717	NRK-0893409	2004-11-29	DAUGHTER	295.296
4	cmpd	4H006	2.23	1.2225	0.25815	down	FALSE	hit	BAS 0018131	1232	ND0011717	NRK-0245840	2004-11-29	DAUGHTER	274.229
4	cmpd	4H007	5.42	4.4125	0.931767	FALSE	FALSE	FALSE	BAS 0287646	1153	ND0011717	NRK-0893416	2004-11-29	DAUGHTER	326.322
4	cmpd	4H008	5.41	4.4025	0.929656	FALSE	FALSE	FALSE	BAS 2818598	1233	ND0011717	NRK-0893459	2004-11-29	DAUGHTER	317.364
4	cmpd	4H009	5.79	4.7825	1.0099	FALSE	FALSE	FALSE	BAS 0332735	1154	ND0011717	NRK-0893420	2004-11-29	DAUGHTER	294.305
4	cmpd	4H010	5.29	4.2825	0.904316	FALSE	FALSE	FALSE	BAS 1045002	1234	ND0011717	NRK-0268396	2004-11-29	DAUGHTER	329.397
4	cmpd	4H011	5.05	4.0425	0.853636	FALSE	FALSE	FALSE	BAS 0572196	1155	ND0011717	NRK-0893425	2004-11-29	DAUGHTER	313.375
4	cmpd	4H012	5.36	4.3525	0.919097	FALSE	FALSE	FALSE	BAS 0119477	1235	ND0011717	NRK-0064826	2004-11-29	DAUGHTER	346.132
4	cmpd	4H013	5.79	4.7825	1.0099	FALSE	FALSE	FALSE	BAS 0608637	1156	ND0011717	NRK-0893431	2004-11-29	DAUGHTER	359.443
4	cmpd	4H014	5.13	4.1225	0.870529	FALSE	FALSE	FALSE	BAS 0293760	1236	ND0011717	NRK-0893476	2004-11-29	DAUGHTER	310.132
4	cmpd	4H015	5.33	4.3225	0.912762	FALSE	FALSE	FALSE	BAS 2255477	1157	ND0011717	NRK-0893437	2004-11-29	DAUGHTER	253.299
4	cmpd	4H016	5.34	4.3325	0.914874	FALSE	FALSE	FALSE	BAS 0334827	1237	ND0011717	NRK-0231294	2004-11-29	DAUGHTER	216.193
4	cmpd	4H017	6.16	5.1525	1.08803	FALSE	FALSE	FALSE	BAS 0829480	1158	ND0011717	NRK-0893443	2004-11-29	DAUGHTER	262.215
4	cmpd	4H018	6.14	5.1325	1.08381	FALSE	FALSE	FALSE	BAS 0605460	1238	ND0011717	NRK-0893485	2004-11-29	DAUGHTER	277.157
4	cmpd	4H019	5.52	4.5125	0.952884	FALSE	FALSE	FALSE	BAS 1355161	1159	ND0011717	NRK-0140297	2004-11-29	DAUGHTER	340.287
4	cmpd	4H020	5.79	4.7825	1.0099	FALSE	FALSE	FALSE	BAS 0621767	1239	ND0011717	NRK-0893491	2004-11-29	DAUGHTER	346.336
4	cmpd	4H021	5.29	4.2825	0.904316	FALSE	FALSE	FALSE	BAS 0853090	1160	ND0011717	NRK-0893448	2004-11-29	DAUGHTER	311.292
4	cmpd	4H022	5.39	4.3825	0.925432	FALSE	FALSE	FALSE	BAS 1399570	1240	ND0011717	NRK-0893496	2004-11-29	DAUGHTER	349.34
4	WT	4H023	4.1	3.0925	0.653029	down	FALSE	FALSE				Control
4	K44A	4H024	9.3	8.2925	1.75109	up	hit	FALSE				Control
4	U2OS	4I001	1.18	0.1725	0.036426	down	FALSE	hit				Control
4	WT dmso	4I002	6.16	5.1525	1.08803	FALSE	FALSE	FALSE				Control
4	cmpd	4I003	4.72	3.7125	0.783951	down	FALSE	FALSE	BAS 0802058	1001	ND0011717	NRK-0271390	2004-11-29	DAUGHTER	271.318
4	cmpd	4I004	5.56	4.5525	0.96133	FALSE	FALSE	FALSE	BAS 0226881	1081	ND0011717	NRK-0893352	2004-11-29	DAUGHTER	414.253
4	cmpd	4I005	4.48	3.4725	0.733272	down	FALSE	FALSE	BAS 1411015	1002	ND0011717	NRK-0145554	2004-11-29	DAUGHTER	346.789
4	cmpd	4I006	5.21	4.2025	0.887422	FALSE	FALSE	FALSE	BAS 0413378	1082	ND0011717	NRK-0893356	2004-11-29	DAUGHTER	275.305
4	cmpd	4I007	5.27	4.2625	0.900092	FALSE	FALSE	FALSE	BAS 1165435	1003	ND0011717	NRK-0893320	2004-11-29	DAUGHTER	305.331
4	cmpd	4I008	5.46	4.4525	0.940214	FALSE	FALSE	FALSE	BAS 1259432	1083	ND0011717	NRK-0893363	2004-11-29	DAUGHTER	337.306
4	cmpd	4I009	3.88	2.8725	0.606573	down	FALSE	FALSE	BAS 0268873	1004	ND0011717	NRK-0286987	2004-11-29	DAUGHTER	313.098
4	cmpd	4I010	5.84	4.8325	1.02046	FALSE	FALSE	FALSE	BAS 1292607	1084	ND0011717	NRK-0150190	2004-11-29	DAUGHTER	273.717
4	cmpd	4I011	4.99	3.9825	0.840966	down	FALSE	FALSE	BAS 1936470	1005	ND0011717	NRK-0211935	2004-11-29	DAUGHTER	247.207
4	cmpd	4I012	3.34	2.3325	0.492543	down	FALSE	hit	BAS 0499551	1085	ND0011717	NRK-0893373	2004-11-29	DAUGHTER	310.301
4	cmpd	4I013	6.08	5.0725	1.07114	FALSE	FALSE	FALSE	BAS 1121597	1006	ND0011717	NRK-0307730	2004-11-29	DAUGHTER	307.3
4	cmpd	4I014	5.4	4.3925	0.927544	FALSE	FALSE	FALSE	BAS 2174029	1086	ND0011717	NRK-0893379	2004-11-29	DAUGHTER	209.159
4	cmpd	4I015	5.6	4.5925	0.969777	FALSE	FALSE	FALSE	BAS 1849072	1007	ND0011717	NRK-0223051	2004-11-29	DAUGHTER	338.357
4	cmpd	4I016	5.79	4.7825	1.0099	FALSE	FALSE	FALSE	BAS 0541190	1087	ND0011717	NRK-0081659	2004-11-29	DAUGHTER	242.273
4	cmpd	4I017	5.31	4.3025	0.908539	FALSE	FALSE	FALSE	BAS 2242951	1008	ND0011717	NRK-0138962	2004-11-29	DAUGHTER	323.389
4	cmpd	4I018	5.6	4.5925	0.969777	FALSE	FALSE	FALSE	BAS 0431485	1088	ND0011717	NRK-0893389	2004-11-29	DAUGHTER	306.292
4	cmpd	4I019	5.32	4.3125	0.910651	FALSE	FALSE	FALSE	BAS 0668552	1009	ND0011717	NRK-0079080	2004-11-29	DAUGHTER	323.318
4	cmpd	4I020	5.93	4.9225	1.03946	FALSE	FALSE	FALSE	BAS 0018665	1089	ND0011717	NRK-0893394	2004-11-29	DAUGHTER	261.061
4	cmpd	4I021	5.86	4.8525	1.02468	FALSE	FALSE	FALSE	BAS 0012759	1010	ND0011717	NRK-0893348	2004-11-29	DAUGHTER	240.218
4	cmpd	4I022	5.63	4.6225	0.976112	FALSE	FALSE	FALSE	BAS 0478248	1090	ND0011717	NRK-0893401	2004-11-29	DAUGHTER	272.327
4	WT	4I023	4	2.9925	0.631912	down	FALSE	FALSE				Control
4	K44A	4I024	9.08	8.0725	1.70463	up	hit	FALSE				Control
4	U2OS	4J001	1.2	0.1925	0.0406493	down	FALSE	hit				Control
4	WT dmso	4J002	5.68	4.6725	0.98667	FALSE	FALSE	FALSE				Control
4	cmpd	4J003	5.12	4.1125	0.868418	FALSE	FALSE	FALSE	BAS 0708845	1161	ND0011717	NRK-0893406	2004-11-29	DAUGHTER	209.202
4	cmpd	4J004	4.89	3.8825	0.81985	down	FALSE	FALSE	BAS 1074127	1241	ND0011717	NRK-0893452	2004-11-29	DAUGHTER	398.238
4	cmpd	4J005	4.72	3.7125	0.783951	down	FALSE	FALSE	BAS 0623754	1162	ND0011717	NRK-0893410	2004-11-29	DAUGHTER	333.341
4	cmpd	4J006	5.32	4.3125	0.910651	FALSE	FALSE	FALSE	BAS 0629028	1242	ND0011717	NRK-0242679	2004-11-29	DAUGHTER	340.803
4	cmpd	4J007	5.57	4.5625	0.963442	FALSE	FALSE	FALSE	BAS 0280866	1163	ND0011717	NRK-0893417	2004-11-29	DAUGHTER	339.299
4	cmpd	4J008	5.04	4.0325	0.851524	down	FALSE	FALSE	BAS 1816628	1243	ND0011717	NRK-0893460	2004-11-29	DAUGHTER	320.342
4	cmpd	4J009	5.88	4.8725	1.0289	FALSE	FALSE	FALSE	BAS 0336974	1164	ND0011717	NRK-0893421	2004-11-29	DAUGHTER	270.24
4	cmpd	4J010	5.43	4.4225	0.933879	FALSE	FALSE	FALSE	BAS 0553098	1244	ND0011717	NRK-0893464	2004-11-29	DAUGHTER	309.344
4	cmpd	4J011	5.84	4.8325	1.02046	FALSE	FALSE	FALSE	BAS 0632415	1165	ND0011717	NRK-0893426	2004-11-29	DAUGHTER	252.18
4	cmpd	4J012	5.76	4.7525	1.00356	FALSE	FALSE	FALSE	BAS 2104803	1245	ND0011717	NRK-0340781	2004-11-29	DAUGHTER	319.407
4	cmpd	4J013	5.42	4.4125	0.931767	FALSE	FALSE	FALSE	BAS 0690380	1166	ND0011717	NRK-0893432	2004-11-29	DAUGHTER	249.219
4	cmpd	4J014	5.31	4.3025	0.908539	FALSE	FALSE	FALSE	BAS 0873084	1246	ND0011717	NRK-0238577	2004-11-29	DAUGHTER	299.708
4	cmpd	4J015	4.78	3.7725	0.796621	down	FALSE	FALSE	BAS 1409336	1167	ND0011717	NRK-0893438	2004-11-29	DAUGHTER	329.352
4	cmpd	4J016	5.3	4.2925	0.906427	FALSE	FALSE	FALSE	BAS 0704401	1247	ND0011717	NRK-0306998	2004-11-29	DAUGHTER	307.371
4	cmpd	4J017	5.09	4.0825	0.862083	FALSE	FALSE	FALSE	BAS 0734273	1168	ND0011717	NRK-0256590	2004-11-29	DAUGHTER	343.379
4	cmpd	4J018	5.44	4.4325	0.93599	FALSE	FALSE	FALSE	BAS 0502372	1248	ND0011717	NRK-0210749	2004-11-29	DAUGHTER	323.327
4	cmpd	4J019	3.97	2.9625	0.625577	down	FALSE	FALSE	BAS 2168890	1169	ND0011717	NRK-0893446	2004-11-29	DAUGHTER	374.661
4	cmpd	4J020	4.54	3.5325	0.745942	down	FALSE	FALSE	BAS 1555497	1249	ND0011717	NRK-0893492	2004-11-29	DAUGHTER	305.31
4	cmpd	4J021	5.23	4.2225	0.891646	FALSE	FALSE	FALSE	BAS 2296543	1170	ND0011717	NRK-0893449	2004-11-29	DAUGHTER	256.232
4	cmpd	4J022	5.85	4.8425	1.02257	FALSE	FALSE	FALSE	BAS 1205325	1250	ND0011717	NRK-0893497	2004-11-29	DAUGHTER	320.688
4	WT	4J023	3.99	2.9825	0.629801	down	FALSE	FALSE				Control
4	K44A	4J024	9.64	8.6325	1.82289	up	hit	FALSE				Control
4	U2OS	4K001	1.14	0.1325	0.0279794	down	FALSE	hit				Control
4	WT dmso	4K002	5.46	4.4525	0.940214	FALSE	FALSE	FALSE				Control
4	cmpd	4K003	4.55	3.5425	0.748053	down	FALSE	FALSE	BAS 0469625	1011	ND0011717	NRK-0893308	2004-11-29	DAUGHTER	329.332
4	cmpd	4K004	5.04	4.0325	0.851524	down	FALSE	FALSE	BAS 2175818	1091	ND0011717	NRK-0893353	2004-11-29	DAUGHTER	343.376
4	cmpd	4K005	4.98	3.9725	0.838854	down	FALSE	FALSE	BAS 0789459	1012	ND0011717	NRK-0893314	2004-11-29	DAUGHTER	308.295
4	cmpd	4K006	4.33	3.3225	0.701597	down	FALSE	FALSE	BAS 0111969	1092	ND0011717	NRK-0893357	2004-11-29	DAUGHTER	345.348
4	cmpd	4K007	5.34	4.3325	0.914874	FALSE	FALSE	FALSE	BAS 0624668	1013	ND0011717	NRK-0893321	2004-11-29	DAUGHTER	247.207
4	cmpd	4K008	5.5	4.4925	0.94866	FALSE	FALSE	FALSE	BAS 0569135	1093	ND0011717	NRK-0125921	2004-11-29	DAUGHTER	337.306
4	cmpd	4K009	5.44	4.4325	0.93599	FALSE	FALSE	FALSE	BAS 2799208	1014	ND0011717	NRK-0893326	2004-11-29	DAUGHTER	299.349
4	cmpd	4K010	5.36	4.3525	0.919097	FALSE	FALSE	FALSE	BAS 0101989	1094	ND0011717	NRK-0893367	2004-11-29	DAUGHTER	340.404
4	cmpd	4K011	5.55	4.5425	0.959219	FALSE	FALSE	FALSE	BAS 0119391	1015	ND0011717	NRK-0064486	2004-11-29	DAUGHTER	294.305
4	cmpd	4K012	5.82	4.8125	1.01623	FALSE	FALSE	FALSE	BAS 0336691	1095	ND0011717	NRK-0893374	2004-11-29	DAUGHTER	322.315
4	cmpd	4K013	5.18	4.1725	0.881088	FALSE	FALSE	FALSE	BAS 0161981	1016	ND0011717	NRK-0070709	2004-11-29	DAUGHTER	315.379
4	cmpd	4K014	5.46	4.4525	0.940214	FALSE	FALSE	FALSE	BAS 2174031	1096	ND0011717	NRK-0893380	2004-11-29	DAUGHTER	237.212
4	cmpd	4K015	4.98	3.9725	0.838854	down	FALSE	FALSE	BAS 1810113	1017	ND0011717	NRK-0213410	2004-11-29	DAUGHTER	276.333
4	cmpd	4K016	5.67	4.6625	0.984559	FALSE	FALSE	FALSE	BAS 0141215	1097	ND0011717	NRK-0182794	2004-11-29	DAUGHTER	308.331
4	cmpd	4K017	4.27	3.2625	0.688927	down	FALSE	FALSE	BAS 0854652	1018	ND0011717	NRK-0255782	2004-11-29	DAUGHTER	262.304
4	cmpd	4K018	5.32	4.3125	0.910651	FALSE	FALSE	FALSE	BAS 0554102	1098	ND0011717	NRK-0893390	2004-11-29	DAUGHTER	311.34
4	cmpd	4K019	5.37	4.3625	0.921209	FALSE	FALSE	FALSE	BAS 1259317	1019	ND0011717	NRK-0893345	2004-11-29	DAUGHTER	303.334
4	cmpd	4K020	5.48	4.4725	0.944437	FALSE	FALSE	FALSE	BAS 1189332	1099	ND0011717	NRK-0893395	2004-11-29	DAUGHTER	309.662
4	cmpd	4K021	5.25	4.2425	0.895869	FALSE	FALSE	FALSE	BAS 0255138	1020	ND0011717	NRK-0893349	2004-11-29	DAUGHTER	330.363
4	cmpd	4K022	5.51	4.5025	0.950772	FALSE	FALSE	FALSE	BAS 0084803	1100	ND0011717	NRK-0893402	2004-11-29	DAUGHTER	302.327
4	WT	4K023	4	2.9925	0.631912	down	FALSE	FALSE				Control
4	K44A	4K024	9.92	8.9125	1.88201	up	hit	FALSE				Control
4	U2OS	4L001	1.21	0.2025	0.042761	down	FALSE	hit				Control
4	WT dmso	4L002	5.59	4.5825	0.967665	FALSE	FALSE	FALSE				Control
4	cmpd	4L003	4.4	3.3925	0.716379	down	FALSE	FALSE	BAS 0489700	1171	ND0011717	NRK-0079961	2004-11-29	DAUGHTER	336.341
4	cmpd	4L004	4.81	3.8025	0.802956	down	FALSE	FALSE	BAS 2101328	1251	ND0011717	NRK-0152786	2004-11-29	DAUGHTER	301.294
4	cmpd	4L005	5.08	4.0725	0.859971	FALSE	FALSE	FALSE	BAS 0627236	1172	ND0011717	NRK-0893411	2004-11-29	DAUGHTER	346.383
4	cmpd	4L006	4.96	3.9525	0.834631	down	FALSE	FALSE	BAS 0853213	1252	ND0011717	NRK-0085945	2004-11-29	DAUGHTER	337.326
4	cmpd	4L007	5.7	4.6925	0.990893	FALSE	FALSE	FALSE	BAS 0763121	1173	ND0011717	NRK-0893418	2004-11-29	DAUGHTER	317.338
4	cmpd	4L008	3.92	2.9125	0.615019	down	FALSE	FALSE	BAS 0393360	1253	ND0011717	NRK-0893461	2004-11-29	DAUGHTER	277.321
4	cmpd	4L009	5.35	4.3425	0.916986	FALSE	FALSE	FALSE	BAS 0542001	1174	ND0011717	NRK-0893422	2004-11-29	DAUGHTER	306.338
4	cmpd	4L010	5.07	4.0625	0.857859	FALSE	FALSE	FALSE	BAS 0096292	1254	ND0011717	NRK-0893465	2004-11-29	DAUGHTER	237.253
4	cmpd	4L011	2.62	1.6125	0.340504	down	FALSE	hit	BAS 0226992	1175	ND0011717	NRK-0893427	2004-11-29	DAUGHTER	265.263
4	cmpd	4L012	4.49	3.4825	0.735383	down	FALSE	FALSE	BAS 2818525	1255	ND0011717	NRK-0893470	2004-11-29	DAUGHTER	298.404
4	cmpd	4L013	5.57	4.5625	0.963442	FALSE	FALSE	FALSE	BAS 0837929	1176	ND0011717	NRK-0080388	2004-11-29	DAUGHTER	307.3
4	cmpd	4L014	5.5	4.4925	0.94866	FALSE	FALSE	FALSE	BAS 0645631	1256	ND0011717	NRK-0893477	2004-11-29	DAUGHTER	298.336
4	cmpd	4L015	5.64	4.6325	0.978224	FALSE	FALSE	FALSE	BAS 0732877	1177	ND0011717	NRK-0893439	2004-11-29	DAUGHTER	324.288
4	cmpd	4L016	3.28	2.2725	0.479873	down	FALSE	hit	BAS 0655252	1257	ND0011717	NRK-0893480	2004-11-29	DAUGHTER	328.364
4	cmpd	4L017	5.91	4.9025	1.03524	FALSE	FALSE	FALSE	BAS 0135845	1178	ND0011717	NRK-0064008	2004-11-29	DAUGHTER	271.268
4	cmpd	4L018	6.04	5.0325	1.06269	FALSE	FALSE	FALSE	BAS 1236948	1258	ND0011717	NRK-0893486	2004-11-29	DAUGHTER	328.252
4	cmpd	4L019	5.03	4.0225	0.849413	down	FALSE	FALSE	BAS 0313098	1179	ND0011717	NRK-0091071	2004-11-29	DAUGHTER	325.243
4	cmpd	4L020	5.25	4.2425	0.895869	FALSE	FALSE	FALSE	BAS 1109935	1259	ND0011717	NRK-0893493	2004-11-29	DAUGHTER	283.325
4	cmpd	4L021	5.4	4.3925	0.927544	FALSE	FALSE	FALSE	BAS 0323535	1180	ND0011717	NRK-0246838	2004-11-29	DAUGHTER	332.356
4	cmpd	4L022	5.32	4.3125	0.910651	FALSE	FALSE	FALSE	BAS 1411014	1260	ND0011717	NRK-0893498	2004-11-29	DAUGHTER	326.371
4	WT	4L023	3.95	2.9425	0.621354	down	FALSE	FALSE				Control
4	K44A	4L024	9.64	8.6325	1.82289	up	hit	FALSE				Control
4	U2OS	4M001	1.17	0.1625	0.0343144	down	FALSE	hit				Control
4	WT dmso	4M002	5.95	4.9425	1.04368	FALSE	FALSE	FALSE				Control
4	cmpd	4M003	4.13	3.1225	0.659364	down	FALSE	FALSE	BAS 0656320	1021	ND0011717	NRK-0893309	2004-11-29	DAUGHTER	253.256
4	cmpd	4M004	4.59	3.5825	0.7565	down	FALSE	FALSE	BAS 0140183	1101	ND0011717	NRK-0063767	2004-11-29	DAUGHTER	303.157
4	cmpd	4M005	5.24	4.2325	0.893757	FALSE	FALSE	FALSE	BAS 1167174	1022	ND0011717	NRK-0893315	2004-11-29	DAUGHTER	306.315
4	cmpd	4M006	5.49	4.4825	0.946549	FALSE	FALSE	FALSE	BAS 1520193	1102	ND0011717	NRK-0893358	2004-11-29	DAUGHTER	270.283
4	cmpd	4M007	4.93	3.9225	0.828296	down	FALSE	FALSE	BAS 0762600	1023	ND0011717	NRK-0893322	2004-11-29	DAUGHTER	328.276
4	cmpd	4M008	4.94	3.9325	0.830408	down	FALSE	FALSE	BAS 1947675	1103	ND0011717	NRK-0076475	2004-11-29	DAUGHTER	272.212
4	cmpd	4M009	5.08	4.0725	0.859971	FALSE	FALSE	FALSE	BAS 2818344	1024	ND0011717	NRK-0893327	2004-11-29	DAUGHTER	285.365
4	cmpd	4M010	5.57	4.5625	0.963442	FALSE	FALSE	FALSE	BAS 1293730	1104	ND0011717	NRK-0893368	2004-11-29	DAUGHTER	258.244
4	cmpd	4M011	5.71	4.7025	0.993005	FALSE	FALSE	FALSE	BAS 2085703	1025	ND0011717	NRK-0893331	2004-11-29	DAUGHTER	312.366
4	cmpd	4M012	5.4	4.3925	0.927544	FALSE	FALSE	FALSE	BAS 1215365	1105	ND0011717	NRK-0893375	2004-11-29	DAUGHTER	346.386
4	cmpd	4M013	3.79	2.7825	0.587568	down	FALSE	FALSE	BAS 0781187	1026	ND0011717	NRK-0893335	2004-11-29	DAUGHTER	302.325
4	cmpd	4M014	5.25	4.2425	0.895869	FALSE	FALSE	FALSE	BAS 2802757	1106	ND0011717	NRK-0893381	2004-11-29	DAUGHTER	269.302
4	cmpd	4M015	5.51	4.5025	0.950772	FALSE	FALSE	FALSE	BAS 0920214	1027	ND0011717	NRK-0082699	2004-11-29	DAUGHTER	277.663
4	cmpd	4M016	5.74	4.7325	0.99934	FALSE	FALSE	FALSE	BAS 0401831	1107	ND0011717	NRK-0141394	2004-11-29	DAUGHTER	269.299
4	cmpd	4M017	5.32	4.3125	0.910651	FALSE	FALSE	FALSE	BAS 1129761	1028	ND0011717	NRK-0114299	2004-11-29	DAUGHTER	301.294
4	cmpd	4M018	5.15	4.1425	0.874753	FALSE	FALSE	FALSE	BAS 0781200	1108	ND0011717	NRK-0893391	2004-11-29	DAUGHTER	263.294
4	cmpd	4M019	4.99	3.9825	0.840966	down	FALSE	FALSE	BAS 0531982	1029	ND0011717	NRK-0348072	2004-11-29	DAUGHTER	330.32
4	cmpd	4M020	5.31	4.3025	0.908539	FALSE	FALSE	FALSE	BAS 0835014	1109	ND0011717	NRK-0893396	2004-11-29	DAUGHTER	297.348
4	cmpd	4M021	5.2	4.1925	0.885311	FALSE	FALSE	FALSE	BAS 0916137	1030	ND0011717	NRK-0271437	2004-11-29	DAUGHTER	301.344
4	cmpd	4M022	5.89	4.8825	1.03101	FALSE	FALSE	FALSE	BAS 0734703	1110	ND0011717	NRK-0127292	2004-11-29	DAUGHTER	224.261
4	WT	4M023	3.93	2.9225	0.617131	down	FALSE	FALSE				Control
4	K44A	4M024	10.78	9.7725	2.06361	up	hit	FALSE				Control
4	U2OS	4N001	1.12	0.1125	0.0237561	down	FALSE	hit				Control
4	WT dmso	4N002	5.57	4.5625	0.963442	FALSE	FALSE	FALSE				Control
4	cmpd	4N003	5.01	4.0025	0.845189	down	FALSE	FALSE	BAS 2819607	1181	ND0011717	NRK-0893407	2004-11-29	DAUGHTER	321.783
4	cmpd	4N004	4.94	3.9325	0.830408	down	FALSE	FALSE	BAS 0536555	1261	ND0011717	NRK-0893453	2004-11-29	DAUGHTER	206.155
4	cmpd	4N005	5.24	4.2325	0.893757	FALSE	FALSE	FALSE	BAS 1190135	1182	ND0011717	NRK-0893412	2004-11-29	DAUGHTER	279.249
4	cmpd	4N006	5.49	4.4825	0.946549	FALSE	FALSE	FALSE	BAS 0287642	1262	ND0011717	NRK-0893455	2004-11-29	DAUGHTER	298.269
4	cmpd	4N007	5.21	4.2025	0.887422	FALSE	FALSE	FALSE	BAS 0321473	1183	ND0011717	NRK-0239362	2004-11-29	DAUGHTER	332.356
4	cmpd	4N008	5.22	4.2125	0.889534	FALSE	FALSE	FALSE	BAS 0510789	1263	ND0011717	NRK-0893462	2004-11-29	DAUGHTER	292.373
4	cmpd	4N009	5.99	4.9825	1.05213	FALSE	FALSE	FALSE	AST 0435976	1184	ND0011717	NRK-0893423	2004-11-29	DAUGHTER	327.377
4	cmpd	4N010	5.81	4.8025	1.01412	FALSE	FALSE	FALSE	BAS 0342305	1264	ND0011717	NRK-0893466	2004-11-29	DAUGHTER	319.7
4	cmpd	4N011	5.34	4.3325	0.914874	FALSE	FALSE	FALSE	BAS 0226980	1185	ND0011717	NRK-0893428	2004-11-29	DAUGHTER	293.274
4	cmpd	4N012	5.07	4.0625	0.857859	FALSE	FALSE	FALSE	BAS 2819613	1265	ND0011717	NRK-0893471	2004-11-29	DAUGHTER	335.809
4	cmpd	4N013	5.47	4.4625	0.942325	FALSE	FALSE	FALSE	BAS 0100099	1186	ND0011717	NRK-0893433	2004-11-29	DAUGHTER	312.363
4	cmpd	4N014	4.89	3.8825	0.81985	down	FALSE	FALSE	BAS 0552776	1266	ND0011717	NRK-0211959	2004-11-29	DAUGHTER	295.289
4	cmpd	4N015	5.56	4.5525	0.96133	FALSE	FALSE	FALSE	BAS 0571440	1187	ND0011717	NRK-0255581	2004-11-29	DAUGHTER	294.329
4	cmpd	4N016	7.59	6.5825	1.39	up	hit	FALSE	BAS 1357738	1267	ND0011717	NRK-0893481	2004-11-29	DAUGHTER	312.277
4	cmpd	4N017	4.72	3.7125	0.783951	down	FALSE	FALSE	BAS 1307383	1188	ND0011717	NRK-0127328	2004-11-29	DAUGHTER	304.393
4	cmpd	4N018	5.25	4.2425	0.895869	FALSE	FALSE	FALSE	BAS 0853211	1268	ND0011717	NRK-0893487	2004-11-29	DAUGHTER	347.364
4	cmpd	4N019	5.46	4.4525	0.940214	FALSE	FALSE	FALSE	BAS 0414777	1189	ND0011717	NRK-0077442	2004-11-29	DAUGHTER	324.72
4	cmpd	4N020	3.6	2.5925	0.547446	down	FALSE	FALSE	BAS 1555380	1269	ND0011717	NRK-0893494	2004-11-29	DAUGHTER	335.403
4	cmpd	4N021	5.61	4.6025	0.971889	FALSE	FALSE	FALSE	BAS 0676400	1190	ND0011717	NRK-0248250	2004-11-29	DAUGHTER	276.343
4	cmpd	4N022	5.19	4.1825	0.883199	FALSE	FALSE	FALSE	BAS 0753498	1270	ND0011717	NRK-0141285	2004-11-29	DAUGHTER	285.298
4	WT	4N023	4.11	3.1025	0.655141	down	FALSE	FALSE				Control
4	K44A	4N024	9.39	8.3825	1.77009	up	hit	FALSE				Control
4	U2OS	4O001	1.05	0.0425	0.00897453	down	FALSE	hit				Control
4	WT dmso	4O002	5.62	4.6125	0.974	FALSE	FALSE	FALSE				Control
4	cmpd	4O003	4.21	3.2025	0.676257	down	FALSE	FALSE	BAS 1555794	1031	ND0011717	NRK-0893310	2004-11-29	DAUGHTER	309.366
4	cmpd	4O004	3.24	2.2325	0.471427	down	FALSE	hit	BAS 1228947	1111	ND0011717	NRK-0110062	2004-11-29	DAUGHTER	325.346
4	cmpd	4O005	4.99	3.9825	0.840966	down	FALSE	FALSE	BAS 1123235	1032	ND0011717	NRK-0893316	2004-11-29	DAUGHTER	296.321
4	cmpd	4O006	5.42	4.4125	0.931767	FALSE	FALSE	FALSE	BAS 0321786	1112	ND0011717	NRK-0893359	2004-11-29	DAUGHTER	294.288
4	cmpd	4O007	5.68	4.6725	0.98667	FALSE	FALSE	FALSE	BAS 0216049	1033	ND0011717	NRK-0893323	2004-11-29	DAUGHTER	321.31
4	cmpd	4O008	5.45	4.4425	0.938102	FALSE	FALSE	FALSE	BAS 0511001	1113	ND0011717	NRK-0893364	2004-11-29	DAUGHTER	339.755
4	cmpd	4O009	5.1	4.0925	0.864194	FALSE	FALSE	FALSE	BAS 2820789	1034	ND0011717	NRK-0893328	2004-11-29	DAUGHTER	330.402
4	cmpd	4O010	5.21	4.2025	0.887422	FALSE	FALSE	FALSE	BAS 1127714	1114	ND0011717	NRK-0893369	2004-11-29	DAUGHTER	312.362
4	cmpd	4O011	5.55	4.5425	0.959219	FALSE	FALSE	FALSE	BAS 0226989	1035	ND0011717	NRK-0893332	2004-11-29	DAUGHTER	265.263
4	cmpd	4O012	2.16	1.1525	0.243368	down	FALSE	hit	BAS 2101711	1115	ND0011717	NRK-0116254	2004-11-29	DAUGHTER	323.386
4	cmpd	4O013	6.4	5.3925	1.13871	FALSE	FALSE	FALSE	BAS 1100795	1036	ND0011717	NRK-0309386	2004-11-29	DAUGHTER	325.292
4	cmpd	4O014	4.59	3.5825	0.7565	down	FALSE	FALSE	BAS 0063071	1116	ND0011717	NRK-0893382	2004-11-29	DAUGHTER	276.289
4	cmpd	4O015	5.83	4.8225	1.01834	FALSE	FALSE	FALSE	BAS 2256069	1037	ND0011717	NRK-0893337	2004-11-29	DAUGHTER	282.294
4	cmpd	4O016	5.3	4.2925	0.906427	FALSE	FALSE	FALSE	BAS 0687140	1117	ND0011717	NRK-0121609	2004-11-29	DAUGHTER	344.16
4	cmpd	4O017	5.63	4.6225	0.976112	FALSE	FALSE	FALSE	BAS 2242623	1038	ND0011717	NRK-0893341	2004-11-29	DAUGHTER	304.273
4	cmpd	4O018	5.26	4.2525	0.897981	FALSE	FALSE	FALSE	BAS 0789772	1118	ND0011717	NRK-0196735	2004-11-29	DAUGHTER	304.282
4	cmpd	4O019	6.07	5.0625	1.06902	FALSE	FALSE	FALSE	BAS 0783379	1039	ND0011717	NRK-0144985	2004-11-29	DAUGHTER	291.69
4	cmpd	4O020	5.68	4.6725	0.98667	FALSE	FALSE	FALSE	BAS 2588772	1119	ND0011717	NRK-0893397	2004-11-29	DAUGHTER	312.37
4	cmpd	4O021	5.82	4.8125	1.01623	FALSE	FALSE	FALSE	BAS 0459878	1040	ND0011717	NRK-0893350	2004-11-29	DAUGHTER	367.31
4	cmpd	4O022	5.35	4.3425	0.916986	FALSE	FALSE	FALSE	BAS 0068572	1120	ND0011717	NRK-0893403	2004-11-29	DAUGHTER	261.707
4	WT	4O023	3.91	2.9025	0.612907	down	FALSE	FALSE				Control
4	K44A	4O024	11.55	10.5425	2.22621	up	hit	FALSE				Control
4	U2OS	4P001	0.97	-0.0375	-0.0079187	down	FALSE	hit				Control
4	WT dmso	4P002	5.68	4.6725	0.98667	FALSE	FALSE	FALSE				Control
4	cmpd	4P003	5.03	4.0225	0.849413	down	FALSE	FALSE	BAS 1019352	1191	ND0011717	NRK-0183458	2004-11-29	DAUGHTER	295.289
4	cmpd	4P004	5.54	4.5325	0.957107	FALSE	FALSE	FALSE	BAS 1900768	1271	ND0011717	NRK-0893454	2004-11-29	DAUGHTER	236.229
4	cmpd	4P005	4.72	3.7125	0.783951	down	FALSE	FALSE	BAS 0781249	1192	ND0011717	NRK-0893413	2004-11-29	DAUGHTER	266.295
4	cmpd	4P006	5.75	4.7425	1.00145	FALSE	FALSE	FALSE	BAS 0481604	1272	ND0011717	NRK-0243519	2004-11-29	DAUGHTER	310.351
4	cmpd	4P007	5.34	4.3325	0.914874	FALSE	FALSE	FALSE	BAS 0837921	1193	ND0011717	NRK-0080383	2004-11-29	DAUGHTER	293.317
4	cmpd	4P008	6.86	5.8525	1.23585	up	FALSE	FALSE	BAS 1039235	1273	ND0011717	NRK-0346992	2004-11-29	DAUGHTER	318.326
4	cmpd	4P009	4.86	3.8525	0.813515	down	FALSE	FALSE	BAS 0388241	1194	ND0011717	NRK-0893424	2004-11-29	DAUGHTER	230.653
4	cmpd	4P010	5.45	4.4425	0.938102	FALSE	FALSE	FALSE	BAS 2070103	1274	ND0011717	NRK-0893467	2004-11-29	DAUGHTER	287.338
4	cmpd	4P011	5.59	4.5825	0.967665	FALSE	FALSE	FALSE	BAS 0803293	1195	ND0011717	NRK-0090799	2004-11-29	DAUGHTER	344.386
4	cmpd	4P012	5.83	4.8225	1.01834	FALSE	FALSE	FALSE	BAS 1936233	1275	ND0011717	NRK-0893472	2004-11-29	DAUGHTER	320.727
4	cmpd	4P013	5.32	4.3125	0.910651	FALSE	FALSE	FALSE	BAS 0127165	1196	ND0011717	NRK-0893434	2004-11-29	DAUGHTER	311.742
4	cmpd	4P014	5.47	4.4625	0.942325	FALSE	FALSE	FALSE	BAS 0521220	1276	ND0011717	NRK-0893478	2004-11-29	DAUGHTER	321.327
4	cmpd	4P015	5.41	4.4025	0.929656	FALSE	FALSE	FALSE	BAS 0549007	1197	ND0011717	NRK-0893440	2004-11-29	DAUGHTER	232.28
4	cmpd	4P016	5.76	4.7525	1.00356	FALSE	FALSE	FALSE	BAS 1861070	1277	ND0011717	NRK-0893482	2004-11-29	DAUGHTER	297.266
4	cmpd	4P017	4.85	3.8425	0.811403	down	FALSE	FALSE	BAS 1114506	1198	ND0011717	NRK-0125168	2004-11-29	DAUGHTER	323.367
4	cmpd	4P018	5.8	4.7925	1.01201	FALSE	FALSE	FALSE	BAS 0752982	1278	ND0011717	NRK-0278612	2004-11-29	DAUGHTER	253.256
4	cmpd	4P019	5.06	4.0525	0.855748	FALSE	FALSE	FALSE	BAS 1128280	1199	ND0011717	NRK-0893447	2004-11-29	DAUGHTER	318.326
4	cmpd	4P020	5.72	4.7125	0.995117	FALSE	FALSE	FALSE	BAS 1173950	1279	ND0011717	NRK-0152721	2004-11-29	DAUGHTER	310.181
4	cmpd	4P021	5.21	4.2025	0.887422	FALSE	FALSE	FALSE	BAS 0017865	1200	ND0011717	NRK-0893450	2004-11-29	DAUGHTER	268.311
4	cmpd	4P022	5.63	4.6225	0.976112	FALSE	FALSE	FALSE	BAS 1064050	1280	ND0011717	NRK-0224675	2004-11-29	DAUGHTER	315.326
4	WT	4P023	3.75	2.7425	0.579121	down	FALSE	FALSE				Control
4	K44A	4P024	11.78	10.7725	2.27478	up	hit	FALSE				Control
5	U2OS	5A001	0.92	-0.0875	-0.0175813	down	FALSE	hit				Control
5	WT dmso	5A002	6.22	5.2125	1.04734	FALSE	FALSE	FALSE				Control
5	cmpd	5A003	4.94	3.9325	0.790154	down	FALSE	FALSE	BAS 1355131	1281	ND0011721	NRK-0256883	2004-11-29	DAUGHTER	323.346
5	cmpd	5A004	5.71	4.7025	0.94487	FALSE	FALSE	FALSE	BAS 0068583	1361	ND0011721	NRK-0893556	2004-11-29	DAUGHTER	257.288
5	cmpd	5A005	5.27	4.2625	0.856461	FALSE	FALSE	FALSE	BAS 0843330	1282	ND0011721	NRK-0125228	2004-11-29	DAUGHTER	269.295
5	cmpd	5A006	5.72	4.7125	0.946879	FALSE	FALSE	FALSE	BAS 0568910	1362	ND0011721	NRK-0241183	2004-11-29	DAUGHTER	311.289
5	cmpd	5A007	5.06	4.0525	0.814266	down	FALSE	FALSE	BAS 0402221	1283	ND0011721	NRK-0141379	2004-11-29	DAUGHTER	304.298
5	cmpd	5A008	3.3	2.2925	0.46063	down	FALSE	hit	BAS 1555498	1363	ND0011721	NRK-0893569	2004-11-29	DAUGHTER	321.377
5	cmpd	5A009	4.71	3.7025	0.743941	down	FALSE	FALSE	BAS 0563157	1284	ND0011721	NRK-0893512	2004-11-29	DAUGHTER	301.365
5	cmpd	5A010	5.57	4.5625	0.91674	FALSE	FALSE	FALSE	BAS 0588772	1364	ND0011721	NRK-0893575	2004-11-29	DAUGHTER	224.284
5	cmpd	5A011	4.92	3.9125	0.786136	down	FALSE	FALSE	BAS 0693262	1285	ND0011721	NRK-0893519	2004-11-29	DAUGHTER	275.26
5	cmpd	5A012	4.75	3.7425	0.751978	down	FALSE	FALSE	BAS 0916384	1365	ND0011721	NRK-0090034	2004-11-29	DAUGHTER	258.273
5	cmpd	5A013	5.54	4.5325	0.910712	FALSE	FALSE	FALSE	BAS 1076097	1286	ND0011721	NRK-0893525	2004-11-29	DAUGHTER	314.293
5	cmpd	5A014	5.77	4.7625	0.956926	FALSE	FALSE	FALSE	BAS 1520238	1366	ND0011721	NRK-0893586	2004-11-29	DAUGHTER	290.702
5	cmpd	5A015	5.19	4.1825	0.840387	FALSE	FALSE	FALSE	BAS 0439819	1287	ND0011721	NRK-0184619	2004-11-29	DAUGHTER	265.31
5	cmpd	5A016	5.55	4.5425	0.912721	FALSE	FALSE	FALSE	BAS 0485048	1367	ND0011721	NRK-0241497	2004-11-29	DAUGHTER	292.249
5	cmpd	5A017	4.89	3.8825	0.780108	down	FALSE	FALSE	BAS 2231313	1288	ND0011721	NRK-0893536	2004-11-29	DAUGHTER	331.391
5	cmpd	5A018	5.45	4.4425	0.892628	FALSE	FALSE	FALSE	BAS 0524096	1368	ND0011721	NRK-0067940	2004-11-29	DAUGHTER	239.23
5	cmpd	5A019	5.69	4.6825	0.940851	FALSE	FALSE	FALSE	BAS 1182627	1289	ND0011721	NRK-0343244	2004-11-29	DAUGHTER	287.292
5	cmpd	5A020	5.37	4.3625	0.876554	FALSE	FALSE	FALSE	BAS 1408769	1369	ND0011721	NRK-0893599	2004-11-29	DAUGHTER	272.299
5	cmpd	5A021	5.29	4.2825	0.86048	FALSE	FALSE	FALSE	BAS 1257986	1290	ND0011721	NRK-0893548	2004-11-29	DAUGHTER	314.723
5	cmpd	5A022	5.49	4.4825	0.900666	FALSE	FALSE	FALSE	BAS 0268911	1370	ND0011721	NRK-0285084	2004-11-29	DAUGHTER	202.213
5	WT	5A023	3.62	2.6125	0.524928	down	FALSE	FALSE				Control
5	K44A	5A024	8.3	7.2925	1.46528	up	hit	FALSE				Control
5	U2OS	5B001	0.97	-0.0375	-0.00753485	down	FALSE	hit				Control
5	WT dmso	5B002	5.77	4.7625	0.956926	FALSE	FALSE	FALSE				Control
5	cmpd	5B003	5.34	4.3325	0.870526	FALSE	FALSE	FALSE	BAS 1020032	1441	ND0011721	NRK-0065009	2004-11-29	DAUGHTER	335.271
5	cmpd	5B004	5.69	4.6825	0.940851	FALSE	FALSE	FALSE	BAS 1123283	1521	ND0011721	NRK-0893665	2004-11-29	DAUGHTER	301.254
5	cmpd	5B005	4.96	3.9525	0.794173	down	FALSE	FALSE	BAS 1543104	1442	ND0011721	NRK-0893615	2004-11-29	DAUGHTER	366.841
5	cmpd	5B006	5.24	4.2325	0.850433	FALSE	FALSE	FALSE	BAS 0382085	1522	ND0011721	NRK-0249223	2004-11-29	DAUGHTER	324.322
5	cmpd	5B007	5.58	4.5725	0.918749	FALSE	FALSE	FALSE	BAS 0933224	1443	ND0011721	NRK-0893621	2004-11-29	DAUGHTER	256.257
5	cmpd	5B008	5.65	4.6425	0.932814	FALSE	FALSE	FALSE	BAS 0644751	1523	ND0011721	NRK-0161195	2004-11-29	DAUGHTER	315.324
5	cmpd	5B009	5.75	4.7425	0.952907	FALSE	FALSE	FALSE	BAS 0336024	1444	ND0011721	NRK-0893628	2004-11-29	DAUGHTER	268.221
5	cmpd	5B010	5.63	4.6225	0.928796	FALSE	FALSE	FALSE	BAS 1255790	1524	ND0011721	NRK-0893681	2004-11-29	DAUGHTER	300.309
5	cmpd	5B011	6.07	5.0625	1.0172	FALSE	FALSE	FALSE	BAS 1188907	1445	ND0011721	NRK-0893633	2004-11-29	DAUGHTER	253.255
5	cmpd	5B012	5.43	4.4225	0.88861	FALSE	FALSE	FALSE	BAS 1052313	1525	ND0011721	NRK-0120909	2004-11-29	DAUGHTER	232.278
5	cmpd	5B013	5.7	4.6925	0.942861	FALSE	FALSE	FALSE	BAS 0642041	1446	ND0011721	NRK-0893639	2004-11-29	DAUGHTER	282.361
5	cmpd	5B014	5.68	4.6725	0.938842	FALSE	FALSE	FALSE	BAS 0402187	1526	ND0011721	NRK-0273317	2004-11-29	DAUGHTER	285.298
5	cmpd	5B015	4.99	3.9825	0.800201	down	FALSE	FALSE	BAS 0391305	1447	ND0011721	NRK-0893645	2004-11-29	DAUGHTER	273.291
5	cmpd	5B016	5.52	4.5125	0.906693	FALSE	FALSE	FALSE	BAS 0100876	1527	ND0011721	NRK-0157300	2004-11-29	DAUGHTER	312.234
5	cmpd	5B017	6.82	5.8125	1.1679	FALSE	FALSE	FALSE	BAS 0802056	1448	ND0011721	NRK-0271388	2004-11-29	DAUGHTER	255.318
5	cmpd	5B018	6.4	5.3925	1.08351	FALSE	FALSE	FALSE	BAS 0568734	1528	ND0011721	NRK-0893703	2004-11-29	DAUGHTER	275.284
5	cmpd	5B019	6.02	5.0125	1.00716	FALSE	FALSE	FALSE	BAS 1247128	1449	ND0011721	NRK-0893655	2004-11-29	DAUGHTER	294.303
5	cmpd	5B020	6.13	5.1225	1.02926	FALSE	FALSE	FALSE	BAS 1811219	1529	ND0011721	NRK-0263876	2004-11-29	DAUGHTER	301.322
5	cmpd	5B021	5.24	4.2325	0.850433	FALSE	FALSE	FALSE	BAS 2074973	1450	ND0011721	NRK-0137287	2004-11-29	DAUGHTER	342.37
5	cmpd	5B022	6.26	5.2525	1.05538	FALSE	FALSE	FALSE	BAS 0095328	1530	ND0011721	NRK-0893710	2004-11-29	DAUGHTER	304.365
5	WT	5B023	4.07	3.0625	0.615346	down	FALSE	FALSE				Control
5	K44A	5B024	9.44	8.4325	1.69434	up	hit	FALSE				Control
5	U2OS	5C001	0.92	-0.0875	-0.0175813	down	FALSE	hit				Control
5	WT dmso	5C002	5.66	4.6525	0.934824	FALSE	FALSE	FALSE				Control
5	cmpd	5C003	5.09	4.0825	0.820294	down	FALSE	FALSE	BAS 0805372	1291	ND0011721	NRK-0275428	2004-11-29	DAUGHTER	233.223
5	cmpd	5C004	5.39	4.3825	0.880573	FALSE	FALSE	FALSE	BAS 0068560	1371	ND0011721	NRK-0893557	2004-11-29	DAUGHTER	261.707
5	cmpd	5C005	6.61	5.6025	1.12571	FALSE	FALSE	FALSE	BAS 1123226	1292	ND0011721	NRK-0893501	2004-11-29	DAUGHTER	348.352
5	cmpd	5C006	5.02	4.0125	0.806229	down	FALSE	FALSE	BAS 1927094	1372	ND0011721	NRK-0893562	2004-11-29	DAUGHTER	341.382
5	cmpd	5C007	5.56	4.5525	0.914731	FALSE	FALSE	FALSE	BAS 2283643	1293	ND0011721	NRK-0893506	2004-11-29	DAUGHTER	324.377
5	cmpd	5C008	3.14	2.1325	0.428482	down	FALSE	hit	BAS 1247079	1373	ND0011721	NRK-0893570	2004-11-29	DAUGHTER	259.236
5	cmpd	5C009	5.71	4.7025	0.94487	FALSE	FALSE	FALSE	BAS 1541541	1294	ND0011721	NRK-0893513	2004-11-29	DAUGHTER	308.268
5	cmpd	5C010	5.87	4.8625	0.977019	FALSE	FALSE	FALSE	BAS 0135857	1374	ND0011721	NRK-0893576	2004-11-29	DAUGHTER	300.266
5	cmpd	5C011	5.42	4.4125	0.886601	FALSE	FALSE	FALSE	BAS 1861369	1295	ND0011721	NRK-0893520	2004-11-29	DAUGHTER	340.373
5	cmpd	5C012	5.24	4.2325	0.850433	FALSE	FALSE	FALSE	BAS 0138140	1375	ND0011721	NRK-0893581	2004-11-29	DAUGHTER	240.257
5	cmpd	5C013	4.9	3.8925	0.782117	down	FALSE	FALSE	BAS 0342285	1296	ND0011721	NRK-0077993	2004-11-29	DAUGHTER	274.702
5	cmpd	5C014	5.87	4.8625	0.977019	FALSE	FALSE	FALSE	BAS 0343200	1376	ND0011721	NRK-0893587	2004-11-29	DAUGHTER	339.102
5	cmpd	5C015	5.35	4.3425	0.872535	FALSE	FALSE	FALSE	BAS 1936322	1297	ND0011721	NRK-0893531	2004-11-29	DAUGHTER	298.336
5	cmpd	5C016	5.95	4.9425	0.993093	FALSE	FALSE	FALSE	BAS 1817088	1377	ND0011721	NRK-0893592	2004-11-29	DAUGHTER	288.256
5	cmpd	5C017	3.57	2.5625	0.514881	down	FALSE	FALSE	BAS 2136522	1298	ND0011721	NRK-0893537	2004-11-29	DAUGHTER	253.279
5	cmpd	5C018	5.3	4.2925	0.862489	FALSE	FALSE	FALSE	BAS 1173985	1378	ND0011721	NRK-0102753	2004-11-29	DAUGHTER	327.381
5	cmpd	5C019	5.2	4.1925	0.842396	FALSE	FALSE	FALSE	BAS 0480449	1299	ND0011721	NRK-0893542	2004-11-29	DAUGHTER	300.266
5	cmpd	5C020	5.29	4.2825	0.86048	FALSE	FALSE	FALSE	BAS 0850947	1379	ND0011721	NRK-0893600	2004-11-29	DAUGHTER	203.265
5	cmpd	5C021	4.7	3.6925	0.741931	down	FALSE	FALSE	BAS 2136413	1300	ND0011721	NRK-0893549	2004-11-29	DAUGHTER	282.277
5	cmpd	5C022	4.18	3.1725	0.637448	down	FALSE	FALSE	BAS 0534107	1380	ND0011721	NRK-0893604	2004-11-29	DAUGHTER	221.234
5	WT	5C023	3.55	2.5425	0.510863	down	FALSE	FALSE				Control
5	K44A	5C024	8.67	7.6625	1.53962	up	hit	FALSE				Control
5	U2OS	5D001	1.07	0.0625	0.0125581	down	FALSE	hit				Control
5	WT dmso	5D002	5.94	4.9325	0.991084	FALSE	FALSE	FALSE				Control
5	cmpd	5D003	5.46	4.4525	0.894638	FALSE	FALSE	FALSE	BAS 1020020	1451	ND0011721	NRK-0893610	2004-11-29	DAUGHTER	308.263
5	cmpd	5D004	5.35	4.3425	0.872535	FALSE	FALSE	FALSE	BAS 0337536	1531	ND0011721	NRK-0893666	2004-11-29	DAUGHTER	264.262
5	cmpd	5D005	5.73	4.7225	0.948889	FALSE	FALSE	FALSE	BAS 0633671	1452	ND0011721	NRK-0893616	2004-11-29	DAUGHTER	204.186
5	cmpd	5D006	6.31	5.3025	1.06543	FALSE	FALSE	FALSE	BAS 0624461	1532	ND0011721	NRK-0133089	2004-11-29	DAUGHTER	313.737
5	cmpd	5D007	5.82	4.8125	0.966972	FALSE	FALSE	FALSE	BAS 1568275	1453	ND0011721	NRK-0893622	2004-11-29	DAUGHTER	299.306
5	cmpd	5D008	5.25	4.2425	0.852443	FALSE	FALSE	FALSE	BAS 1156592	1533	ND0011721	NRK-0893676	2004-11-29	DAUGHTER	327.292
5	cmpd	5D009	5.04	4.0325	0.810247	down	FALSE	FALSE	BAS 0871937	1454	ND0011721	NRK-0126267	2004-11-29	DAUGHTER	332.399
5	cmpd	5D010	5.15	4.1425	0.83235	FALSE	FALSE	FALSE	BAS 0780425	1534	ND0011721	NRK-0893682	2004-11-29	DAUGHTER	298.292
5	cmpd	5D011	5.77	4.7625	0.956926	FALSE	FALSE	FALSE	BAS 2559475	1455	ND0011721	NRK-0893634	2004-11-29	DAUGHTER	349.358
5	cmpd	5D012	5.37	4.3625	0.876554	FALSE	FALSE	FALSE	BAS 1403329	1535	ND0011721	NRK-0893688	2004-11-29	DAUGHTER	316.379
5	cmpd	5D013	5.36	4.3525	0.874545	FALSE	FALSE	FALSE	BAS 0844314	1456	ND0011721	NRK-0893640	2004-11-29	DAUGHTER	299.238
5	cmpd	5D014	5.4	4.3925	0.882582	FALSE	FALSE	FALSE	BAS 0391067	1536	ND0011721	NRK-0893693	2004-11-29	DAUGHTER	326.131
5	cmpd	5D015	5.4	4.3925	0.882582	FALSE	FALSE	FALSE	BAS 1123282	1457	ND0011721	NRK-0893646	2004-11-29	DAUGHTER	302.239
5	cmpd	5D016	5.39	4.3825	0.880573	FALSE	FALSE	FALSE	BAS 1981937	1537	ND0011721	NRK-0342185	2004-11-29	DAUGHTER	324.337
5	cmpd	5D017	2.41	1.4025	0.281803	down	FALSE	hit	BAS 0631644	1458	ND0011721	NRK-0893651	2004-11-29	DAUGHTER	303.318
5	cmpd	5D018	6.24	5.2325	1.05136	FALSE	FALSE	FALSE	BAS 0219249	1538	ND0011721	NRK-0893704	2004-11-29	DAUGHTER	264.279
5	cmpd	5D019	5	3.9925	0.80221	down	FALSE	FALSE	BAS 1842635	1459	ND0011721	NRK-0893656	2004-11-29	DAUGHTER	342.437
5	cmpd	5D020	5.06	4.0525	0.814266	down	FALSE	FALSE	BAS 0435890	1539	ND0011721	NRK-0253568	2004-11-29	DAUGHTER	346.337
5	cmpd	5D021	5.19	4.1825	0.840387	FALSE	FALSE	FALSE	BAS 0728650	1460	ND0011721	NRK-0344852	2004-11-29	DAUGHTER	312.32
5	cmpd	5D022	5.57	4.5625	0.91674	FALSE	FALSE	FALSE	BAS 1400644	1540	ND0011721	NRK-0893711	2004-11-29	DAUGHTER	262.285
5	WT	5D023	3.68	2.6725	0.536984	down	FALSE	FALSE				Control
5	K44A	5D024	9.46	8.4525	1.69835	up	hit	FALSE				Control
5	U2OS	5E001	0.98	-0.0275	-0.00552556	down	FALSE	hit				Control
5	WT dmso	5E002	5.62	4.6125	0.926786	FALSE	FALSE	FALSE				Control
5	cmpd	5E003	4.79	3.7825	0.760015	down	FALSE	FALSE	BAS 0731170	1301	ND0011721	NRK-0893499	2004-11-29	DAUGHTER	334.168
5	cmpd	5E004	5.7	4.6925	0.942861	FALSE	FALSE	FALSE	BAS 0068509	1381	ND0011721	NRK-0893558	2004-11-29	DAUGHTER	296.151
5	cmpd	5E005	5.56	4.5525	0.914731	FALSE	FALSE	FALSE	BAS 2256356	1302	ND0011721	NRK-0893502	2004-11-29	DAUGHTER	308.329
5	cmpd	5E006	4.99	3.9825	0.800201	down	FALSE	FALSE	BAS 1176011	1382	ND0011721	NRK-0893563	2004-11-29	DAUGHTER	306.317
5	cmpd	5E007	4.99	3.9825	0.800201	down	FALSE	FALSE	BAS 0323528	1303	ND0011721	NRK-0893507	2004-11-29	DAUGHTER	331.301
5	cmpd	5E008	6.15	5.1425	1.03328	FALSE	FALSE	FALSE	BAS 0137553	1383	ND0011721	NRK-0893571	2004-11-29	DAUGHTER	289.763
5	cmpd	5E009	4.85	3.8425	0.772071	down	FALSE	FALSE	BAS 2257568	1304	ND0011721	NRK-0893514	2004-11-29	DAUGHTER	308.329
5	cmpd	5E010	5.82	4.8125	0.966972	FALSE	FALSE	FALSE	BAS 0481894	1384	ND0011721	NRK-0893577	2004-11-29	DAUGHTER	336.727
5	cmpd	5E011	5.39	4.3825	0.880573	FALSE	FALSE	FALSE	BAS 0161952	1305	ND0011721	NRK-0121451	2004-11-29	DAUGHTER	239.256
5	cmpd	5E012	5.06	4.0525	0.814266	down	FALSE	FALSE	BAS 0666461	1385	ND0011721	NRK-0893582	2004-11-29	DAUGHTER	345.398
5	cmpd	5E013	5.87	4.8625	0.977019	FALSE	FALSE	FALSE	BAS 0710027	1306	ND0011721	NRK-0893526	2004-11-29	DAUGHTER	334.376
5	cmpd	5E014	6.11	5.1025	1.02524	FALSE	FALSE	FALSE	BAS 2231758	1386	ND0011721	NRK-0893588	2004-11-29	DAUGHTER	276.312
5	cmpd	5E015	6.06	5.0525	1.0152	FALSE	FALSE	FALSE	BAS 0366792	1307	ND0011721	NRK-0893532	2004-11-29	DAUGHTER	272.299
5	cmpd	5E016	5.56	4.5525	0.914731	FALSE	FALSE	FALSE	BAS 0859848	1387	ND0011721	NRK-0063635	2004-11-29	DAUGHTER	329.332
5	cmpd	5E017	5.62	4.6125	0.926786	FALSE	FALSE	FALSE	BAS 1373494	1308	ND0011721	NRK-0893538	2004-11-29	DAUGHTER	338.381
5	cmpd	5E018	5.09	4.0825	0.820294	down	FALSE	FALSE	BAS 1251496	1388	ND0011721	NRK-0211137	2004-11-29	DAUGHTER	349.38
5	cmpd	5E019	5.84	4.8325	0.970991	FALSE	FALSE	FALSE	BAS 0654452	1309	ND0011721	NRK-0893543	2004-11-29	DAUGHTER	300.266
5	cmpd	5E020	5.99	4.9825	1.00113	FALSE	FALSE	FALSE	BAS 0257556	1389	ND0011721	NRK-0136064	2004-11-29	DAUGHTER	342.391
5	cmpd	5E021	4.92	3.9125	0.786136	down	FALSE	FALSE	BAS 2136414	1310	ND0011721	NRK-0893550	2004-11-29	DAUGHTER	296.304
5	cmpd	5E022	5.44	4.4325	0.890619	FALSE	FALSE	FALSE	BAS 0436697	1390	ND0011721	NRK-0893605	2004-11-29	DAUGHTER	312.324
5	WT	5E023	3.66	2.6525	0.532965	down	FALSE	FALSE				Control
5	K44A	5E024	10.93	9.9225	1.99372	up	hit	FALSE				Control
5	U2OS	5F001	1.14	0.1325	0.0266231	down	FALSE	hit				Control
5	WT dmso	5F002	6.02	5.0125	1.00716	FALSE	FALSE	FALSE				Control
5	cmpd	5F003	5.43	4.4225	0.88861	FALSE	FALSE	FALSE	BAS 0095227	1461	ND0011721	NRK-0893611	2004-11-29	DAUGHTER	279.273
5	cmpd	5F004	3.24	2.2325	0.448575	down	FALSE	hit	BAS 1555950	1541	ND0011721	NRK-0893667	2004-11-29	DAUGHTER	347.414
5	cmpd	5F005	5.4	4.3925	0.882582	FALSE	FALSE	FALSE	BAS 2801030	1462	ND0011721	NRK-0179225	2004-11-29	DAUGHTER	245.32
5	cmpd	5F006	4.5	3.4925	0.701746	down	FALSE	FALSE	BAS 1555485	1542	ND0011721	NRK-0893671	2004-11-29	DAUGHTER	318.327
5	cmpd	5F007	6.15	5.1425	1.03328	FALSE	FALSE	FALSE	BAS 0463953	1463	ND0011721	NRK-0893623	2004-11-29	DAUGHTER	247.21
5	cmpd	5F008	5.84	4.8325	0.970991	FALSE	FALSE	FALSE	BAS 1540935	1543	ND0011721	NRK-0893677	2004-11-29	DAUGHTER	288.323
5	cmpd	5F009	5.38	4.3725	0.878563	FALSE	FALSE	FALSE	BAS 0127288	1464	ND0011721	NRK-0893629	2004-11-29	DAUGHTER	310.368
5	cmpd	5F010	5.58	4.5725	0.918749	FALSE	FALSE	FALSE	BAS 0733028	1544	ND0011721	NRK-0893683	2004-11-29	DAUGHTER	284.265
5	cmpd	5F011	5.11	4.1025	0.824312	FALSE	FALSE	FALSE	BAS 2288206	1465	ND0011721	NRK-0893635	2004-11-29	DAUGHTER	315.369
5	cmpd	5F012	5.98	4.9725	0.999121	FALSE	FALSE	FALSE	BAS 0337432	1545	ND0011721	NRK-0893689	2004-11-29	DAUGHTER	238.241
5	cmpd	5F013	5.65	4.6425	0.932814	FALSE	FALSE	FALSE	BAS 0729064	1466	ND0011721	NRK-0893641	2004-11-29	DAUGHTER	339.345
5	cmpd	5F014	5.36	4.3525	0.874545	FALSE	FALSE	FALSE	BAS 0541356	1546	ND0011721	NRK-0893694	2004-11-29	DAUGHTER	300.266
5	cmpd	5F015	6.44	5.4325	1.09155	FALSE	FALSE	FALSE	BAS 0624606	1467	ND0011721	NRK-0274224	2004-11-29	DAUGHTER	346.383
5	cmpd	5F016	2.79	1.7825	0.358156	down	FALSE	hit	BAS 1041671	1547	ND0011721	NRK-0893698	2004-11-29	DAUGHTER	245.258
5	cmpd	5F017	5.51	4.5025	0.904684	FALSE	FALSE	FALSE	BAS 0216771	1468	ND0011721	NRK-0893652	2004-11-29	DAUGHTER	323.37
5	cmpd	5F018	5.85	4.8425	0.973	FALSE	FALSE	FALSE	BAS 0485014	1548	ND0011721	NRK-0893705	2004-11-29	DAUGHTER	332.353
5	cmpd	5F019	5.58	4.5725	0.918749	FALSE	FALSE	FALSE	BAS 1377668	1469	ND0011721	NRK-0893657	2004-11-29	DAUGHTER	267.283
5	cmpd	5F020	9.07	8.0625	1.61999	up	hit	FALSE	BAS 0458276	1549	ND0011721	NRK-0250535	2004-11-29	DAUGHTER	333.405
5	cmpd	5F021	6.08	5.0725	1.01921	FALSE	FALSE	FALSE	BAS 0599311	1470	ND0011721	NRK-0893661	2004-11-29	DAUGHTER	326.374
5	cmpd	5F022	5.42	4.4125	0.886601	FALSE	FALSE	FALSE	BAS 2225094	1550	ND0011721	NRK-0893712	2004-11-29	DAUGHTER	326.347
5	WT	5F023	3.96	2.9525	0.593244	down	FALSE	FALSE				Control
5	K44A	5F024	11.05	10.0425	2.01783	up	hit	FALSE				Control
5	U2OS	5G001	1.01	0.0025	0.000502323	down	FALSE	hit				Control
5	WT dmso	5G002	5.39	4.3825	0.880573	FALSE	FALSE	FALSE				Control
5	cmpd	5G003	5.55	4.5425	0.912721	FALSE	FALSE	FALSE	BAS 0416345	1311	ND0011721	NRK-0182536	2004-11-29	DAUGHTER	276.288
5	cmpd	5G004	5.4	4.3925	0.882582	FALSE	FALSE	FALSE	BAS 0528848	1391	ND0011721	NRK-0893559	2004-11-29	DAUGHTER	326.576
5	cmpd	5G005	4.87	3.8625	0.776089	down	FALSE	FALSE	BAS 2072211	1312	ND0011721	NRK-0893503	2004-11-29	DAUGHTER	347.316
5	cmpd	5G006	4.87	3.8625	0.776089	down	FALSE	FALSE	BAS 1289887	1392	ND0011721	NRK-0893564	2004-11-29	DAUGHTER	341.32
5	cmpd	5G007	5.42	4.4125	0.886601	FALSE	FALSE	FALSE	BAS 2085088	1313	ND0011721	NRK-0893508	2004-11-29	DAUGHTER	313.36
5	cmpd	5G008	5.45	4.4425	0.892628	FALSE	FALSE	FALSE	BAS 2082449	1393	ND0011721	NRK-0215260	2004-11-29	DAUGHTER	332.283
5	cmpd	5G009	5.35	4.3425	0.872535	FALSE	FALSE	FALSE	BAS 0224336	1314	ND0011721	NRK-0893515	2004-11-29	DAUGHTER	346.362
5	cmpd	5G010	5.57	4.5625	0.91674	FALSE	FALSE	FALSE	BAS 0752945	1394	ND0011721	NRK-0893578	2004-11-29	DAUGHTER	285.295
5	cmpd	5G011	5.43	4.4225	0.88861	FALSE	FALSE	FALSE	BAS 0632422	1315	ND0011721	NRK-0893521	2004-11-29	DAUGHTER	239.273
5	cmpd	5G012	5.38	4.3725	0.878563	FALSE	FALSE	FALSE	BAS 1516317	1395	ND0011721	NRK-0893583	2004-11-29	DAUGHTER	299.278
5	cmpd	5G013	5.51	4.5025	0.904684	FALSE	FALSE	FALSE	BAS 1550042	1316	ND0011721	NRK-0893527	2004-11-29	DAUGHTER	310.39
5	cmpd	5G014	5.27	4.2625	0.856461	FALSE	FALSE	FALSE	BAS 0595222	1396	ND0011721	NRK-0893589	2004-11-29	DAUGHTER	290.316
5	cmpd	5G015	7.64	6.6325	1.33266	up	hit	FALSE	BAS 0656852	1317	ND0011721	NRK-0893533	2004-11-29	DAUGHTER	342.391
5	cmpd	5G016	7.57	6.5625	1.3186	up	hit	FALSE	BAS 1076646	1397	ND0011721	NRK-0138851	2004-11-29	DAUGHTER	244.313
5	cmpd	5G017	6.29	5.2825	1.06141	FALSE	FALSE	FALSE	BAS 0239118	1318	ND0011721	NRK-0893539	2004-11-29	DAUGHTER	348.352
5	cmpd	5G018	5.69	4.6825	0.940851	FALSE	FALSE	FALSE	BAS 0321868	1398	ND0011721	NRK-0157715	2004-11-29	DAUGHTER	325.386
5	cmpd	5G019	5.03	4.0225	0.808238	down	FALSE	FALSE	BAS 0469786	1319	ND0011721	NRK-0893544	2004-11-29	DAUGHTER	267.283
5	cmpd	5G020	5.71	4.7025	0.94487	FALSE	FALSE	FALSE	BAS 1277093	1399	ND0011721	NRK-0339184	2004-11-29	DAUGHTER	296.278
5	cmpd	5G021	5.37	4.3625	0.876554	FALSE	FALSE	FALSE	BAS 0690374	1320	ND0011721	NRK-0893551	2004-11-29	DAUGHTER	324.331
5	cmpd	5G022	6.21	5.2025	1.04533	FALSE	FALSE	FALSE	BAS 1020211	1400	ND0011721	NRK-0071115	2004-11-29	DAUGHTER	262.263
5	WT	5G023	3.64	2.6325	0.528946	down	FALSE	FALSE				Control
5	K44A	5G024	9.04	8.0325	1.61396	up	hit	FALSE				Control
5	U2OS	5H001	1.08	0.0725	0.0145674	down	FALSE	hit				Control
5	WT dmso	5H002	5.8	4.7925	0.962954	FALSE	FALSE	FALSE				Control
5	cmpd	5H003	5.15	4.1425	0.83235	FALSE	FALSE	FALSE	BAS 0795926	1471	ND0011721	NRK-0893612	2004-11-29	DAUGHTER	336.341
5	cmpd	5H004	4.29	3.2825	0.65955	down	FALSE	FALSE	BAS 0553920	1551	ND0011721	NRK-0893668	2004-11-29	DAUGHTER	333.341
5	cmpd	5H005	5.44	4.4325	0.890619	FALSE	FALSE	FALSE	BAS 2258485	1472	ND0011721	NRK-0893617	2004-11-29	DAUGHTER	335.336
5	cmpd	5H006	3.6	2.5925	0.520909	down	FALSE	FALSE	BAS 1555955	1552	ND0011721	NRK-0893672	2004-11-29	DAUGHTER	333.339
5	cmpd	5H007	5.82	4.8125	0.966972	FALSE	FALSE	FALSE	BAS 0542430	1473	ND0011721	NRK-0893624	2004-11-29	DAUGHTER	333.363
5	cmpd	5H008	5.28	4.2725	0.85847	FALSE	FALSE	FALSE	BAS 1246870	1553	ND0011721	NRK-0893678	2004-11-29	DAUGHTER	301.297
5	cmpd	5H009	6.34	5.3325	1.07146	FALSE	FALSE	FALSE	BAS 0705926	1474	ND0011721	NRK-0244838	2004-11-29	DAUGHTER	348.327
5	cmpd	5H010	4.87	3.8625	0.776089	down	FALSE	FALSE	BAS 1555875	1554	ND0011721	NRK-0893684	2004-11-29	DAUGHTER	336.392
5	cmpd	5H011	5.45	4.4425	0.892628	FALSE	FALSE	FALSE	BAS 0546199	1475	ND0011721	NRK-0893636	2004-11-29	DAUGHTER	325.815
5	cmpd	5H012	5.26	4.2525	0.854452	FALSE	FALSE	FALSE	BAS 1537924	1555	ND0011721	NRK-0893690	2004-11-29	DAUGHTER	296.321
5	cmpd	5H013	4.86	3.8525	0.77408	down	FALSE	FALSE	BAS 0670981	1476	ND0011721	NRK-0311744	2004-11-29	DAUGHTER	329.781
5	cmpd	5H014	5.55	4.5425	0.912721	FALSE	FALSE	FALSE	BAS 0896715	1556	ND0011721	NRK-0089556	2004-11-29	DAUGHTER	341.366
5	cmpd	5H015	4.37	3.3625	0.675625	down	FALSE	FALSE	BAS 0529810	1477	ND0011721	NRK-0893647	2004-11-29	DAUGHTER	319.357
5	cmpd	5H016	5.54	4.5325	0.910712	FALSE	FALSE	FALSE	BAS 0837925	1557	ND0011721	NRK-0080387	2004-11-29	DAUGHTER	293.317
5	cmpd	5H017	6.03	5.0225	1.00917	FALSE	FALSE	FALSE	BAS 0752880	1478	ND0011721	NRK-0138821	2004-11-29	DAUGHTER	285.295
5	cmpd	5H018	5.89	4.8825	0.981037	FALSE	FALSE	FALSE	BAS 0758846	1558	ND0011721	NRK-0893706	2004-11-29	DAUGHTER	299.306
5	cmpd	5H019	3.92	2.9125	0.585207	down	FALSE	FALSE	BAS 0141329	1479	ND0011721	NRK-0893658	2004-11-29	DAUGHTER	233.223
5	cmpd	5H020	4.94	3.9325	0.790154	down	FALSE	FALSE	BAS 1151468	1559	ND0011721	NRK-0252299	2004-11-29	DAUGHTER	303.315
5	cmpd	5H021	5.14	4.1325	0.83034	FALSE	FALSE	FALSE	BAS 1861215	1480	ND0011721	NRK-0893662	2004-11-29	DAUGHTER	324.331
5	cmpd	5H022	5.47	4.4625	0.896647	FALSE	FALSE	FALSE	BAS 0753496	1560	ND0011721	NRK-0141283	2004-11-29	DAUGHTER	285.298
5	WT	5H023	4.06	3.0525	0.613337	down	FALSE	FALSE				Control
5	K44A	5H024	8.5	7.4925	1.50546	up	hit	FALSE				Control
5	U2OS	5I001	0.92	-0.0875	-0.0175813	down	FALSE	hit				Control
5	WT dmso	5I002	6.08	5.0725	1.01921	FALSE	FALSE	FALSE				Control
5	cmpd	5I003	4.96	3.9525	0.794173	down	FALSE	FALSE	BAS 0342489	1321	ND0011721	NRK-0893500	2004-11-29	DAUGHTER	319.7
5	cmpd	5I004	4.58	3.5725	0.71782	down	FALSE	FALSE	BAS 0899058	1401	ND0011721	NRK-0243222	2004-11-29	DAUGHTER	334.301
5	cmpd	5I005	4.72	3.7125	0.74595	down	FALSE	FALSE	BAS 1156096	1322	ND0011721	NRK-0893504	2004-11-29	DAUGHTER	301.724
5	cmpd	5I006	5.39	4.3825	0.880573	FALSE	FALSE	FALSE	BAS 1850112	1402	ND0011721	NRK-0893565	2004-11-29	DAUGHTER	303.224
5	cmpd	5I007	4.7	3.6925	0.741931	down	FALSE	FALSE	BAS 1991432	1323	ND0011721	NRK-0893509	2004-11-29	DAUGHTER	326.392
5	cmpd	5I008	5.85	4.8425	0.973	FALSE	FALSE	FALSE	BAS 1923297	1403	ND0011721	NRK-0893572	2004-11-29	DAUGHTER	318.326
5	cmpd	5I009	5.13	4.1225	0.828331	FALSE	FALSE	FALSE	BAS 1109894	1324	ND0011721	NRK-0893516	2004-11-29	DAUGHTER	267.24
5	cmpd	5I010	5.43	4.4225	0.88861	FALSE	FALSE	FALSE	BAS 0620397	1404	ND0011721	NRK-0893579	2004-11-29	DAUGHTER	319.314
5	cmpd	5I011	4.13	3.1225	0.627402	down	FALSE	FALSE	BAS 1027239	1325	ND0011721	NRK-0197074	2004-11-29	DAUGHTER	276.718
5	cmpd	5I012	5.74	4.7325	0.950898	FALSE	FALSE	FALSE	BAS 1936172	1405	ND0011721	NRK-0340623	2004-11-29	DAUGHTER	242.234
5	cmpd	5I013	4.67	3.6625	0.735904	down	FALSE	FALSE	BAS 0403013	1326	ND0011721	NRK-0893528	2004-11-29	DAUGHTER	330.38
5	cmpd	5I014	6.02	5.0125	1.00716	FALSE	FALSE	FALSE	BAS 1555567	1406	ND0011721	NRK-0893590	2004-11-29	DAUGHTER	299.324
5	cmpd	5I015	4.91	3.9025	0.784127	down	FALSE	FALSE	BAS 0188252	1327	ND0011721	NRK-0081359	2004-11-29	DAUGHTER	346.383
5	cmpd	5I016	5.45	4.4425	0.892628	FALSE	FALSE	FALSE	BAS 0417161	1407	ND0011721	NRK-0893593	2004-11-29	DAUGHTER	241.242
5	cmpd	5I017	5.25	4.2425	0.852443	FALSE	FALSE	FALSE	BAS 0837916	1328	ND0011721	NRK-0183717	2004-11-29	DAUGHTER	295.289
5	cmpd	5I018	5.97	4.9625	0.997112	FALSE	FALSE	FALSE	BAS 0917947	1408	ND0011721	NRK-0893596	2004-11-29	DAUGHTER	299.349
5	cmpd	5I019	5.22	4.2125	0.846415	FALSE	FALSE	FALSE	BAS 2588996	1329	ND0011721	NRK-0270381	2004-11-29	DAUGHTER	309.387
5	cmpd	5I020	3.91	2.9025	0.583197	down	FALSE	FALSE	BAS 0368055	1409	ND0011721	NRK-0893601	2004-11-29	DAUGHTER	276.246
5	cmpd	5I021	5.22	4.2125	0.846415	FALSE	FALSE	FALSE	BAS 1246717	1330	ND0011721	NRK-0893552	2004-11-29	DAUGHTER	262.237
5	cmpd	5I022	5.72	4.7125	0.946879	FALSE	FALSE	FALSE	BAS 0523998	1410	ND0011721	NRK-0893606	2004-11-29	DAUGHTER	383.184
5	WT	5I023	3.58	2.5725	0.516891	down	FALSE	FALSE				Control
5	K44A	5I024	9.08	8.0725	1.622	up	hit	FALSE				Control
5	U2OS	5J001	1	-0.0075	-0.00150697	down	FALSE	hit				Control
5	WT dmso	5J002	6.12	5.1125	1.02725	FALSE	FALSE	FALSE				Control
5	cmpd	5J003	5.26	4.2525	0.854452	FALSE	FALSE	FALSE	BAS 0340343	1481	ND0011721	NRK-0127209	2004-11-29	DAUGHTER	339.413
5	cmpd	5J004	4.69	3.6825	0.739922	down	FALSE	FALSE	BAS 2052553	1561	ND0011721	NRK-0093998	2004-11-29	DAUGHTER	308.359
5	cmpd	5J005	5.54	4.5325	0.910712	FALSE	FALSE	FALSE	BAS 1124503	1482	ND0011721	NRK-0893618	2004-11-29	DAUGHTER	361.747
5	cmpd	5J006	4.46	3.4525	0.693708	down	FALSE	FALSE	BAS 1555796	1562	ND0011721	NRK-0893673	2004-11-29	DAUGHTER	320.392
5	cmpd	5J007	5.23	4.2225	0.848424	FALSE	FALSE	FALSE	BAS 1048239	1483	ND0011721	NRK-0893625	2004-11-29	DAUGHTER	232.196
5	cmpd	5J008	4.81	3.8025	0.764034	down	FALSE	FALSE	BAS 0016297	1563	ND0011721	NRK-0070707	2004-11-29	DAUGHTER	337.33
5	cmpd	5J009	5.44	4.4325	0.890619	FALSE	FALSE	FALSE	BAS 0294025	1484	ND0011721	NRK-0893630	2004-11-29	DAUGHTER	322.358
5	cmpd	5J010	5.89	4.8825	0.981037	FALSE	FALSE	FALSE	BAS 0920404	1564	ND0011721	NRK-0255101	2004-11-29	DAUGHTER	322.339
5	cmpd	5J011	5.57	4.5625	0.91674	FALSE	FALSE	FALSE	BAS 0833475	1485	ND0011721	NRK-0197381	2004-11-29	DAUGHTER	342.736
5	cmpd	5J012	5.42	4.4125	0.886601	FALSE	FALSE	FALSE	BAS 1864564	1565	ND0011721	NRK-0893691	2004-11-29	DAUGHTER	318.373
5	cmpd	5J013	3.44	2.4325	0.488761	down	FALSE	hit	BAS 1123449	1486	ND0011721	NRK-0253390	2004-11-29	DAUGHTER	349.383
5	cmpd	5J014	5.3	4.2925	0.862489	FALSE	FALSE	FALSE	BAS 0395361	1566	ND0011721	NRK-0893695	2004-11-29	DAUGHTER	341.385
5	cmpd	5J015	2.83	1.8225	0.366194	down	FALSE	hit	BAS 0679363	1487	ND0011721	NRK-0893648	2004-11-29	DAUGHTER	315.391
5	cmpd	5J016	5.53	4.5225	0.908703	FALSE	FALSE	FALSE	BAS 0375227	1567	ND0011721	NRK-0893699	2004-11-29	DAUGHTER	341.382
5	cmpd	5J017	5.68	4.6725	0.938842	FALSE	FALSE	FALSE	BAS 1019344	1488	ND0011721	NRK-0073280	2004-11-29	DAUGHTER	345.348
5	cmpd	5J018	5.94	4.9325	0.991084	FALSE	FALSE	FALSE	BAS 1816568	1568	ND0011721	NRK-0255503	2004-11-29	DAUGHTER	291.304
5	cmpd	5J019	4.28	3.2725	0.657541	down	FALSE	FALSE	BAS 0141330	1489	ND0011721	NRK-0893659	2004-11-29	DAUGHTER	247.25
5	cmpd	5J020	5.98	4.9725	0.999121	FALSE	FALSE	FALSE	BAS 0854679	1569	ND0011721	NRK-0145101	2004-11-29	DAUGHTER	269.299
5	cmpd	5J021	5.76	4.7525	0.954916	FALSE	FALSE	FALSE	BAS 0790301	1490	ND0011721	NRK-0287916	2004-11-29	DAUGHTER	275.257
5	cmpd	5J022	5.44	4.4325	0.890619	FALSE	FALSE	FALSE	BAS 0783350	1570	ND0011721	NRK-0091978	2004-11-29	DAUGHTER	291.69
5	WT	5J023	3.96	2.9525	0.593244	down	FALSE	FALSE				Control
5	K44A	5J024	9.76	8.7525	1.75863	up	hit	FALSE				Control
5	U2OS	5K001	1	-0.0075	-0.00150697	down	FALSE	hit				Control
5	WT dmso	5K002	6.57	5.5625	1.11767	FALSE	FALSE	FALSE				Control
5	cmpd	5K003	5.18	4.1725	0.838377	FALSE	FALSE	FALSE	BAS 0634073	1331	ND0011721	NRK-0349845	2004-11-29	DAUGHTER	312.277
5	cmpd	5K004	3.92	2.9125	0.585207	down	FALSE	FALSE	BAS 1121975	1411	ND0011721	NRK-0893560	2004-11-29	DAUGHTER	258.244
5	cmpd	5K005	4.62	3.6125	0.725857	down	FALSE	FALSE	BAS 1317246	1332	ND0011721	NRK-0253880	2004-11-29	DAUGHTER	313.348
5	cmpd	5K006	5.3	4.2925	0.862489	FALSE	FALSE	FALSE	BAS 1199827	1412	ND0011721	NRK-0893566	2004-11-29	DAUGHTER	226.231
5	cmpd	5K007	5.13	4.1225	0.828331	FALSE	FALSE	FALSE	BAS 0281232	1333	ND0011721	NRK-0893510	2004-11-29	DAUGHTER	250.208
5	cmpd	5K008	5.74	4.7325	0.950898	FALSE	FALSE	FALSE	BAS 2206436	1413	ND0011721	NRK-0893573	2004-11-29	DAUGHTER	321.349
5	cmpd	5K009	3.96	2.9525	0.593244	down	FALSE	FALSE	BAS 1176013	1334	ND0011721	NRK-0893517	2004-11-29	DAUGHTER	305.328
5	cmpd	5K010	4.43	3.4225	0.687681	down	FALSE	FALSE	BAS 0129512	1414	ND0011721	NRK-0893580	2004-11-29	DAUGHTER	261.282
5	cmpd	5K011	4.06	3.0525	0.613337	down	FALSE	FALSE	BAS 1173706	1335	ND0011721	NRK-0893522	2004-11-29	DAUGHTER	315.327
5	cmpd	5K012	5.27	4.2625	0.856461	FALSE	FALSE	FALSE	BAS 0342466	1415	ND0011721	NRK-0893584	2004-11-29	DAUGHTER	274.702
5	cmpd	5K013	2.78	1.7725	0.356147	down	FALSE	hit	BAS 2139201	1336	ND0011721	NRK-0893529	2004-11-29	DAUGHTER	314.341
5	cmpd	5K014	5.78	4.7725	0.958935	FALSE	FALSE	FALSE	BAS 2173928	1416	ND0011721	NRK-0141635	2004-11-29	DAUGHTER	299.325
5	cmpd	5K015	5.22	4.2125	0.846415	FALSE	FALSE	FALSE	BAS 0435207	1337	ND0011721	NRK-0343918	2004-11-29	DAUGHTER	296.205
5	cmpd	5K016	6.31	5.3025	1.06543	FALSE	FALSE	FALSE	BAS 0286251	1417	ND0011721	NRK-0893594	2004-11-29	DAUGHTER	258.233
5	cmpd	5K017	5.8	4.7925	0.962954	FALSE	FALSE	FALSE	BAS 0837918	1338	ND0011721	NRK-0080382	2004-11-29	DAUGHTER	279.29
5	cmpd	5K018	7.21	6.2025	1.24626	up	FALSE	FALSE	BAS 1852696	1418	ND0011721	NRK-0893597	2004-11-29	DAUGHTER	321.33
5	cmpd	5K019	5.36	4.3525	0.874545	FALSE	FALSE	FALSE	BAS 1207862	1339	ND0011721	NRK-0893545	2004-11-29	DAUGHTER	234.294
5	cmpd	5K020	5.56	4.5525	0.914731	FALSE	FALSE	FALSE	BAS 1403632	1419	ND0011721	NRK-0261597	2004-11-29	DAUGHTER	281.309
5	cmpd	5K021	5.49	4.4825	0.900666	FALSE	FALSE	FALSE	BAS 0417094	1340	ND0011721	NRK-0893553	2004-11-29	DAUGHTER	257.245
5	cmpd	5K022	6.02	5.0125	1.00716	FALSE	FALSE	FALSE	BAS 2327143	1420	ND0011721	NRK-0893607	2004-11-29	DAUGHTER	340.287
5	WT	5K023	3.59	2.5825	0.5189	down	FALSE	FALSE				Control
5	K44A	5K024	9.4	8.3925	1.6863	up	hit	FALSE				Control
5	U2OS	5L001	1.09	0.0825	0.0165767	down	FALSE	hit				Control
5	WT dmso	5L002	6.17	5.1625	1.0373	FALSE	FALSE	FALSE				Control
5	cmpd	5L003	4.77	3.7625	0.755996	down	FALSE	FALSE	BAS 2064234	1491	ND0011721	NRK-0221136	2004-11-29	DAUGHTER	347.39
5	cmpd	5L004	4.48	3.4725	0.697727	down	FALSE	FALSE	BAS 0791337	1571	ND0011721	NRK-0893669	2004-11-29	DAUGHTER	321.353
5	cmpd	5L005	4.04	3.0325	0.609318	down	FALSE	FALSE	BAS 0230481	1492	ND0011721	NRK-0893619	2004-11-29	DAUGHTER	343.721
5	cmpd	5L006	5.54	4.5325	0.910712	FALSE	FALSE	FALSE	BAS 1019368	1572	ND0011721	NRK-0893674	2004-11-29	DAUGHTER	300.696
5	cmpd	5L007	3.48	2.4725	0.496798	down	FALSE	hit	BAS 0667756	1493	ND0011721	NRK-0893626	2004-11-29	DAUGHTER	330.383
5	cmpd	5L008	5.12	4.1125	0.826322	FALSE	FALSE	FALSE	BAS 0464076	1573	ND0011721	NRK-0893679	2004-11-29	DAUGHTER	262.306
5	cmpd	5L009	5.56	4.5525	0.914731	FALSE	FALSE	FALSE	BAS 1916470	1494	ND0011721	NRK-0256854	2004-11-29	DAUGHTER	299.278
5	cmpd	5L010	4.8	3.7925	0.762024	down	FALSE	FALSE	BAS 1972564	1574	ND0011721	NRK-0893685	2004-11-29	DAUGHTER	349.769
5	cmpd	5L011	5.88	4.8725	0.979028	FALSE	FALSE	FALSE	BAS 0919879	1495	ND0011721	NRK-0893637	2004-11-29	DAUGHTER	247.274
5	cmpd	5L012	5.48	4.4725	0.898656	FALSE	FALSE	FALSE	BAS 1020022	1575	ND0011721	NRK-0072791	2004-11-29	DAUGHTER	342.708
5	cmpd	5L013	5.53	4.5225	0.908703	FALSE	FALSE	FALSE	BAS 1218029	1496	ND0011721	NRK-0893642	2004-11-29	DAUGHTER	305.331
5	cmpd	5L014	2.92	1.9125	0.384277	down	FALSE	hit	BAS 1128284	1576	ND0011721	NRK-0893696	2004-11-29	DAUGHTER	334.393
5	cmpd	5L015	5.64	4.6325	0.930805	FALSE	FALSE	FALSE	BAS 0015696	1497	ND0011721	NRK-0062602	2004-11-29	DAUGHTER	315.234
5	cmpd	5L016	5.63	4.6225	0.928796	FALSE	FALSE	FALSE	BAS 1403462	1577	ND0011721	NRK-0893700	2004-11-29	DAUGHTER	267.255
5	cmpd	5L017	5.59	4.5825	0.920759	FALSE	FALSE	FALSE	BAS 0132919	1498	ND0011721	NRK-0280687	2004-11-29	DAUGHTER	311.246
5	cmpd	5L018	5.63	4.6225	0.928796	FALSE	FALSE	FALSE	BAS 0873771	1578	ND0011721	NRK-0893707	2004-11-29	DAUGHTER	286.243
5	cmpd	5L019	4.67	3.6625	0.735904	down	FALSE	FALSE	BAS 0789873	1499	ND0011721	NRK-0893660	2004-11-29	DAUGHTER	249.264
5	cmpd	5L020	6.05	5.0425	1.01319	FALSE	FALSE	FALSE	BAS 0367299	1579	ND0011721	NRK-0893709	2004-11-29	DAUGHTER	290.361
5	cmpd	5L021	5.86	4.8525	0.975009	FALSE	FALSE	FALSE	BAS 0434926	1500	ND0011721	NRK-0148907	2004-11-29	DAUGHTER	265.308
5	cmpd	5L022	3.99	2.9825	0.599272	down	FALSE	FALSE	BAS 0364011	1580	ND0011721	NRK-0205735	2004-11-29	DAUGHTER	348.395
5	WT	5L023	4.01	3.0025	0.60329	down	FALSE	FALSE				Control
5	K44A	5L024	9.47	8.4625	1.70036	up	hit	FALSE				Control
5	U2OS	5M001	0.99	-0.0175	-0.00351626	down	FALSE	hit				Control
5	WT dmso	5M002	5.84	4.8325	0.970991	FALSE	FALSE	FALSE				Control
5	cmpd	5M003	4.04	3.0325	0.609318	down	FALSE	FALSE	BAS 0758894	1341	ND0011721	NRK-0078517	2004-11-29	DAUGHTER	330.404
5	cmpd	5M004	5.62	4.6125	0.926786	FALSE	FALSE	FALSE	BAS 0076917	1421	ND0011721	NRK-0893561	2004-11-29	DAUGHTER	336.341
5	cmpd	5M005	5.31	4.3025	0.864498	FALSE	FALSE	FALSE	BAS 0805086	1342	ND0011721	NRK-0893505	2004-11-29	DAUGHTER	339.302
5	cmpd	5M006	5.89	4.8825	0.981037	FALSE	FALSE	FALSE	BAS 0262321	1422	ND0011721	NRK-0893567	2004-11-29	DAUGHTER	281.308
5	cmpd	5M007	5.12	4.1125	0.826322	FALSE	FALSE	FALSE	BAS 0753234	1343	ND0011721	NRK-0893511	2004-11-29	DAUGHTER	318.755
5	cmpd	5M008	5.28	4.2725	0.85847	FALSE	FALSE	FALSE	BAS 0068573	1423	ND0011721	NRK-0893574	2004-11-29	DAUGHTER	257.288
5	cmpd	5M009	5.66	4.6525	0.934824	FALSE	FALSE	FALSE	BAS 1176026	1344	ND0011721	NRK-0893518	2004-11-29	DAUGHTER	305.328
5	cmpd	5M010	6.17	5.1625	1.0373	FALSE	FALSE	FALSE	BAS 0530997	1424	ND0011721	NRK-0241571	2004-11-29	DAUGHTER	261.297
5	cmpd	5M011	5.86	4.8525	0.975009	FALSE	FALSE	FALSE	BAS 2105682	1345	ND0011721	NRK-0893523	2004-11-29	DAUGHTER	336.321
5	cmpd	5M012	5.95	4.9425	0.993093	FALSE	FALSE	FALSE	BAS 0397116	1425	ND0011721	NRK-0250505	2004-11-29	DAUGHTER	341.342
5	cmpd	5M013	5.02	4.0125	0.806229	down	FALSE	FALSE	BAS 0762505	1346	ND0011721	NRK-0094753	2004-11-29	DAUGHTER	341.32
5	cmpd	5M014	5.34	4.3325	0.870526	FALSE	FALSE	FALSE	BAS 2173930	1426	ND0011721	NRK-0141637	2004-11-29	DAUGHTER	299.325
5	cmpd	5M015	6.02	5.0125	1.00716	FALSE	FALSE	FALSE	BAS 1817006	1347	ND0011721	NRK-0893534	2004-11-29	DAUGHTER	298.336
5	cmpd	5M016	5.64	4.6325	0.930805	FALSE	FALSE	FALSE	BAS 1238421	1427	ND0011721	NRK-0163016	2004-11-29	DAUGHTER	335.381
5	cmpd	5M017	4.94	3.9325	0.790154	down	FALSE	FALSE	BAS 0029483	1348	ND0011721	NRK-0893540	2004-11-29	DAUGHTER	285.252
5	cmpd	5M018	5.62	4.6125	0.926786	FALSE	FALSE	FALSE	BAS 0703159	1428	ND0011721	NRK-0893598	2004-11-29	DAUGHTER	327.337
5	cmpd	5M019	5.51	4.5025	0.904684	FALSE	FALSE	FALSE	BAS 0874003	1349	ND0011721	NRK-0893546	2004-11-29	DAUGHTER	298.338
5	cmpd	5M020	6.1	5.0925	1.02323	FALSE	FALSE	FALSE	BAS 2300141	1429	ND0011721	NRK-0893602	2004-11-29	DAUGHTER	311.332
5	cmpd	5M021	5.8	4.7925	0.962954	FALSE	FALSE	FALSE	BAS 0536073	1350	ND0011721	NRK-0893554	2004-11-29	DAUGHTER	274.27
5	cmpd	5M022	5.93	4.9225	0.989074	FALSE	FALSE	FALSE	BAS 0447616	1430	ND0011721	NRK-0893608	2004-11-29	DAUGHTER	312.234
5	WT	5M023	4.05	3.0425	0.611327	down	FALSE	FALSE				Control
5	K44A	5M024	10.17	9.1625	1.84101	up	hit	FALSE				Control
5	U2OS	5N001	1.05	0.0425	0.0085395	down	FALSE	hit				Control
5	WT dmso	5N002	6.09	5.0825	1.02122	FALSE	FALSE	FALSE				Control
5	cmpd	5N003	5.56	4.5525	0.914731	FALSE	FALSE	FALSE	BAS 0081012	1501	ND0011721	NRK-0893613	2004-11-29	DAUGHTER	241.242
5	cmpd	5N004	5.23	4.2225	0.848424	FALSE	FALSE	FALSE	BAS 0464071	1581	ND0011721	NRK-0236387	2004-11-29	DAUGHTER	262.306
5	cmpd	5N005	5.48	4.4725	0.898656	FALSE	FALSE	FALSE	BAS 0763120	1502	ND0011721	NRK-0893620	2004-11-29	DAUGHTER	333.405
5	cmpd	5N006	5.15	4.1425	0.83235	FALSE	FALSE	FALSE	BAS 0862034	1582	ND0011721	NRK-0105942	2004-11-29	DAUGHTER	340.287
5	cmpd	5N007	5.72	4.7125	0.946879	FALSE	FALSE	FALSE	BAS 0312718	1503	ND0011721	NRK-0127777	2004-11-29	DAUGHTER	299.33
5	cmpd	5N008	4.45	3.4425	0.691699	down	FALSE	FALSE	BAS 0830903	1583	ND0011721	NRK-0217309	2004-11-29	DAUGHTER	201.185
5	cmpd	5N009	5.26	4.2525	0.854452	FALSE	FALSE	FALSE	BAS 2268834	1504	ND0011721	NRK-0893631	2004-11-29	DAUGHTER	264.301
5	cmpd	5N010	4.86	3.8525	0.77408	down	FALSE	FALSE	BAS 0527661	1584	ND0011721	NRK-0893686	2004-11-29	DAUGHTER	329.351
5	cmpd	5N011	5.56	4.5525	0.914731	FALSE	FALSE	FALSE	BAS 1247498	1505	ND0011721	NRK-0893638	2004-11-29	DAUGHTER	403.301
5	cmpd	5N012	4.61	3.6025	0.723848	down	FALSE	FALSE	BAS 0548717	1585	ND0011721	NRK-0893692	2004-11-29	DAUGHTER	277.317
5	cmpd	5N013	5.11	4.1025	0.824312	FALSE	FALSE	FALSE	BAS 0619488	1506	ND0011721	NRK-0893643	2004-11-29	DAUGHTER	251.283
5	cmpd	5N014	4.98	3.9725	0.798192	down	FALSE	FALSE	BAS 1376218	1586	ND0011721	NRK-0893697	2004-11-29	DAUGHTER	427.426
5	cmpd	5N015	5.38	4.3725	0.878563	FALSE	FALSE	FALSE	BAS 0341031	1507	ND0011721	NRK-0893649	2004-11-29	DAUGHTER	283.279
5	cmpd	5N016	5.8	4.7925	0.962954	FALSE	FALSE	FALSE	BAS 0845945	1587	ND0011721	NRK-0893701	2004-11-29	DAUGHTER	269.256
5	cmpd	5N017	5.36	4.3525	0.874545	FALSE	FALSE	FALSE	BAS 1540508	1508	ND0011721	NRK-0893653	2004-11-29	DAUGHTER	266.255
5	cmpd	5N018	5.48	4.4725	0.898656	FALSE	FALSE	FALSE	BAS 2108017	1588	ND0011721	NRK-0893708	2004-11-29	DAUGHTER	272.26
5	cmpd	5N019	5.18	4.1725	0.838377	FALSE	FALSE	FALSE	BAS 0524331	1509	ND0011721	NRK-0236240	2004-11-29	DAUGHTER	307.326
5	cmpd	5N020	4.37	3.3625	0.675625	down	FALSE	FALSE	BAS 1247335	1589	ND0011721	NRK-0348471	2004-11-29	DAUGHTER	402.313
5	cmpd	5N021	5.66	4.6525	0.934824	FALSE	FALSE	FALSE	BAS 1861416	1510	ND0011721	NRK-0893663	2004-11-29	DAUGHTER	347.367
5	cmpd	5N022	5.94	4.9325	0.991084	FALSE	FALSE	FALSE	BAS 2589047	1590	ND0011721	NRK-0277840	2004-11-29	DAUGHTER	325.386
5	WT	5N023	4.04	3.0325	0.609318	down	FALSE	FALSE				Control
5	K44A	5N024	9.71	8.7025	1.74859	up	hit	FALSE				Control
5	U2OS	5O001	0.92	-0.0875	-0.0175813	down	FALSE	hit				Control
5	WT dmso	5O002	6.29	5.2825	1.06141	FALSE	FALSE	FALSE				Control
5	cmpd	5O003	4.34	3.3325	0.669597	down	FALSE	FALSE	BAS 0843320	1351	ND0011721	NRK-0125226	2004-11-29	DAUGHTER	289.713
5	cmpd	5O004	5.42	4.4125	0.886601	FALSE	FALSE	FALSE	BAS 0694158	1431	ND0011721	NRK-0195449	2004-11-29	DAUGHTER	347.343
5	cmpd	5O005	4.93	3.9225	0.788145	down	FALSE	FALSE	BAS 0668218	1352	ND0011721	NRK-0185514	2004-11-29	DAUGHTER	346.426
5	cmpd	5O006	5.93	4.9225	0.989074	FALSE	FALSE	FALSE	BAS 1520240	1432	ND0011721	NRK-0893568	2004-11-29	DAUGHTER	270.283
5	cmpd	5O007	5.59	4.5825	0.920759	FALSE	FALSE	FALSE	BAS 0327128	1353	ND0011721	NRK-0107244	2004-11-29	DAUGHTER	295.246
5	cmpd	5O008	5.66	4.6525	0.934824	FALSE	FALSE	FALSE	BAS 0780926	1433	ND0011721	NRK-0152548	2004-11-29	DAUGHTER	314.336
5	cmpd	5O009	4.52	3.5125	0.705764	down	FALSE	FALSE	BAS 0569864	1354	ND0011721	NRK-0310420	2004-11-29	DAUGHTER	299.235
5	cmpd	5O010	5.68	4.6725	0.938842	FALSE	FALSE	FALSE	BAS 0480700	1434	ND0011721	NRK-0254177	2004-11-29	DAUGHTER	280.278
5	cmpd	5O011	5.08	4.0725	0.818285	down	FALSE	FALSE	BAS 0415267	1355	ND0011721	NRK-0893524	2004-11-29	DAUGHTER	327.175
5	cmpd	5O012	2.62	1.6125	0.323998	down	FALSE	hit	BAS 0498266	1435	ND0011721	NRK-0893585	2004-11-29	DAUGHTER	289.245
5	cmpd	5O013	5.43	4.4225	0.88861	FALSE	FALSE	FALSE	BAS 0093496	1356	ND0011721	NRK-0893530	2004-11-29	DAUGHTER	277.663
5	cmpd	5O014	5.22	4.2125	0.846415	FALSE	FALSE	FALSE	BAS 1108752	1436	ND0011721	NRK-0893591	2004-11-29	DAUGHTER	225.246
5	cmpd	5O015	5.52	4.5125	0.906693	FALSE	FALSE	FALSE	BAS 1849599	1357	ND0011721	NRK-0893535	2004-11-29	DAUGHTER	333.406
5	cmpd	5O016	5.1	4.0925	0.822303	down	FALSE	FALSE	BAS 0364256	1437	ND0011721	NRK-0893595	2004-11-29	DAUGHTER	269.256
5	cmpd	5O017	6.02	5.0125	1.00716	FALSE	FALSE	FALSE	BAS 1257055	1358	ND0011721	NRK-0893541	2004-11-29	DAUGHTER	298.21
5	cmpd	5O018	5.59	4.5825	0.920759	FALSE	FALSE	FALSE	BAS 0505283	1438	ND0011721	NRK-0246323	2004-11-29	DAUGHTER	328.387
5	cmpd	5O019	5.33	4.3225	0.868517	FALSE	FALSE	FALSE	BAS 0719910	1359	ND0011721	NRK-0893547	2004-11-29	DAUGHTER	237.253
5	cmpd	5O020	5.61	4.6025	0.924777	FALSE	FALSE	FALSE	BAS 1020250	1439	ND0011721	NRK-0893603	2004-11-29	DAUGHTER	289.268
5	cmpd	5O021	5.67	4.6625	0.936833	FALSE	FALSE	FALSE	BAS 1020709	1360	ND0011721	NRK-0893555	2004-11-29	DAUGHTER	324.331
5	cmpd	5O022	5.32	4.3125	0.866508	FALSE	FALSE	FALSE	BAS 0480882	1440	ND0011721	NRK-0893609	2004-11-29	DAUGHTER	268.335
5	WT	5O023	3.74	2.7325	0.549039	down	FALSE	FALSE				Control
5	K44A	5O024	10.86	9.8525	1.97966	up	hit	FALSE				Control
5	U2OS	5P001	0.99	-0.0175	-0.00351626	down	FALSE	hit				Control
5	WT dmso	5P002	6.17	5.1625	1.0373	FALSE	FALSE	FALSE				Control
5	cmpd	5P003	5.31	4.3025	0.864498	FALSE	FALSE	FALSE	BAS 0409704	1511	ND0011721	NRK-0893614	2004-11-29	DAUGHTER	335.336
5	cmpd	5P004	4.73	3.7225	0.747959	down	FALSE	FALSE	BAS 0944076	1591	ND0011721	NRK-0893670	2004-11-29	DAUGHTER	231.226
5	cmpd	5P005	5.3	4.2925	0.862489	FALSE	FALSE	FALSE	BAS 1306738	1512	ND0011721	NRK-0188133	2004-11-29	DAUGHTER	281.313
5	cmpd	5P006	5.34	4.3325	0.870526	FALSE	FALSE	FALSE	BAS 1165447	1592	ND0011721	NRK-0893675	2004-11-29	DAUGHTER	298.293
5	cmpd	5P007	5.57	4.5625	0.91674	FALSE	FALSE	FALSE	BAS 2101577	1513	ND0011721	NRK-0893627	2004-11-29	DAUGHTER	285.305
5	cmpd	5P008	5.43	4.4225	0.88861	FALSE	FALSE	FALSE	BAS 1848177	1593	ND0011721	NRK-0893680	2004-11-29	DAUGHTER	302.306
5	cmpd	5P009	6	4.9925	1.00314	FALSE	FALSE	FALSE	BAS 0668048	1514	ND0011721	NRK-0893632	2004-11-29	DAUGHTER	281.266
5	cmpd	5P010	5.65	4.6425	0.932814	FALSE	FALSE	FALSE	BAS 1909055	1594	ND0011721	NRK-0893687	2004-11-29	DAUGHTER	328.344
5	cmpd	5P011	5.68	4.6725	0.938842	FALSE	FALSE	FALSE	BAS 2167381	1515	ND0011721	NRK-0267845	2004-11-29	DAUGHTER	322.315
5	cmpd	5P012	5.5	4.4925	0.902675	FALSE	FALSE	FALSE	BAS 0504726	1595	ND0011721	NRK-0141432	2004-11-29	DAUGHTER	315.324
5	cmpd	5P013	6.02	5.0125	1.00716	FALSE	FALSE	FALSE	BAS 1557622	1516	ND0011721	NRK-0893644	2004-11-29	DAUGHTER	312.363
5	cmpd	5P014	5.51	4.5025	0.904684	FALSE	FALSE	FALSE	BAS 0745302	1596	ND0011721	NRK-0161294	2004-11-29	DAUGHTER	278.305
5	cmpd	5P015	5.65	4.6425	0.932814	FALSE	FALSE	FALSE	BAS 1020080	1517	ND0011721	NRK-0893650	2004-11-29	DAUGHTER	275.284
5	cmpd	5P016	6.34	5.3325	1.07146	FALSE	FALSE	FALSE	BAS 0371000	1597	ND0011721	NRK-0893702	2004-11-29	DAUGHTER	330.292
5	cmpd	5P017	3.25	2.2425	0.450584	down	FALSE	hit	BAS 1580315	1518	ND0011721	NRK-0893654	2004-11-29	DAUGHTER	344.346
5	cmpd	5P018	4.21	3.2025	0.643476	down	FALSE	FALSE	BAS 0087044	1598	ND0011721	NRK-0210742	2004-11-29	DAUGHTER	231.211
5	cmpd	5P019	5.51	4.5025	0.904684	FALSE	FALSE	FALSE	BAS 0783191	1519	ND0011721	NRK-0091972	2004-11-29	DAUGHTER	291.69
5	cmpd	5P020	5.15	4.1425	0.83235	FALSE	FALSE	FALSE	BAS 0728388	1599	ND0011721	NRK-0334559	2004-11-29	DAUGHTER	242.273
5	cmpd	5P021	5.61	4.6025	0.924777	FALSE	FALSE	FALSE	BAS 0135816	1520	ND0011721	NRK-0893664	2004-11-29	DAUGHTER	253.256
5	cmpd	5P022	5.45	4.4425	0.892628	FALSE	FALSE	FALSE	BAS 1993571	1600	ND0011721	NRK-0893713	2004-11-29	DAUGHTER	301.294
5	WT	5P023	3.96	2.9525	0.593244	down	FALSE	FALSE				Control
5	K44A	5P024	10.81	9.8025	1.96961	up	hit	FALSE				Control
6	U2OS	6A001	1	-0.0075	-0.00149105	down	FALSE	hit				Control
6	WT dmso	6A002	6.29	5.2825	1.0502	FALSE	FALSE	FALSE				Control
6	cmpd	6A003	5.61	4.6025	0.91501	FALSE	FALSE	FALSE	BAS 0458367	1601	ND0011725	NRK-0126186	2004-11-29	DAUGHTER	307.304
6	cmpd	6A004	5.12	4.1125	0.817594	FALSE	FALSE	FALSE	BAS 2820623	1681	ND0011725	NRK-0893770	2004-11-29	DAUGHTER	349.43
6	cmpd	6A005	5.08	4.0725	0.809642	down	FALSE	FALSE	BAS 0076905	1602	ND0011725	NRK-0893715	2004-11-29	DAUGHTER	251.237
6	cmpd	6A006	5.06	4.0525	0.805666	down	FALSE	FALSE	BAS 1247570	1682	ND0011725	NRK-0893776	2004-11-29	DAUGHTER	276.315
6	cmpd	6A007	3.51	2.5025	0.497515	down	FALSE	hit	BAS 0789464	1603	ND0011725	NRK-0893721	2004-11-29	DAUGHTER	305.759
6	cmpd	6A008	5.3	4.2925	0.85338	FALSE	FALSE	FALSE	BAS 0527689	1683	ND0011725	NRK-0893781	2004-11-29	DAUGHTER	286.369
6	cmpd	6A009	5.43	4.4225	0.879225	FALSE	FALSE	FALSE	BAS 0286615	1604	ND0011725	NRK-0893729	2004-11-29	DAUGHTER	276.312
6	cmpd	6A010	5.64	4.6325	0.920974	FALSE	FALSE	FALSE	BAS 0402223	1684	ND0011725	NRK-0343841	2004-11-29	DAUGHTER	256.26
6	cmpd	6A011	5.58	4.5725	0.909046	FALSE	FALSE	FALSE	BAS 2064238	1605	ND0011725	NRK-0145265	2004-11-29	DAUGHTER	304.365
6	cmpd	6A012	5.21	4.2025	0.835487	FALSE	FALSE	FALSE	BAS 1099238	1685	ND0011725	NRK-0893788	2004-11-29	DAUGHTER	311.332
6	cmpd	6A013	5.78	4.7725	0.948807	FALSE	FALSE	FALSE	BAS 0227041	1606	ND0011725	NRK-0893739	2004-11-29	DAUGHTER	293.274
6	cmpd	6A014	5.41	4.4025	0.875249	FALSE	FALSE	FALSE	BAS 0119488	1686	ND0011725	NRK-0064830	2004-11-29	DAUGHTER	346.132
6	cmpd	6A015	4.87	3.8625	0.767893	down	FALSE	FALSE	BAS 0548565	1607	ND0011725	NRK-0893746	2004-11-29	DAUGHTER	302.37
6	cmpd	6A016	5.47	4.4625	0.887177	FALSE	FALSE	FALSE	BAS 1555561	1687	ND0011725	NRK-0893797	2004-11-29	DAUGHTER	282.322
6	cmpd	6A017	5.84	4.8325	0.960736	FALSE	FALSE	FALSE	BAS 2600105	1608	ND0011725	NRK-0115800	2004-11-29	DAUGHTER	346.336
6	cmpd	6A018	5.75	4.7425	0.942843	FALSE	FALSE	FALSE	BAS 0713050	1688	ND0011725	NRK-0244425	2004-11-29	DAUGHTER	331.75
6	cmpd	6A019	5.18	4.1725	0.829523	FALSE	FALSE	FALSE	BAS 0434922	1609	ND0011725	NRK-0296161	2004-11-29	DAUGHTER	335.379
6	cmpd	6A020	5.32	4.3125	0.857356	FALSE	FALSE	FALSE	BAS 1991384	1689	ND0011725	NRK-0893808	2004-11-29	DAUGHTER	262.332
6	cmpd	6A021	5.49	4.4825	0.891153	FALSE	FALSE	FALSE	BAS 1355824	1610	ND0011725	NRK-0893764	2004-11-29	DAUGHTER	344.229
6	cmpd	6A022	5.25	4.2425	0.843439	FALSE	FALSE	FALSE	BAS 0219430	1690	ND0011725	NRK-0262388	2004-11-29	DAUGHTER	320.684
6	WT	6A023	3.69	2.6825	0.5333	down	FALSE	FALSE				Control
6	K44A	6A024	9.1	8.0925	1.60885	up	hit	FALSE				Control
6	U2OS	6B001	1	-0.0075	-0.00149105	down	FALSE	hit				Control
6	WT dmso	6B002	6.5	5.4925	1.09195	FALSE	FALSE	FALSE				Control
6	cmpd	6B003	5.24	4.2325	0.841451	FALSE	FALSE	FALSE	BAS 0558066	1760	ND0011725	NRK-0245551	2004-11-29	DAUGHTER	333.261
6	cmpd	6B004	5.49	4.4825	0.891153	FALSE	FALSE	FALSE	BAS 0548239	1840	ND0011725	NRK-0893866	2004-11-29	DAUGHTER	302.33
6	cmpd	6B005	5.37	4.3625	0.867296	FALSE	FALSE	FALSE	BAS 0802659	1761	ND0011725	NRK-0893822	2004-11-29	DAUGHTER	320.342
6	cmpd	6B006	4.91	3.9025	0.775845	down	FALSE	FALSE	BAS 0679876	1841	ND0011725	NRK-0893871	2004-11-29	DAUGHTER	335.583
6	cmpd	6B007	5.93	4.9225	0.978628	FALSE	FALSE	FALSE	BAS 0135879	1762	ND0011725	NRK-0893826	2004-11-29	DAUGHTER	316.266
6	cmpd	6B008	5	3.9925	0.793738	down	FALSE	FALSE	BAS 0622098	1842	ND0011725	NRK-0893876	2004-11-29	DAUGHTER	317.684
6	cmpd	6B009	5.6	4.5925	0.913022	FALSE	FALSE	FALSE	BAS 0837928	1763	ND0011725	NRK-0234852	2004-11-29	DAUGHTER	307.3
6	cmpd	6B010	5.58	4.5725	0.909046	FALSE	FALSE	FALSE	BAS 0188407	1843	ND0011725	NRK-0153106	2004-11-29	DAUGHTER	275.687
6	cmpd	6B011	5.5	4.4925	0.893141	FALSE	FALSE	FALSE	BAS 1235487	1764	ND0011725	NRK-0893834	2004-11-29	DAUGHTER	319.381
6	cmpd	6B012	5.47	4.4625	0.887177	FALSE	FALSE	FALSE	BAS 0693267	1844	ND0011725	NRK-0893885	2004-11-29	DAUGHTER	275.26
6	cmpd	6B013	5.42	4.4125	0.877237	FALSE	FALSE	FALSE	BAS 2767297	1765	ND0011725	NRK-0226639	2004-11-29	DAUGHTER	308.335
6	cmpd	6B014	5.59	4.5825	0.911034	FALSE	FALSE	FALSE	BAS 1165422	1845	ND0011725	NRK-0893891	2004-11-29	DAUGHTER	296.278
6	cmpd	6B015	5.76	4.7525	0.944831	FALSE	FALSE	FALSE	BAS 0227220	1766	ND0011725	NRK-0893845	2004-11-29	DAUGHTER	306.768
6	cmpd	6B016	5.73	4.7225	0.938867	FALSE	FALSE	FALSE	BAS 0100881	1846	ND0011725	NRK-0064494	2004-11-29	DAUGHTER	285.227
6	cmpd	6B017	4.74	3.7325	0.742048	down	FALSE	FALSE	BAS 0756449	1767	ND0011725	NRK-0161471	2004-11-29	DAUGHTER	317.684
6	cmpd	6B018	2.04	1.0325	0.205268	down	FALSE	hit	BAS 0715104	1847	ND0011725	NRK-0893897	2004-11-29	DAUGHTER	260.245
6	cmpd	6B019	8.72	7.7125	1.5333	up	hit	FALSE	BAS 1278235	1768	ND0011725	NRK-0893856	2004-11-29	DAUGHTER	312.707
6	cmpd	6B020	2.43	1.4225	0.282803	down	FALSE	hit	BAS 0500607	1848	ND0011725	NRK-0124137	2004-11-29	DAUGHTER	260.245
6	cmpd	6B021	5.37	4.3625	0.867296	FALSE	FALSE	FALSE	BAS 2108002	1769	ND0011725	NRK-0893860	2004-11-29	DAUGHTER	257.288
6	cmpd	6B022	5.53	4.5225	0.899105	FALSE	FALSE	FALSE	BAS 0853088	1849	ND0011725	NRK-0893906	2004-11-29	DAUGHTER	301.254
6	WT	6B023	4.1	3.0925	0.614811	down	FALSE	FALSE				Control
6	K44A	6B024	10.7	9.6925	1.92694	up	hit	FALSE				Control
6	U2OS	6C001	0.93	-0.0775	-0.0154076	down	FALSE	hit				Control
6	WT dmso	6C002	6.16	5.1525	1.02435	FALSE	FALSE	FALSE				Control
6	cmpd	6C003	5.46	4.4525	0.885189	FALSE	FALSE	FALSE	BAS 1261384	1611	ND0011725	NRK-0192747	2004-11-29	DAUGHTER	315.348
6	cmpd	6C004	5.19	4.1825	0.831511	FALSE	FALSE	FALSE	BAS 0853159	1691	ND0011725	NRK-0893771	2004-11-29	DAUGHTER	339.302
6	cmpd	6C005	5.49	4.4825	0.891153	FALSE	FALSE	FALSE	BAS 0015697	1612	ND0011725	NRK-0893716	2004-11-29	DAUGHTER	285.252
6	cmpd	6C006	5.26	4.2525	0.845427	FALSE	FALSE	FALSE	BAS 1054131	1692	ND0011725	NRK-0893777	2004-11-29	DAUGHTER	344.319
6	cmpd	6C007	5.5	4.4925	0.893141	FALSE	FALSE	FALSE	BAS 0527610	1613	ND0011725	NRK-0893722	2004-11-29	DAUGHTER	272.299
6	cmpd	6C008	5.05	4.0425	0.803678	down	FALSE	FALSE	BAS 1170085	1693	ND0011725	NRK-0893782	2004-11-29	DAUGHTER	313.332
6	cmpd	6C009	6.58	5.5725	1.10785	FALSE	FALSE	FALSE	BAS 1066917	1614	ND0011725	NRK-0893730	2004-11-29	DAUGHTER	339.388
6	cmpd	6C010	5.51	4.5025	0.895129	FALSE	FALSE	FALSE	BAS 2572361	1694	ND0011725	NRK-0893786	2004-11-29	DAUGHTER	324.331
6	cmpd	6C011	5	3.9925	0.793738	down	FALSE	FALSE	BAS 1506314	1615	ND0011725	NRK-0265158	2004-11-29	DAUGHTER	344.749
6	cmpd	6C012	5.62	4.6125	0.916998	FALSE	FALSE	FALSE	BAS 0862038	1695	ND0011725	NRK-0893789	2004-11-29	DAUGHTER	311.249
6	cmpd	6C013	5.05	4.0425	0.803678	down	FALSE	FALSE	BAS 0480326	1616	ND0011725	NRK-0893740	2004-11-29	DAUGHTER	326.3
6	cmpd	6C014	5.56	4.5525	0.90507	FALSE	FALSE	FALSE	BAS 0794375	1696	ND0011725	NRK-0893793	2004-11-29	DAUGHTER	326.39
6	cmpd	6C015	5.28	4.2725	0.849404	FALSE	FALSE	FALSE	BAS 2014025	1617	ND0011725	NRK-0893747	2004-11-29	DAUGHTER	345.352
6	cmpd	6C016	4.81	3.8025	0.755964	down	FALSE	FALSE	BAS 2759883	1697	ND0011725	NRK-0217746	2004-11-29	DAUGHTER	282.294
6	cmpd	6C017	5.45	4.4425	0.883201	FALSE	FALSE	FALSE	BAS 0721648	1618	ND0011725	NRK-0893753	2004-11-29	DAUGHTER	281.263
6	cmpd	6C018	5.5	4.4925	0.893141	FALSE	FALSE	FALSE	BAS 0802655	1698	ND0011725	NRK-0893802	2004-11-29	DAUGHTER	340.76
6	cmpd	6C019	5.44	4.4325	0.881213	FALSE	FALSE	FALSE	BAS 0318872	1619	ND0011725	NRK-0893759	2004-11-29	DAUGHTER	247.207
6	cmpd	6C020	6.1	5.0925	1.01243	FALSE	FALSE	FALSE	BAS 0542442	1699	ND0011725	NRK-0893809	2004-11-29	DAUGHTER	315.348
6	cmpd	6C021	7.04	6.0325	1.1993	up	FALSE	FALSE	BAS 0231905	1620	ND0011725	NRK-0893765	2004-11-29	DAUGHTER	224.244
6	cmpd	6C022	5.25	4.2425	0.843439	FALSE	FALSE	FALSE	BAS 2820755	1700	ND0011725	NRK-0893811	2004-11-29	DAUGHTER	341.428
6	WT	6C023	3.8	2.7925	0.555169	down	FALSE	FALSE				Control
6	K44A	6C024	10.19	9.1825	1.82555	up	hit	FALSE				Control
6	U2OS	6D001	1.13	0.1225	0.0243539	down	FALSE	hit				Control
6	WT dmso	6D002	6.42	5.4125	1.07604	FALSE	FALSE	FALSE				Control
6	cmpd	6D003	5.97	4.9625	0.986581	FALSE	FALSE	FALSE	BAS 0371181	1770	ND0011725	NRK-0893816	2004-11-29	DAUGHTER	268.267
6	cmpd	6D004	4.85	3.8425	0.763917	down	FALSE	FALSE	BAS 0783190	1850	ND0011725	NRK-0893867	2004-11-29	DAUGHTER	313.737
6	cmpd	6D005	5.35	4.3425	0.86332	FALSE	FALSE	FALSE	BAS 0202927	1771	ND0011725	NRK-0893823	2004-11-29	DAUGHTER	325.272
6	cmpd	6D006	5.23	4.2225	0.839463	FALSE	FALSE	FALSE	BAS 0566600	1851	ND0011725	NRK-0893872	2004-11-29	DAUGHTER	334.348
6	cmpd	6D007	3.89	2.8825	0.573062	down	FALSE	FALSE	BAS 0341552	1772	ND0011725	NRK-0271997	2004-11-29	DAUGHTER	296.321
[truncated: 2,224 more rows]

## Sheet: Pivot Table
1	Average of 700 IntegInt
	Row Labels	Total
	cmpd	4.88406
	K44A	9.57193
	U2OS	1.0075
	WT	3.64506
	WT dmso	5.67841
	Grand Total	4.89934
	StdDev of 700 IntegInt	Column Labels
	Row Labels	1	2	3	4	5	6	7	8	9	10	11	Grand Total
	cmpd	0.826917	0.601181	0.774453	0.640473	0.748482	0.788685	1.00205	0.614145	0.674387	0.731426	0.631776	0.865038
	K44A	0.546437	0.735517	0.765314	0.850541	0.88196	0.837869	0.509421	0.508894	0.553426	0.376809	0.566661	0.798888
	U2OS	0.223098	0.0754542	0.0813224	0.0828654	0.0675987	0.073564	0.0726177	0.0548787	0.0591044	0.0762206	0.0809089	0.12192
	WT	0.156844	0.170098	0.241854	0.143149	0.203886	0.1733	0.226182	0.269127	0.236939	0.151227	0.157066	0.409617
	WT dmso	0.916456	0.347822	0.248207	0.232801	0.293802	0.317333	0.406464	0.424264	0.487345	0.409911	0.310687	0.62874
	Grand Total	1.40518	1.43583	1.47759	1.45864	1.47665	1.52764	1.50383	1.37701	1.46549	1.49185	1.46623	1.51873
2	Average of Background	Column Labels
	Row Labels	1	2	3	4	5	6	7	8	9	10	11	Grand Total
	cmpd	2.79584	3.76888	4.31828	4.24884	4.31084	4.28328	3.34966	3.65484	3.91581	3.91266	4.08444	3.87656
	K44A	7.505	8.86875	8.65687	9.01187	8.65813	8.98125	7.82437	8.3475	8.6575	8.85375	8.84375	8.56443
	U2OS	-0.151875	0.1025	0.0675	0.0975	-0.004375	0.05625	-0.09	0.01625	-0.0075	-0.004375	-0.081875	-4.47874e-17
	WT	1.8475	2.4425	2.6825	2.89125	2.81562	2.84312	2.85625	3.30062	2.565	2.32438	2.44437	2.63756
	WT dmso	3.72125	4.315	4.675	4.73562	4.97687	5.03	4.65687	5.13812	5.36875	4.0525	4.71	4.67091
	Grand Total	2.86828	3.79609	4.26865	4.23805	4.27763	4.27399	3.42669	3.74581	3.95417	3.89497	4.06687	3.89184
3	StdDev of Background	Column Labels
	Row Labels	1	2	3	4	5	6	7	8	9	10	11	Grand Total
	cmpd	0.826917	0.601181	0.774453	0.640473	0.748482	0.788685	1.00205	0.614145	0.674387	0.731426	0.631776	0.865038
	K44A	0.546437	0.735517	0.765314	0.850541	0.88196	0.837869	0.509421	0.508894	0.553426	0.376809	0.566661	0.798888
	U2OS	0.223098	0.0754542	0.0813224	0.0828654	0.0675987	0.073564	0.0726177	0.0548787	0.0591044	0.0762206	0.0809089	0.12192
	WT	0.156844	0.170098	0.241854	0.143149	0.203886	0.1733	0.226182	0.269127	0.236939	0.151227	0.157066	0.409617
	WT dmso	0.916456	0.347822	0.248207	0.232801	0.293802	0.317333	0.406464	0.424264	0.487345	0.409911	0.310687	0.62874
	Grand Total	1.40518	1.43583	1.47759	1.45864	1.47665	1.52764	1.50383	1.37701	1.46549	1.49185	1.46623	1.51873
4	SD			5	FC
		3	-3		1.3	0.5
	1	6.47062	0.971882
	2	5.35847	3.27153
	3	5.41962	3.93038
	4	5.43403	4.03722
	5	5.85828	4.09547
	6	5.982	4.078
	7	5.87627	3.43748
	8	6.41092	3.86533
	9	6.83078	3.90672
	10	5.28223	2.82277
	11	5.64206	3.77794
	Up	Column Labels
	Row Labels	hit	FALSE	Grand Total
	cmpd	29	3490	3519
	K44A	176		176
	WT dmso	1	175	176
	Grand Total	206	3665	3871
	Down	Column Labels
	Row Labels	hit	FALSE	Grand Total
	cmpd	109	3410	3519
	K44A		176	176
	WT dmso		176	176
	Grand Total	109	3762	3871

## Sheet: Description
		Date Screened:	2013-04-18
		Cell line:	U2OS stable line expressing Mars1-Lgr5WT-gfp clone#1
		Library Information:	Name:	Kinase Gold
			Origination:	http://www.asinex.com/Libraries_Gold_Platinum.html
			Description:	A subset of the library (3893compounds) directed against GPCRs
			Compounds:	3519
			Storage:	384-well
			Concentration:	50μM
			Diluent:	5% DMSO PBS+Ca/Mg
			Screening Concentration:	20μM
			Screening Diluent Concentration:	0.02
		Procedure Details:
		1	Positive Controls cells were prepared by plating 2x106 cells plated on a 100mm dish and transfecting (Liopofectamine 2000) with 24ug DynaminI K44A + 50uL Lipofectamine 2000 in 100mm dish
		2	BD Falcon 384-well tissue culture plates (Cat#353962) were seeded with 5,500 cells in 25μl of cell culture media (DMEM10%FBS)
			Column	Condition	Cells
			1	Background	Background Cells (Parental U2OS)
			2	Basal DMSO	Mars1-Lgr5WT-gfp clone #1
			3-22	Compound	Mars1-Lgr5WT-gfp clone #1
			23	Non-treated	Mars1-Lgr5WT-gfp clone #1
			24	Positive (K44A)	Mars1-Lgr5WT-gfp clone #1 + K44A
		3	Compounds were added at 16.5uL per well using Hamilton Liquid Handler for final DMSO concentration of 2% and compound concentration of 20μM and culture overnight
		4	Media were aspirated using Elisa Plate Washer
			SCi1 diluted was diluted 1:4000 in clear MEM +Hepes +Glutamine (cMEM) and 15ul dispensed in each well using a Thermo Multidrop
			Cells were incubated for 10 minutes at room temperature
			To dilute unbound SCi1 (not necessary but can increase signal/noise) 30uL per well cMEM was added using the Thermo Multidrop
			Plates were scanned live on a LI-COR Odyssey using the 700nm channel (intensity 4.0) and focal offset 3.1mm for 5 minutes per plate
			6-384well plates can be scanned in one session; each plates takes approximately 5 minutes to scan
			Intensity measurements were determined in the Odyssey software and exported as a text file.
		Data Analysis
		Creating an Annotated Data File
		1	Raw data were imported into excel, annotated, and linked to the Library Key (compound name, description, etc.) in a Microsoft Access
		2	Merged Raw Data were exported to Excel and analyzed
		Analyzing Data (Highlights Refer to "Pivot Table" Commands and are linked to the Data Sheet)
		1	Background normalized data was generated by substracting U2OS signal from all conditions
		2	Relative Expression was calculated by normalizing each condition to WT DMSO
		3	Standard Deviations (SD) of Background normalized data were used to calculate 3SDs above and below the mean and determine potential "up" and "down" calls
		4	Fold Change relative to WT DMSO was used as a secondary measure for determing a hit
		5	Hits (up) or Hits (down) were determined using SD and Fold-change cut-offs
		Note 1: to change mining parameters simply change the SD values and/or Fold changes in the Pivot Worksheet. Once these are set the data will automatically recalculate when the last pivot table is refreshed (right-click and refresh)
		Note 2: In the hit pivot table, double clicking on the number of hits will generate a new excel worksheet with names and values.
