# Supplementary material for: A rapid and affordable screening platform for membrane protein trafficking
Source: BMC Biol. 2015 Dec 17;13:107. doi: 10.1186/s12915-015-0216-3 (PMC4683952; doi:10.1186/s12915-015-0216-3)
Supplement: Additional file 8: File S3. — Prestwick Library. Lgr5 IRFAP-HTS results provided in a Microsoft Excel Spreadsheet with three worksheets that include: (Description) the experimental overview, (Data) Raw and Analyzed data, (PivotTable) and a pivot table for data mining and determination of hits. (XLSX 344 kb) [file 12915_2015_216_MOESM8_ESM.xlsx]

## Sheet: Data
Genotype	Plate	WellID	Name	700 IntegInt	Background	Relative Expression (to WT)	SD	Hits (Up)	Hits (down)	DPlate_well	MPlate_well	Formula	Mol_wt
Drug	1	01A03	Azaguanine-8	2.79	1.65578	1.23035	FALSE	FALSE	FALSE	01A03	01A02	C4H4N6O	152.116
Drug	1	01A05	Allantoin	3.16	2.02578	1.50528	FALSE	FALSE	FALSE	01A05	01A03	C4H6N4O3	158.117
Drug	1	01A07	Acetazolamide	3.08	1.94578	1.44584	FALSE	FALSE	FALSE	01A07	01A04	C4H6N4O3S2	222.245
Drug	1	01A09	Metformin hydrochloride	3.32	2.18578	1.62417	FALSE	FALSE	FALSE	01A09	01A05	C4H12ClN5	165.627
Drug	1	01A11	Atracurium besylate	2.46	1.32578	0.985139	FALSE	FALSE	FALSE	01A11	01A06	C65H82N2O18S2	1243.51
Drug	1	01A13	Isoflupredone acetate	4.73	3.59578	2.67189	up	hit	FALSE	01A13	01A07	C23H29FO6	420.482
Drug	1	01A15	Amiloride hydrochloride dihydrate	3.6	2.46578	1.83223	FALSE	FALSE	FALSE	01A15	01A08	C6H13Cl2N7O3	302.122
Drug	1	01A17	Amprolium hydrochloride	2.88	1.74578	1.29723	FALSE	FALSE	FALSE	01A17	01A09	C14H20Cl2N4	315.248
Drug	1	01A19	Hydrochlorothiazide	2.34	1.20578	0.895971	FALSE	FALSE	FALSE	01A19	01A10	C7H8ClN3O4S2	297.74
Drug	1	01A21	Sulfaguanidine	3.21	2.07578	1.54244	FALSE	FALSE	FALSE	01A21	01A11	C7H10N4O2S	214.247
Drug	1	01C03	Meticrane	2.88	1.74578	1.29723	FALSE	FALSE	FALSE	01C03	01B02	C10H13NO4S2	275.347
Drug	1	01C05	Benzonatate	2.82	1.68578	1.25264	FALSE	FALSE	FALSE	01C05	01B03	C30H53NO11	603.757
Drug	1	01C07	Hydroflumethiazide	2.56	1.42578	1.05945	FALSE	FALSE	FALSE	01C07	01B04	C8H8F3N3O4S2	331.294
Drug	1	01C09	Sulfacetamide sodic hydrate	2.53	1.39578	1.03715	FALSE	FALSE	FALSE	01C09	01B05	C8H11N2NaO4S	254.242
Drug	1	01C11	Heptaminol hydrochloride	3.07	1.93578	1.43841	FALSE	FALSE	FALSE	01C11	01B06	C8H20ClNO	181.708
Drug	1	01C13	Sulfathiazole	2.77	1.63578	1.21549	FALSE	FALSE	FALSE	01C13	01B07	C9H9N3O2S2	255.319
Drug	1	01C15	Levodopa	3.04	1.90578	1.41612	FALSE	FALSE	FALSE	01C15	01B08	C9H11NO4	197.192
Drug	1	01C17	Idoxuridine	4.76	3.62578	2.69418	up	hit	FALSE	01C17	01B09	C9H11IN2O5	354.103
Drug	1	01C19	Captopril	2.88	1.74578	1.29723	FALSE	FALSE	FALSE	01C19	01B10	C9H15NO3S	217.289
Drug	1	01C21	Minoxidil	2.71	1.57578	1.1709	FALSE	FALSE	FALSE	01C21	01B11	C9H15N5O	209.253
Drug	1	01E03	Sulfaphenazole	3.14	2.00578	1.49042	FALSE	FALSE	FALSE	01E03	01C02	C15H14N4O2S	314.368
Drug	1	01E05	Panthenol (D)	2.81	1.67578	1.24521	FALSE	FALSE	FALSE	01E05	01C03	C9H19NO4	205.256
Drug	1	01E07	Sulfadiazine	2.91	1.77578	1.31952	FALSE	FALSE	FALSE	01E07	01C04	C10H10N4O2S	250.281
Drug	1	01E09	Norethynodrel	2.77	1.63578	1.21549	FALSE	FALSE	FALSE	01E09	01C05	C20H26O2	298.429
Drug	1	01E11	Thiamphenicol	2.95	1.81578	1.34924	FALSE	FALSE	FALSE	01E11	01C06	C12H15Cl2NO5S	356.227
Drug	1	01E13	Cimetidine	2.8	1.66578	1.23778	FALSE	FALSE	FALSE	01E13	01C07	C10H16N6S	252.343
Drug	1	01E15	Doxylamine succinate	2.77	1.63578	1.21549	FALSE	FALSE	FALSE	01E15	01C08	C21H28N2O5	388.468
Drug	1	01E17	Ethambutol dihydrochloride	2.56	1.42578	1.05945	FALSE	FALSE	FALSE	01E17	01C09	C10H26Cl2N2O2	277.237
Drug	1	01E19	Antipyrine	2.68	1.54578	1.14861	FALSE	FALSE	FALSE	01E19	01C10	C11H12N2O	188.231
Drug	1	01E21	Antipyrine, 4-hydroxy	2.64	1.50578	1.11889	FALSE	FALSE	FALSE	01E21	01C11	C11H12N2O2	204.231
Drug	1	01G03	Chloramphenicol	3.39	2.25578	1.67619	FALSE	FALSE	FALSE	01G03	01D02	C11H12Cl2N2O5	323.135
Drug	1	01G05	Epirizole	2.93	1.79578	1.33438	FALSE	FALSE	FALSE	01G05	01D03	C11H14N4O2	234.26
Drug	1	01G07	Diprophylline	3.14	2.00578	1.49042	FALSE	FALSE	FALSE	01G07	01D04	C10H14N4O4	254.248
Drug	1	01G09	Triamterene	2.82	1.68578	1.25264	FALSE	FALSE	FALSE	01G09	01D05	C12H11N7	253.268
Drug	1	01G11	Dapsone	3.78	2.64578	1.96598	up	FALSE	FALSE	01G11	01D06	C12H12N2O2S	248.306
Drug	1	01G13	Troleandomycin	3.25	2.11578	1.57216	FALSE	FALSE	FALSE	01G13	01D07	C41H67NO15	813.989
Drug	1	01G15	Pyrimethamine	2.42	1.28578	0.955416	FALSE	FALSE	FALSE	01G15	01D08	C12H13ClN4	248.717
Drug	1	01G17	Hexamethonium dibromide dihydrate	2.91	1.77578	1.31952	FALSE	FALSE	FALSE	01G17	01D09	C12H34Br2N2O2	398.225
Drug	1	01G19	Diflunisal	2.5	1.36578	1.01486	FALSE	FALSE	FALSE	01G19	01D10	C13H8F2O3	250.204
Drug	1	01G21	Niclosamide	3	1.86578	1.38639	FALSE	FALSE	FALSE	01G21	01D11	C13H8Cl2N2O4	327.126
Drug	1	01I03	Procaine hydrochloride	2.97	1.83578	1.3641	FALSE	FALSE	FALSE	01I03	01E02	C13H21ClN2O2	272.777
Drug	1	01I05	Moxisylyte hydrochoride	3.19	2.05578	1.52757	FALSE	FALSE	FALSE	01I05	01E03	C16H26ClNO3	315.844
Drug	1	01I07	Betazole hydrochloride	2.5	1.36578	1.01486	FALSE	FALSE	FALSE	01I07	01E04	C5H11Cl2N3	184.07
Drug	1	01I09	Isoxicam	3.25	2.11578	1.57216	FALSE	FALSE	FALSE	01I09	01E05	C14H13N3O5S	335.341
Drug	1	01I11	Naproxen	3.07	1.93578	1.43841	FALSE	FALSE	FALSE	01I11	01E06	C14H14O3	230.266
Drug	1	01I13	Naphazoline hydrochloride	2.78	1.64578	1.22292	FALSE	FALSE	FALSE	01I13	01E07	C14H15ClN2	246.742
Drug	1	01I15	Ticlopidine hydrochloride	2.86	1.72578	1.28236	FALSE	FALSE	FALSE	01I15	01E08	C14H15Cl2NS	300.252
Drug	1	01I17	Dicyclomine hydrochloride	3.66	2.52578	1.87681	FALSE	FALSE	FALSE	01I17	01E09	C19H36ClNO2	345.957
Drug	1	01I19	Amyleine hydrochloride	2.9	1.76578	1.31209	FALSE	FALSE	FALSE	01I19	01E10	C14H22ClNO2	271.79
Drug	1	01I21	Lidocaïne hydrochloride	3.45	2.31578	1.72077	FALSE	FALSE	FALSE	01I21	01E11	C14H23ClN2O	270.805
Drug	1	01K03	Trichlorfon	2.62	1.48578	1.10403	FALSE	FALSE	FALSE	01K03	01F02	C4H8Cl3O4P	257.439
Drug	1	01K05	Carbamazepine	3	1.86578	1.38639	FALSE	FALSE	FALSE	01K05	01F03	C15H12N2O	236.276
Drug	1	01K07	Triflupromazine hydrochloride	3.73	2.59578	1.92883	FALSE	FALSE	FALSE	01K07	01F04	C18H20ClF3N2S	388.886
Drug	1	01K09	Mefenamic acid	2.64	1.50578	1.11889	FALSE	FALSE	FALSE	01K09	01F05	C15H15NO2	241.292
Drug	1	01K11	Acetohexamide	3.02	1.88578	1.40125	FALSE	FALSE	FALSE	01K11	01F06	C15H20N2O4S	324.402
Drug	1	01K13	Sulpiride	3.16	2.02578	1.50528	FALSE	FALSE	FALSE	01K13	01F07	C15H23N3O4S	341.432
Drug	1	01K15	Benoxinate hydrochloride	2.88	1.74578	1.29723	FALSE	FALSE	FALSE	01K15	01F08	C17H29ClN2O3	344.885
Drug	1	01K17	Oxethazaine	2.32	1.18578	0.88111	FALSE	FALSE	FALSE	01K17	01F09	C28H41N3O3	467.657
Drug	1	01K19	Pheniramine maleate	3.09	1.95578	1.45327	FALSE	FALSE	FALSE	01K19	01F10	C20H24N2O4	356.425
Drug	1	01K21	Tolazoline hydrochloride	2.48	1.34578	1	FALSE	FALSE	FALSE	01K21	01F11	C10H13ClN2	196.681
Drug	1	01M03	Morantel tartrate	2.63	1.49578	1.11146	FALSE	FALSE	FALSE	01M03	01G02	C16H22N2O6S	370.428
Drug	1	01M05	Homatropine hydrobromide (R,S)	3.27	2.13578	1.58702	FALSE	FALSE	FALSE	01M05	01G03	C16H22BrNO3	356.263
Drug	1	01M07	Nifedipine	2.19	1.05578	0.784512	FALSE	FALSE	FALSE	01M07	01G04	C17H18N2O6	346.343
Drug	1	01M09	Chlorpromazine hydrochloride	2.98	1.84578	1.37153	FALSE	FALSE	FALSE	01M09	01G05	C17H20Cl2N2S	355.332
Drug	1	01M11	Diphenhydramine hydrochloride	3.33	2.19578	1.6316	FALSE	FALSE	FALSE	01M11	01G06	C17H22ClNO	291.824
Drug	1	01M13	Minaprine dihydrochloride	2.9	1.76578	1.31209	FALSE	FALSE	FALSE	01M13	01G07	C17H24Cl2N4O	371.313
Drug	1	01M15	Miconazole	2.36	1.22578	0.910832	FALSE	FALSE	FALSE	01M15	01G08	C18H14Cl4N2O	416.137
Drug	1	01M17	Isoxsuprine hydrochloride	4.13	2.99578	2.22605	up	FALSE	FALSE	01M17	01G09	C18H24ClNO3	337.85
Drug	1	01M19	Acebutolol hydrochloride	3.7	2.56578	1.90654	FALSE	FALSE	FALSE	01M19	01G10	C18H29ClN2O4	372.896
Drug	1	01M21	Tolnaftate	3.08	1.94578	1.44584	FALSE	FALSE	FALSE	01M21	01G11	C19H17NOS	307.417
Drug	1	01O03	Todralazine hydrochloride	3.63	2.49578	1.85452	FALSE	FALSE	FALSE	01O03	01H02	C11H13ClN4O2	268.705
Drug	1	01O05	Imipramine hydrochloride	2.64	1.50578	1.11889	FALSE	FALSE	FALSE	01O05	01H03	C19H25ClN2	316.877
Drug	1	01O07	Sulindac	2.69	1.55578	1.15604	FALSE	FALSE	FALSE	01O07	01H04	C20H17FO3S	356.419
Drug	1	01O09	Amitryptiline hydrochloride	2.31	1.17578	0.873679	FALSE	FALSE	FALSE	01O09	01H05	C20H24ClN	313.874
Drug	1	01O11	Adiphenine hydrochloride	3.49	2.35578	1.75049	FALSE	FALSE	FALSE	01O11	01H06	C20H26ClNO2	347.889
Drug	1	01O13	Dibucaine	3.11	1.97578	1.46813	FALSE	FALSE	FALSE	01O13	01H07	C20H29N3O2	343.473
Drug	1	01O15	Prednisone	3.74	2.60578	1.93626	FALSE	FALSE	FALSE	01O15	01H08	C21H26O5	358.438
Drug	1	01O17	Thioridazine hydrochloride	2.52	1.38578	1.02972	FALSE	FALSE	FALSE	01O17	01H09	C21H27ClN2S2	407.044
Drug	1	01O19	Diphemanil methylsulfate	2.81	1.67578	1.24521	FALSE	FALSE	FALSE	01O19	01H10	C21H27NO4S	389.518
Drug	1	01O21	Trimethobenzamide hydrochloride	3.04	1.90578	1.41612	FALSE	FALSE	FALSE	01O21	01H11	C21H29ClN2O5	424.929
Drug	1	01A04	Metronidazole	2.77	1.63578	1.21549	FALSE	FALSE	FALSE	01A04	02A02	C6H9N3O3	171.157
Drug	1	01A06	Cotinine (-)	3.36	2.22578	1.6539	FALSE	FALSE	FALSE	01A06	02A03	C10H12N2O	176.22
Drug	1	01A08	Edrophonium chloride	2.54	1.40578	1.04458	FALSE	FALSE	FALSE	01A08	02A04	C10H16ClNO	201.698
Drug	1	01A10	Moroxidine hydrochloride	2.72	1.58578	1.17834	FALSE	FALSE	FALSE	01A10	02A05	C6H14ClN5O	207.664
Drug	1	01A12	Baclofen (R,S)	2.26	1.12578	0.836526	FALSE	FALSE	FALSE	01A12	02A06	C10H12ClNO2	213.666
Drug	1	01A14	Acyclovir	2.6	1.46578	1.08917	FALSE	FALSE	FALSE	01A14	02A07	C8H11N5O3	225.209
Drug	1	01A16	Diazoxide	3.06	1.92578	1.43098	FALSE	FALSE	FALSE	01A16	02A08	C8H7ClN2O2S	230.674
Drug	1	01A18	Amidopyrine	2.54	1.40578	1.04458	FALSE	FALSE	FALSE	01A18	02A09	C13H17N3O	231.3
Drug	1	01A20	Ursolic acid	2	0.865781	0.64333	FALSE	FALSE	FALSE	01A20	02A10	C30H48O3	456.715
Drug	1	01A22	Pindolol	3.04	1.90578	1.41612	FALSE	FALSE	FALSE	01A22	02A11	C14H20N2O2	248.328
Drug	1	01C04	Khellin	3.01	1.87578	1.39382	FALSE	FALSE	FALSE	01C04	02B02	C14H12O5	260.249
Drug	1	01C06	Zimelidine dihydrochloride monohydrate	3.09	1.95578	1.45327	FALSE	FALSE	FALSE	01C06	02B03	C16H21BrCl2N2O	408.169
Drug	1	01C08	Azacyclonol	2.35	1.21578	0.903402	FALSE	FALSE	FALSE	01C08	02B04	C18H21NO	267.374
Drug	1	01C10	Azathioprine	5.58	4.44578	3.30349	up	hit	FALSE	01C10	02B05	C9H7N7O2S	277.266
Drug	1	01C12	Lynestrenol	2.34	1.20578	0.895971	FALSE	FALSE	FALSE	01C12	02B06	C20H28O	284.446
Drug	1	01C14	Guanabenz acetate	2.8	1.66578	1.23778	FALSE	FALSE	FALSE	01C14	02B07	C10H12Cl2N4O2	291.139
Drug	1	01C16	Disulfiram	2.15	1.01578	0.754789	FALSE	FALSE	FALSE	01C16	02B08	C10H20N2S4	296.54
Drug	1	01C18	Acetylsalicylsalicylic acid	2.63	1.49578	1.11146	FALSE	FALSE	FALSE	01C18	02B09	C16H12O6	300.27
Drug	1	01C20	Mianserine hydrochloride	2.66	1.52578	1.13375	FALSE	FALSE	FALSE	01C20	02B10	C18H21ClN2	300.834
Drug	1	01C22	Nocodazole	2.4	1.26578	0.940555	FALSE	FALSE	FALSE	01C22	02B11	C14H11N3O3S	301.326
Drug	1	01E04	R(-) Apomorphine hydrochloride hemihydrate	3.41	2.27578	1.69105	FALSE	FALSE	FALSE	01E04	02C02	C34H38Cl2N2O5	625.598
Drug	1	01E06	Amoxapine	2.27	1.13578	0.843957	FALSE	FALSE	FALSE	01E06	02C03	C17H16ClN3O	313.79
Drug	1	01E08	Cyproheptadine hydrochloride	2.7	1.56578	1.16347	FALSE	FALSE	FALSE	01E08	02C04	C21H22ClN	323.869
Drug	1	01E10	Famotidine	2.58	1.44578	1.07431	FALSE	FALSE	FALSE	01E10	02C05	C8H15N7O2S3	337.447
Drug	1	01E12	Danazol	2.37	1.23578	0.918263	FALSE	FALSE	FALSE	01E12	02C06	C22H27NO2	337.466
Drug	1	01E14	Lisuride (S)(-)	3.01	1.87578	1.39382	FALSE	FALSE	FALSE	01E14	02C07	C20H26N4O	338.456
Drug	1	01E16	Tomatine	1.97	0.835781	0.621038	FALSE	FALSE	FALSE	01E16	02C08	C50H83NO21	1034.21
Drug	1	01E18	Nomifensine maleate	2.61	1.47578	1.0966	FALSE	FALSE	FALSE	01E18	02C09	C20H22N2O4	354.409
Drug	1	01E20	Dizocilpine maleate	2.85	1.71578	1.27493	FALSE	FALSE	FALSE	01E20	02C10	C20H19NO4	337.379
Drug	1	01E22	Acenocoumarol	2.83	1.69578	1.26007	FALSE	FALSE	FALSE	01E22	02C11	C19H15NO6	353.334
Drug	1	01G04	Naloxone hydrochloride	2.61	1.47578	1.0966	FALSE	FALSE	FALSE	01G04	02D02	C19H22ClNO4	363.844
Drug	1	01G06	Metolazone	1.87	0.735781	0.546732	FALSE	FALSE	FALSE	01G06	02D03	C16H16ClN3O3S	365.841
Drug	1	01G08	Ciprofloxacin hydrochloride	3.06	1.92578	1.43098	FALSE	FALSE	FALSE	01G08	02D04	C17H21ClFN3O4	385.826
Drug	1	01G10	Ampicillin trihydrate	2.96	1.82578	1.35667	FALSE	FALSE	FALSE	01G10	02D05	C16H25N3O7S	403.458
Drug	1	01G12	Haloperidol	2.32	1.18578	0.88111	FALSE	FALSE	FALSE	01G12	02D06	C21H23ClFNO2	375.874
Drug	1	01G14	Naltrexone hydrochloride dihydrate	3.32	2.18578	1.62417	FALSE	FALSE	FALSE	01G14	02D07	C20H28ClNO6	413.902
Drug	1	01G16	Chlorpheniramine maleate	2.45	1.31578	0.977708	FALSE	FALSE	FALSE	01G16	02D08	C20H23ClN2O4	390.87
Drug	1	01G18	Nalbuphine hydrochloride	2.58	1.44578	1.07431	FALSE	FALSE	FALSE	01G18	02D09	C21H28ClNO4	393.915
Drug	1	01G20	Picotamide monohydrate	2.43	1.29578	0.962847	FALSE	FALSE	FALSE	01G20	02D10	C21H22N4O4	394.434
Drug	1	01G22	Triamcinolone	4.42	3.28578	2.44154	up	FALSE	FALSE	01G22	02D11	C21H27FO6	394.444
Drug	1	01I04	Bromocryptine mesylate	2.1	0.965781	0.717636	FALSE	FALSE	FALSE	01I04	02E02	C33H44BrN5O8S	750.715
Drug	1	01I06	Metanephrine hydrochloride DL	2.75	1.61578	1.20063	FALSE	FALSE	FALSE	01I06	02E03	C10H16ClNO3	233.697
Drug	1	01I08	Dehydrocholic acid	2.38	1.24578	0.925694	FALSE	FALSE	FALSE	01I08	02E04	C24H34O5	402.536
Drug	1	01I10	Hesperetin	2.27	1.13578	0.843957	FALSE	FALSE	FALSE	01I10	02E05	C16H14O6	302.286
Drug	1	01I12	Perphenazine	2.59	1.45578	1.08174	FALSE	FALSE	FALSE	01I12	02E06	C21H26ClN3OS	403.978
Drug	1	01I14	Mefloquine hydrochloride	1.41	0.275781	0.204923	FALSE	FALSE	FALSE	01I14	02E07	C17H17ClF6N2O	414.781
Drug	1	01I16	Isoconazole	2.14	1.00578	0.747359	FALSE	FALSE	FALSE	01I16	02E08	C18H14Cl4N2O	416.137
Drug	1	01I18	Spironolactone	1.91	0.775781	0.576454	FALSE	FALSE	FALSE	01I18	02E09	C24H32O4S	416.584
Drug	1	01I20	Pirenzepine dihydrochloride	2.56	1.42578	1.05945	FALSE	FALSE	FALSE	01I20	02E10	C19H23Cl2N5O2	424.334
Drug	1	01I22	Dexamethasone acetate	4.83	3.69578	2.7462	up	hit	FALSE	01I22	02E11	C24H31FO6	434.51
Drug	1	01K04	Glipizide	2.57	1.43578	1.06688	FALSE	FALSE	FALSE	01K04	02F02	C21H27N5O4S	445.544
Drug	1	01K06	Loxapine succinate	2.55	1.41578	1.05201	FALSE	FALSE	FALSE	01K06	02F03	C22H24ClN3O5	445.907
Drug	1	01K08	Hydroxyzine dihydrochloride	2.81	1.67578	1.24521	FALSE	FALSE	FALSE	01K08	02F04	C21H29Cl3N2O2	447.837
Drug	1	01K10	Diltiazem hydrochloride	2.54	1.40578	1.04458	FALSE	FALSE	FALSE	01K10	02F05	C22H27ClN2O4S	450.988
Drug	1	01K12	Methotrexate	2.1	0.965781	0.717636	FALSE	FALSE	FALSE	01K12	02F06	C20H22N8O5	454.449
Drug	1	01K14	Astemizole	2.11	0.975781	0.725067	FALSE	FALSE	FALSE	01K14	02F07	C28H31FN4O	458.584
Drug	1	01K16	Clindamycin hydrochloride	2.65	1.51578	1.12632	FALSE	FALSE	FALSE	01K16	02F08	C18H34Cl2N2O5S	461.452
Drug	1	01K18	Terfenadine	2.01	0.875781	0.65076	FALSE	FALSE	FALSE	01K18	02F09	C32H41NO2	471.689
Drug	1	01K20	Cefotaxime sodium salt	3.69	2.55578	1.89911	FALSE	FALSE	FALSE	01K20	02F10	C16H16N5NaO7S2	477.453
Drug	1	01K22	Tetracycline hydrochloride	2.31	1.17578	0.873679	FALSE	FALSE	FALSE	01K22	02F11	C22H25ClN2O8	480.906
Drug	1	01M04	Verapamyl hydrochloride	2.24	1.10578	0.821665	FALSE	FALSE	FALSE	01M04	02G02	C27H39ClN2O4	491.076
Drug	1	01M06	Dipyridamole	2.44	1.30578	0.970277	FALSE	FALSE	FALSE	01M06	02G03	C24H40N8O4	504.638
Drug	1	01M08	Chlorhexidine	2.39	1.25578	0.933124	FALSE	FALSE	FALSE	01M08	02G04	C22H30Cl2N10	505.457
Drug	1	01M10	Loperamide hydrochloride	2.41	1.27578	0.947986	FALSE	FALSE	FALSE	01M10	02G05	C29H34Cl2N2O2	513.513
Drug	1	01M12	Chlortetracycline hydrochloride	2.21	1.07578	0.799373	FALSE	FALSE	FALSE	01M12	02G06	C22H24Cl2N2O8	515.351
Drug	1	01M14	Tamoxifen citrate	2.66	1.52578	1.13375	FALSE	FALSE	FALSE	01M14	02G07	C32H37NO8	563.654
Drug	1	01M16	Nicergoline	2.76	1.62578	1.20806	FALSE	FALSE	FALSE	01M16	02G08	C24H26BrN3O3	484.397
Drug	1	01M18	Canrenoic acid potassium salt	3.3	2.16578	1.60931	FALSE	FALSE	FALSE	01M18	02G09	C22H29KO4	396.576
Drug	1	01M20	Thioproperazine dimesylate	2.87	1.73578	1.28979	FALSE	FALSE	FALSE	01M20	02G10	C24H38N4O8S4	638.848
Drug	1	01M22	Dihydroergotamine tartrate	3.27	2.13578	1.58702	FALSE	FALSE	FALSE	01M22	02G11	C70H80N10O16	1317.48
Drug	1	01O04	Erythromycin	2.5	1.36578	1.01486	FALSE	FALSE	FALSE	01O04	02H02	C37H67NO13	733.945
Drug	1	01O06	Oleandomycin phosphate	1.97	0.835781	0.621038	FALSE	FALSE	FALSE	01O06	02H03	C35H64NO16P	785.871
Drug	1	01O08	Midecamycin	2.57	1.43578	1.06688	FALSE	FALSE	FALSE	01O08	02H04	C41H67NO15	813.989
Drug	1	01O10	Josamycin	2.28	1.14578	0.851387	FALSE	FALSE	FALSE	01O10	02H05	C42H69NO15	828.016
Drug	1	01O12	Paclitaxel	2.52	1.38578	1.02972	FALSE	FALSE	FALSE	01O12	02H06	C47H51NO14	853.929
Drug	1	01O14	Ivermectin	2.73	1.59578	1.18577	FALSE	FALSE	FALSE	01O14	02H07	C48H74O14	875.117
Drug	1	01O16	Gallamine triethiodide	2.33	1.19578	0.888541	FALSE	FALSE	FALSE	01O16	02H08	C30H60I3N3O3	891.544
Drug	1	01O18	Neomycin sulfate	2.61	1.47578	1.0966	FALSE	FALSE	FALSE	01O18	02H09	C23H48N6O17S	712.733
Drug	1	01O20	Dihydrostreptomycin sulfate	1.9	0.765781	0.569024	FALSE	FALSE	FALSE	01O20	02H10	C42H88N14O36S3	1461.43
Drug	1	01O22	Gentamicine sulfate	2.65	1.51578	1.12632	FALSE	FALSE	FALSE	01O22	02H11	C60H125N15O25S	1488.81
Drug	2	02A03	Isoniazid	1.41	0.275781	0.204923	FALSE	FALSE	FALSE	02A03	03A02	C6H7N3O	137.142
Drug	2	02A05	Pentylenetetrazole	3.04	1.90578	1.41612	FALSE	FALSE	FALSE	02A05	03A03	C6H10N4	138.173
Drug	2	02A07	Chlorzoxazone	2.62	1.48578	1.10403	FALSE	FALSE	FALSE	02A07	03A04	C7H4ClNO2	169.568
Drug	2	02A09	Ornidazole	3.13	1.99578	1.48299	FALSE	FALSE	FALSE	02A09	03A05	C7H10ClN3O3	219.629
Drug	2	02A11	Ethosuximide	2.85	1.71578	1.27493	FALSE	FALSE	FALSE	02A11	03A06	C7H11NO2	141.171
Drug	2	02A13	Mafenide hydrochloride	2.66	1.52578	1.13375	FALSE	FALSE	FALSE	02A13	03A07	C7H11ClN2O2S	222.695
Drug	2	02A15	Riluzole hydrochloride	2.45	1.31578	0.977708	FALSE	FALSE	FALSE	02A15	03A08	C8H6ClF3N2OS	270.662
Drug	2	02A17	Nitrofurantoin	2.22	1.08578	0.806804	FALSE	FALSE	FALSE	02A17	03A09	C8H6N4O5	238.161
Drug	2	02A19	Hydralazine hydrochloride	2.16	1.02578	0.76222	FALSE	FALSE	FALSE	02A19	03A10	C8H9ClN4	196.641
Drug	2	02A21	Phenelzine sulfate	2.65	1.51578	1.12632	FALSE	FALSE	FALSE	02A21	03A11	C8H14N2O4S	234.276
Drug	2	02C03	Tranexamic acid	2.63	1.49578	1.11146	FALSE	FALSE	FALSE	02C03	03B02	C8H15NO2	157.214
Drug	2	02C05	Etofylline	2.84	1.70578	1.2675	FALSE	FALSE	FALSE	02C05	03B03	C9H12N4O3	224.221
Drug	2	02C07	Tranylcypromine hydrochloride	3.52	2.38578	1.77279	FALSE	FALSE	FALSE	02C07	03B04	C9H12ClN	169.656
Drug	2	02C09	Alverine citrate salt	2.09	0.955781	0.710206	FALSE	FALSE	FALSE	02C09	03B05	C26H35NO7	473.571
Drug	2	02C11	Aceclofenac	2.64	1.50578	1.11889	FALSE	FALSE	FALSE	02C11	03B06	C16H13Cl2NO4	354.192
Drug	2	02C13	Iproniazide phosphate	2.61	1.47578	1.0966	FALSE	FALSE	FALSE	02C13	03B07	C9H16N3O5P	277.219
Drug	2	02C15	Sulfamethoxazole	3.96	2.82578	2.09973	up	FALSE	FALSE	02C15	03B08	C10H11N3O3S	253.281
Drug	2	02C17	Mephenesin	3.6	2.46578	1.83223	FALSE	FALSE	FALSE	02C17	03B09	C10H14O3	182.221
Drug	2	02C19	Phenformin hydrochloride	1.91	0.775781	0.576454	FALSE	FALSE	FALSE	02C19	03B10	C10H16ClN5	241.726
Drug	2	02C21	Flutamide	2.07	0.935781	0.695344	FALSE	FALSE	FALSE	02C21	03B11	C11H11F3N2O3	276.217
Drug	2	02E03	Ampyrone	3.17	2.03578	1.51271	FALSE	FALSE	FALSE	02E03	03C02	C11H13N3O	203.246
Drug	2	02E05	Levamisole hydrochloride	2.76	1.62578	1.20806	FALSE	FALSE	FALSE	02E05	03C03	C11H13ClN2S	240.757
Drug	2	02E07	Pargyline hydrochloride	2.64	1.50578	1.11889	FALSE	FALSE	FALSE	02E07	03C04	C11H14ClN	195.694
Drug	2	02E09	Methocarbamol	3.11	1.97578	1.46813	FALSE	FALSE	FALSE	02E09	03C05	C11H15NO5	241.246
Drug	2	02E11	Aztreonam	4.49	3.35578	2.49356	up	FALSE	FALSE	02E11	03C06	C13H17N5O8S2	435.437
Drug	2	02E13	Cloxacillin sodium salt	3.1	1.96578	1.4607	FALSE	FALSE	FALSE	02E13	03C07	C19H17ClN3NaO5S	457.871
Drug	2	02E15	Nalidixic acid sodium salt hydrate	3.09	1.95578	1.45327	FALSE	FALSE	FALSE	02E15	03C08	C12H13N2NaO4	272.238
Drug	2	02E17	Pentolinium bitartrate	4.54	3.40578	2.53071	up	hit	FALSE	02E17	03C09	C23H42N2O12	538.597
Drug	2	02E19	Aminopurine, 6-benzyl	3.9	2.76578	2.05515	up	FALSE	FALSE	02E19	03C10	C12H11N5	225.255
Drug	2	02E21	Tolbutamide	2.19	1.05578	0.784512	FALSE	FALSE	FALSE	02E21	03C11	C12H18N2O3S	270.353
Drug	2	02G03	Midodrine hydrochloride	2.98	1.84578	1.37153	FALSE	FALSE	FALSE	02G03	03D02	C12H19ClN2O4	290.749
Drug	2	02G05	Thalidomide	4.08	2.94578	2.1889	up	FALSE	FALSE	02G05	03D03	C13H10N2O4	258.236
Drug	2	02G07	Oxolinic acid	2.75	1.61578	1.20063	FALSE	FALSE	FALSE	02G07	03D04	C13H11NO5	261.236
Drug	2	02G09	Nimesulide	3.49	2.35578	1.75049	FALSE	FALSE	FALSE	02G09	03D05	C13H12N2O5S	308.315
Drug	2	02G11	Hydrastinine hydrochloride	4.36	3.22578	2.39696	up	FALSE	FALSE	02G11	03D06	C11H12ClNO2	225.677
Drug	2	02G13	Pentoxifylline	4.4	3.26578	2.42668	up	FALSE	FALSE	02G13	03D07	C13H18N4O3	278.313
Drug	2	02G15	Metaraminol bitartrate	3.14	2.00578	1.49042	FALSE	FALSE	FALSE	02G15	03D08	C17H25NO14	467.387
Drug	2	02G17	Salbutamol	3.68	2.54578	1.89168	FALSE	FALSE	FALSE	02G17	03D09	C13H21NO3	239.317
Drug	2	02G19	Prilocaine hydrochloride	5.01	3.87578	2.87995	up	hit	FALSE	02G19	03D10	C13H21ClN2O	256.778
Drug	2	02G21	Camptothecine (S,+)	1.77	0.635781	0.472425	FALSE	FALSE	FALSE	02G21	03D11	C20H16N2O4	348.361
Drug	2	02I03	Ranitidine hydrochloride	2.48	1.34578	1	FALSE	FALSE	FALSE	02I03	03E02	C13H23ClN4O3S	350.87
Drug	2	02I05	Tiratricol, 3,3',5-triiodothyroacetic acid	4.88	3.74578	2.78335	up	hit	FALSE	02I05	03E03	C14H9I3O4	621.939
Drug	2	02I07	Flufenamic acid	4.31	3.17578	2.3598	up	FALSE	FALSE	02I07	03E04	C14H10F3NO2	281.236
Drug	2	02I09	Flumequine	3.02	1.88578	1.40125	FALSE	FALSE	FALSE	02I09	03E05	C14H12FNO3	261.255
Drug	2	02I11	Tolfenamic acid	3.19	2.05578	1.52757	FALSE	FALSE	FALSE	02I11	03E06	C14H12ClNO2	261.71
Drug	2	02I13	Meclofenamic acid sodium salt monohydrate	3.78	2.64578	1.96598	up	FALSE	FALSE	02I13	03E07	C14H12Cl2NNaO3	336.152
Drug	2	02I15	Kawain	2.77	1.63578	1.21549	FALSE	FALSE	FALSE	02I15	03E08	C14H14O3	230.266
Drug	2	02I17	Trimethoprim	4.5	3.36578	2.50099	up	hit	FALSE	02I17	03E09	C14H18N4O3	290.325
Drug	2	02I19	Metoclopramide monohydrochloride	3.17	2.03578	1.51271	FALSE	FALSE	FALSE	02I19	03E10	C14H23Cl2N3O2	336.264
Drug	2	02I21	Fenbendazole	1.79	0.655781	0.487287	FALSE	FALSE	FALSE	02I21	03E11	C15H13N3O2S	299.354
Drug	2	02K03	Piroxicam	2.97	1.83578	1.3641	FALSE	FALSE	FALSE	02K03	03F02	C15H13N3O4S	331.353
Drug	2	02K05	Pyrantel tartrate	3.62	2.48578	1.84709	FALSE	FALSE	FALSE	02K05	03F03	C15H20N2O6S	356.401
Drug	2	02K07	Fenspiride hydrochloride	2.06	0.925781	0.687914	FALSE	FALSE	FALSE	02K07	03F04	C15H21ClN2O2	296.8
Drug	2	02K09	Gemfibrozil	3.73	2.59578	1.92883	FALSE	FALSE	FALSE	02K09	03F05	C15H22O3	250.341
Drug	2	02K11	Mefexamide hydrochloride	3.26	2.12578	1.57959	FALSE	FALSE	FALSE	02K11	03F06	C15H25ClN2O3	316.831
Drug	2	02K13	Tiapride hydrochloride	2.61	1.47578	1.0966	FALSE	FALSE	FALSE	02K13	03F07	C15H25ClN2O4S	364.894
Drug	2	02K15	Mebendazole	2.38	1.24578	0.925694	FALSE	FALSE	FALSE	02K15	03F08	C16H13N3O3	295.3
Drug	2	02K17	Fenbufen	3.61	2.47578	1.83966	FALSE	FALSE	FALSE	02K17	03F09	C16H14O3	254.288
Drug	2	02K19	Ketoprofen	3.02	1.88578	1.40125	FALSE	FALSE	FALSE	02K19	03F10	C16H14O3	254.288
Drug	2	02K21	Indapamide	2.53	1.39578	1.03715	FALSE	FALSE	FALSE	02K21	03F11	C16H16ClN3O3S	365.841
Drug	2	02M03	Norfloxacin	2.5	1.36578	1.01486	FALSE	FALSE	FALSE	02M03	03G02	C16H18FN3O3	319.339
Drug	2	02M05	Antimycin A	2.52	1.38578	1.02972	FALSE	FALSE	FALSE	02M05	03G03	C28H40N2O9	548.639
Drug	2	02M07	Xylometazoline hydrochloride	2.28	1.14578	0.851387	FALSE	FALSE	FALSE	02M07	03G04	C16H25ClN2	280.844
Drug	2	02M09	Oxymetazoline hydrochloride	2.76	1.62578	1.20806	FALSE	FALSE	FALSE	02M09	03G05	C16H25ClN2O	296.843
Drug	2	02M11	Nifenazone	59.63	58.4958	43.466	up	hit	FALSE	02M11	03G06	C17H16N4O2	308.343
Drug	2	02M13	Griseofulvin	3.13	1.99578	1.48299	FALSE	FALSE	FALSE	02M13	03G07	C17H17ClO6	352.774
Drug	2	02M15	Clemizole hydrochloride	2.74	1.60578	1.1932	FALSE	FALSE	FALSE	02M15	03G08	C19H21Cl2N3	362.305
Drug	2	02M17	Tropicamide	2.53	1.39578	1.03715	FALSE	FALSE	FALSE	02M17	03G09	C17H20N2O2	284.361
Drug	2	02M19	Nefopam hydrochloride	2.2	1.06578	0.791942	FALSE	FALSE	FALSE	02M19	03G10	C17H20ClNO	289.808
Drug	2	02M21	Phentolamine hydrochloride	2	0.865781	0.64333	FALSE	FALSE	FALSE	02M21	03G11	C17H20ClN3O	317.822
Drug	2	02O03	Etodolac	5.46	4.32578	3.21433	up	hit	FALSE	02O03	03H02	C17H21NO3	287.362
Drug	2	02O05	Scopolamin-N-oxide hydrobromide	2.23	1.09578	0.814234	FALSE	FALSE	FALSE	02O05	03H03	C17H22BrNO5	400.273
Drug	2	02O07	Hyoscyamine (L)	2.81	1.67578	1.24521	FALSE	FALSE	FALSE	02O07	03H04	C17H23NO3	289.378
Drug	2	02O09	Chlorphensin carbamate	2.01	0.875781	0.65076	FALSE	FALSE	FALSE	02O09	03H05	C10H12ClNO4	245.664
Drug	2	02O11	Metampicillin sodium salt	2.75	1.61578	1.20063	FALSE	FALSE	FALSE	02O11	03H06	C17H18N3NaO4S	383.404
Drug	2	02O13	Dilazep dihydrochloride	1.96	0.825781	0.613607	FALSE	FALSE	FALSE	02O13	03H07	C31H46Cl2N2O10	677.626
Drug	2	02O15	Ofloxacin	2.67	1.53578	1.14118	FALSE	FALSE	FALSE	02O15	03H08	C18H20FN3O4	361.376
Drug	2	02O17	Lomefloxacin hydrochloride	2.07	0.935781	0.695344	FALSE	FALSE	FALSE	02O17	03H09	C17H20ClF2N3O3	387.817
Drug	2	02O19	Orphenadrine hydrochloride	1.89	0.755781	0.561593	FALSE	FALSE	FALSE	02O19	03H10	C18H24ClNO	305.851
Drug	2	02O21	Proglumide	2.14	1.00578	0.747359	FALSE	FALSE	FALSE	02O21	03H11	C18H26N2O4	334.419
Drug	2	02A04	Mexiletine hydrochloride	2.99	1.85578	1.37896	FALSE	FALSE	FALSE	02A04	04A02	C11H18ClNO	215.725
Drug	2	02A06	Flavoxate hydrochloride	2.9	1.76578	1.31209	FALSE	FALSE	FALSE	02A06	04A03	C24H26ClNO4	427.932
Drug	2	02A08	Bufexamac	2.59	1.45578	1.08174	FALSE	FALSE	FALSE	02A08	04A04	C12H17NO3	223.274
Drug	2	02A10	Glutethimide, para-amino	2.61	1.47578	1.0966	FALSE	FALSE	FALSE	02A10	04A05	C13H16N2O2	232.285
Drug	2	02A12	Dropropizine (R,S)	2.39	1.25578	0.933124	FALSE	FALSE	FALSE	02A12	04A06	C13H20N2O2	236.316
Drug	2	02A14	Pinacidil	2.24	1.10578	0.821665	FALSE	FALSE	FALSE	02A14	04A07	C13H19N5	245.33
Drug	2	02A16	Albendazole	2.25	1.11578	0.829096	FALSE	FALSE	FALSE	02A16	04A08	C12H15N3O2S	265.336
Drug	2	02A18	Clonidine hydrochloride	2.6	1.46578	1.08917	FALSE	FALSE	FALSE	02A18	04A09	C9H10Cl3N3	266.559
Drug	2	02A20	Bupropion hydrochloride	3.03	1.89578	1.40868	FALSE	FALSE	FALSE	02A20	04A10	C13H19Cl2NO	276.209
Drug	2	02A22	Alprenolol hydrochloride	2.98	1.84578	1.37153	FALSE	FALSE	FALSE	02A22	04A11	C15H24ClNO2	285.817
Drug	2	02C04	Chlorothiazide	3.16	2.02578	1.50528	FALSE	FALSE	FALSE	02C04	04B02	C7H6ClN3O4S2	295.725
Drug	2	02C06	Diphenidol hydrochloride	1.32	0.185781	0.138047	FALSE	FALSE	FALSE	02C06	04B03	C21H28ClNO	345.916
Drug	2	02C08	Norethindrone	3.59	2.45578	1.8248	FALSE	FALSE	FALSE	02C08	04B04	C20H26O2	298.429
Drug	2	02C10	Nortriptyline hydrochloride	2.86	1.72578	1.28236	FALSE	FALSE	FALSE	02C10	04B05	C19H22ClN	299.847
Drug	2	02C12	Niflumic acid	2.83	1.69578	1.26007	FALSE	FALSE	FALSE	02C12	04B06	C13H9F3N2O2	282.224
Drug	2	02C14	Isotretinoin	2.93	1.79578	1.33438	FALSE	FALSE	FALSE	02C14	04B07	C20H28O2	300.445
Drug	2	02C16	Retinoic acid	3.06	1.92578	1.43098	FALSE	FALSE	FALSE	02C16	04B08	C20H28O2	300.445
Drug	2	02C18	Antazoline hydrochloride	2.82	1.68578	1.25264	FALSE	FALSE	FALSE	02C18	04B09	C17H20ClN3	301.822
Drug	2	02C20	Ethacrynic acid	2.57	1.43578	1.06688	FALSE	FALSE	FALSE	02C20	04B10	C13H12Cl2O4	303.144
Drug	2	02C22	Praziquantel	2.08	0.945781	0.702775	FALSE	FALSE	FALSE	02C22	04B11	C19H24N2O2	312.415
Drug	2	02E04	Ethisterone	5	3.86578	2.87252	up	hit	FALSE	02E04	04C02	C21H28O2	312.456
Drug	2	02E06	Triprolidine hydrochloride	3.33	2.19578	1.6316	FALSE	FALSE	FALSE	02E06	04C03	C19H23ClN2	314.862
Drug	2	02E08	Doxepin hydrochloride	2.71	1.57578	1.1709	FALSE	FALSE	FALSE	02E08	04C04	C19H22ClNO	315.846
Drug	2	02E10	Dyclonine hydrochloride	2.82	1.68578	1.25264	FALSE	FALSE	FALSE	02E10	04C05	C18H28ClNO2	325.882
Drug	2	02E12	Dimenhydrinate	13.56	12.4258	9.23314	up	hit	FALSE	02E12	04C06	C24H28ClN5O3	469.976
Drug	2	02E14	Disopyramide	2.91	1.77578	1.31952	FALSE	FALSE	FALSE	02E14	04C07	C21H29N3O	339.485
Drug	2	02E16	Clotrimazole	2.82	1.68578	1.25264	FALSE	FALSE	FALSE	02E16	04C08	C22H17ClN2	344.847
Drug	2	02E18	Vinpocetine	1.01	-0.124219	-0.0923023	down	FALSE	hit	02E18	04C09	C22H26N2O2	350.465
Drug	2	02E20	Clomipramine hydrochloride	2.69	1.55578	1.15604	FALSE	FALSE	FALSE	02E20	04C10	C19H24Cl2N2	351.322
Drug	2	02E22	Fendiline hydrochloride	2.47	1.33578	0.992569	FALSE	FALSE	FALSE	02E22	04C11	C23H26ClN	351.923
Drug	2	02G04	Vincamine	2.42	1.28578	0.955416	FALSE	FALSE	FALSE	02G04	04D02	C21H26N2O3	354.453
Drug	2	02G06	Indomethacin	4.57	3.43578	2.553	up	hit	FALSE	02G06	04D03	C19H16ClNO4	357.797
Drug	2	02G08	Cortisone	3.34	2.20578	1.63903	FALSE	FALSE	FALSE	02G08	04D04	C21H28O5	360.454
Drug	2	02G10	Prednisolone	6.77	5.63578	4.18774	up	hit	FALSE	02G10	04D05	C21H28O5	360.454
Drug	2	02G12	Fenofibrate	2.99	1.85578	1.37896	FALSE	FALSE	FALSE	02G12	04D06	C20H21ClO4	360.841
Drug	2	02G14	Bumetanide	2.12	0.985781	0.732497	FALSE	FALSE	FALSE	02G14	04D07	C17H20N2O5S	364.423
Drug	2	02G16	Labetalol hydrochloride	0.91	-0.224219	-0.166609	down	FALSE	hit	02G16	04D08	C19H25ClN2O3	364.876
Drug	2	02G18	Cinnarizine	1.1	-0.0342187	-0.0254267	down	FALSE	hit	02G18	04D09	C26H28N2	368.526
Drug	2	02G20	Methylprednisolone, 6-alpha	5.07	3.93578	2.92453	up	hit	FALSE	02G20	04D10	C22H30O5	374.481
Drug	2	02G22	Quinidine hydrochloride monohydrate	3.28	2.14578	1.59445	FALSE	FALSE	FALSE	02G22	04D11	C20H27ClN2O3	378.903
Drug	2	02I04	Fludrocortisone acetate	3.83	2.69578	2.00313	up	FALSE	FALSE	02I04	04E02	C23H29FO6	420.482
Drug	2	02I06	Fenoterol hydrobromide	3.96	2.82578	2.09973	up	FALSE	FALSE	02I06	04E03	C17H22BrNO4	384.273
Drug	2	02I08	Homochlorcyclizine dihydrochloride	3.86	2.72578	2.02543	up	FALSE	FALSE	02I08	04E04	C19H25Cl3N2	387.784
Drug	2	02I10	Diethylcarbamazine citrate	3.56	2.42578	1.80251	FALSE	FALSE	FALSE	02I10	04E05	C16H29N3O8	391.425
Drug	2	02I12	Chenodiol	2.92	1.78578	1.32695	FALSE	FALSE	FALSE	02I12	04E06	C24H40O4	392.584
Drug	2	02I14	Perhexiline maleate	3.53	2.39578	1.78022	FALSE	FALSE	FALSE	02I14	04E07	C23H39NO4	393.572
Drug	2	02I16	Oxybutynin chloride	3.44	2.30578	1.71334	FALSE	FALSE	FALSE	02I16	04E08	C22H32ClNO3	393.958
Drug	2	02I18	Spiperone	2.73	1.59578	1.18577	FALSE	FALSE	FALSE	02I18	04E09	C23H26FN3O2	395.481
Drug	2	02I20	Pyrilamine maleate	4.31	3.17578	2.3598	up	FALSE	FALSE	02I20	04E10	C21H27N3O5	401.466
Drug	2	02I22	Sulfinpyrazone	2.18	1.04578	0.777081	FALSE	FALSE	FALSE	02I22	04E11	C23H20N2O3S	404.491
Drug	2	02K04	Dantrolene sodium salt	2.72	1.58578	1.17834	FALSE	FALSE	FALSE	02K04	04F02	C14H9N4NaO5	336.241
Drug	2	02K06	Trazodone hydrochloride	3.06	1.92578	1.43098	FALSE	FALSE	FALSE	02K06	04F03	C19H23Cl2N5O	408.334
Drug	2	02K08	Glafenine hydrochloride	3.74	2.60578	1.93626	FALSE	FALSE	FALSE	02K08	04F04	C19H18Cl2N2O4	409.272
Drug	2	02K10	Pimethixene maleate	3.16	2.02578	1.50528	FALSE	FALSE	FALSE	02K10	04F05	C23H23NO4S	409.508
Drug	2	02K12	Pergolide mesylate	3.37	2.23578	1.66133	FALSE	FALSE	FALSE	02K12	04F06	C20H30N2O3S2	410.602
Drug	2	02K14	Acemetacin	2.89	1.75578	1.30466	FALSE	FALSE	FALSE	02K14	04F07	C21H18ClNO6	415.834
Drug	2	02K16	Benzydamine hydrochloride	4.31	3.17578	2.3598	up	FALSE	FALSE	02K16	04F08	C19H24ClN3O	345.876
Drug	2	02K18	Fipexide hydrochloride	2.32	1.18578	0.88111	FALSE	FALSE	FALSE	02K18	04F09	C20H22Cl2N2O4	425.315
Drug	2	02K20	Mifepristone	3.16	2.02578	1.50528	FALSE	FALSE	FALSE	02K20	04F10	C29H35NO2	429.608
Drug	2	02K22	Diperodon hydrochloride	2.52	1.38578	1.02972	FALSE	FALSE	FALSE	02K22	04F11	C22H28ClN3O4	433.939
Drug	2	02M04	Lisinopril	2.79	1.65578	1.23035	FALSE	FALSE	FALSE	02M04	04G02	C21H35N3O7	441.529
Drug	2	02M06	Lincomycin hydrochloride	3.16	2.02578	1.50528	FALSE	FALSE	FALSE	02M06	04G03	C18H35ClN2O6S	443.007
Drug	2	02M08	Telenzepine dihydrochloride	2.69	1.55578	1.15604	FALSE	FALSE	FALSE	02M08	04G04	C19H24Cl2N4O2S	443.399
Drug	2	02M10	Econazole nitrate	3.42	2.28578	1.69848	FALSE	FALSE	FALSE	02M10	04G05	C18H16Cl3N3O4	444.705
Drug	2	02M12	Bupivacaine hydrochloride	3.03	1.89578	1.40868	FALSE	FALSE	FALSE	02M12	04G06	C18H29ClN2O	324.898
Drug	2	02M14	Clemastine fumarate	2.75	1.61578	1.20063	FALSE	FALSE	FALSE	02M14	04G07	C25H30ClNO5	459.975
Drug	2	02M16	Oxytetracycline dihydrate	1.88	0.745781	0.554162	FALSE	FALSE	FALSE	02M16	04G08	C22H28N2O11	496.475
Drug	2	02M18	Pimozide	2.34	1.20578	0.895971	FALSE	FALSE	FALSE	02M18	04G09	C28H29F2N3O	461.56
Drug	2	02M20	Amodiaquin dihydrochloride dihydrate	1.74	0.605781	0.450134	FALSE	FALSE	FALSE	02M20	04G10	C20H28Cl3N3O3	464.824
Drug	2	02M22	Mebeverine hydrochloride	2.24	1.10578	0.821665	FALSE	FALSE	FALSE	02M22	04G11	C25H36ClNO5	466.022
Drug	2	02O04	Ifenprodil tartrate	1.73	0.595781	0.442703	FALSE	FALSE	FALSE	02O04	04H02	C25H33NO8	475.544
Drug	2	02O06	Flunarizine dihydrochloride	2.86	1.72578	1.28236	FALSE	FALSE	FALSE	02O06	04H03	C26H28Cl2F2N2	477.429
Drug	2	02O08	Trifluoperazine dihydrochloride	2.89	1.75578	1.30466	FALSE	FALSE	FALSE	02O08	04H04	C21H26Cl2F3N3S	480.427
Drug	2	02O10	Enalapril maleate	2.48	1.34578	1	FALSE	FALSE	FALSE	02O10	04H05	C24H32N2O9	492.531
Drug	2	02O12	Minocycline hydrochloride	2.32	1.18578	0.88111	FALSE	FALSE	FALSE	02O12	04H06	C23H28ClN3O7	493.949
Drug	2	02O14	Glibenclamide	1.87	0.735781	0.546732	FALSE	FALSE	FALSE	02O14	04H07	C23H28ClN3O5S	494.014
Drug	2	02O16	Guanethidine sulfate	2.31	1.17578	0.873679	FALSE	FALSE	FALSE	02O16	04H08	C20H46N8O4S	494.705
Drug	2	02O18	Quinacrine dihydrochloride dihydrate	2.65	1.51578	1.12632	FALSE	FALSE	FALSE	02O18	04H09	C23H36Cl3N3O3	508.921
Drug	2	02O20	Clofilium tosylate	2.29	1.15578	0.858818	FALSE	FALSE	FALSE	02O20	04H10	C28H44ClNO3S	510.185
Drug	2	02O22	Fluphenazine dihydrochloride	0.58	-0.554219	-0.411819	down	FALSE	hit	02O22	04H11	C22H28Cl2F3N3OS	510.453
Drug	2	02B03	Streptomycin sulfate	3.8	2.66578	1.98084	up	FALSE	FALSE	02B03	05A02	C42H84N14O36S3	1457.4
Drug	2	02B05	Alfuzosin hydrochloride	3.45	2.31578	1.72077	FALSE	FALSE	FALSE	02B05	05A03	C19H28ClN5O4	425.919
Drug	2	02B07	Chlorpropamide	3.51	2.37578	1.76535	FALSE	FALSE	FALSE	02B07	05A04	C10H13ClN2O3S	276.744
Drug	2	02B09	Phenylpropanolamine hydrochloride	3.74	2.60578	1.93626	FALSE	FALSE	FALSE	02B09	05A05	C9H14ClNO	187.671
Drug	2	02B11	Ascorbic acid	3.41	2.27578	1.69105	FALSE	FALSE	FALSE	02B11	05A06	C6H8O6	176.127
Drug	2	02B13	Methyldopa (L,-)	3.05	1.91578	1.42355	FALSE	FALSE	FALSE	02B13	05A07	C10H13NO4	211.219
Drug	2	02B15	Cefoperazone dihydrate	1.5	0.365781	0.271798	FALSE	FALSE	FALSE	02B15	05A08	C25H31N9O10S2	681.708
Drug	2	02B17	Zoxazolamine	2.99	1.85578	1.37896	FALSE	FALSE	FALSE	02B17	05A09	C7H5ClN2O	168.584
Drug	2	02B19	Tacrine hydrochloride hydrate	3.04	1.90578	1.41612	FALSE	FALSE	FALSE	02B19	05A10	C13H15ClN2	234.731
Drug	2	02B21	Bisoprolol fumarate	1.95	0.815781	0.606177	FALSE	FALSE	FALSE	02B21	05A11	C40H66N2O12	766.978
Drug	2	02D03	Tremorine dihydrochloride	3.12	1.98578	1.47556	FALSE	FALSE	FALSE	02D03	05B02	C12H22Cl2N2	265.228
Drug	2	02D05	Practolol	3.33	2.19578	1.6316	FALSE	FALSE	FALSE	02D05	05B03	C14H22N2O3	266.343
Drug	2	02D07	Zidovudine, AZT	3.45	2.31578	1.72077	FALSE	FALSE	FALSE	02D07	05B04	C10H13N5O4	267.246
Drug	2	02D09	Sulfisoxazole	2.74	1.60578	1.1932	FALSE	FALSE	FALSE	02D09	05B05	C11H13N3O3S	267.309
Drug	2	02D11	Zaprinast	3.48	2.34578	1.74306	FALSE	FALSE	FALSE	02D11	05B06	C13H13N5O2	271.281
Drug	2	02D13	Chlormezanone	2.66	1.52578	1.13375	FALSE	FALSE	FALSE	02D13	05B07	C11H12ClNO3S	273.74
Drug	2	02D15	Procainamide hydrochloride	3.53	2.39578	1.78022	FALSE	FALSE	FALSE	02D15	05B08	C13H22ClN3O	271.793
Drug	2	02D17	N6-methyladenosine	3.32	2.18578	1.62417	FALSE	FALSE	FALSE	02D17	05B09	C11H15N5O4	281.273
Drug	2	02D19	Guanfacine hydrochloride	3.22	2.08578	1.54987	FALSE	FALSE	FALSE	02D19	05B10	C9H10Cl3N3O	282.559
Drug	2	02D21	Flupentixol dihydrochloride cis-(Z)	2.25	1.11578	0.829096	FALSE	FALSE	FALSE	02D21	05B11	C23H27Cl2F3N2OS	507.45
Drug	2	02F03	Furosemide	3.76	2.62578	1.95112	FALSE	FALSE	FALSE	02F03	05C02	C12H11ClN2O5S	330.749
Drug	2	02F05	Methapyrilene hydrochloride	3.25	2.11578	1.57216	FALSE	FALSE	FALSE	02F05	05C03	C14H20ClN3S	297.853
Drug	2	02F07	Desipramine hydrochloride	2.75	1.61578	1.20063	FALSE	FALSE	FALSE	02F07	05C04	C18H23ClN2	302.85
Drug	2	02F09	Clorgyline hydrochloride	3.08	1.94578	1.44584	FALSE	FALSE	FALSE	02F09	05C05	C13H16Cl3NO	308.638
Drug	2	02F11	Clenbuterol hydrochloride	4.75	3.61578	2.68675	up	hit	FALSE	02F11	05C06	C12H19Cl3N2O	313.657
Drug	2	02F13	Maprotiline hydrochloride	3.21	2.07578	1.54244	FALSE	FALSE	FALSE	02F13	05C07	C20H24ClN	313.874
Drug	2	02F15	Thioguanosine	3.46	2.32578	1.7282	FALSE	FALSE	FALSE	02F15	05C08	C10H13N5O4S	299.31
Drug	2	02F17	Chlorprothixene hydrochloride	3.98	2.84578	2.11459	up	FALSE	FALSE	02F17	05C09	C18H19Cl2NS	352.329
Drug	2	02F19	Ritodrine hydrochloride	3.91	2.77578	2.06258	up	FALSE	FALSE	02F19	05C10	C17H22ClNO3	323.823
Drug	2	02F21	Clozapine	2.78	1.64578	1.22292	FALSE	FALSE	FALSE	02F21	05C11	C18H19ClN4	326.832
Drug	2	02H03	Chlorthalidone	3.66	2.52578	1.87681	FALSE	FALSE	FALSE	02H03	05D02	C14H11ClN2O4S	338.772
Drug	2	02H05	Dobutamine hydrochloride	5.25	4.11578	3.05828	up	hit	FALSE	02H05	05D03	C18H24ClNO3	337.85
Drug	2	02H07	Enoxacin	3.01	1.87578	1.39382	FALSE	FALSE	FALSE	02H07	05D04	C15H17FN4O3	320.326
Drug	2	02H09	Clopamide	3.53	2.39578	1.78022	FALSE	FALSE	FALSE	02H09	05D05	C14H20ClN3O3S	345.851
Drug	2	02H11	Hycanthone	4.91	3.77578	2.80564	up	hit	FALSE	02H11	05D06	C20H24N2O2S	356.49
Drug	2	02H13	Adenosine 5'-monophosphate monohydrate	4.68	3.54578	2.63474	up	hit	FALSE	02H13	05D07	C10H16N5O8P	365.241
Drug	2	02H15	Amoxicillin	3.28	2.14578	1.59445	FALSE	FALSE	FALSE	02H15	05D08	C16H19N3O5S	365.411
Drug	2	02H17	Cephalexin monohydrate	3.8	2.66578	1.98084	up	FALSE	FALSE	02H17	05D09	C16H19N3O5S	365.411
Drug	2	02H19	Dextromethorphan hydrobromide monohydrate	3.44	2.30578	1.71334	FALSE	FALSE	FALSE	02H19	05D10	C18H28BrNO2	370.333
Drug	2	02H21	Droperidol	4.19	3.05578	2.27064	up	FALSE	FALSE	02H21	05D11	C22H22FN3O2	379.438
Drug	2	02J03	Bambuterol hydrochloride	2.97	1.83578	1.3641	FALSE	FALSE	FALSE	02J03	05E02	C18H30ClN3O5	403.91
Drug	2	02J05	Betamethasone	3.96	2.82578	2.09973	up	FALSE	FALSE	02J05	05E03	C22H29FO5	392.472
Drug	2	02J07	Colchicine	3.85	2.71578	2.018	up	FALSE	FALSE	02J07	05E04	C22H25NO6	399.448
Drug	2	02J09	Metergoline	2.83	1.69578	1.26007	FALSE	FALSE	FALSE	02J09	05E05	C25H29N3O2	403.529
Drug	2	02J11	Brinzolamide	3.46	2.32578	1.7282	FALSE	FALSE	FALSE	02J11	05E06	C12H21N3O5S3	383.51
Drug	2	02J13	Ambroxol hydrochloride	3.15	2.01578	1.49785	FALSE	FALSE	FALSE	02J13	05E07	C13H19Br2ClN2O	414.57
Drug	2	02J15	Benfluorex hydrochloride	3.03	1.89578	1.40868	FALSE	FALSE	FALSE	02J15	05E08	C19H21ClF3NO2	387.833
Drug	2	02J17	Bepridil hydrochloride	3.71	2.57578	1.91397	FALSE	FALSE	FALSE	02J17	05E09	C24H35ClN2O	403.012
Drug	2	02J19	Buspirone hydrochloride	4.42	3.28578	2.44154	up	FALSE	FALSE	02J19	05E10	C21H32ClN5O2	421.974
Drug	2	02J21	Benzbromarone	1.79	0.655781	0.487287	FALSE	FALSE	FALSE	02J21	05E11	C17H12Br2O3	424.091
Drug	2	02L03	Ketotifen fumarate	2.82	1.68578	1.25264	FALSE	FALSE	FALSE	02L03	05F02	C23H23NO5S	425.507
Drug	2	02L05	Debrisoquin sulfate	3.29	2.15578	1.60188	FALSE	FALSE	FALSE	02L05	05F03	C20H28N6O4S	448.548
Drug	2	02L07	Amethopterin (R,S)	2.66	1.52578	1.13375	FALSE	FALSE	FALSE	02L07	05F04	C20H22N8O5	454.449
Drug	2	02L09	Methylergometrine maleate	3.05	1.91578	1.42355	FALSE	FALSE	FALSE	02L09	05F05	C24H29N3O6	455.515
Drug	2	02L11	Methiothepin maleate	3.36	2.22578	1.6539	FALSE	FALSE	FALSE	02L11	05F06	C24H28N2O4S2	472.63
Drug	2	02L13	Clofazimine	2.58	1.44578	1.07431	FALSE	FALSE	FALSE	02L13	05F07	C27H22Cl2N4	473.409
Drug	2	02L15	Nafronyl oxalate	2.59	1.45578	1.08174	FALSE	FALSE	FALSE	02L15	05F08	C26H35NO7	473.571
Drug	2	02L17	Bezafibrate	2.24	1.10578	0.821665	FALSE	FALSE	FALSE	02L17	05F09	C19H20ClNO4	361.829
Drug	2	02L19	Mimosine	2.77	1.63578	1.21549	FALSE	FALSE	FALSE	02L19	05F10	C8H10N2O4	198.18
Drug	2	02L21	Clebopride maleate	2.22	1.08578	0.806804	FALSE	FALSE	FALSE	02L21	05F11	C24H28ClN3O6	489.96
Drug	2	02N03	Lidoflazine	2.09	0.955781	0.710206	FALSE	FALSE	FALSE	02N03	05G02	C30H35F2N3O	491.63
Drug	2	02N05	Betaxolol hydrochloride	2.38	1.24578	0.925694	FALSE	FALSE	FALSE	02N05	05G03	C18H30ClNO3	343.898
Drug	2	02N07	Nicardipine hydrochloride	3.23	2.09578	1.5573	FALSE	FALSE	FALSE	02N07	05G04	C26H30ClN3O6	515.999
Drug	2	02N09	Probucol	3.01	1.87578	1.39382	FALSE	FALSE	FALSE	02N09	05G05	C31H48O2S2	516.855
Drug	2	02N11	Mitoxantrone dihydrochloride	13.16	12.0258	8.93591	up	hit	FALSE	02N11	05G06	C22H30Cl2N4O6	517.414
Drug	2	02N13	GBR 12909 dihydrochloride	2.41	1.27578	0.947986	FALSE	FALSE	FALSE	02N13	05G07	C28H34Cl2F2N2O	523.499
Drug	2	02N15	Carbetapentane citrate	2.1	0.965781	0.717636	FALSE	FALSE	FALSE	02N15	05G08	C26H39NO10	525.601
Drug	2	02N17	Dequalinium dichloride	2.82	1.68578	1.25264	FALSE	FALSE	FALSE	02N17	05G09	C30H40Cl2N4	527.586
Drug	2	02N19	Ketoconazole	1.73	0.595781	0.442703	FALSE	FALSE	FALSE	02N19	05G10	C26H28Cl2N4O4	531.443
Drug	2	02N21	Fusidic acid sodium salt	1.96	0.825781	0.613607	FALSE	FALSE	FALSE	02N21	05G11	C31H47NaO6	538.706
Drug	2	02P03	Terbutaline hemisulfate	3.98	2.84578	2.11459	up	FALSE	FALSE	02P03	05H02	C24H40N2O10S	548.658
Drug	2	02P05	Ketanserin tartrate hydrate	3.24	2.10578	1.56473	FALSE	FALSE	FALSE	02P05	05H03	C26H30FN3O10	563.542
Drug	2	02P07	Hemicholinium bromide	2.73	1.59578	1.18577	FALSE	FALSE	FALSE	02P07	05H04	C24H34Br2N2O4	574.358
Drug	2	02P09	Kanamycin A sulfate	3.28	2.14578	1.59445	FALSE	FALSE	FALSE	02P09	05H05	C18H38N4O15S	582.585
Drug	2	02P11	Amikacin hydrate	2.39	1.25578	0.933124	FALSE	FALSE	FALSE	02P11	05H06	C22H47N5O15	621.644
Drug	2	02P13	Etoposide	2.09	0.955781	0.710206	FALSE	FALSE	FALSE	02P13	05H07	C29H32O13	588.571
Drug	2	02P15	Clomiphene citrate (Z,E)	2.46	1.32578	0.985139	FALSE	FALSE	FALSE	02P15	05H08	C32H36ClNO8	598.099
Drug	2	02P17	Oxantel pamoate	2.49	1.35578	1.00743	FALSE	FALSE	FALSE	02P17	05H09	C49H48N4O8	820.951
Drug	2	02P19	Prochlorperazine dimaleate	2.37	1.23578	0.918263	FALSE	FALSE	FALSE	02P19	05H10	C28H32ClN3O8S	606.1
Drug	2	02P21	Hesperidin	2.57	1.43578	1.06688	FALSE	FALSE	FALSE	02P21	05H11	C28H34O15	610.574
Drug	2	02B04	Testosterone propionate	3.17	2.03578	1.51271	FALSE	FALSE	FALSE	02B04	06A02	C22H32O3	344.498
Drug	2	02B06	Arecoline hydrobromide	3.41	2.27578	1.69105	FALSE	FALSE	FALSE	02B06	06A03	C8H14BrNO2	236.11
Drug	2	02B08	Thyroxine (L)	2.91	1.77578	1.31952	FALSE	FALSE	FALSE	02B08	06A04	C15H11I4NO4	776.877
Drug	2	02B10	Tocopherol (R,S)	2.33	1.19578	0.888541	FALSE	FALSE	FALSE	02B10	06A05	C29H50O2	430.721
Drug	2	02B12	Pepstatin A	3.36	2.22578	1.6539	FALSE	FALSE	FALSE	02B12	06A06	C34H63N5O9	685.909
Drug	2	02B14	SR-95639A	3.38	2.24578	1.66876	FALSE	FALSE	FALSE	02B14	06A07	C19H26Cl2N4O	397.351
Drug	2	02B16	Adamantamine fumarate	2.86	1.72578	1.28236	FALSE	FALSE	FALSE	02B16	06A08	C14H21NO4	267.328
Drug	2	02B18	Butoconazole nitrate	2.33	1.19578	0.888541	FALSE	FALSE	FALSE	02B18	06A09	C19H18Cl3N3O3S	474.797
Drug	2	02B20	Amiodarone hydrochloride	2.58	1.44578	1.07431	FALSE	FALSE	FALSE	02B20	06A10	C25H30ClI2NO3	681.785
Drug	2	02B22	Amphotericin B	0.8	-0.334219	-0.248346	down	FALSE	hit	02B22	06A11	C47H73NO17	924.102
Drug	2	02D04	Androsterone	2.61	1.47578	1.0966	FALSE	FALSE	FALSE	02D04	06B02	C19H30O2	290.45
Drug	2	02D06	Anisomycin	0.8	-0.334219	-0.248346	down	FALSE	hit	02D06	06B03	C14H19NO4	265.312
Drug	2	02D08	Carbarsone	2.92	1.78578	1.32695	FALSE	FALSE	FALSE	02D08	06B04	C7H9AsN2O4	260.082
Drug	2	02D10	Apigenin	2.13	0.995781	0.739928	FALSE	FALSE	FALSE	02D10	06B05	C15H10O5	270.244
Drug	2	02D12	Aspartic acid, N-acetyl (R,S)	2.73	1.59578	1.18577	FALSE	FALSE	FALSE	02D12	06B06	C6H9NO5	175.142
Drug	2	02D14	Bacampicillin hydrochloride	2.98	1.84578	1.37153	FALSE	FALSE	FALSE	02D14	06B07	C21H28ClN3O7S	501.99
Drug	2	02D16	Betulinic acid	3.19	2.05578	1.52757	FALSE	FALSE	FALSE	02D16	06B08	C30H48O3	456.715
Drug	2	02D18	Biotin	2.7	1.56578	1.16347	FALSE	FALSE	FALSE	02D18	06B09	C10H16N2O3S	244.315
Drug	2	02D20	Bisacodyl	3.01	1.87578	1.39382	FALSE	FALSE	FALSE	02D20	06B10	C22H19NO4	361.401
Drug	2	02D22	Calciferol	2.09	0.955781	0.710206	FALSE	FALSE	FALSE	02D22	06B11	C28H44O	396.662
Drug	2	02F04	Suloctidil	3.21	2.07578	1.54244	FALSE	FALSE	FALSE	02F04	06C02	C20H35NOS	337.572
Drug	2	02F06	Carcinine	3.27	2.13578	1.58702	FALSE	FALSE	FALSE	02F06	06C03	C8H14N4O	182.227
Drug	2	02F08	Carisoprodol	2.84	1.70578	1.2675	FALSE	FALSE	FALSE	02F08	06C04	C12H24N2O4	260.336
Drug	2	02F10	Cephalosporanic acid, 7-amino	3.46	2.32578	1.7282	FALSE	FALSE	FALSE	02F10	06C05	C10H12N2O5S	272.281
Drug	2	02F12	Chicago sky blue 6B	7.73	6.59578	4.90108	up	hit	FALSE	02F12	06C06	C34H24N6Na4O16S4	992.816
Drug	2	02F14	Buflomedil hydrochloride	3.74	2.60578	1.93626	FALSE	FALSE	FALSE	02F14	06C07	C17H26ClNO4	343.854
Drug	2	02F16	Chlorogenic acid	3.66	2.52578	1.87681	FALSE	FALSE	FALSE	02F16	06C08	C16H18O9	354.317
Drug	2	02F18	Cephaeline dihydrochloride heptahydrate	0.92	-0.214219	-0.159178	down	FALSE	hit	02F18	06C09	C28H54Cl2N2O11	665.655
Drug	2	02F20	Cholecalciferol	4.98	3.84578	2.85766	up	hit	FALSE	02F20	06C10	C27H44O	384.651
Drug	2	02F22	Cisapride	2.08	0.945781	0.702775	FALSE	FALSE	FALSE	02F22	06C11	C23H29ClFN3O4	465.957
Drug	2	02H04	Coralyne chloride hydrate	3.06	1.92578	1.43098	FALSE	FALSE	FALSE	02H04	06D02	C22H24ClNO5	417.893
Drug	2	02H06	Corticosterone	4.49	3.35578	2.49356	up	FALSE	FALSE	02H06	06D03	C21H30O4	346.471
Drug	2	02H08	Cyanocobalamin	3.66	2.52578	1.87681	FALSE	FALSE	FALSE	02H08	06D04	C63H88CoN14O14P	1355.4
Drug	2	02H10	Cefadroxil	3.67	2.53578	1.88424	FALSE	FALSE	FALSE	02H10	06D05	C16H17N3O5S	363.395
Drug	2	02H12	Cyclosporin A	4.84	3.70578	2.75363	up	hit	FALSE	02H12	06D06	C62H111N11O12	1202.64
Drug	2	02H14	Digitoxigenin	1.77	0.635781	0.472425	FALSE	FALSE	FALSE	02H14	06D07	C23H34O4	374.525
Drug	2	02H16	Digoxin	2.48	1.34578	1	FALSE	FALSE	FALSE	02H16	06D08	C41H64O14	780.959
Drug	2	02H18	Doxorubicin hydrochloride	1.27	0.135781	0.100894	FALSE	FALSE	FALSE	02H18	06D09	C27H30ClNO11	579.993
Drug	2	02H20	Carbimazole	4.76	3.62578	2.69418	up	hit	FALSE	02H20	06D10	C7H10N2O2S	186.234
Drug	2	02H22	Epiandrosterone	1.99	0.855781	0.635899	FALSE	FALSE	FALSE	02H22	06D11	C19H30O2	290.45
Drug	2	02J04	Estradiol-17 beta	3.08	1.94578	1.44584	FALSE	FALSE	FALSE	02J04	06E02	C18H24O2	272.391
Drug	2	02J06	Fusaric acid	3.38	2.24578	1.66876	FALSE	FALSE	FALSE	02J06	06E03	C10H13NO2	179.221
Drug	2	02J08	Gabazine	3.94	2.80578	2.08487	up	FALSE	FALSE	02J08	06E04	C15H18BrN3O3	368.233
Drug	2	02J10	Ginkgolide A	2.36	1.22578	0.910832	FALSE	FALSE	FALSE	02J10	06E05	C20H24O9	408.409
Drug	2	02J12	Cyclobenzaprine hydrochloride	5.01	3.87578	2.87995	up	hit	FALSE	02J12	06E06	C20H22ClN	311.858
Drug	2	02J14	Carteolol hydrochloride	3.7	2.56578	1.90654	FALSE	FALSE	FALSE	02J14	06E07	C16H25ClN2O3	328.842
Drug	2	02J16	Hydrocortisone base	3.2	2.06578	1.53501	FALSE	FALSE	FALSE	02J16	06E08	C21H30O5	362.47
Drug	2	02J18	Hydroxytacrine maleate (R,S)	3.48	2.34578	1.74306	FALSE	FALSE	FALSE	02J18	06E09	C17H18N2O5	330.343
Drug	2	02J20	Pilocarpine nitrate	3.98	2.84578	2.11459	up	FALSE	FALSE	02J20	06E10	C11H17N3O5	271.275
Drug	2	02J22	Dicloxacillin sodium salt	1.23	0.0957813	0.0711715	FALSE	FALSE	FALSE	02J22	06E11	C19H18Cl2N3NaO6S	510.332
Drug	2	02L04	Kynurenine, 3-hydroxy (R,S)	2.83	1.69578	1.26007	FALSE	FALSE	FALSE	02L04	06F02	C10H12N2O4	224.218
Drug	2	02L06	Lactobionic acid	1.62	0.485781	0.360966	FALSE	FALSE	FALSE	02L06	06F03	C12H22O12	358.302
Drug	2	02L08	Lumicolchicine gamma	1.19	0.0557813	0.041449	FALSE	FALSE	FALSE	02L08	06F04	C22H25NO6	399.448
Drug	2	02L10	Lysergol	1.69	0.555781	0.41298	FALSE	FALSE	FALSE	02L10	06F05	C16H18N2O	254.335
Drug	2	02L12	Mebhydroline 1,5-naphtalenedisulfonate	3.41	2.27578	1.69105	FALSE	FALSE	FALSE	02L12	06F06	C48H48N4O6S2	841.069
Drug	2	02L14	Meclocycline sulfosalicylate	2.58	1.44578	1.07431	FALSE	FALSE	FALSE	02L14	06F07	C29H27ClN2O14S	695.061
Drug	2	02L16	Meclozine dihydrochloride	2.52	1.38578	1.02972	FALSE	FALSE	FALSE	02L16	06F08	C25H29Cl3N2	463.882
Drug	2	02L18	Melatonin	2.34	1.20578	0.895971	FALSE	FALSE	FALSE	02L18	06F09	C13H16N2O2	232.285
Drug	2	02L20	Menadione	3.62	2.48578	1.84709	FALSE	FALSE	FALSE	02L20	06F10	C11H8O2	172.185
Drug	2	02L22	Dinoprost trometamol	1.73	0.595781	0.442703	FALSE	FALSE	FALSE	02L22	06F11	C24H45NO8	475.628
Drug	2	02N04	Domperidone maleate	2.61	1.47578	1.0966	FALSE	FALSE	FALSE	02N04	06G02	C26H28ClN5O6	541.996
Drug	2	02N06	Cefixime	2.37	1.23578	0.918263	FALSE	FALSE	FALSE	02N06	06G03	C16H15N5O7S2	453.455
Drug	2	02N08	Metrizamide	2.48	1.34578	1	FALSE	FALSE	FALSE	02N08	06G04	C18H22I3N3O8	789.105
Drug	2	02N10	Muramic acid, N-acetyl	2.82	1.68578	1.25264	FALSE	FALSE	FALSE	02N10	06G05	C11H19NO8	293.276
Drug	2	02N12	Myricetin	3.38	2.24578	1.66876	FALSE	FALSE	FALSE	02N12	06G06	C15H10O8	318.242
Drug	2	02N14	Naringenine	2.22	1.08578	0.806804	FALSE	FALSE	FALSE	02N14	06G07	C15H12O5	272.26
Drug	2	02N16	Naringin hydrate	2.38	1.24578	0.925694	FALSE	FALSE	FALSE	02N16	06G08	C27H34O15	598.563
Drug	2	02N18	Neostigmine bromide	2.92	1.78578	1.32695	FALSE	FALSE	FALSE	02N18	06G09	C12H19BrN2O2	303.201
Drug	2	02N20	Niridazole	1.97	0.835781	0.621038	FALSE	FALSE	FALSE	02N20	06G10	C6H6N4O3S	214.204
Drug	2	02N22	Ceforanide	2.24	1.10578	0.821665	FALSE	FALSE	FALSE	02N22	06G11	C20H21N7O6S2	519.562
Drug	2	02P04	Strophantine octahydrate	1.08	-0.0542187	-0.0402879	down	FALSE	hit	02P04	06H02	C29H60O20	728.789
Drug	2	02P06	Pantothenic acid calcium salt monohydrate	3.39	2.25578	1.67619	FALSE	FALSE	FALSE	02P06	06H03	C18H34CaN2O11	494.558
Drug	2	02P08	Cefotetan	3.1	1.96578	1.4607	FALSE	FALSE	FALSE	02P08	06H04	C17H17N7O8S4	575.623
Drug	2	02P10	Piperine	2.87	1.73578	1.28979	FALSE	FALSE	FALSE	02P10	06H05	C17H19NO3	285.346
Drug	2	02P12	Brompheniramine maleate	2.91	1.77578	1.31952	FALSE	FALSE	FALSE	02P12	06H06	C20H23BrN2O4	435.321
Drug	2	02P14	Primaquine diphosphate	2.19	1.05578	0.784512	FALSE	FALSE	FALSE	02P14	06H07	C15H27N3O9P2	455.345
Drug	2	02P16	Progesterone	2.43	1.29578	0.962847	FALSE	FALSE	FALSE	02P16	06H08	C21H30O2	314.472
Drug	2	02P18	Felodipine	2.01	0.875781	0.65076	FALSE	FALSE	FALSE	02P18	06H09	C18H19Cl2NO4	384.262
Drug	2	02P20	Methoxy-8-psoralen	2.17	1.03578	0.769651	FALSE	FALSE	FALSE	02P20	06H10	C12H8O4	216.195
Drug	2	02P22	Puromycin dihydrochloride	1.75	0.615781	0.457564	FALSE	FALSE	FALSE	02P22	06H11	C22H31Cl2N7O5	544.442
Drug	3	03A03	Serotonin hydrochloride	3.95	2.81578	2.0923	up	FALSE	FALSE	03A03	07A02	C10H13ClN2O	212.681
Drug	3	03A05	Cefotiam hydrochloride	4.29	3.15578	2.34494	up	FALSE	FALSE	03A05	07A03	C18H24ClN9O4S3	562.095
Drug	3	03A07	Azathymine, 6	6.43	5.29578	3.9351	up	hit	FALSE	03A07	07A04	C4H5N3O2	127.103
Drug	3	03A09	Benperidol	4.07	2.93578	2.18147	up	FALSE	FALSE	03A09	07A05	C22H24FN3O2	381.454
Drug	3	03A11	Cefaclor	5.73	4.59578	3.41495	up	hit	FALSE	03A11	07A06	C15H16ClN3O5S	385.829
Drug	3	03A13	Colistin sulfate	2.38	1.24578	0.925694	FALSE	FALSE	FALSE	03A13	07A07	C52H102N16O21S2	1351.62
Drug	3	03A15	Daunorubicin hydrochloride	3.61	2.47578	1.83966	FALSE	FALSE	FALSE	03A15	07A08	C27H30ClNO10	563.994
Drug	3	03A17	Dosulepin hydrochloride	4.25	3.11578	2.31522	up	FALSE	FALSE	03A17	07A09	C19H22ClNS	331.911
Drug	3	03A19	Ceftazidime pentahydrate	3.86	2.72578	2.02543	up	FALSE	FALSE	03A19	07A10	C22H32N6O12S2	636.661
Drug	3	03A21	Iobenguane sulfate	3.53	2.39578	1.78022	FALSE	FALSE	FALSE	03A21	07A11	C8H12IN3O4S	373.171
Drug	3	03C03	Metixene hydrochloride	4.27	3.13578	2.33008	up	FALSE	FALSE	03C03	07B02	C20H26ClNOS	363.953
Drug	3	03C05	Nitrofural	4.56	3.42578	2.54557	up	hit	FALSE	03C05	07B03	C6H6N4O4	198.139
Drug	3	03C07	Omeprazole	5.4	4.26578	3.16974	up	hit	FALSE	03C07	07B04	C17H19N3O3S	345.423
Drug	3	03C09	Propylthiouracil	3.98	2.84578	2.11459	up	FALSE	FALSE	03C09	07B05	C7H10N2OS	170.235
Drug	3	03C11	Terconazole	6.88	5.74578	4.26948	up	hit	FALSE	03C11	07B06	C26H31Cl2N5O3	532.475
Drug	3	03C13	Tiaprofenic acid	1.47	0.335781	0.249507	FALSE	FALSE	FALSE	03C13	07B07	C14H12O3S	260.314
Drug	3	03C15	Vancomycin hydrochloride	3.55	2.41578	1.79508	FALSE	FALSE	FALSE	03C15	07B08	C66H76Cl3N9O24	1485.75
Drug	3	03C17	Artemisinin	3.65	2.51578	1.86938	FALSE	FALSE	FALSE	03C17	07B09	C15H22O5	282.34
Drug	3	03C19	Propafenone hydrochloride	3.83	2.69578	2.00313	up	FALSE	FALSE	03C19	07B10	C21H28ClNO3	377.915
Drug	3	03C21	Ethamivan	3.12	1.98578	1.47556	FALSE	FALSE	FALSE	03C21	07B11	C12H17NO3	223.274
Drug	3	03E03	Vigabatrin	4.3	3.16578	2.35237	up	FALSE	FALSE	03E03	07C02	C6H11NO2	129.16
Drug	3	03E05	Biperiden hydrochloride	4.79	3.65578	2.71648	up	hit	FALSE	03E05	07C03	C21H30ClNO	347.932
Drug	3	03E07	Cetirizine dihydrochloride	6.32	5.18578	3.85336	up	hit	FALSE	03E07	07C04	C21H27Cl3N2O3	461.82
Drug	3	03E09	Etifenin	7.15	6.01578	4.4701	up	hit	FALSE	03E09	07C05	C16H22N2O5	322.364
Drug	3	03E11	Metaproterenol sulfate, orciprenaline sulfate	5.86	4.72578	3.51155	up	hit	FALSE	03E11	07C06	C22H36N2O10S	520.604
Drug	3	03E13	Sisomicin sulfate	3.6	2.46578	1.83223	FALSE	FALSE	FALSE	03E13	07C07	C19H39N5O11S	545.614
Drug	3	03E15	Quercetine dihydrate	3.75	2.61578	1.94369	FALSE	FALSE	FALSE	03E15	07C08	C15H14O9	338.273
Drug	3	03E17	Resveratrol	4.63	3.49578	2.59759	up	hit	FALSE	03E17	07C09	C14H12O3	228.25
Drug	3	03E19	Bromperidol	4.14	3.00578	2.23348	up	FALSE	FALSE	03E19	07C10	C21H23BrFNO2	420.325
Drug	3	03E21	Cyclizine hydrochloride	3.81	2.67578	1.98827	up	FALSE	FALSE	03E21	07C11	C18H23ClN2	302.85
Drug	3	03G03	Fluoxetine hydrochloride	4.7	3.56578	2.6496	up	hit	FALSE	03G03	07D02	C17H19ClF3NO	345.795
Drug	3	03G05	Iohexol	3.89	2.75578	2.04772	up	FALSE	FALSE	03G05	07D03	C19H26I3N3O9	821.147
Drug	3	03G07	Norcyclobenzaprine	2.93	1.79578	1.33438	FALSE	FALSE	FALSE	03G07	07D04	C19H19N	261.37
Drug	3	03G09	Pyrazinamide	4.13	2.99578	2.22605	up	FALSE	FALSE	03G09	07D05	C5H5N3O	123.115
Drug	3	03G11	Trimethadione	3.61	2.47578	1.83966	FALSE	FALSE	FALSE	03G11	07D06	C6H9NO3	143.143
Drug	3	03G13	Lovastatin	3.27	2.13578	1.58702	FALSE	FALSE	FALSE	03G13	07D07	C24H36O5	404.551
Drug	3	03G15	Nystatine	2.99	1.85578	1.37896	FALSE	FALSE	FALSE	03G15	07D08	C47H75NO17	926.118
Drug	3	03G17	Budesonide	6.49	5.35578	3.97968	up	hit	FALSE	03G17	07D09	C25H34O6	430.546
Drug	3	03G19	Imipenem	3.95	2.81578	2.0923	up	FALSE	FALSE	03G19	07D10	C12H17N3O4S	299.351
Drug	3	03G21	Sulfasalazine	3.94	2.80578	2.08487	up	FALSE	FALSE	03G21	07D11	C18H14N4O5S	398.4
Drug	3	03I03	Glycocholic acid	3.63	2.49578	1.85452	FALSE	FALSE	FALSE	03I03	07E02	C26H43NO6	465.636
Drug	3	03I05	Thiostrepton	2.99	1.85578	1.37896	FALSE	FALSE	FALSE	03I05	07E03	C72H85N19O18S5	1664.92
Drug	3	03I07	Methionine sulfoximine (L)	3.56	2.42578	1.80251	FALSE	FALSE	FALSE	03I07	07E04	C5H12N2O3S	180.227
Drug	3	03I09	Tiabendazole	3.11	1.97578	1.46813	FALSE	FALSE	FALSE	03I09	07E05	C10H7N3S	201.251
Drug	3	03I11	Rifampicin	3.61	2.47578	1.83966	FALSE	FALSE	FALSE	03I11	07E06	C43H58N4O12	822.961
Drug	3	03I13	Ethionamide	2.29	1.15578	0.858818	FALSE	FALSE	FALSE	03I13	07E07	C8H10N2S	166.246
Drug	3	03I15	Tenoxicam	4.81	3.67578	2.73134	up	hit	FALSE	03I15	07E08	C13H11N3O4S2	337.378
Drug	3	03I17	Triflusal	3.14	2.00578	1.49042	FALSE	FALSE	FALSE	03I17	07E09	C10H7F3O4	248.16
Drug	3	03I19	Mesoridazine besylate	3.01	1.87578	1.39382	FALSE	FALSE	FALSE	03I19	07E10	C27H32N2O4S3	544.759
Drug	3	03I21	Trolox	3.42	2.28578	1.69848	FALSE	FALSE	FALSE	03I21	07E11	C14H18O4	250.297
Drug	3	03K03	Pirenperone	5.5	4.36578	3.24405	up	hit	FALSE	03K03	07F02	C23H24FN3O2	393.465
Drug	3	03K05	Isoquinoline, 6,7-dimethoxy-1-methyl-1,2,3,4-tetrahydro, hydrochloride	3.78	2.64578	1.96598	up	FALSE	FALSE	03K05	07F03	C12H18ClNO2	243.736
Drug	3	03K07	Phenacetin	3.69	2.55578	1.89911	FALSE	FALSE	FALSE	03K07	07F04	C10H13NO2	179.221
Drug	3	03K09	Atovaquone	4.08	2.94578	2.1889	up	FALSE	FALSE	03K09	07F05	C22H19ClO3	366.848
Drug	3	03K11	Methoxamine hydrochloride	4.16	3.02578	2.24835	up	FALSE	FALSE	03K11	07F06	C11H18ClNO3	247.724
Drug	3	03K15	Piracetam	4.1	2.96578	2.20376	up	FALSE	FALSE	03K15	07F08	C6H10N2O2	142.159
Drug	3	03K17	Phenindione	3.9	2.76578	2.05515	up	FALSE	FALSE	03K17	07F09	C15H10O2	222.246
Drug	3	03K19	Thiocolchicoside	3.45	2.31578	1.72077	FALSE	FALSE	FALSE	03K19	07F10	C27H33NO10S	563.629
Drug	3	03K21	Clorsulon	3.6	2.46578	1.83223	FALSE	FALSE	FALSE	03K21	07F11	C8H8Cl3N3O4S2	380.658
Drug	3	03M03	Ciclopirox ethanolamine	4.05	2.91578	2.16661	up	FALSE	FALSE	03M03	07G02	C14H24N2O3	268.359
Drug	3	03M05	Probenecid	5.16	4.02578	2.99141	up	hit	FALSE	03M05	07G03	C13H19NO4S	285.365
Drug	3	03M07	Betahistine mesylate	5.93	4.79578	3.56357	up	hit	FALSE	03M07	07G04	C10H20N2O6S2	328.409
Drug	3	03M09	Tobramycin	3.87	2.73578	2.03286	up	FALSE	FALSE	03M09	07G05	C18H37N5O9	467.524
Drug	3	03M11	Tetramisole hydrochloride	4.06	2.92578	2.17404	up	FALSE	FALSE	03M11	07G06	C11H13ClN2S	240.757
Drug	3	03M13	Pregnenolone	4	2.86578	2.12946	up	FALSE	FALSE	03M13	07G07	C21H32O2	316.488
Drug	3	03M15	Molsidomine	5.43	4.29578	3.19204	up	hit	FALSE	03M15	07G08	C9H14N4O4	242.236
Drug	3	03M17	Chloroquine diphosphate	4.99	3.85578	2.86509	up	hit	FALSE	03M17	07G09	C18H32ClN3O8P2	515.872
Drug	3	03M19	Trimetazidine dihydrochloride	3.61	2.47578	1.83966	FALSE	FALSE	FALSE	03M19	07G10	C14H24Cl2N2O3	339.265
Drug	3	03M21	Parthenolide	1.82	0.685781	0.509579	FALSE	FALSE	FALSE	03M21	07G11	C15H20O3	248.325
Drug	3	03O03	Hexetidine	3.9	2.76578	2.05515	up	FALSE	FALSE	03O03	07H02	C21H45N3	339.613
Drug	3	03O05	Selegiline hydrochloride	3.9	2.76578	2.05515	up	FALSE	FALSE	03O05	07H03	C13H18ClN	223.748
Drug	3	03O07	Pentamidine isethionate	3.47	2.33578	1.73563	FALSE	FALSE	FALSE	03O07	07H04	C23H36N4O10S2	592.692
Drug	3	03O09	Tolazamide	3.36	2.22578	1.6539	FALSE	FALSE	FALSE	03O09	07H05	C14H21N3O3S	311.406
Drug	3	03O11	Nifuroxazide	4.12	2.98578	2.21862	up	FALSE	FALSE	03O11	07H06	C12H9N3O5	275.223
Drug	3	03O13	Mycophenolic acid	2.61	1.47578	1.0966	FALSE	FALSE	FALSE	03O13	07H07	C17H20O6	320.345
Drug	3	03O15	Dirithromycin	4.07	2.93578	2.18147	up	FALSE	FALSE	03O15	07H08	C42H78N2O14	835.095
Drug	3	03O17	Gliclazide	5.49	4.35578	3.23662	up	hit	FALSE	03O17	07H09	C15H21N3O3S	323.417
Drug	3	03O19	DO 897/99	4.73	3.59578	2.67189	up	hit	FALSE	03O19	07H10	C26H33Cl2N3O2	490.478
Drug	3	03O21	Prenylamine lactate	4.28	3.14578	2.33751	up	FALSE	FALSE	03O21	07H11	C28H35NO2	417.597
Drug	3	03A04	Tubocurarine chloride pentahydrate (+)	3.75	2.61578	1.94369	FALSE	FALSE	FALSE	03A04	08A02	C37H52Cl2N2O11	771.74
Drug	3	03A06	Dihydroergocristine mesylate	6.67	5.53578	4.11343	up	hit	FALSE	03A06	08A03	C36H45N5O8S	707.853
Drug	3	03A08	Noscapine	3.8	2.66578	1.98084	up	FALSE	FALSE	03A08	08A04	C22H23NO7	413.431
Drug	3	03A10	Syrosingopine	3.92	2.78578	2.07001	up	FALSE	FALSE	03A10	08A05	C35H42N2O11	666.732
Drug	3	03A12	Atropine sulfate monohydrate	3.08	1.94578	1.44584	FALSE	FALSE	FALSE	03A12	08A06	C34H50N2O11S	694.848
Drug	3	03A14	Eserine sulfate, physostigmine sulfate	4	2.86578	2.12946	up	FALSE	FALSE	03A14	08A07	C30H44N6O8S	648.785
Drug	3	03A16	Aconitine	3.68	2.54578	1.89168	FALSE	FALSE	FALSE	03A16	08A08	C34H47NO11	645.754
Drug	3	03A18	Rescinnamin	3.91	2.77578	2.06258	up	FALSE	FALSE	03A18	08A09	C35H42N2O9	634.733
Drug	3	03A20	Dihydroergotoxine mesylate	4.17	3.03578	2.25578	up	FALSE	FALSE	03A20	08A10	C29H38N5O8SR	616.719
Drug	3	03A22	Emetine dihydrochloride	1.82	0.685781	0.509579	FALSE	FALSE	FALSE	03A22	08A11	C29H42Cl2N2O4	553.575
Drug	3	03C04	Tetracaïne hydrochloride	4.08	2.94578	2.1889	up	FALSE	FALSE	03C04	08B02	C15H25ClN2O2	300.832
Drug	3	03C06	Mometasone furoate	6.35	5.21578	3.87565	up	hit	FALSE	03C06	08B03	C27H30Cl2O6	521.442
Drug	3	03C08	Tomatidine	4.75	3.61578	2.68675	up	hit	FALSE	03C08	08B04	C27H45NO2	415.665
Drug	3	03C10	Dacarbazine	5.68	4.54578	3.3778	up	hit	FALSE	03C10	08B05	C6H10N6O	182.186
Drug	3	03C12	Ipratropium bromide	3.37	2.23578	1.66133	FALSE	FALSE	FALSE	03C12	08B06	C20H30BrNO3	412.371
Drug	3	03C14	Acetopromazine maleate salt	3.92	2.78578	2.07001	up	FALSE	FALSE	03C14	08B07	C23H26N2O5S	442.538
Drug	3	03C16	Rauwolscine hydrochloride	3.57	2.43578	1.80994	FALSE	FALSE	FALSE	03C16	08B08	C21H27ClN2O3	390.914
Drug	3	03C18	Corynanthine hydrochloride	4.31	3.17578	2.3598	up	FALSE	FALSE	03C18	08B09	C21H27ClN2O3	390.914
Drug	3	03C20	Palmatine chloride	6	4.86578	3.61558	up	hit	FALSE	03C20	08B10	C21H22ClNO4	387.867
Drug	3	03C22	Trimethylcolchicinic acid	3.31	2.17578	1.61674	FALSE	FALSE	FALSE	03C22	08B11	C19H21NO5	343.383
Drug	3	03E04	Hydrastine hydrochloride	5.13	3.99578	2.96912	up	hit	FALSE	03E04	08C02	C21H22ClNO6	419.866
Drug	3	03E06	Lobelanidine hydrochloride	4.19	3.05578	2.27064	up	FALSE	FALSE	03E06	08C03	C22H30ClNO2	375.943
Drug	3	03E08	Papaverine hydrochloride	6.41	5.27578	3.92024	up	hit	FALSE	03E08	08C04	C20H22ClNO4	375.856
Drug	3	03E10	Yohimbine hydrochloride	6.11	4.97578	3.69732	up	hit	FALSE	03E10	08C05	C21H27ClN2O3	390.914
Drug	3	03E12	Lobeline alpha (-) hydrochoride	4.58	3.44578	2.56043	up	hit	FALSE	03E12	08C06	C22H28ClNO2	373.927
Drug	3	03E14	Berberine chloride	3.65	2.51578	1.86938	FALSE	FALSE	FALSE	03E14	08C07	C20H18ClNO4	371.824
Drug	3	03E16	Chelidonine (+)	3.38	2.24578	1.66876	FALSE	FALSE	FALSE	03E16	08C08	C20H21NO6	371.394
Drug	3	03E18	Galanthamine hydrobromide	3.34	2.20578	1.63903	FALSE	FALSE	FALSE	03E18	08C09	C17H22BrNO3	368.274
Drug	3	03E20	Bicuculline (+)	6.36	5.22578	3.88308	up	hit	FALSE	03E20	08C10	C20H17NO6	367.362
Drug	3	03E22	Yohimbinic acid monohydrate	3.58	2.44578	1.81737	FALSE	FALSE	FALSE	03E22	08C11	C20H26N2O4	358.441
Drug	3	03G04	Laudanosine (R,S)	3.67	2.53578	1.88424	FALSE	FALSE	FALSE	03G04	08D02	C21H27NO4	357.454
Drug	3	03G06	Ajmalicine hydrochloride	3.37	2.23578	1.66133	FALSE	FALSE	FALSE	03G06	08D03	C21H25ClN2O3	388.898
Drug	3	03G08	Trigonelline	4.77	3.63578	2.70161	up	hit	FALSE	03G08	08D04	C7H7NO2	137.139
Drug	3	03G10	Diclofenac sodium	6.27	5.13578	3.81621	up	hit	FALSE	03G10	08D05	C14H10Cl2NNaO2	318.137
Drug	3	03G12	Calycanthine	4.26	3.12578	2.32265	up	FALSE	FALSE	03G12	08D06	C22H26N4	346.479
Drug	3	03G14	Convolamine hydrochloride	4.94	3.80578	2.82793	up	hit	FALSE	03G14	08D07	C17H24ClNO4	341.838
Drug	3	03G16	Isocorydine (+)	2.88	1.74578	1.29723	FALSE	FALSE	FALSE	03G16	08D08	C20H23NO4	341.411
Drug	3	03G18	Xylazine	3.55	2.41578	1.79508	FALSE	FALSE	FALSE	03G18	08D09	C12H16N2S	220.339
Drug	3	03G20	Seneciphylline	3.65	2.51578	1.86938	FALSE	FALSE	FALSE	03G20	08D10	C18H23NO5	333.388
Drug	3	03G22	Boldine	3.37	2.23578	1.66133	FALSE	FALSE	FALSE	03G22	08D11	C19H21NO4	327.384
Drug	3	03I04	Scoulerine	3.39	2.25578	1.67619	FALSE	FALSE	FALSE	03I04	08E02	C19H21NO4	327.384
Drug	3	03I06	Ajmaline	2.76	1.62578	1.20806	FALSE	FALSE	FALSE	03I06	08E03	C20H26N2O2	326.442
Drug	3	03I08	Monocrotaline	3.19	2.05578	1.52757	FALSE	FALSE	FALSE	03I08	08E04	C16H23NO6	325.365
Drug	3	03I10	Piperlongumine	5.46	4.32578	3.21433	up	hit	FALSE	03I10	08E05	C17H19NO5	317.345
Drug	3	03I12	Hydrocotarnine hydrobromide	3.57	2.43578	1.80994	FALSE	FALSE	FALSE	03I12	08E06	C12H16BrNO3	302.17
Drug	3	03I14	(-)-Cinchonidine	4.47	3.33578	2.47869	up	FALSE	FALSE	03I14	08E07	C19H22N2O	294.4
Drug	3	03I16	Eburnamonine (-)	3.65	2.51578	1.86938	FALSE	FALSE	FALSE	03I16	08E08	C19H22N2O	294.4
Drug	3	03I18	Cinchonine	2.71	1.57578	1.1709	FALSE	FALSE	FALSE	03I18	08E09	C19H22N2O	294.4
Drug	3	03I20	Canavanine sulfate monohydrate (L,+)	2.76	1.62578	1.20806	FALSE	FALSE	FALSE	03I20	08E10	C5H16N4O8S	292.269
Drug	3	03I22	Harmaline hydrochloride dihydrate	3.16	2.02578	1.50528	FALSE	FALSE	FALSE	03I22	08E11	C13H19ClN2O3	286.761
Drug	3	03K04	Harmalol hydrochloride dihydrate	5.02	3.88578	2.88738	up	hit	FALSE	03K04	08F02	C12H17ClN2O3	272.734
Drug	3	03K06	Harmol hydrochloride monohydrate	2.45	1.31578	0.977708	FALSE	FALSE	FALSE	03K06	08F03	C12H13ClN2O2	252.703
Drug	3	03K08	Harmine hydrochloride	2.48	1.34578	1	FALSE	FALSE	FALSE	03K08	08F04	C13H13ClN2O	248.714
Drug	3	03K10	Ellipticine	3.38	2.24578	1.66876	FALSE	FALSE	FALSE	03K10	08F05	C17H14N2	246.315
Drug	3	03K12	Chrysene-1,4-quinone	4.92	3.78578	2.81307	up	hit	FALSE	03K12	08F06	C18H10O2	258.279
Drug	3	03K14	Demecarium bromide	4.17	3.03578	2.25578	up	FALSE	FALSE	03K14	08F07	C32H52Br2N4O4	716.604
Drug	3	03K16	Quipazine dimaleate salt	4.6	3.46578	2.57529	up	hit	FALSE	03K16	08F08	C21H23N3O8	445.433
Drug	3	03K18	Sparteine (-)	4.1	2.96578	2.20376	up	FALSE	FALSE	03K18	08F09	C15H26N2	234.388
Drug	3	03K20	Diflorasone Diacetate	6.05	4.91578	3.65273	up	hit	FALSE	03K20	08F10	C26H32F2O7	494.538
Drug	3	03K22	Harmane hydrochloride	3.25	2.11578	1.57216	FALSE	FALSE	FALSE	03K22	08F11	C12H11ClN2	218.688
Drug	3	03M04	Methoxy-6-harmalan	5.16	4.02578	2.99141	up	hit	FALSE	03M04	08G02	C13H14N2O	214.269
Drug	3	03M06	Stachydrine hydrochloride	5.5	4.36578	3.24405	up	hit	FALSE	03M06	08G03	C7H14ClNO2	179.648
Drug	3	03M08	Pyridoxine hydrochloride	3.85	2.71578	2.018	up	FALSE	FALSE	03M08	08G04	C8H12ClNO3	205.643
Drug	3	03M10	Cytisine (-)	4.17	3.03578	2.25578	up	FALSE	FALSE	03M10	08G05	C11H14N2O	190.247
Drug	3	03M12	Pseudopelletierine hydrochloride	3.54	2.40578	1.78765	FALSE	FALSE	FALSE	03M12	08G06	C9H16ClNO	189.687
Drug	3	03M14	Racecadotril	3.93	2.79578	2.07744	up	FALSE	FALSE	03M14	08G07	C21H23NO4S	385.486
Drug	3	03M16	Folic acid	4.8	3.66578	2.72391	up	hit	FALSE	03M16	08G08	C19H19N7O6	441.407
Drug	3	03M18	Salsolinol hydrobromide	5.17	4.03578	2.99884	up	hit	FALSE	03M18	08G09	C10H14BrNO2	260.133
Drug	3	03M20	Gramine	4.71	3.57578	2.65703	up	hit	FALSE	03M20	08G10	C11H14N2	174.248
Drug	3	03M22	Dimethisoquin hydrochloride	2.66	1.52578	1.13375	FALSE	FALSE	FALSE	03M22	08G11	C17H25ClN2O	308.855
Drug	3	03O04	Thiamine hydrochloride	6.03	4.89578	3.63787	up	hit	FALSE	03O04	08H02	C12H18Cl2N4OS	337.274
Drug	3	03O06	Dipivefrin hydrochloride	6.09	4.95578	3.68246	up	hit	FALSE	03O06	08H03	C19H30ClNO5	387.908
Drug	3	03O08	Thiorphan	4.89	3.75578	2.79078	up	hit	FALSE	03O08	08H04	C12H15NO3S	253.322
Drug	3	03O10	Riboflavine	3.85	2.71578	2.018	up	FALSE	FALSE	03O10	08H05	C17H20N4O6	376.372
Drug	3	03O12	Hydroquinine hydrobromide hydrate	4.06	2.92578	2.17404	up	FALSE	FALSE	03O12	08H06	C20H29BrN2O3	425.37
Drug	3	03O14	Epivincamine	4.51	3.37578	2.50842	up	hit	FALSE	03O14	08H07	C21H26N2O3	354.453
Drug	3	03O16	Retrorsine	4.12	2.98578	2.21862	up	FALSE	FALSE	03O16	08H08	C18H25NO6	351.403
Drug	3	03O18	Conessine	4.14	3.00578	2.23348	up	FALSE	FALSE	03O18	08H09	C24H40N2	356.6
Drug	3	03O20	Protoveratrine A	3.34	2.20578	1.63903	FALSE	FALSE	FALSE	03O20	08H10	C41H63NO14	793.958
Drug	3	03O22	Solanine alpha	3.46	2.32578	1.7282	FALSE	FALSE	FALSE	03O22	08H11	C45H73NO15	868.081
Drug	3	03B03	Sulmazole	3.72	2.58578	1.9214	FALSE	FALSE	FALSE	03B03	09A02	C14H13N3O2S	287.343
Drug	3	03B05	Epicatechin-(-)	4.33	3.19578	2.37467	up	FALSE	FALSE	03B05	09A03	C15H14O6	290.275
Drug	3	03B07	Flunisolide	6.41	5.27578	3.92024	up	hit	FALSE	03B07	09A04	C24H31FO6	434.51
Drug	3	03B09	N-Acetyl-DL-homocysteine Thiolactone	3.35	2.21578	1.64646	FALSE	FALSE	FALSE	03B09	09A05	C6H9NO2S	159.208
Drug	3	03B11	Flurandrenolide	5.8	4.66578	3.46697	up	hit	FALSE	03B11	09A06	C24H33FO6	436.525
Drug	3	03B13	Helveticoside	2.5	1.36578	1.01486	FALSE	FALSE	FALSE	03B13	09A07	C29H42O9	534.653
Drug	3	03B15	Myosmine	4.47	3.33578	2.47869	up	FALSE	FALSE	03B15	09A08	C9H10N2	146.194
Drug	3	03B17	Betonicine	3.91	2.77578	2.06258	up	FALSE	FALSE	03B17	09A09	C7H13NO3	159.187
Drug	3	03B19	Etanidazole	3.73	2.59578	1.92883	FALSE	FALSE	FALSE	03B19	09A10	C7H10N4O4	214.182
Drug	3	03B21	Butirosin disulfate salt	3.57	2.43578	1.80994	FALSE	FALSE	FALSE	03B21	09A11	C21H45N5O20S2	751.742
Drug	3	03D03	Glimepiride	4.41	3.27578	2.43411	up	FALSE	FALSE	03D03	09B02	C24H34N4O5S	490.626
Drug	3	03D05	Picrotoxinin	3.91	2.77578	2.06258	up	FALSE	FALSE	03D05	09B03	C15H16O6	292.291
Drug	3	03D07	Mepenzolate bromide	5.81	4.67578	3.4744	up	hit	FALSE	03D07	09B04	C21H26BrNO3	420.35
Drug	3	03D09	Benfotiamine	5.64	4.50578	3.34808	up	hit	FALSE	03D09	09B05	C19H23N4O6PS	466.456
Drug	3	03D11	Halcinonide	6.26	5.12578	3.80878	up	hit	FALSE	03D11	09B06	C24H32ClFO5	454.971
Drug	3	03D13	Lanatoside C	2.56	1.42578	1.05945	FALSE	FALSE	FALSE	03D13	09B07	C51H80O20	1013.19
Drug	3	03D15	Benzamil hydrochloride	3.66	2.52578	1.87681	FALSE	FALSE	FALSE	03D15	09B08	C13H15Cl2N7O	356.217
Drug	3	03D17	Suxibuzone	3.67	2.53578	1.88424	FALSE	FALSE	FALSE	03D17	09B09	C24H26N2O6	438.485
Drug	3	03D19	6-Furfurylaminopurine	3.07	1.93578	1.43841	FALSE	FALSE	FALSE	03D19	09B10	C10H9N5O	215.216
Drug	3	03D21	Avermectin B1	3.93	2.79578	2.07744	up	FALSE	FALSE	03D21	09B11	C46H67O14R	844.038
Drug	3	03F03	Vitexin	3.71	2.57578	1.91397	FALSE	FALSE	FALSE	03F03	09C02	C21H20O10	432.388
Drug	3	03F05	Gelsemine	3.63	2.49578	1.85452	FALSE	FALSE	FALSE	03F05	09C03	C20H22N2O2	322.411
Drug	3	03F07	Solasodine	4.88	3.74578	2.78335	up	hit	FALSE	03F07	09C04	C27H43NO2	413.649
Drug	3	03F09	Delcorine	5.81	4.67578	3.4744	up	hit	FALSE	03F09	09C05	C26H41NO7	479.619
Drug	3	03F11	Evoxine	3.78	2.64578	1.96598	up	FALSE	FALSE	03F11	09C06	C18H21NO6	347.371
Drug	3	03F13	(cis-) Nanophine	4.09	2.95578	2.19633	up	FALSE	FALSE	03F13	09C07	C7H16ClN	149.665
Drug	3	03F15	Foliosidine	3.84	2.70578	2.01057	up	FALSE	FALSE	03F15	09C08	C16H21NO5	307.349
Drug	3	03F17	Skimmianine	19.7	18.5658	13.7955	up	hit	FALSE	03F17	09C09	C14H13NO4	259.264
Drug	3	03F19	Anabasine	3.56	2.42578	1.80251	FALSE	FALSE	FALSE	03F19	09C10	C10H14N2	162.237
Drug	3	03F21	Tetrandrine	3.57	2.43578	1.80994	FALSE	FALSE	FALSE	03F21	09C11	C38H42N2O6	622.768
Drug	3	03H03	Dydrogesterone	4.57	3.43578	2.553	up	hit	FALSE	03H03	09D02	C21H28O2	312.456
Drug	3	03H05	(d,l)-Tetrahydroberberine	3.51	2.37578	1.76535	FALSE	FALSE	FALSE	03H05	09D03	C20H21NO4	339.395
Drug	3	03H07	Deltaline	3.72	2.58578	1.9214	FALSE	FALSE	FALSE	03H07	09D04	C27H41NO8	507.63
Drug	3	03H09	Graveoline	3.79	2.65578	1.97341	up	FALSE	FALSE	03H09	09D05	C17H13NO3	279.298
Drug	3	03H11	Hippeastrine hydrobromide	3.52	2.38578	1.77279	FALSE	FALSE	FALSE	03H11	09D06	C17H17NO5	315.329
Drug	3	03H13	Beta-Escin	4.09	2.95578	2.19633	up	FALSE	FALSE	03H13	09D07	C61H99O27R	1264.45
Drug	3	03H15	Gossypol	3.34	2.20578	1.63903	FALSE	FALSE	FALSE	03H15	09D08	C30H30O8	518.569
Drug	3	03H17	Ricinine	3.25	2.11578	1.57216	FALSE	FALSE	FALSE	03H17	09D09	C8H8N2O2	164.165
Drug	3	03H19	Delsoline	3.74	2.60578	1.93626	FALSE	FALSE	FALSE	03H19	09D10	C25H41NO7	467.608
Drug	3	03H21	Fluorocurarine chloride	3.65	2.51578	1.86938	FALSE	FALSE	FALSE	03H21	09D11	C20H23ClN2O	342.872
Drug	3	03J03	Austricine	2.76	1.62578	1.20806	FALSE	FALSE	FALSE	03J03	09E02	C15H20O5	280.324
Drug	3	03J05	beta- Belladonnine dichloroethylate	3.72	2.58578	1.9214	FALSE	FALSE	FALSE	03J05	09E03	C38H52Cl2N2O4	671.755
Drug	3	03J07	Pempidine tartrate	2.72	1.58578	1.17834	FALSE	FALSE	FALSE	03J07	09E04	C14H27NO6	305.374
Drug	3	03J09	Heliotrine	3.66	2.52578	1.87681	FALSE	FALSE	FALSE	03J09	09E05	C16H27NO5	313.397
Drug	3	03J11	Nitrarine dihydrochloride	3.48	2.34578	1.74306	FALSE	FALSE	FALSE	03J11	09E06	C20H27Cl2N3	380.364
Drug	3	03J13	Lycorine hydrochloride	4.19	3.05578	2.27064	up	FALSE	FALSE	03J13	09E07	C16H18ClNO4	323.779
Drug	3	03J15	Karakoline	3.71	2.57578	1.91397	FALSE	FALSE	FALSE	03J15	09E08	C22H35NO4	377.529
Drug	3	03J17	Estropipate	3.46	2.32578	1.7282	FALSE	FALSE	FALSE	03J17	09E09	C22H32N2O5S	436.575
Drug	3	03J19	Ungerine nitrate	3.61	2.47578	1.83966	FALSE	FALSE	FALSE	03J19	09E10	C18H20N2O8	392.369
Drug	3	03J21	Napelline	2.91	1.77578	1.31952	FALSE	FALSE	FALSE	03J21	09E11	C22H33NO3	359.513
Drug	3	03L03	Fillalbin	4.31	3.17578	2.3598	up	FALSE	FALSE	03L03	09F02	C16H21NO4	291.35
Drug	3	03L05	Citalopram Hydrobromide	4.09	2.95578	2.19633	up	FALSE	FALSE	03L05	09F03	C20H22BrFN2O	405.313
Drug	3	03L07	Promazine hydrochloride	3.81	2.67578	1.98827	up	FALSE	FALSE	03L07	09F04	C17H21ClN2S	320.887
Drug	3	03L09	Sulfamerazine	3.33	2.19578	1.6316	FALSE	FALSE	FALSE	03L09	09F05	C11H12N4O2S	264.308
Drug	3	03L11	Acacetin	5.35	4.21578	3.13259	up	hit	FALSE	03L11	09F06	C16H12O5	284.271
Drug	3	03L13	Ethotoin	3.77	2.63578	1.95855	FALSE	FALSE	FALSE	03L13	09F07	C11H12N2O2	204.231
Drug	3	03L15	3-alpha-Hydroxy-5-beta-androstan-17-one	3.61	2.47578	1.83966	FALSE	FALSE	FALSE	03L15	09F08	C19H30O2	290.45
Drug	3	03L17	Tetrahydrozoline hydrochloride	3.58	2.44578	1.81737	FALSE	FALSE	FALSE	03L17	09F09	C13H17ClN2	236.747
Drug	3	03L19	Hexestrol	3.23	2.09578	1.5573	FALSE	FALSE	FALSE	03L19	09F10	C18H22O2	270.375
Drug	3	03L21	Cefmetazole sodium salt	3.59	2.45578	1.8248	FALSE	FALSE	FALSE	03L21	09F11	C15H16N7NaO5S3	493.521
Drug	3	03N03	Trihexyphenidyl-D,L Hydrochloride	4.59	3.45578	2.56786	up	hit	FALSE	03N03	09G02	C20H32ClNO	337.937
Drug	3	03N05	Succinylsulfathiazole	3.5	2.36578	1.75792	FALSE	FALSE	FALSE	03N05	09G03	C13H13N3O5S2	355.394
Drug	3	03N07	Famprofazone	5.43	4.29578	3.19204	up	hit	FALSE	03N07	09G04	C24H31N3O	377.534
Drug	3	03N09	Bromopride	3.64	2.50578	1.86195	FALSE	FALSE	FALSE	03N09	09G05	C14H22BrN3O2	344.254
Drug	3	03N11	Methyl benzethonium chloride	3.68	2.54578	1.89168	FALSE	FALSE	FALSE	03N11	09G06	C28H44ClNO2	462.121
Drug	3	03N13	(1-[(4-Chlorophenyl)phenyl-methyl]-4-methylpiperazine)	4.66	3.52578	2.61988	up	hit	FALSE	03N13	09G07	C18H22Cl2N2	337.295
Drug	3	03N15	Diphenylpyraline hydrochloride	3.3	2.16578	1.60931	FALSE	FALSE	FALSE	03N15	09G08	C19H24ClNO	317.862
Drug	3	03N17	Benzethonium chloride	3.27	2.13578	1.58702	FALSE	FALSE	FALSE	03N17	09G09	C27H42ClNO2	448.094
Drug	3	03N19	Trioxsalen	3.74	2.60578	1.93626	FALSE	FALSE	FALSE	03N19	09G10	C14H12O3	228.25
Drug	3	03N21	Strophanthidin	2.08	0.945781	0.702775	FALSE	FALSE	FALSE	03N21	09G11	C23H32O6	404.508
Drug	3	03P03	Sulfabenzamide	4.6	3.46578	2.57529	up	hit	FALSE	03P03	09H02	C13H12N2O3S	276.316
Drug	3	03P05	Benzocaine	5.09	3.95578	2.93939	up	hit	FALSE	03P05	09H03	C9H11NO2	165.194
Drug	3	03P07	Dipyrone	5.28	4.14578	3.08058	up	hit	FALSE	03P07	09H04	C13H16N3NaO4S	333.344
Drug	3	03P09	Isosorbide dinitrate	3.69	2.55578	1.89911	FALSE	FALSE	FALSE	03P09	09H05	C6H8N2O8	236.139
Drug	3	03P11	Sulfachloropyridazine	3.33	2.19578	1.6316	FALSE	FALSE	FALSE	03P11	09H06	C10H9ClN4O2S	284.726
Drug	3	03P13	Pramoxine hydrochloride	3.72	2.58578	1.9214	FALSE	FALSE	FALSE	03P13	09H07	C17H28ClNO3	329.871
Drug	3	03P15	Finasteride	4	2.86578	2.12946	up	FALSE	FALSE	03P15	09H08	C23H36N2O2	372.556
Drug	3	03P17	Fluorometholone	5.23	4.09578	3.04342	up	hit	FALSE	03P17	09H09	C22H29FO4	376.472
Drug	3	03P19	Cephalothin sodium salt	3.31	2.17578	1.61674	FALSE	FALSE	FALSE	03P19	09H10	C16H15N2NaO6S2	418.425
Drug	3	03P21	Cefuroxime sodium salt	3.62	2.48578	1.84709	FALSE	FALSE	FALSE	03P21	09H11	C16H15N4NaO8S	446.374
Drug	3	03B04	Althiazide	4.32	3.18578	2.36724	up	FALSE	FALSE	03B04	10A02	C11H14ClN3O4S3	383.897
Drug	3	03B06	Isopyrin hydrochloride	3.43	2.29578	1.70591	FALSE	FALSE	FALSE	03B06	10A03	C14H20ClN3O	281.788
Drug	3	03B08	Phenethicillin potassium salt	1.48	0.345781	0.256937	FALSE	FALSE	FALSE	03B08	10A04	C17H19KN2O5S	402.517
Drug	3	03B10	Sulfamethoxypyridazine	6.27	5.13578	3.81621	up	hit	FALSE	03B10	10A05	C11H12N4O3S	280.307
Drug	3	03B12	Deferoxamine mesylate	1.29	0.155781	0.115755	FALSE	FALSE	FALSE	03B12	10A06	C26H52N6O11S	656.802
Drug	3	03B14	Mephentermine hemisulfate	3.75	2.61578	1.94369	FALSE	FALSE	FALSE	03B14	10A07	C22H36N2O4S	424.607
Drug	3	03B16	Ergocryptine-alpha	3.33	2.19578	1.6316	FALSE	FALSE	FALSE	03B16	10A08	C32H41N5O5	575.714
Drug	3	03B18	Sulfadimethoxine	2.55	1.41578	1.05201	FALSE	FALSE	FALSE	03B18	10A09	C12H14N4O4S	310.334
Drug	3	03B20	Sulfanilamide	3.71	2.57578	1.91397	FALSE	FALSE	FALSE	03B20	10A10	C6H8N2O2S	172.207
Drug	3	03B22	Hecogenin	3.88	2.74578	2.04029	up	FALSE	FALSE	03B22	10A11	C27H42O4	430.633
Drug	3	03D04	Sulfaquinoxaline sodium salt	3.16	2.02578	1.50528	FALSE	FALSE	FALSE	03D04	10B02	C14H11N4NaO2S	322.323
Drug	3	03D06	Streptozotocin	4.26	3.12578	2.32265	up	FALSE	FALSE	03D06	10B03	C8H15N3O7	265.225
Drug	3	03D08	Metoprolol-(+,-) (+)-tartrate salt	6.71	5.57578	4.14316	up	hit	FALSE	03D08	10B04	C34H56N2O12	684.832
Drug	3	03D10	Flumethasone	5.1	3.96578	2.94682	up	hit	FALSE	03D10	10B05	C22H28F2O5	410.462
Drug	3	03D12	Flecainide acetate	4.57	3.43578	2.553	up	hit	FALSE	03D12	10B06	C19H24F6N2O5	474.404
Drug	3	03D14	Cefazolin sodium salt	3.57	2.43578	1.80994	FALSE	FALSE	FALSE	03D14	10B07	C14H13N8NaO4S3	476.493
Drug	3	03D16	Atractyloside potassium salt	3.15	2.01578	1.49785	FALSE	FALSE	FALSE	03D16	10B08	C30H44K2O16S2	803.008
Drug	3	03D18	Folinic acid calcium salt	2.63	1.49578	1.11146	FALSE	FALSE	FALSE	03D18	10B09	C20H21CaN7O7	511.513
Drug	3	03D20	Levonordefrin	6.43	5.29578	3.9351	up	hit	FALSE	03D20	10B10	C9H13NO3	183.209
Drug	3	03D22	Ebselen	3.18	2.04578	1.52014	FALSE	FALSE	FALSE	03D22	10B11	C13H9NOSe	274.183
Drug	3	03F04	Nadide	3.28	2.14578	1.59445	FALSE	FALSE	FALSE	03F04	10C02	C21H27N7O14P2	663.435
Drug	3	03F06	Sulfamethizole	4.1	2.96578	2.20376	up	FALSE	FALSE	03F06	10C03	C9H10N4O2S2	270.334
Drug	3	03F08	Medrysone	6.12	4.98578	3.70475	up	hit	FALSE	03F08	10C04	C22H32O3	344.498
Drug	3	03F10	Flunixin meglumine	5.76	4.62578	3.43725	up	hit	FALSE	03F10	10C05	C21H28F3N3O7	491.468
Drug	3	03F12	Spiramycin	4.22	3.08578	2.29293	up	FALSE	FALSE	03F12	10C06	C43H73N2O14R	842.066
Drug	3	03F14	Glycopyrrolate	3.53	2.39578	1.78022	FALSE	FALSE	FALSE	03F14	10C07	C19H28BrNO3	398.344
Drug	3	03F16	Cefamandole sodium salt	3.11	1.97578	1.46813	FALSE	FALSE	FALSE	03F16	10C08	C18H17N6NaO5S2	484.491
Drug	3	03F18	Monensin sodium salt	2.82	1.68578	1.25264	FALSE	FALSE	FALSE	03F18	10C09	C36H61NaO11	692.871
Drug	3	03F20	Isoetharine mesylate salt	5.04	3.90578	2.90224	up	hit	FALSE	03F20	10C10	C14H25NO6S	335.423
Drug	3	03F22	Mevalonic-D, L acid lactone	4.32	3.18578	2.36724	up	FALSE	FALSE	03F22	10C11	C6H10O3	130.145
Drug	3	03H04	Terazosin hydrochloride	5.67	4.53578	3.37037	up	hit	FALSE	03H04	10D02	C19H26ClN5O4	423.903
Drug	3	03H06	Phenazopyridine hydrochloride	2.48	1.34578	1	FALSE	FALSE	FALSE	03H06	10D03	C11H12ClN5	249.705
Drug	3	03H08	Demeclocycline hydrochloride	3.45	2.31578	1.72077	FALSE	FALSE	FALSE	03H08	10D04	C21H22Cl2N2O8	501.324
Drug	3	03H10	Fenoprofen calcium salt dihydrate	6.36	5.22578	3.88308	up	hit	FALSE	03H10	10D05	C45H43CaO11	799.918
Drug	3	03H12	Piperacillin sodium salt	3.79	2.65578	1.97341	up	FALSE	FALSE	03H12	10D06	C23H26N5NaO7S	539.547
Drug	3	03H14	Diethylstilbestrol	3.62	2.48578	1.84709	FALSE	FALSE	FALSE	03H14	10D07	C18H20O2	268.359
Drug	3	03H16	Chlorotrianisene	3.7	2.56578	1.90654	FALSE	FALSE	FALSE	03H16	10D08	C23H21ClO3	380.875
Drug	3	03H18	Ribostamycin sulfate salt	2.88	1.74578	1.29723	FALSE	FALSE	FALSE	03H18	10D09	C17H36N4O14S	552.559
Drug	3	03H20	Methacholine chloride	3.54	2.40578	1.78765	FALSE	FALSE	FALSE	03H20	10D10	C8H18ClNO2	195.691
Drug	3	03H22	Pipenzolate bromide	3.85	2.71578	2.018	up	FALSE	FALSE	03H22	10D11	C22H28BrNO3	434.377
Drug	3	03J04	Butamben	3.42	2.28578	1.69848	FALSE	FALSE	FALSE	03J04	10E02	C11H15NO2	193.248
Drug	3	03J06	Sulfapyridine	3.54	2.40578	1.78765	FALSE	FALSE	FALSE	03J06	10E03	C11H11N3O2S	249.293
Drug	3	03J08	Meclofenoxate hydrochloride	3.72	2.58578	1.9214	FALSE	FALSE	FALSE	03J08	10E04	C12H17Cl2NO3	294.18
Drug	3	03J10	Furaltadone hydrochloride	6.26	5.12578	3.80878	up	hit	FALSE	03J10	10E05	C13H17ClN4O6	360.757
Drug	3	03J12	Ethoxyquin	3.92	2.78578	2.07001	up	FALSE	FALSE	03J12	10E06	C14H19NO	217.314
Drug	3	03J14	Tinidazole	4.29	3.15578	2.34494	up	FALSE	FALSE	03J14	10E07	C8H13N3O4S	247.274
Drug	3	03J16	Guanadrel sulfate	4.36	3.22578	2.39696	up	FALSE	FALSE	03J16	10E08	C20H40N6O8S	524.641
Drug	3	03J18	Vidarabine	3	1.86578	1.38639	FALSE	FALSE	FALSE	03J18	10E09	C10H13N5O4	267.246
Drug	3	03J20	Sulfameter	2.9	1.76578	1.31209	FALSE	FALSE	FALSE	03J20	10E10	C11H12N4O3S	280.307
Drug	3	03J22	Isopropamide iodide	3.49	2.35578	1.75049	FALSE	FALSE	FALSE	03J22	10E11	C23H33IN2O	480.437
Drug	3	03L04	Alclometasone dipropionate	5.6	4.46578	3.31836	up	hit	FALSE	03L04	10F02	C28H37ClO7	521.056
Drug	3	03L06	Leflunomide	3.62	2.48578	1.84709	FALSE	FALSE	FALSE	03L06	10F03	C12H9F3N2O2	270.213
Drug	3	03L08	Norgestrel-(-)-D	3.73	2.59578	1.92883	FALSE	FALSE	FALSE	03L08	10F04	C21H28O2	312.456
Drug	3	03L10	Fluocinonide	5.31	4.17578	3.10287	up	hit	FALSE	03L10	10F05	C26H32F2O7	494.538
Drug	3	03L12	Sulfamethazine sodium salt	4.16	3.02578	2.24835	up	FALSE	FALSE	03L12	10F06	C12H13N4NaO2S	300.317
Drug	3	03L14	Guaifenesin	3.62	2.48578	1.84709	FALSE	FALSE	FALSE	03L14	10F07	C10H14O4	198.221
Drug	3	03L16	Alexidine dihydrochloride	3.62	2.48578	1.84709	FALSE	FALSE	FALSE	03L16	10F08	C26H58Cl2N10	581.725
Drug	3	03L18	Proadifen hydrochloride	3.52	2.38578	1.77279	FALSE	FALSE	FALSE	03L18	10F09	C23H32ClNO2	389.97
Drug	3	03L20	Zomepirac sodium salt	3.89	2.75578	2.04772	up	FALSE	FALSE	03L20	10F10	C15H13ClNNaO3	313.719
Drug	3	03L22	Cinoxacin	2.47	1.33578	0.992569	FALSE	FALSE	FALSE	03L22	10F11	C12H10N2O5	262.224
Drug	3	03N04	Clobetasol propionate	4.6	3.46578	2.57529	up	hit	FALSE	03N04	10G02	C25H32ClFO5	466.982
Drug	3	03N06	Podophyllotoxin	5.5	4.36578	3.24405	up	hit	FALSE	03N06	10G03	C22H22O8	414.416
Drug	3	03N08	Clofibric acid	3.47	2.33578	1.73563	FALSE	FALSE	FALSE	03N08	10G04	C10H11ClO3	214.65
Drug	3	03N10	Bendroflumethiazide	4.33	3.19578	2.37467	up	FALSE	FALSE	03N10	10G05	C15H14F3N3O4S2	421.42
Drug	3	03N12	Dicumarol	5.06	3.92578	2.9171	up	hit	FALSE	03N12	10G06	C19H12O6	336.304
Drug	3	03N14	Methimazole	3.69	2.55578	1.89911	FALSE	FALSE	FALSE	03N14	10G07	C4H6N2S	114.17
Drug	3	03N16	Merbromin	4.14	3.00578	2.23348	up	FALSE	FALSE	03N16	10G08	C20H14Br2HgNa2O9	804.707
Drug	3	03N18	Hexylcaine hydrochloride	3.79	2.65578	1.97341	up	FALSE	FALSE	03N18	10G09	C16H24ClNO2	297.828
Drug	3	03N20	Drofenine hydrochloride	4.82	3.68578	2.73877	up	hit	FALSE	03N20	10G10	C20H32ClNO2	353.937
Drug	3	03N22	Cycloheximide	1.72	0.585781	0.435272	FALSE	FALSE	FALSE	03N22	10G11	C15H23NO4	281.355
Drug	3	03P04	(R) -Naproxen sodium salt	6.03	4.89578	3.63787	up	hit	FALSE	03P04	10H02	C14H13NaO3	252.248
Drug	3	03P06	Propidium iodide	4.89	3.75578	2.79078	up	hit	FALSE	03P06	10H03	C27H34I2N4	668.408
Drug	3	03P08	Cloperastine hydrochloride	3.28	2.14578	1.59445	FALSE	FALSE	FALSE	03P08	10H04	C20H25Cl2NO	366.334
Drug	3	03P10	Eucatropine hydrochloride	3.38	2.24578	1.66876	FALSE	FALSE	FALSE	03P10	10H05	C17H26ClNO3	327.855
Drug	3	03P12	Isocarboxazid	3.65	2.51578	1.86938	FALSE	FALSE	FALSE	03P12	10H06	C12H13N3O2	231.256
Drug	3	03P14	Lithocholic acid	4.64	3.50578	2.60502	up	hit	FALSE	03P14	10H07	C24H40O3	376.585
Drug	3	03P16	Methotrimeprazine maleat salt	5.4	4.26578	3.16974	up	hit	FALSE	03P16	10H08	C23H28N2O5S	444.554
Drug	3	03P18	Dienestrol	4.06	2.92578	2.17404	up	FALSE	FALSE	03P18	10H09	C18H18O2	266.343
Drug	3	03P20	Pridinol methanesulfonate salt	3.32	2.18578	1.62417	FALSE	FALSE	FALSE	03P20	10H10	C21H29NO4S	391.534
Drug	3	03P22	Amrinone	2.45	1.31578	0.977708	FALSE	FALSE	FALSE	03P22	10H11	C10H9N3O	187.203
Drug	3	03K13	(S)-(-)-Atenolol	4.03	2.89578	2.15175	up	FALSE	FALSE	03K13	07F07	C14H22N2O3	266.343
Drug	4	04A03	Carbinoxamine maleate salt	4.23	3.09578	2.30036	up	FALSE	FALSE	04A03	11A02	C20H23ClN2O5	406.87
Drug	4	04A05	Methazolamide	3.48	2.34578	1.74306	FALSE	FALSE	FALSE	04A05	11A03	C5H8N4O3S2	236.273
Drug	4	04A07	Pyrithyldione	4.96	3.82578	2.8428	up	hit	FALSE	04A07	11A04	C9H13NO2	167.209
Drug	4	04A09	Spectinomycin dihydrochloride	4.03	2.89578	2.15175	up	FALSE	FALSE	04A09	11A05	C14H26Cl2N2O7	405.279
Drug	4	04A11	Piromidic acid	3.17	2.03578	1.51271	FALSE	FALSE	FALSE	04A11	11A06	C14H16N4O3	288.309
Drug	4	04A13	Trimipramine maleate salt	4.07	2.93578	2.18147	up	FALSE	FALSE	04A13	11A07	C24H30N2O4	410.518
Drug	4	04A15	Chloropyramine hydrochloride	4.42	3.28578	2.44154	up	FALSE	FALSE	04A15	11A08	C16H21Cl2N3	326.272
Drug	4	04A17	Furazolidone	3.69	2.55578	1.89911	FALSE	FALSE	FALSE	04A17	11A09	C8H7N3O5	225.162
Drug	4	04A19	Dichlorphenamide	3.18	2.04578	1.52014	FALSE	FALSE	FALSE	04A19	11A10	C6H6Cl2N2O4S2	305.16
Drug	4	04A21	Sulconazole nitrate	3.31	2.17578	1.61674	FALSE	FALSE	FALSE	04A21	11A11	C18H16Cl3N3O3S	460.769
Drug	4	04C03	Bergenin monohydrate	4.7	3.56578	2.6496	up	hit	FALSE	04C03	11B02	C14H18O10	346.294
Drug	4	04C05	Cromolyn disodium salt	4.46	3.32578	2.47126	up	FALSE	FALSE	04C05	11B03	C23H14Na2O11	512.341
Drug	4	04C07	Bucladesine sodium salt	4.63	3.49578	2.59759	up	hit	FALSE	04C07	11B04	C18H25N5NaO9P	509.392
Drug	4	04C09	Cefsulodin sodium salt	3.91	2.77578	2.06258	up	FALSE	FALSE	04C09	11B05	C22H19N4NaO8S2	554.537
Drug	4	04C11	Fosfosal	3.43	2.29578	1.70591	FALSE	FALSE	FALSE	04C11	11B06	C7H7O6P	218.104
Drug	4	04C13	Suprofen	3.97	2.83578	2.10716	up	FALSE	FALSE	04C13	11B07	C14H12O3S	260.314
Drug	4	04C15	Catechin-(+,-) hydrate	4.27	3.13578	2.33008	up	FALSE	FALSE	04C15	11B08	C15H16O7	308.291
Drug	4	04C17	Nadolol	4.26	3.12578	2.32265	up	FALSE	FALSE	04C17	11B09	C17H27NO4	309.409
Drug	4	04C19	Moxalactam disodium salt	3.03	1.89578	1.40868	FALSE	FALSE	FALSE	04C19	11B10	C20H18N6Na2O9S	564.445
Drug	4	04C21	Aminophylline	3.82	2.68578	1.9957	up	FALSE	FALSE	04C21	11B11	C16H24N10O4	420.434
Drug	4	04E03	Azlocillin sodium salt	4.48	3.34578	2.48613	up	FALSE	FALSE	04E03	11C02	C20H22N5NaO6S	483.482
Drug	4	04E05	Clidinium bromide	4.29	3.15578	2.34494	up	FALSE	FALSE	04E05	11C03	C22H26BrNO3	432.361
Drug	4	04E07	Sulfamonomethoxine	4.28	3.14578	2.33751	up	FALSE	FALSE	04E07	11C04	C11H12N4O3S	280.307
Drug	4	04E09	Benzthiazide	3.78	2.64578	1.96598	up	FALSE	FALSE	04E09	11C05	C15H14ClN3O4S3	431.942
Drug	4	04E11	Trichlormethiazide	3.68	2.54578	1.89168	FALSE	FALSE	FALSE	04E11	11C06	C8H8Cl3N3O4S2	380.658
Drug	4	04E13	Oxalamine citrate salt	1.65	0.515781	0.383258	FALSE	FALSE	FALSE	04E13	11C07	C20H27N3O8	437.454
Drug	4	04E15	Propantheline bromide	1.57	0.435781	0.323813	FALSE	FALSE	FALSE	04E15	11C08	C23H30BrNO3	448.404
Drug	4	04E17	Lasalocid sodium salt	3.54	2.40578	1.78765	FALSE	FALSE	FALSE	04E17	11C09	C34H53NaO8	612.787
Drug	4	04E19	Dimethadione	3.41	2.27578	1.69105	FALSE	FALSE	FALSE	04E19	11C10	C5H7NO3	129.116
Drug	4	04E21	Ethaverine hydrochloride	3.45	2.31578	1.72077	FALSE	FALSE	FALSE	04E21	11C11	C24H30ClNO4	431.964
Drug	4	04G03	Butacaine	4.69	3.55578	2.64217	up	hit	FALSE	04G03	11D02	C18H30N2O2	306.452
Drug	4	04G05	Cefoxitin sodium salt	3.27	2.13578	1.58702	FALSE	FALSE	FALSE	04G05	11D03	C16H16N3NaO7S2	449.44
Drug	4	04G07	Ifosfamide	3.8	2.66578	1.98084	up	FALSE	FALSE	04G07	11D04	C7H15Cl2N2O2P	261.09
Drug	4	04G09	Novobiocin sodium salt	3.47	2.33578	1.73563	FALSE	FALSE	FALSE	04G09	11D05	C31H35N2NaO11	634.621
Drug	4	04G11	Tetrahydroxy-1,4-quinone monohydrate	1.5	0.365781	0.271798	FALSE	FALSE	FALSE	04G11	11D06	C6H6O7	190.111
Drug	4	04G13	Indoprofen	1.2	0.0657813	0.0488796	FALSE	FALSE	FALSE	04G13	11D07	C17H15NO3	281.314
Drug	4	04G15	Carbenoxolone disodium salt	6.87	5.73578	4.26205	up	hit	FALSE	04G15	11D08	C34H48Na2O7	614.737
Drug	4	04G17	Iocetamic acid	3.87	2.73578	2.03286	up	FALSE	FALSE	04G17	11D09	C12H13I3N2O3	613.962
Drug	4	04G19	Ganciclovir	3.48	2.34578	1.74306	FALSE	FALSE	FALSE	04G19	11D10	C9H13N5O4	255.235
Drug	4	04G21	Ethopropazine hydrochloride	4.14	3.00578	2.23348	up	FALSE	FALSE	04G21	11D11	C19H25ClN2S	348.942
Drug	4	04I03	Securinine	3.09	1.95578	1.45327	FALSE	FALSE	FALSE	04I03	11E02	C13H15NO2	217.27
Drug	4	04I05	Trimeprazine tartrate	3.35	2.21578	1.64646	FALSE	FALSE	FALSE	04I05	11E03	C58H72N6O6S3	1045.45
Drug	4	04I07	Nafcillin sodium salt monohydrate	4.15	3.01578	2.24091	up	FALSE	FALSE	04I07	11E04	C21H23N2NaO6S	454.481
Drug	4	04I09	Procyclidine hydrochloride	4.3	3.16578	2.35237	up	FALSE	FALSE	04I09	11E05	C19H30ClNO	323.91
Drug	4	04I11	Amiprilose hydrochloride	3.75	2.61578	1.94369	FALSE	FALSE	FALSE	04I11	11E06	C14H28ClNO6	341.835
Drug	4	04I13	Ethynylestradiol 3-methyl ether	3.69	2.55578	1.89911	FALSE	FALSE	FALSE	04I13	11E07	C21H26O2	310.44
Drug	4	04I15	(-) -Levobunolol hydrochloride	3.15	2.01578	1.49785	FALSE	FALSE	FALSE	04I15	11E08	C17H26ClNO3	327.855
Drug	4	04I17	Iodixanol	3.27	2.13578	1.58702	FALSE	FALSE	FALSE	04I17	11E09	C35H44I6N6O15	1550.2
Drug	4	04I19	Rolitetracycline	3.58	2.44578	1.81737	FALSE	FALSE	FALSE	04I19	11E10	C27H33N3O8	527.579
Drug	4	04I21	Equilin	3.71	2.57578	1.91397	FALSE	FALSE	FALSE	04I21	11E11	C18H20O2	268.359
Drug	4	04K03	Paroxetine Hydrochloride	3.56	2.42578	1.80251	FALSE	FALSE	FALSE	04K03	11F02	C19H21ClFNO3	365.836
Drug	4	04K05	Doxycycline hydrochloride	2.47	1.33578	0.992569	FALSE	FALSE	FALSE	04K05	11F03	C22H25ClN2O8	480.906
Drug	4	04K07	Liothyronine	3.7	2.56578	1.90654	FALSE	FALSE	FALSE	04K07	11F04	C15H12I3NO4	650.98
Drug	4	04K09	Roxithromycin	5.28	4.14578	3.08058	up	hit	FALSE	04K09	11F05	C41H76N2O15	837.067
Drug	4	04K11	Beclomethasone dipropionate	7.86	6.72578	4.99768	up	hit	FALSE	04K11	11F06	C28H37ClO7	521.056
Drug	4	04K13	Tolmetin sodium salt dihydrate	3.71	2.57578	1.91397	FALSE	FALSE	FALSE	04K13	11F07	C15H18NNaO5	315.304
Drug	4	04K15	(+) -Levobunolol hydrochloride	4.49	3.35578	2.49356	up	FALSE	FALSE	04K15	11F08	C17H26ClNO3	327.855
Drug	4	04K17	Doxazosin mesylate	4.08	2.94578	2.1889	up	FALSE	FALSE	04K17	11F09	C24H29N5O8S	547.591
Drug	4	04K19	Fluvastatin sodium salt	3.28	2.14578	1.59445	FALSE	FALSE	FALSE	04K19	11F10	C24H25FNNaO4	433.459
Drug	4	04K21	Methylhydantoin-5-(L)	5.89	4.75578	3.53384	up	hit	FALSE	04K21	11F11	C4H6N2O2	114.105
Drug	4	04M03	Gabapentin	3.95	2.81578	2.0923	up	FALSE	FALSE	04M03	11G02	C9H17NO2	171.241
Drug	4	04M05	Raloxifene hydrochloride	4.22	3.08578	2.29293	up	FALSE	FALSE	04M05	11G03	C28H28ClNO4S	510.057
Drug	4	04M07	Etidronic acid, disodium salt	4.23	3.09578	2.30036	up	FALSE	FALSE	04M07	11G04	C2H6Na2O7P2	249.993
Drug	4	04M09	Methylhydantoin-5-(D)	3.51	2.37578	1.76535	FALSE	FALSE	FALSE	04M09	11G05	C4H6N2O2	114.105
Drug	4	04M11	Simvastatin	4.53	3.39578	2.52328	up	hit	FALSE	04M11	11G06	C25H38O5	418.579
Drug	4	04M13	Azacytidine-5	4.12	2.98578	2.21862	up	FALSE	FALSE	04M13	11G07	C8H12N4O5	244.209
Drug	4	04M15	Paromomycin sulfate	3.65	2.51578	1.86938	FALSE	FALSE	FALSE	04M15	11G08	C23H47N5O18S	713.718
Drug	4	04M17	Acetaminophen	3.7	2.56578	1.90654	FALSE	FALSE	FALSE	04M17	11G09	C8H9NO2	151.166
Drug	4	04M19	Phthalylsulfathiazole	2.87	1.73578	1.28979	FALSE	FALSE	FALSE	04M19	11G10	C17H13N3O5S2	403.438
Drug	4	04M21	Luteolin	3.07	1.93578	1.43841	FALSE	FALSE	FALSE	04M21	11G11	C15H10O6	286.243
Drug	4	04O03	Iopamidol	3.51	2.37578	1.76535	FALSE	FALSE	FALSE	04O03	11H02	C17H22I3N3O8	777.093
Drug	4	04O05	Iopromide	4.35	3.21578	2.38953	up	FALSE	FALSE	04O05	11H03	C18H24I3N3O8	791.12
Drug	4	04O07	Theophylline monohydrate	4.31	3.17578	2.3598	up	FALSE	FALSE	04O07	11H04	C7H10N4O3	198.183
Drug	4	04O09	Theobromine	3.66	2.52578	1.87681	FALSE	FALSE	FALSE	04O09	11H05	C7H8N4O2	180.167
Drug	4	04O11	Reserpine	4.05	2.91578	2.16661	up	FALSE	FALSE	04O11	11H06	C33H40N2O9	608.695
Drug	4	04O13	Arcaine sulfate	3.98	2.84578	2.11459	up	FALSE	FALSE	04O13	11H07	C6H18N6O4S	270.312
Drug	4	04O15	Scopolamine hydrochloride	4.17	3.03578	2.25578	up	FALSE	FALSE	04O15	11H08	C17H22ClNO4	339.822
Drug	4	04O17	Ioversol	4.15	3.01578	2.24091	up	FALSE	FALSE	04O17	11H09	C18H24I3N3O9	807.12
Drug	4	04O19	Capsaicin	3.5	2.36578	1.75792	FALSE	FALSE	FALSE	04O19	11H10	C18H27NO3	305.421
Drug	4	04O21	Carbachol	3.44	2.30578	1.71334	FALSE	FALSE	FALSE	04O21	11H11	C6H15ClN2O2	182.652
Drug	4	04A04	Niacin	2.66	1.52578	1.13375	FALSE	FALSE	FALSE	04A04	12A02	C6H5NO2	123.112
Drug	4	04A06	Bemegride	4.51	3.37578	2.50842	up	hit	FALSE	04A06	12A03	C8H13NO2	155.198
Drug	4	04A08	Digoxigenin	2	0.865781	0.64333	FALSE	FALSE	FALSE	04A08	12A04	C23H34O5	390.524
Drug	4	04A10	Meglumine	7.32	6.18578	4.59642	up	hit	FALSE	04A10	12A05	C7H17NO5	195.217
Drug	4	04A12	Cantharidin	2.02	0.885781	0.658191	FALSE	FALSE	FALSE	04A12	12A06	C10H12O4	196.205
Drug	4	04A14	Clioquinol	3.73	2.59578	1.92883	FALSE	FALSE	FALSE	04A14	12A07	C9H5ClINO	305.504
Drug	4	04A16	Oxybenzone	3.82	2.68578	1.9957	up	FALSE	FALSE	04A16	12A08	C14H12O3	228.25
Drug	4	04A18	Promethazine hydrochloride	3.27	2.13578	1.58702	FALSE	FALSE	FALSE	04A18	12A09	C17H21ClN2S	320.887
Drug	4	04A20	Chrysin	2.56	1.42578	1.05945	FALSE	FALSE	FALSE	04A20	12A10	C15H10O4	254.245
Drug	4	04A22	Proxyphylline	5.21	4.07578	3.02856	up	hit	FALSE	04A22	12A11	C10H14N4O3	238.248
Drug	4	04C04	3-Acetylcoumarin	4.09	2.95578	2.19633	up	FALSE	FALSE	04C04	12B02	C11H8O3	188.185
Drug	4	04C06	Esculin Hydrate	4.32	3.18578	2.36724	up	FALSE	FALSE	04C06	12B03	C15H16O9	340.289
Drug	4	04C08	Felbinac	3.7	2.56578	1.90654	FALSE	FALSE	FALSE	04C08	12B04	C14H12O2	212.25
Drug	4	04C10	Butylparaben	3.79	2.65578	1.97341	up	FALSE	FALSE	04C10	12B05	C11H14O3	194.232
Drug	4	04C12	Aminohippuric acid	3.18	2.04578	1.52014	FALSE	FALSE	FALSE	04C12	12B06	C9H10N2O3	194.192
Drug	4	04C14	N-Acetyl-L-leucine	3.38	2.24578	1.66876	FALSE	FALSE	FALSE	04C14	12B07	C8H15NO3	173.214
Drug	4	04C16	Pipemidic acid	4.51	3.37578	2.50842	up	hit	FALSE	04C16	12B08	C14H17N5O3	303.323
Drug	4	04C18	Dioxybenzone	3.75	2.61578	1.94369	FALSE	FALSE	FALSE	04C18	12B09	C14H12O4	244.249
Drug	4	04C20	Adrenosterone	3.97	2.83578	2.10716	up	FALSE	FALSE	04C20	12B10	C19H24O3	300.401
Drug	4	04C22	Methylatropine nitrate	3.66	2.52578	1.87681	FALSE	FALSE	FALSE	04C22	12B11	C18H26N2O6	366.418
Drug	4	04E04	Hymecromone	4.04	2.90578	2.15918	up	FALSE	FALSE	04E04	12C02	C10H8O3	176.173
Drug	4	04E06	Caffeic acid	4.28	3.14578	2.33751	up	FALSE	FALSE	04E06	12C03	C9H8O4	180.162
Drug	4	04E08	Diloxanide furoate	4.24	3.10578	2.30779	up	FALSE	FALSE	04E08	12C04	C14H11Cl2NO4	328.154
Drug	4	04E10	Metyrapone	4.14	3.00578	2.23348	up	FALSE	FALSE	04E10	12C05	C14H14N2O	226.28
Drug	4	04E12	Urapidil hydrochloride	2.22	1.08578	0.806804	FALSE	FALSE	FALSE	04E12	12C06	C20H30ClN5O3	423.947
Drug	4	04E14	Fluspirilen	3.39	2.25578	1.67619	FALSE	FALSE	FALSE	04E14	12C07	C29H31F2N3O	475.587
Drug	4	04E16	S-(+)-ibuprofen	3.82	2.68578	1.9957	up	FALSE	FALSE	04E16	12C08	C13H18O2	206.287
Drug	4	04E18	Ethynodiol diacetate	4.13	2.99578	2.22605	up	FALSE	FALSE	04E18	12C09	C24H32O4	384.52
Drug	4	04E20	Nabumetone	3.62	2.48578	1.84709	FALSE	FALSE	FALSE	04E20	12C10	C15H16O2	228.294
Drug	4	04E22	Nisoxetine hydrochloride	3.37	2.23578	1.66133	FALSE	FALSE	FALSE	04E22	12C11	C17H22ClNO2	307.823
Drug	4	04G04	(+)-Isoproterenol (+)-bitartrate salt	4.07	2.93578	2.18147	up	FALSE	FALSE	04G04	12D02	C15H23NO9	361.352
Drug	4	04G06	Monobenzone	3.03	1.89578	1.40868	FALSE	FALSE	FALSE	04G06	12D03	C13H12O2	200.239
Drug	4	04G08	2-Aminobenzenesulfonamide	4.25	3.11578	2.31522	up	FALSE	FALSE	04G08	12D04	C6H8N2O2S	172.207
Drug	4	04G10	Estrone	3.82	2.68578	1.9957	up	FALSE	FALSE	04G10	12D05	C18H22O2	270.375
Drug	4	04G12	Lorglumide sodium salt	1.96	0.825781	0.613607	FALSE	FALSE	FALSE	04G12	12D06	C22H31Cl2N2NaO4	481.399
Drug	4	04G14	Nitrendipine	3.44	2.30578	1.71334	FALSE	FALSE	FALSE	04G14	12D07	C18H20N2O6	360.37
Drug	4	04G16	Flurbiprofen	3.42	2.28578	1.69848	FALSE	FALSE	FALSE	04G16	12D08	C15H13FO2	244.268
Drug	4	04G18	Nimodipine	3	1.86578	1.38639	FALSE	FALSE	FALSE	04G18	12D09	C21H26N2O7	418.451
Drug	4	04G20	Bacitracin	2.98	1.84578	1.37153	FALSE	FALSE	FALSE	04G20	12D10	C66H103N17O16S	1422.73
Drug	4	04G22	L(-)-vesamicol hydrochloride	2.9	1.76578	1.31209	FALSE	FALSE	FALSE	04G22	12D11	C17H26ClNO	295.856
Drug	4	04I04	Nizatidine	3.7	2.56578	1.90654	FALSE	FALSE	FALSE	04I04	12E02	C12H21N5O2S2	331.462
Drug	4	04I06	Thioperamide maleate	4.33	3.19578	2.37467	up	FALSE	FALSE	04I06	12E03	C19H28N4O4S	408.523
Drug	4	04I08	Xamoterol hemifumarate	3.42	2.28578	1.69848	FALSE	FALSE	FALSE	04I08	12E04	C36H54N6O14	794.864
Drug	4	04I10	Rolipram	3.59	2.45578	1.8248	FALSE	FALSE	FALSE	04I10	12E05	C16H21NO3	275.351
Drug	4	04I12	Thonzonium bromide	1.67	0.535781	0.398119	FALSE	FALSE	FALSE	04I12	12E06	C32H55BrN4O	591.725
Drug	4	04I14	Idazoxan hydrochloride	3.64	2.50578	1.86195	FALSE	FALSE	FALSE	04I14	12E07	C11H13ClN2O2	240.691
Drug	4	04I16	S(-)-terguride hydrogen maleate	3.57	2.43578	1.80994	FALSE	FALSE	FALSE	04I16	12E08	C24H32N4O5	456.546
Drug	4	04I18	Nilutamide	5.17	4.03578	2.99884	up	hit	FALSE	04I18	12E09	C12H10F3N3O4	317.226
Drug	4	04I20	Ketorolac tromethamine	3.5	2.36578	1.75792	FALSE	FALSE	FALSE	04I20	12E10	C19H24N2O6	376.413
Drug	4	04I22	Protriptyline hydrochloride	3.27	2.13578	1.58702	FALSE	FALSE	FALSE	04I22	12E11	C19H22ClN	299.847
Drug	4	04K04	Propofol	3.81	2.67578	1.98827	up	FALSE	FALSE	04K04	12F02	C12H18O	178.277
Drug	4	04K06	S(-)Eticlopride hydrochloride	3.36	2.22578	1.6539	FALSE	FALSE	FALSE	04K06	12F03	C17H26Cl2N2O3	377.314
Drug	4	04K08	Primidone	2.57	1.43578	1.06688	FALSE	FALSE	FALSE	04K08	12F04	C12H14N2O2	218.258
Drug	4	04K10	Flucytosine	3.24	2.10578	1.56473	FALSE	FALSE	FALSE	04K10	12F05	C4H4FN3O	129.094
Drug	4	04K12	(-)-MK 801 hydrogen maleate	4.2	3.06578	2.27807	up	FALSE	FALSE	04K12	12F06	C20H19NO4	337.379
Drug	4	04K14	Bephenium hydroxynaphthoate	3.67	2.53578	1.88424	FALSE	FALSE	FALSE	04K14	12F07	C28H29NO4	443.548
Drug	4	04K16	Dehydroisoandosterone 3-acetate	5.43	4.29578	3.19204	up	hit	FALSE	04K16	12F08	C21H30O3	330.471
Drug	4	04K18	Benserazide hydrochloride	3.87	2.73578	2.03286	up	FALSE	FALSE	04K18	12F09	C10H16ClN3O5	293.709
Drug	4	04K20	Iodipamide	3.21	2.07578	1.54244	FALSE	FALSE	FALSE	04K20	12F10	C20H14I6N2O6	1139.77
Drug	4	04K22	Esculetin	2.85	1.71578	1.27493	FALSE	FALSE	FALSE	04K22	12F11	C9H6O4	178.146
Drug	4	04M04	Pentetic acid	3.86	2.72578	2.02543	up	FALSE	FALSE	04M04	12G02	C14H23N3O10	393.353
Drug	4	04M06	Bretylium tosylate	3.33	2.19578	1.6316	FALSE	FALSE	FALSE	04M06	12G03	C18H24BrNO3S	414.365
Drug	4	04M08	Pralidoxime chloride	3.96	2.82578	2.09973	up	FALSE	FALSE	04M08	12G04	C7H9ClN2O	172.616
Drug	4	04M10	Phenoxybenzamine hydrochloride	3.88	2.74578	2.04029	up	FALSE	FALSE	04M10	12G05	C18H23Cl2NO	340.296
Drug	4	04M12	Salmeterol	25.12	23.9858	17.8229	up	hit	FALSE	04M12	12G06	C25H37NO4	415.578
Drug	4	04M14	Altretamine	3.59	2.45578	1.8248	FALSE	FALSE	FALSE	04M14	12G07	C9H18N6	210.284
Drug	4	04M16	Prazosin hydrochloride	3.64	2.50578	1.86195	FALSE	FALSE	FALSE	04M16	12G08	C19H22ClN5O4	419.871
Drug	4	04M18	Timolol maleate salt	3.71	2.57578	1.91397	FALSE	FALSE	FALSE	04M18	12G09	C17H28N4O7S	432.499
Drug	4	04M20	(+,-)-Octopamine hydrochloride	3.76	2.62578	1.95112	FALSE	FALSE	FALSE	04M20	12G10	C8H12ClNO2	189.643
Drug	4	04M22	(±)-Nipecotic acid	4.15	3.01578	2.24091	up	FALSE	FALSE	04M22	12G11	C6H11NO2	129.16
Drug	4	04O04	Crotamiton	3.45	2.31578	1.72077	FALSE	FALSE	FALSE	04O04	12H02	C13H17NO	203.286
Drug	4	04O06	Propranolol hydrochloride	3.23	2.09578	1.5573	FALSE	FALSE	FALSE	04O06	12H03	C16H22ClNO2	295.812
Drug	4	04O08	(R)-(+)-Atenolol	3.11	1.97578	1.46813	FALSE	FALSE	FALSE	04O08	12H04	C14H22N2O3	266.343
Drug	4	04O10	Tyloxapol	3.58	2.44578	1.81737	FALSE	FALSE	FALSE	04O10	12H05	C59H96O12	997.416
Drug	4	04O12	Florfenicol	2.98	1.84578	1.37153	FALSE	FALSE	FALSE	04O12	12H06	C12H14Cl2FNO4S	358.218
Drug	4	04O14	Megestrol acetate	5.22	4.08578	3.03599	up	hit	FALSE	04O14	12H07	C24H32O4	384.52
Drug	4	04O16	Deoxycorticosterone	4.04	2.90578	2.15918	up	FALSE	FALSE	04O16	12H08	C21H30O3	330.471
Drug	4	04O18	Urosiol	3.37	2.23578	1.66133	FALSE	FALSE	FALSE	04O18	12H09	C24H40O4	392.584
Drug	4	04O20	Proparacaine hydrochloride	5.84	4.70578	3.49669	up	hit	FALSE	04O20	12H10	C16H27ClN2O3	330.858
Drug	4	04O22	Aminocaproic acid	3.33	2.19578	1.6316	FALSE	FALSE	FALSE	04O22	12H11	C6H13NO2	131.176
Drug	4	04B03	Denatonium benzoate	2.36	1.22578	0.910832	FALSE	FALSE	FALSE	04B03	13A02	C28H34N2O3	446.595
Drug	4	04B05	Scopoletin	2.86	1.72578	1.28236	FALSE	FALSE	FALSE	04B05	13A03	C10H8O4	192.173
Drug	4	04B07	Enilconazole	3.68	2.54578	1.89168	FALSE	FALSE	FALSE	04B07	13A04	C14H14Cl2N2O	297.187
Drug	4	04B09	Methacycline hydrochloride	2.53	1.39578	1.03715	FALSE	FALSE	FALSE	04B09	13A05	C22H23ClN2O8	478.89
Drug	4	04B11	Gibberellic acid	2.22	1.08578	0.806804	FALSE	FALSE	FALSE	04B11	13A06	C19H22O6	346.384
Drug	4	04B13	Sotalol hydrochloride	2	0.865781	0.64333	FALSE	FALSE	FALSE	04B13	13A07	C12H21ClN2O3S	308.83
Drug	4	04B15	6-Hydroxytropinone	2.76	1.62578	1.20806	FALSE	FALSE	FALSE	04B15	13A08	C8H13NO2	155.198
Drug	4	04B17	Decamethonium bromide	2.67	1.53578	1.14118	FALSE	FALSE	FALSE	04B17	13A09	C16H38Br2N2	418.303
Drug	4	04B19	3-Acetamidocoumarin	2.26	1.12578	0.836526	FALSE	FALSE	FALSE	04B19	13A10	C11H9NO3	203.199
Drug	4	04B21	Roxarsone	2.58	1.44578	1.07431	FALSE	FALSE	FALSE	04B21	13A11	C6H6AsNO6	263.039
Drug	4	04D03	Remoxipride Hydrochloride	2.95	1.81578	1.34924	FALSE	FALSE	FALSE	04D03	13B02	C16H24BrClN2O3	407.738
Drug	4	04D05	THIP Hydrochloride	2.1	0.965781	0.717636	FALSE	FALSE	FALSE	04D05	13B03	C6H9ClN2O2	176.604
Drug	4	04D07	Pirlindole mesylate	3.45	2.31578	1.72077	FALSE	FALSE	FALSE	04D07	13B04	C16H22N2O3S	322.429
Drug	4	04D09	Pronethalol hydrochloride	2.46	1.32578	0.985139	FALSE	FALSE	FALSE	04D09	13B05	C15H20ClNO	265.786
Drug	4	04D11	Naftopidil dihydrochloride	2.53	1.39578	1.03715	FALSE	FALSE	FALSE	04D11	13B06	C24H30Cl2N2O3	465.424
Drug	4	04D13	Tracazolate hydrochloride	1.88	0.745781	0.554162	FALSE	FALSE	FALSE	04D13	13B07	C16H25ClN4O2	340.856
Drug	4	04D15	Zardaverine	2.49	1.35578	1.00743	FALSE	FALSE	FALSE	04D15	13B08	C12H10F2N2O3	268.222
Drug	4	04D17	Memantine Hydrochloride	3.28	2.14578	1.59445	FALSE	FALSE	FALSE	04D17	13B09	C12H22ClN	215.769
Drug	4	04D19	Ozagrel hydrochloride	2.37	1.23578	0.918263	FALSE	FALSE	FALSE	04D19	13B10	C13H13ClN2O2	264.714
Drug	4	04D21	Piribedil hydrochloride	2.05	0.915781	0.680483	FALSE	FALSE	FALSE	04D21	13B11	C16H19ClN4O2	334.808
Drug	4	04F03	Nitrocaramiphen hydrochloride	2.61	1.47578	1.0966	FALSE	FALSE	FALSE	04F03	13C02	C18H27ClN2O4	370.88
Drug	4	04F05	Rilmenidine hemifumarate	2.55	1.41578	1.05201	FALSE	FALSE	FALSE	04F05	13C03	C24H36N4O6	476.578
Drug	4	04F07	Dimaprit dihydrochloride	2.63	1.49578	1.11146	FALSE	FALSE	FALSE	04F07	13C04	C6H17Cl2N3S	234.192
Drug	4	04F09	Reserpinic acid hydrochloride	2.45	1.31578	0.977708	FALSE	FALSE	FALSE	04F09	13C05	C22H29ClN2O5	436.94
Drug	4	04F11	Beta-sistosterol	2.77	1.63578	1.21549	FALSE	FALSE	FALSE	04F11	13C06	C29H50O	414.721
Drug	4	04F13	Proscillaridin A	1.63	0.495781	0.368397	FALSE	FALSE	FALSE	04F13	13C07	C30H42O8	530.664
Drug	4	04F15	Sanguinarine	1.62	0.485781	0.360966	FALSE	FALSE	FALSE	04F15	13C08	C20H14NO4	332.339
Drug	4	04F17	Harpagoside	2.07	0.935781	0.695344	FALSE	FALSE	FALSE	04F17	13C09	C24H30O11	494.5
Drug	4	04F19	Asiaticoside	2.26	1.12578	0.836526	FALSE	FALSE	FALSE	04F19	13C10	C48H78O19	959.145
Drug	4	04F21	Betulin	2.11	0.975781	0.725067	FALSE	FALSE	FALSE	04F21	13C11	C30H50O2	442.732
Drug	4	04H03	Gliquidone	3.69	2.55578	1.89911	FALSE	FALSE	FALSE	04H03	13D02	C27H33N3O6S	527.645
Drug	4	04H05	Pizotifen malate	3.71	2.57578	1.91397	FALSE	FALSE	FALSE	04H05	13D03	C23H27NO5S	429.539
Drug	4	04H07	Ribavirin	3.03	1.89578	1.40868	FALSE	FALSE	FALSE	04H07	13D04	C8H12N4O5	244.209
Drug	4	04H09	Cyclopenthiazide	2.79	1.65578	1.23035	FALSE	FALSE	FALSE	04H09	13D05	C13H18ClN3O4S2	379.887
Drug	4	04H11	Fluvoxamine maleate	2.12	0.985781	0.732497	FALSE	FALSE	FALSE	04H11	13D06	C19H25F3N2O6	434.416
Drug	4	04H13	Cefalonium	2.09	0.955781	0.710206	FALSE	FALSE	FALSE	04H13	13D07	C20H18N4O5S2	458.518
Drug	4	04H15	Fluticasone propionate	3.92	2.78578	2.07001	up	FALSE	FALSE	04H15	13D08	C25H31F3O5S	500.582
Drug	4	04H17	Zuclopenthixol hydrochloride	3.72	2.58578	1.9214	FALSE	FALSE	FALSE	04H17	13D09	C22H26Cl2N2OS	437.435
Drug	4	04H19	Proguanil hydrochloride	2.49	1.35578	1.00743	FALSE	FALSE	FALSE	04H19	13D10	C11H17Cl2N5	290.198
Drug	4	04H21	Lymecycline	3.04	1.90578	1.41612	FALSE	FALSE	FALSE	04H21	13D11	C29H38N4O10	602.647
Drug	4	04J03	Alfadolone acetate	2.88	1.74578	1.29723	FALSE	FALSE	FALSE	04J03	13E02	C23H34O5	390.524
Drug	4	04J05	Alfaxalone	2.46	1.32578	0.985139	FALSE	FALSE	FALSE	04J05	13E03	C21H32O3	332.487
Drug	4	04J07	Azapropazone	2.58	1.44578	1.07431	FALSE	FALSE	FALSE	04J07	13E04	C16H20N4O2	300.363
Drug	4	04J09	Meptazinol hydrochloride	3.27	2.13578	1.58702	FALSE	FALSE	FALSE	04J09	13E05	C15H24ClNO	269.818
Drug	4	04J11	Apramycin	2.79	1.65578	1.23035	FALSE	FALSE	FALSE	04J11	13E06	C21H41N5O11	539.588
Drug	4	04J13	Epitiostanol	2.92	1.78578	1.32695	FALSE	FALSE	FALSE	04J13	13E07	C19H30OS	306.514
Drug	4	04J15	Fursultiamine Hydrochloride	2.72	1.58578	1.17834	FALSE	FALSE	FALSE	04J15	13E08	C17H27ClN4O3S2	435.011
Drug	4	04J17	Gabexate mesilate	2.5	1.36578	1.01486	FALSE	FALSE	FALSE	04J17	13E09	C17H27N3O7S	417.485
Drug	4	04J19	Pivampicillin	2	0.865781	0.64333	FALSE	FALSE	FALSE	04J19	13E10	C22H29N3O6S	463.557
Drug	4	04J21	Talampicillin hydrochloride	2.18	1.04578	0.777081	FALSE	FALSE	FALSE	04J21	13E11	C24H24ClN3O6S	517.992
Drug	4	04L03	Flucloxacillin sodium	2.1	0.965781	0.717636	FALSE	FALSE	FALSE	04L03	13F02	C19H16ClFN3NaO5S	475.862
Drug	4	04L05	Trapidil	2.77	1.63578	1.21549	FALSE	FALSE	FALSE	04L05	13F03	C10H15N5	205.265
Drug	4	04L07	Deptropine citrate	2.96	1.82578	1.35667	FALSE	FALSE	FALSE	04L07	13F04	C30H39NO8	541.647
Drug	4	04L09	Sertraline	3.35	2.21578	1.64646	FALSE	FALSE	FALSE	04L09	13F05	C17H17Cl2N	306.238
Drug	4	04L11	Ethamsylate	2.68	1.54578	1.14861	FALSE	FALSE	FALSE	04L11	13F06	C10H17NO5S	263.315
Drug	4	04L13	Moxonidine	2.19	1.05578	0.784512	FALSE	FALSE	FALSE	04L13	13F07	C9H12ClN5O	241.682
Drug	4	04L15	Etilefrine hydrochloride	3.17	2.03578	1.51271	FALSE	FALSE	FALSE	04L15	13F08	C10H16ClNO2	217.697
Drug	4	04L17	Alprostadil	3.16	2.02578	1.50528	FALSE	FALSE	FALSE	04L17	13F09	C20H34O5	354.491
Drug	4	04L19	Tribenoside	2.4	1.26578	0.940555	FALSE	FALSE	FALSE	04L19	13F10	C29H34O6	478.591
Drug	4	04L21	Rimexolone	4.17	3.03578	2.25578	up	FALSE	FALSE	04L21	13F11	C24H34O3	370.537
Drug	4	04N03	Isradipine	2.59	1.45578	1.08174	FALSE	FALSE	FALSE	04N03	13G02	C19H21N3O5	371.396
Drug	4	04N05	Tiletamine hydrochloride	2.6	1.46578	1.08917	FALSE	FALSE	FALSE	04N05	13G03	C12H18ClNOS	259.8
Drug	4	04N07	Isometheptene mucate	3.17	2.03578	1.51271	FALSE	FALSE	FALSE	04N07	13G04	C24H48N2O8	492.659
Drug	4	04N09	Nifurtimox	2.58	1.44578	1.07431	FALSE	FALSE	FALSE	04N09	13G05	C10H13N3O5S	287.296
Drug	4	04N11	Letrozole	3.11	1.97578	1.46813	FALSE	FALSE	FALSE	04N11	13G06	C17H11N5	285.311
Drug	4	04N13	Arbutin	2.86	1.72578	1.28236	FALSE	FALSE	FALSE	04N13	13G07	C12H16O7	272.257
Drug	4	04N15	Tocainide hydrochloride	2.84	1.70578	1.2675	FALSE	FALSE	FALSE	04N15	13G08	C11H17ClN2O	228.724
Drug	4	04N17	Benzathine benzylpenicillin	2.86	1.72578	1.28236	FALSE	FALSE	FALSE	04N17	13G09	C48H56N6O10S2	941.144
Drug	4	04N19	Risperidone	2.28	1.14578	0.851387	FALSE	FALSE	FALSE	04N19	13G10	C23H27FN4O2	410.496
Drug	4	04N21	Torsemide	2.91	1.77578	1.31952	FALSE	FALSE	FALSE	04N21	13G11	C16H20N4O3S	348.427
Drug	4	04P03	Halofantrine hydrochloride	2.33	1.19578	0.888541	FALSE	FALSE	FALSE	04P03	13H02	C26H31Cl3F3NO	536.897
Drug	4	04P05	Articaine hydrochloride	2.92	1.78578	1.32695	FALSE	FALSE	FALSE	04P05	13H03	C13H21ClN2O3S	320.841
Drug	4	04P07	Nomegestrol acetate	3.73	2.59578	1.92883	FALSE	FALSE	FALSE	04P07	13H04	C23H30O4	370.493
Drug	4	04P09	Pancuronium bromide	3.72	2.58578	1.9214	FALSE	FALSE	FALSE	04P09	13H05	C35H60Br2N2O4	732.688
Drug	4	04P11	Molindone hydrochloride	3.06	1.92578	1.43098	FALSE	FALSE	FALSE	04P11	13H06	C16H25ClN2O2	312.843
Drug	4	04P13	Alcuronium chloride	3.46	2.32578	1.7282	FALSE	FALSE	FALSE	04P13	13H07	C44H50Cl2N4O2	737.821
Drug	4	04P15	Zalcitabine	2.68	1.54578	1.14861	FALSE	FALSE	FALSE	04P15	13H08	C9H13N3O3	211.222
Drug	4	04P17	Methyldopate hydrochloride	2.83	1.69578	1.26007	FALSE	FALSE	FALSE	04P17	13H09	C12H18ClNO4	275.735
Drug	4	04P19	Levocabastine hydrochloride	2.27	1.13578	0.843957	FALSE	FALSE	FALSE	04P19	13H10	C26H30ClFN2O2	456.993
Drug	4	04P21	Pyrvinium pamoate	2.98	1.84578	1.37153	FALSE	FALSE	FALSE	04P21	13H11	C101H98N9O6	1533.96
Drug	4	04B04	Etomidate	2.48	1.34578	1	FALSE	FALSE	FALSE	04B04	14A02	C14H16N2O2	244.296
Drug	4	04B06	Tridihexethyl chloride	2.93	1.79578	1.33438	FALSE	FALSE	FALSE	04B06	14A03	C21H36ClNO	353.98
Drug	4	04B08	Penbutolol sulfate	3.21	2.07578	1.54244	FALSE	FALSE	FALSE	04B08	14A04	C36H60N2O8S	680.952
Drug	4	04B10	Prednicarbate	4.42	3.28578	2.44154	up	FALSE	FALSE	04B10	14A05	C27H36O8	488.583
Drug	4	04B12	Sertaconazole nitrate	2.76	1.62578	1.20806	FALSE	FALSE	FALSE	04B12	14A06	C20H16Cl3N3O4S	500.791
Drug	4	04B14	Repaglinide	2.65	1.51578	1.12632	FALSE	FALSE	FALSE	04B14	14A07	C27H36N2O4	452.599
Drug	4	04B16	Piretanide	2.72	1.58578	1.17834	FALSE	FALSE	FALSE	04B16	14A08	C17H18N2O5S	362.407
Drug	4	04B18	Piperacetazine	2.51	1.37578	1.02229	FALSE	FALSE	FALSE	04B18	14A09	C24H30N2O2S	410.583
Drug	4	04B20	Oxyphenbutazone	2.34	1.20578	0.895971	FALSE	FALSE	FALSE	04B20	14A10	C19H20N2O3	324.383
Drug	4	04B22	Quinethazone	2.52	1.38578	1.02972	FALSE	FALSE	FALSE	04B22	14A11	C10H12ClN3O3S	289.742
Drug	4	04D04	Moricizine hydrochloride	2.89	1.75578	1.30466	FALSE	FALSE	FALSE	04D04	14B02	C22H26ClN3O4S	463.987
Drug	4	04D06	Iopanoic acid	2.65	1.51578	1.12632	FALSE	FALSE	FALSE	04D06	14B03	C11H12I3NO2	570.937
Drug	4	04D08	Pivmecillinam hydrochloride	3.5	2.36578	1.75792	FALSE	FALSE	FALSE	04D08	14B04	C21H34ClN3O5S	476.039
Drug	4	04D10	Levopropoxyphene napsylate	2.84	1.70578	1.2675	FALSE	FALSE	FALSE	04D10	14B05	C32H37NO5S	547.719
Drug	4	04D12	Piperidolate hydrochloride	2.86	1.72578	1.28236	FALSE	FALSE	FALSE	04D12	14B06	C21H26ClNO2	359.9
Drug	4	04D14	Trifluridine	2.41	1.27578	0.947986	FALSE	FALSE	FALSE	04D14	14B07	C10H11F3N2O5	296.205
Drug	4	04D16	Oxprenolol hydrochloride	2.76	1.62578	1.20806	FALSE	FALSE	FALSE	04D16	14B08	C15H24ClNO3	301.816
Drug	4	04D18	Ondansetron Hydrochloride	2.79	1.65578	1.23035	FALSE	FALSE	FALSE	04D18	14B09	C18H20ClN3O	329.833
Drug	4	04D20	Propoxycaine hydrochloride	2.68	1.54578	1.14861	FALSE	FALSE	FALSE	04D20	14B10	C16H27ClN2O3	330.858
Drug	4	04D22	Oxaprozin	2.63	1.49578	1.11146	FALSE	FALSE	FALSE	04D22	14B11	C18H15NO3	293.325
Drug	4	04F04	Phensuximide	2.82	1.68578	1.25264	FALSE	FALSE	FALSE	04F04	14C02	C11H11NO2	189.216
Drug	4	04F06	Ioxaglic acid	2.51	1.37578	1.02229	FALSE	FALSE	FALSE	04F06	14C03	C24H21I6N5O8	1268.89
Drug	4	04F08	Naftifine hydrochloride	3.66	2.52578	1.87681	FALSE	FALSE	FALSE	04F08	14C04	C21H22ClN	323.869
Drug	4	04F10	Meprylcaine hydrochloride	2.68	1.54578	1.14861	FALSE	FALSE	FALSE	04F10	14C05	C14H22ClNO2	271.79
Drug	4	04F12	Milrinone	1.67	0.535781	0.398119	FALSE	FALSE	FALSE	04F12	14C06	C12H9N3O	211.225
Drug	4	04F14	Methantheline bromide	2.76	1.62578	1.20806	FALSE	FALSE	FALSE	04F14	14C07	C21H26BrNO3	420.35
Drug	4	04F16	Ticarcillin sodium	2.66	1.52578	1.13375	FALSE	FALSE	FALSE	04F16	14C08	C15H14N2Na2O6S2	428.396
Drug	4	04F18	Thiethylperazine malate	2.62	1.48578	1.10403	FALSE	FALSE	FALSE	04F18	14C09	C30H41N3O10S2	667.803
Drug	4	04F20	Mesalamine	2.57	1.43578	1.06688	FALSE	FALSE	FALSE	04F20	14C10	C7H7NO3	153.139
Drug	4	04F22	alpha-Santonin	2.22	1.08578	0.806804	FALSE	FALSE	FALSE	04F22	14C11	C15H18O3	246.309
Drug	4	04H04	Imidurea	3.93	2.79578	2.07744	up	FALSE	FALSE	04H04	14D02	C11H16N8O8	388.299
Drug	4	04H06	Lansoprazole	2.88	1.74578	1.29723	FALSE	FALSE	FALSE	04H06	14D03	C16H14F3N3O2S	369.368
Drug	4	04H08	Bethanechol chloride	2.51	1.37578	1.02229	FALSE	FALSE	FALSE	04H08	14D04	C7H17ClN2O2	196.679
Drug	4	04H10	Cyproterone acetate	2.41	1.27578	0.947986	FALSE	FALSE	FALSE	04H10	14D05	C24H29ClO4	416.949
Drug	4	04H12	(R)-Propranolol hydrochloride	2.19	1.05578	0.784512	FALSE	FALSE	FALSE	04H12	14D06	C16H22ClNO2	295.812
Drug	4	04H14	Ciprofibrate	2.58	1.44578	1.07431	FALSE	FALSE	FALSE	04H14	14D07	C13H14Cl2O3	289.161
Drug	4	04H16	Tropine	2.38	1.24578	0.925694	FALSE	FALSE	FALSE	04H16	14D08	C8H15NO	141.215
Drug	4	04H18	Benzylpenicillin sodium	2.16	1.02578	0.76222	FALSE	FALSE	FALSE	04H18	14D09	C16H17N2NaO4S	356.379
Drug	4	04H20	Chlorambucil	2.33	1.19578	0.888541	FALSE	FALSE	FALSE	04H20	14D10	C14H19Cl2NO2	304.219
Drug	4	04H22	Methiazole	3.17	2.03578	1.51271	FALSE	FALSE	FALSE	04H22	14D11	C12H15N3O2S	265.336
Drug	4	04J04	(S)-propranolol hydrochloride	2.59	1.45578	1.08174	FALSE	FALSE	FALSE	04J04	14E02	C16H22ClNO2	295.812
Drug	4	04J06	(-)-Eseroline fumarate salt	2.52	1.38578	1.02972	FALSE	FALSE	FALSE	04J06	14E03	C17H22N2O5	334.375
Drug	4	04J08	Condelphine	3.26	2.12578	1.57959	FALSE	FALSE	FALSE	04J08	14E04	C25H39NO6	449.593
Drug	4	04J10	Leucomisine	3.14	2.00578	1.49042	FALSE	FALSE	FALSE	04J10	14E05	C15H18O3	246.309
Drug	4	04J12	Dubinidine	2.9	1.76578	1.31209	FALSE	FALSE	FALSE	04J12	14E06	C15H17NO4	275.307
Drug	4	04J14	D-cycloserine	3.06	1.92578	1.43098	FALSE	FALSE	FALSE	04J14	14E07	C3H6N2O2	102.094
Drug	4	04J16	2-Chloropyrazine	2.54	1.40578	1.04458	FALSE	FALSE	FALSE	04J16	14E08	C4H3ClN2	114.535
Drug	4	04J18	(+,-)-Synephrine	2.79	1.65578	1.23035	FALSE	FALSE	FALSE	04J18	14E09	C9H13NO2	167.209
Drug	4	04J20	(S)-(-)-Cycloserine	2.22	1.08578	0.806804	FALSE	FALSE	FALSE	04J20	14E10	C3H6N2O2	102.094
Drug	4	04J22	Homosalate	2.5	1.36578	1.01486	FALSE	FALSE	FALSE	04J22	14E11	C16H22O3	262.352
Drug	4	04L04	Spaglumic acid	2.81	1.67578	1.24521	FALSE	FALSE	FALSE	04L04	14F02	C11H16N2O8	304.259
Drug	4	04L06	(-)-Adenosine 3',5'-cyclic monophosphate	3.08	1.94578	1.44584	FALSE	FALSE	FALSE	04L06	14F03	C10H12N5O6P	329.211
Drug	4	04L08	(-)-Quinpirole hydrochloride	2.89	1.75578	1.30466	FALSE	FALSE	FALSE	04L08	14F04	C13H22ClN3	255.793
Drug	4	04L10	Sulfadoxine	2.94	1.80578	1.34181	FALSE	FALSE	FALSE	04L10	14F05	C12H14N4O4S	310.334
Drug	4	04L12	Cyclopentolate hydrochloride	2.9	1.76578	1.31209	FALSE	FALSE	FALSE	04L12	14F06	C17H26ClNO3	327.855
Drug	4	04L14	Estriol	2.56	1.42578	1.05945	FALSE	FALSE	FALSE	04L14	14F07	C18H24O3	288.39
Drug	4	04L16	(-)-Isoproterenol hydrochloride	4.18	3.04578	2.26321	up	FALSE	FALSE	04L16	14F08	C11H18ClNO3	247.724
Drug	4	04L18	Kaempferol	2.45	1.31578	0.977708	FALSE	FALSE	FALSE	04L18	14F09	C15H10O6	286.243
Drug	4	04L20	Nialamide	2.36	1.22578	0.910832	FALSE	FALSE	FALSE	04L20	14F10	C16H18N4O2	298.348
Drug	4	04L22	Vitamin K2	2.54	1.40578	1.04458	FALSE	FALSE	FALSE	04L22	14F11	C21H24O2	308.424
Drug	4	04N04	Netilmicin sulfate	3.35	2.21578	1.64646	FALSE	FALSE	FALSE	04N04	14G02	C42H92N10O34S5	1441.57
Drug	4	04N06	Loracarbef	3.03	1.89578	1.40868	FALSE	FALSE	FALSE	04N06	14G03	C15H14ClN3O4S	367.813
Drug	4	04N08	Quinic acid	3.42	2.28578	1.69848	FALSE	FALSE	FALSE	04N08	14G04	C7H12O6	192.17
Drug	4	04N10	Natamycin	2.77	1.63578	1.21549	FALSE	FALSE	FALSE	04N10	14G05	C33H47NO13	665.741
Drug	4	04N12	Verteporfin	28.79	27.6558	20.55	up	hit	FALSE	04N12	14G06	C41H44N4O9	736.829
Drug	4	04N14	Meropenem	2.79	1.65578	1.23035	FALSE	FALSE	FALSE	04N14	14G07	C17H25N3O5S	383.47
Drug	4	04N16	Ramipril	2.56	1.42578	1.05945	FALSE	FALSE	FALSE	04N16	14G08	C23H32N2O5	416.522
Drug	4	04N18	Mephenytoin	2.85	1.71578	1.27493	FALSE	FALSE	FALSE	04N18	14G09	C12H14N2O2	218.258
Drug	4	04N20	Rifabutin	2.3	1.16578	0.866249	FALSE	FALSE	FALSE	04N20	14G10	C46H62N4O11	847.027
Drug	4	04N22	Parbendazole	2.94	1.80578	1.34181	FALSE	FALSE	FALSE	04N22	14G11	C13H17N3O2	247.299
Drug	4	04P04	Mecamylamine hydrochloride	3.14	2.00578	1.49042	FALSE	FALSE	FALSE	04P04	14H02	C11H22ClN	203.758
Drug	4	04P06	Procarbazine hydrochloride	3.09	1.95578	1.45327	FALSE	FALSE	FALSE	04P06	14H03	C12H20ClN3O	257.766
Drug	4	04P08	Viomycin sulfate	3.36	2.22578	1.6539	FALSE	FALSE	FALSE	04P08	14H04	C25H45N13O14S	783.78
Drug	4	04P10	Saquinavir mesylate	3.25	2.11578	1.57216	FALSE	FALSE	FALSE	04P10	14H05	C39H54N6O8S	766.965
Drug	4	04P12	Ronidazole	3.11	1.97578	1.46813	FALSE	FALSE	FALSE	04P12	14H06	C6H8N4O4	200.155
Drug	4	04P14	Dorzolamide hydrochloride	2.99	1.85578	1.37896	FALSE	FALSE	FALSE	04P14	14H07	C10H17ClN2O4S3	360.903
Drug	4	04P16	Azaperone	2.63	1.49578	1.11146	FALSE	FALSE	FALSE	04P16	14H08	C19H22FN3O	327.405
Drug	4	04P18	Cefepime hydrochloride	2.54	1.40578	1.04458	FALSE	FALSE	FALSE	04P18	14H09	C19H27ClN6O6S2	535.045
Drug	4	04P20	Clocortolone pivalate	3.96	2.82578	2.09973	up	FALSE	FALSE	04P20	14H10	C27H36ClFO5	495.036
Drug	4	04P22	Cyclacillin	2.85	1.71578	1.27493	FALSE	FALSE	FALSE	04P22	14H11	C15H23N3O4S	341.432
U2OS	1	01A01	Control	0.99	-0.144219	-0.107164	down	FALSE	hit	01A01
DMSO WT	1	01A02	Control	2.38	1.24578	0.925694	FALSE	FALSE	FALSE	01A02
WT	1	01A23	Control	1.73	0.595781	0.442703	FALSE	FALSE	FALSE	01A23
K44AD	1	01A24	Control	17.99	16.8558	12.5249	up	hit	FALSE	01A24
U2OS	1	01B01	Control	0.87	-0.264219	-0.196331	down	FALSE	hit	01B01
DMSO WT	1	01B02	Control	3.15	2.01578	1.49785	FALSE	FALSE	FALSE	01B02
WT	1	01B23	Control	1.56	0.425781	0.316382	FALSE	FALSE	FALSE	01B23
K44AD	1	01B24	Control	20.01	18.8758	14.0259	up	hit	FALSE	01B24
U2OS	1	01C01	Control	0.72	-0.414219	-0.307791	down	FALSE	hit	01C01
DMSO WT	1	01C02	Control	2.66	1.52578	1.13375	FALSE	FALSE	FALSE	01C02
WT	1	01C23	Control	1.61	0.475781	0.353535	FALSE	FALSE	FALSE	01C23
K44AD	1	01C24	Control	21.39	20.2558	15.0513	up	hit	FALSE	01C24
U2OS	1	01D01	Control	0.86	-0.274219	-0.203762	down	FALSE	hit	01D01
DMSO WT	1	01D02	Control	3.19	2.05578	1.52757	FALSE	FALSE	FALSE	01D02
WT	1	01D23	Control	1.71	0.575781	0.427842	FALSE	FALSE	FALSE	01D23
K44AD	1	01D24	Control	24.98	23.8458	17.7189	up	hit	FALSE	01D24
U2OS	1	01E01	Control	0.87	-0.264219	-0.196331	down	FALSE	hit	01E01
DMSO WT	1	01E02	Control	2.73	1.59578	1.18577	FALSE	FALSE	FALSE	01E02
WT	1	01E23	Control	1.94	0.805781	0.598746	FALSE	FALSE	FALSE	01E23
K44A	1	01E24	Control	10.51	9.37578	6.96679	up	hit	FALSE	01E24
U2OS	1	01F01	Control	0.92	-0.214219	-0.159178	down	FALSE	hit	01F01
DMSO WT	1	01F02	Control	2.29	1.15578	0.858818	FALSE	FALSE	FALSE	01F02
WT	1	01F23	Control	1.98	0.845781	0.628469	FALSE	FALSE	FALSE	01F23
K44A	1	01F24	Control	8.75	7.61578	5.659	up	hit	FALSE	01F24
U2OS	1	01G01	Control	0.69	-0.444219	-0.330082	down	FALSE	hit	01G01
DMSO WT	1	01G02	Control	2.61	1.47578	1.0966	FALSE	FALSE	FALSE	01G02
WT	1	01G23	Control	1.79	0.655781	0.487287	FALSE	FALSE	FALSE	01G23
K44A	1	01G24	Control	9.43	8.29578	6.16429	up	hit	FALSE	01G24
U2OS	1	01H01	Control	0.86	-0.274219	-0.203762	down	FALSE	hit	01H01
DMSO WT	1	01H02	Control	2.42	1.28578	0.955416	FALSE	FALSE	FALSE	01H02
WT	1	01H23	Control	1.7	0.565781	0.420411	FALSE	FALSE	FALSE	01H23
K44A	1	01H24	Control	10.32	9.18578	6.82561	up	hit	FALSE	01H24
U2OS	1	01I01	Control	0.76	-0.374219	-0.278068	down	FALSE	hit	01I01
DMSO WT	1	01I02	Control	2.45	1.31578	0.977708	FALSE	FALSE	FALSE	01I02
WT	1	01I23	Control	1.6	0.465781	0.346105	FALSE	FALSE	FALSE	01I23
K44A	1	01I24	Control	9.32	8.18578	6.08255	up	hit	FALSE	01I24
U2OS	1	01J01	Control	0.79	-0.344219	-0.255776	down	FALSE	hit	01J01
DMSO WT	1	01J02	Control	2.46	1.32578	0.985139	FALSE	FALSE	FALSE	01J02
WT	1	01J23	Control	1.63	0.495781	0.368397	FALSE	FALSE	FALSE	01J23
K44A	1	01J24	Control	9.92	8.78578	6.52839	up	hit	FALSE	01J24
U2OS	1	01K01	Control	0.83	-0.304219	-0.226054	down	FALSE	hit	01K01
DMSO WT	1	01K02	Control	2.09	0.955781	0.710206	FALSE	FALSE	FALSE	01K02
WT	1	01K23	Control	1.99	0.855781	0.635899	FALSE	FALSE	FALSE	01K23
K44A	1	01K24	Control	8.81	7.67578	5.70359	up	hit	FALSE	01K24
U2OS	1	01L01	Control	0.79	-0.344219	-0.255776	down	FALSE	hit	01L01
DMSO WT	1	01L02	Control	2.38	1.24578	0.925694	FALSE	FALSE	FALSE	01L02
WT	1	01L23	Control	1.47	0.335781	0.249507	FALSE	FALSE	FALSE	01L23
K44A	1	01L24	Control	9.15	8.01578	5.95623	up	hit	FALSE	01L24
U2OS	1	01M01	Control	1	-0.134219	-0.099733	down	FALSE	hit	01M01
DMSO WT	1	01M02	Control	2.18	1.04578	0.777081	FALSE	FALSE	FALSE	01M02
WT	1	01M23	Control	1.83	0.695781	0.517009	FALSE	FALSE	FALSE	01M23
K44A	1	01M24	Control	9	7.86578	5.84477	up	hit	FALSE	01M24
U2OS	1	01N01	Control	1.03	-0.104219	-0.0774411	down	FALSE	hit	01N01
DMSO WT	1	01N02	Control	2.35	1.21578	0.903402	FALSE	FALSE	FALSE	01N02
WT	1	01N23	Control	1.4	0.265781	0.197492	FALSE	FALSE	FALSE	01N23
K44A	1	01N24	Control	8.21	7.07578	5.25775	up	hit	FALSE	01N24
U2OS	1	01O01	Control	0.79	-0.344219	-0.255776	down	FALSE	hit	01O01
DMSO WT	1	01O02	Control	2.15	1.01578	0.754789	FALSE	FALSE	FALSE	01O02
WT	1	01O23	Control	1.69	0.555781	0.41298	FALSE	FALSE	FALSE	01O23
K44A	1	01O24	Control	7.97	6.83578	5.07941	up	hit	FALSE	01O24
U2OS	1	01P01	Control	1.12	-0.0142187	-0.0105654	down	FALSE	hit	01P01
DMSO WT	1	01P02	Control	2.19	1.05578	0.784512	FALSE	FALSE	FALSE	01P02
WT	1	01P23	Control	1.59	0.455781	0.338674	FALSE	FALSE	FALSE	01P23
K44A	1	01P24	Control	7.12	5.98578	4.44781	up	hit	FALSE	01P24
U2OS	2	02A01	Control	0.89	-0.244219	-0.18147	down	FALSE	hit	02A01
WT	2	02A02	Control	2.07	0.935781	0.695344	FALSE	FALSE	FALSE	02A02
WT	2	02A23	Control	1.57	0.435781	0.323813	FALSE	FALSE	FALSE	02A23
K44A	2	02A24	Control	7.46	6.32578	4.70045	up	hit	FALSE	02A24
U2OS	2	02B01	Control	1.69	0.555781	0.41298	FALSE	FALSE	FALSE	02B01
WT	2	02B02	Control	2.1	0.965781	0.717636	FALSE	FALSE	FALSE	02B02
WT	2	02B23	Control	1.64	0.505781	0.375827	FALSE	FALSE	FALSE	02B23
K44A	2	02B24	Control	7.72	6.58578	4.89365	up	hit	FALSE	02B24
U2OS	2	02C01	Control	1.05	-0.0842187	-0.0625798	down	FALSE	hit	02C01
WT	2	02C02	Control	2.35	1.21578	0.903402	FALSE	FALSE	FALSE	02C02
WT	2	02C23	Control	1.36	0.225781	0.16777	FALSE	FALSE	FALSE	02C23
K44A	2	02C24	Control	8.04	6.90578	5.13143	up	hit	FALSE	02C24
U2OS	2	02D01	Control	0.63	-0.504219	-0.374666	down	FALSE	hit	02D01
WT	2	02D02	Control	2.68	1.54578	1.14861	FALSE	FALSE	FALSE	02D02
WT	2	02D23	Control	1.8	0.665781	0.494717	FALSE	FALSE	FALSE	02D23
K44A	2	02D24	Control	7.75	6.61578	4.91594	up	hit	FALSE	02D24
U2OS	2	02E01	Control	1.19	0.0557813	0.041449	FALSE	FALSE	FALSE	02E01
WT	2	02E02	Control	1.87	0.735781	0.546732	FALSE	FALSE	FALSE	02E02
WT	2	02E23	Control	1.54	0.405781	0.301521	FALSE	FALSE	FALSE	02E23
K44A	2	02E24	Control	7.9	6.76578	5.0274	up	hit	FALSE	02E24
U2OS	2	02F01	Control	1.78	0.645781	0.479856	FALSE	FALSE	FALSE	02F01
WT	2	02F02	Control	2.34	1.20578	0.895971	FALSE	FALSE	FALSE	02F02
WT	2	02F23	Control	1.49	0.355781	0.264368	FALSE	FALSE	FALSE	02F23
K44A	2	02F24	Control	7.2	6.06578	4.50726	up	hit	FALSE	02F24
U2OS	2	02G01	Control	0.86	-0.274219	-0.203762	down	FALSE	hit	02G01
WT	2	02G02	Control	2.02	0.885781	0.658191	FALSE	FALSE	FALSE	02G02
WT	2	02G23	Control	1.51	0.375781	0.279229	FALSE	FALSE	FALSE	02G23
K44A	2	02G24	Control	6.99	5.85578	4.35121	up	hit	FALSE	02G24
U2OS	2	02H01	Control	1.09	-0.0442187	-0.0328573	down	FALSE	hit	02H01
WT	2	02H02	Control	2.25	1.11578	0.829096	FALSE	FALSE	FALSE	02H02
WT	2	02H23	Control	1.44	0.305781	0.227215	FALSE	FALSE	FALSE	02H23
K44A	2	02H24	Control	8.97	7.83578	5.82248	up	hit	FALSE	02H24
U2OS	2	02I01	Control	0.89	-0.244219	-0.18147	down	FALSE	hit	02I01
WT	2	02I02	Control	2.54	1.40578	1.04458	FALSE	FALSE	FALSE	02I02
WT	2	02I23	Control	1.17	0.0357813	0.0265877	down	FALSE	hit	02I23
K44A	2	02I24	Control	6.23	5.09578	3.78649	up	hit	FALSE	02I24
U2OS	2	02J01	Control	1.61	0.475781	0.353535	FALSE	FALSE	FALSE	02J01
WT	2	02J02	Control	2.07	0.935781	0.695344	FALSE	FALSE	FALSE	02J02
WT	2	02J23	Control	1.57	0.435781	0.323813	FALSE	FALSE	FALSE	02J23
K44A	2	02J24	Control	7.98	6.84578	5.08685	up	hit	FALSE	02J24
U2OS	2	02K01	Control	0.91	-0.224219	-0.166609	down	FALSE	hit	02K01
WT	2	02K02	Control	1.82	0.685781	0.509579	FALSE	FALSE	FALSE	02K02
WT	2	02K23	Control	1.33	0.195781	0.145478	FALSE	FALSE	FALSE	02K23
K44A	2	02K24	Control	7.43	6.29578	4.67816	up	hit	FALSE	02K24
U2OS	2	02L01	Control	0.92	-0.214219	-0.159178	down	FALSE	hit	02L01
WT	2	02L02	Control	1.51	0.375781	0.279229	FALSE	FALSE	FALSE	02L02
WT	2	02L23	Control	1.34	0.205781	0.152908	FALSE	FALSE	FALSE	02L23
K44A	2	02L24	Control	6.38	5.24578	3.89794	up	hit	FALSE	02L24
U2OS	2	02M01	Control	0.8	-0.334219	-0.248346	down	FALSE	hit	02M01
WT	2	02M02	Control	1.93	0.795781	0.591315	FALSE	FALSE	FALSE	02M02
WT	2	02M23	Control	1.28	0.145781	0.108325	FALSE	FALSE	FALSE	02M23
K44A	2	02M24	Control	5.96	4.82578	3.58586	up	hit	FALSE	02M24
U2OS	2	02N01	Control	0.76	-0.374219	-0.278068	down	FALSE	hit	02N01
WT	2	02N02	Control	1.64	0.505781	0.375827	FALSE	FALSE	FALSE	02N02
WT	2	02N23	Control	1.32	0.185781	0.138047	FALSE	FALSE	FALSE	02N23
K44A	2	02N24	Control	6.32	5.18578	3.85336	up	hit	FALSE	02N24
U2OS	2	02O01	Control	0.91	-0.224219	-0.166609	down	FALSE	hit	02O01
WT	2	02O02	Control	1.95	0.815781	0.606177	FALSE	FALSE	FALSE	02O02
WT	2	02O23	Control	1.14	0.00578125	0.00429583	down	FALSE	hit	02O23
K44A	2	02O24	Control	5.39	4.25578	3.16231	up	hit	FALSE	02O24
U2OS	2	02P01	Control	0.98	-0.154219	-0.114594	down	FALSE	hit	02P01
WT	2	02P02	Control	1.74	0.605781	0.450134	FALSE	FALSE	FALSE	02P02
WT	2	02P23	Control	1.28	0.145781	0.108325	FALSE	FALSE	FALSE	02P23
K44A	2	02P24	Control	5.85	4.71578	3.50412	up	hit	FALSE	02P24
U2OS	3	03A01	Control	1.42	0.285781	0.212353	FALSE	FALSE	FALSE	03A01
WT	3	03A02	Control	3.03	1.89578	1.40868	FALSE	FALSE	FALSE	03A02
WT	3	03A23	Control	2.74	1.60578	1.1932	FALSE	FALSE	FALSE	03A23
K44A	3	03A24	Control	10.77	9.63578	7.15999	up	hit	FALSE	03A24
U2OS	3	03B01	Control	1.36	0.225781	0.16777	FALSE	FALSE	FALSE	03B01
WT	3	03B02	Control	3.29	2.15578	1.60188	FALSE	FALSE	FALSE	03B02
WT	3	03B23	Control	2.59	1.45578	1.08174	FALSE	FALSE	FALSE	03B23
K44A	3	03B24	Control	12.35	11.2158	8.33403	up	hit	FALSE	03B24
U2OS	3	03C01	Control	1.3	0.165781	0.123186	FALSE	FALSE	FALSE	03C01
WT	3	03C02	Control	3.11	1.97578	1.46813	FALSE	FALSE	FALSE	03C02
WT	3	03C23	Control	2.92	1.78578	1.32695	FALSE	FALSE	FALSE	03C23
K44A	3	03C24	Control	13.73	12.5958	9.35946	up	hit	FALSE	03C24
U2OS	3	03D01	Control	1.44	0.305781	0.227215	FALSE	FALSE	FALSE	03D01
WT	3	03D02	Control	2.25	1.11578	0.829096	FALSE	FALSE	FALSE	03D02
WT	3	03D23	Control	2.78	1.64578	1.22292	FALSE	FALSE	FALSE	03D23
K44A	3	03D24	Control	15.71	14.5758	10.8307	up	hit	FALSE	03D24
U2OS	3	03E01	Control	0.26	-0.874219	-0.649599	down	FALSE	hit	03E01
WT	3	03E02	Control	3.01	1.87578	1.39382	FALSE	FALSE	FALSE	03E02
WT	3	03E23	Control	2.95	1.81578	1.34924	FALSE	FALSE	FALSE	03E23
K44A	3	03E24	Control	12.55	11.4158	8.48264	up	hit	FALSE	03E24
U2OS	3	03F01	Control	1.43	0.295781	0.219784	FALSE	FALSE	FALSE	03F01
WT	3	03F02	Control	0.37	-0.764219	-0.567863	down	FALSE	hit	03F02
WT	3	03F23	Control	2.29	1.15578	0.858818	FALSE	FALSE	FALSE	03F23
K44A	3	03F24	Control	12.52	11.3858	8.46035	up	hit	FALSE	03F24
U2OS	3	03G01	Control	1.49	0.355781	0.264368	FALSE	FALSE	FALSE	03G01
WT	3	03G02	Control	3.14	2.00578	1.49042	FALSE	FALSE	FALSE	03G02
WT	3	03G23	Control	2.77	1.63578	1.21549	FALSE	FALSE	FALSE	03G23
K44A	3	03G24	Control	13.07	11.9358	8.86904	up	hit	FALSE	03G24
U2OS	3	03H01	Control	1.42	0.285781	0.212353	FALSE	FALSE	FALSE	03H01
WT	3	03H02	Control	2.97	1.83578	1.3641	FALSE	FALSE	FALSE	03H02
WT	3	03H23	Control	2.68	1.54578	1.14861	FALSE	FALSE	FALSE	03H23
K44A	3	03H24	Control	13.84	12.7058	9.44119	up	hit	FALSE	03H24
U2OS	3	03I01	Control	1.11	-0.0242187	-0.0179961	down	FALSE	hit	03I01
WT	3	03I02	Control	2.9	1.76578	1.31209	FALSE	FALSE	FALSE	03I02
WT	3	03I23	Control	2.39	1.25578	0.933124	FALSE	FALSE	FALSE	03I23
K44A	3	03I24	Control	12.83	11.6958	8.6907	up	hit	FALSE	03I24
U2OS	3	03J01	Control	1.32	0.185781	0.138047	FALSE	FALSE	FALSE	03J01
WT	3	03J02	Control	0.54	-0.594219	-0.441542	down	FALSE	hit	03J02
WT	3	03J23	Control	0.29	-0.844219	-0.627308	down	FALSE	hit	03J23
K44A	3	03J24	Control	12.4	11.2658	8.37118	up	hit	FALSE	03J24
U2OS	3	03K01	Control	1.16	0.0257813	0.0191571	down	FALSE	hit	03K01
WT	3	03K02	Control	2.88	1.74578	1.29723	FALSE	FALSE	FALSE	03K02
WT	3	03K23	Control	2.66	1.52578	1.13375	FALSE	FALSE	FALSE	03K23
K44A	3	03K24	Control	12.75	11.6158	8.63126	up	hit	FALSE	03K24
U2OS	3	03L01	Control	0.75	-0.384219	-0.285499	down	FALSE	hit	03L01
WT	3	03L02	Control	2.49	1.35578	1.00743	FALSE	FALSE	FALSE	03L02
WT	3	03L23	Control	2.34	1.20578	0.895971	FALSE	FALSE	FALSE	03L23
K44A	3	03L24	Control	12.91	11.7758	8.75015	up	hit	FALSE	03L24
U2OS	3	03M01	Control	1.48	0.345781	0.256937	FALSE	FALSE	FALSE	03M01
WT	3	03M02	Control	2.65	1.51578	1.12632	FALSE	FALSE	FALSE	03M02
WT	3	03M23	Control	2.47	1.33578	0.992569	FALSE	FALSE	FALSE	03M23
K44A	3	03M24	Control	13.54	12.4058	9.21827	up	hit	FALSE	03M24
U2OS	3	03N01	Control	0.72	-0.414219	-0.307791	down	FALSE	hit	03N01
WT	3	03N02	Control	2.81	1.67578	1.24521	FALSE	FALSE	FALSE	03N02
WT	3	03N23	Control	2.44	1.30578	0.970277	FALSE	FALSE	FALSE	03N23
K44A	3	03N24	Control	14.46	13.3258	9.90189	up	hit	FALSE	03N24
U2OS	3	03O01	Control	1.39	0.255781	0.190062	FALSE	FALSE	FALSE	03O01
WT	3	03O02	Control	2.91	1.77578	1.31952	FALSE	FALSE	FALSE	03O02
WT	3	03O23	Control	2.65	1.51578	1.12632	FALSE	FALSE	FALSE	03O23
K44A	3	03O24	Control	12.88	11.7458	8.72785	up	hit	FALSE	03O24
U2OS	3	03P01	Control	1.41	0.275781	0.204923	FALSE	FALSE	FALSE	03P01
WT	3	03P02	Control	2.78	1.64578	1.22292	FALSE	FALSE	FALSE	03P02
WT	3	03P23	Control	2.44	1.30578	0.970277	FALSE	FALSE	FALSE	03P23
K44A	3	03P24	Control	13.46	12.3258	9.15883	up	hit	FALSE	03P24
U2OS	4	04A01	Control	1.12	-0.0142187	-0.0105654	down	FALSE	hit	04A01
WT	4	04A02	Control	2.55	1.41578	1.05201	FALSE	FALSE	FALSE	04A02
WT	4	04A23	Control	2.7	1.56578	1.16347	FALSE	FALSE	FALSE	04A23
K44A	4	04A24	Control	13.4	12.2658	9.11425	up	hit	FALSE	04A24
U2OS	4	04B01	Control	1.39	0.255781	0.190062	FALSE	FALSE	FALSE	04B01
WT	4	04B02	Control	3.15	2.01578	1.49785	FALSE	FALSE	FALSE	04B02
WT	4	04B23	Control	2.61	1.47578	1.0966	FALSE	FALSE	FALSE	04B23
K44A	4	04B24	Control	10.96	9.82578	7.30117	up	hit	FALSE	04B24
U2OS	4	04C01	Control	1.41	0.275781	0.204923	FALSE	FALSE	FALSE	04C01
WT	4	04C02	Control	3.26	2.12578	1.57959	FALSE	FALSE	FALSE	04C02
WT	4	04C23	Control	2.55	1.41578	1.05201	FALSE	FALSE	FALSE	04C23
K44A	4	04C24	Control	14.07	12.9358	9.6121	up	hit	FALSE	04C24
U2OS	4	04D01	Control	1.51	0.375781	0.279229	FALSE	FALSE	FALSE	04D01
WT	4	04D02	Control	3.36	2.22578	1.6539	FALSE	FALSE	FALSE	04D02
WT	4	04D23	Control	3.08	1.94578	1.44584	FALSE	FALSE	FALSE	04D23
K44A	4	04D24	Control	13.34	12.2058	9.06966	up	hit	FALSE	04D24
U2OS	4	04E01	Control	1.36	0.225781	0.16777	FALSE	FALSE	FALSE	04E01
WT	4	04E02	Control	2.86	1.72578	1.28236	FALSE	FALSE	FALSE	04E02
WT	4	04E23	Control	2.95	1.81578	1.34924	FALSE	FALSE	FALSE	04E23
K44A	4	04E24	Control	13.71	12.5758	9.3446	up	hit	FALSE	04E24
U2OS	4	04F01	Control	1.44	0.305781	0.227215	FALSE	FALSE	FALSE	04F01
WT	4	04F02	Control	3.22	2.08578	1.54987	FALSE	FALSE	FALSE	04F02
WT	4	04F23	Control	2.52	1.38578	1.02972	FALSE	FALSE	FALSE	04F23
K44A	4	04F24	Control	14.29	13.1558	9.77557	up	hit	FALSE	04F24
U2OS	4	04G01	Control	1.36	0.225781	0.16777	FALSE	FALSE	FALSE	04G01
WT	4	04G02	Control	2.87	1.73578	1.28979	FALSE	FALSE	FALSE	04G02
WT	4	04G23	Control	2.98	1.84578	1.37153	FALSE	FALSE	FALSE	04G23
K44A	4	04G24	Control	14.14	13.0058	9.66411	up	hit	FALSE	04G24
U2OS	4	04H01	Control	1.56	0.425781	0.316382	FALSE	FALSE	FALSE	04H01
WT	4	04H02	Control	2.95	1.81578	1.34924	FALSE	FALSE	FALSE	04H02
WT	4	04H23	Control	2.48	1.34578	1	FALSE	FALSE	FALSE	04H23
K44A	4	04H24	Control	14.04	12.9058	9.58981	up	hit	FALSE	04H24
U2OS	4	04I01	Control	1.25	0.115781	0.0860327	FALSE	FALSE	FALSE	04I01
WT	4	04I02	Control	2.64	1.50578	1.11889	FALSE	FALSE	FALSE	04I02
WT	4	04I23	Control	2.91	1.77578	1.31952	FALSE	FALSE	FALSE	04I23
K44A	4	04I24	Control	12.92	11.7858	8.75758	up	hit	FALSE	04I24
U2OS	4	04J01	Control	1.14	0.00578125	0.00429583	down	FALSE	hit	04J01
WT	4	04J02	Control	2.43	1.29578	0.962847	FALSE	FALSE	FALSE	04J02
WT	4	04J23	Control	2.6	1.46578	1.08917	FALSE	FALSE	FALSE	04J23
K44A	4	04J24	Control	14.26	13.1258	9.75328	up	hit	FALSE	04J24
U2OS	4	04K01	Control	1.36	0.225781	0.16777	FALSE	FALSE	FALSE	04K01
WT	4	04K02	Control	2.84	1.70578	1.2675	FALSE	FALSE	FALSE	04K02
WT	4	04K23	Control	3.08	1.94578	1.44584	FALSE	FALSE	FALSE	04K23
K44A	4	04K24	Control	13.61	12.4758	9.27029	up	hit	FALSE	04K24
U2OS	4	04L01	Control	1.44	0.305781	0.227215	FALSE	FALSE	FALSE	04L01
WT	4	04L02	Control	2.82	1.68578	1.25264	FALSE	FALSE	FALSE	04L02
WT	4	04L23	Control	2.59	1.45578	1.08174	FALSE	FALSE	FALSE	04L23
K44A	4	04L24	Control	13.95	12.8158	9.52293	up	hit	FALSE	04L24
U2OS	4	04M01	Control	1.5	0.365781	0.271798	FALSE	FALSE	FALSE	04M01
WT	4	04M02	Control	2.69	1.55578	1.15604	FALSE	FALSE	FALSE	04M02
WT	4	04M23	Control	3.03	1.89578	1.40868	FALSE	FALSE	FALSE	04M23
K44A	4	04M24	Control	13.74	12.6058	9.36689	up	hit	FALSE	04M24
U2OS	4	04N01	Control	1.63	0.495781	0.368397	FALSE	FALSE	FALSE	04N01
WT	4	04N02	Control	2.96	1.82578	1.35667	FALSE	FALSE	FALSE	04N02
WT	4	04N23	Control	2.82	1.68578	1.25264	FALSE	FALSE	FALSE	04N23
K44A	4	04N24	Control	15.48	14.3458	10.6598	up	hit	FALSE	04N24
U2OS	4	04O01	Control	1.39	0.255781	0.190062	FALSE	FALSE	FALSE	04O01
WT	4	04O02	Control	2.85	1.71578	1.27493	FALSE	FALSE	FALSE	04O02
WT	4	04O23	Control	2.63	1.49578	1.11146	FALSE	FALSE	FALSE	04O23
K44A	4	04O24	Control	12.04	10.9058	8.10368	up	hit	FALSE	04O24
U2OS	4	04P01	Control	1.42	0.285781	0.212353	FALSE	FALSE	FALSE	04P01
WT	4	04P02	Control	2.55	1.41578	1.05201	FALSE	FALSE	FALSE	04P02
WT	4	04P23	Control	2.7	1.56578	1.16347	FALSE	FALSE	FALSE	04P23
K44A	4	04P24	Control	11.89	10.7558	7.99222	up	hit	FALSE	04P24

## Sheet: Pivot Table
1	Average of 700 IntegInt
	Row Labels	Total
	DMSO WT	2.48
	Drug	3.45866
	K44A	10.7948
	K44AD	21.0925
	U2OS	1.13422
	WT	2.26464
	(blank)
	Grand Total	3.61313
2	Average of Background
	Row Labels	Total
	DMSO WT	1.34578
	K44AD	19.9583
	U2OS	1.8735e-16
	Grand Total	1.20673
3	StdDev of Background			SD	4	-4
	Row Labels	Total			2.64308	0.0484815
	DMSO WT	0.324325
	K44AD	2.94383
	Grand Total	7.73283
4	FC
	2.5	0.5
5	Count of Hits (Up)	Column Labels
	Row Labels	FALSE	hit	Grand Total
	DMSO WT	16		16
	Drug	991	129	1120
	K44A		60	60
	K44AD		4	4
	U2OS	64		64
	WT	112		112
	Grand Total	1183	193	1376
	Count of Hits (down)	Column Labels
	Row Labels	hit	FALSE	(blank)	Grand Total
	DMSO WT		16		16
	Drug	8	1112		1120
	K44A		60		60
	K44AD		4		4
	U2OS	35	29		64
	WT	5	107		112
	(blank)
	Grand Total	48	1328		1376

## Sheet: Description
		Date Screened:	2013-04-04
		Cell line:	U2OS stable line expressing Fap-Lgr5WT-gfp clone#1
		Library Information:	Name:	PresTwick Library
			Origination:	http://www.prestwickchemical.com/index.php?pa=26
			Description:	Approved Drugs
			Compounds:	1120
			Storage:	384-well
			Concentration:	50μM
			Diluent:	5% DMSO PBS+Ca/Mg
			Screening Concentration:	20μM
			Screening Diluent Concentration:	0.02
		Procedure Details:
		1	Positive Controls cells were prepared by plating 2.5x106 cells plated on a 100mm dish and transfecting (Liopofectamine 2000) with 24ug DynaminI K44A + 50uL Lipofectamine 2000 in 100mm dish
		2	Corning Costar 384-well tissue culture plates (Cat#3985) were seeded with 6,500 cells in 25μl of cell culture media (DMEM10%FBS)
			Column	Condition	Cells
			1	Background	Background Cells (Parental U2OS)
			2	Basal DMSO	Mars1-Lgr5WT-gfp clone #1
			3-22	Compound	Mars1-Lgr5WT-gfp clone #1
			23	Non-treated	Mars1-Lgr5WT-gfp clone #1
			24	Positive (K44A)	Mars1-Lgr5WT-gfp clone #1 + K44A
		3	Compounds were added at 16.5uL per well using Integra Viaflo 96-well pipettor for a final concentration of 20uM and 2% DMSO and cultured overnight
		4	Media were aspirated using Elisa Plate Washer
			SCi1 was diluted 1:4000 in clear MEM +Hepes +Glutamine (cMEM) and 15ul dispensed in each well using Integra Viaflo 96-well pipettor
			Cells were incubated for 10 minutes at room temperature
			To dilute unbound SCi1 (not necessary but can increase signal/noise) 30uL per well cMEM was added using the Integra Viaflo 96-well pipettor
			Plates were scanned live on a LI-COR Odyssey using the 700nm channel (intensity 4.0) and focal offset 3.7mm for 5 minutes per plate
			6-384well plates can be scanned in one session; each plates takes approximately 5 minutes to scan
			Intensity measurements were determined in the Odyssey software and exported as a text file.
		Data Analysis
		Creating an Annotated Data File
		1	Raw data were imported into excel, annotated, and linked to the Library Key (compound name, description, etc.) in a Microsoft Access
		2	Merged Raw Data were exported to Excel and analyzed
		Analyzing Data (Highlights Refer to "Pivot Table" Commands and are linked to the Data Sheet)
		1	Background normalized data was generated by substracting U2OS signal from all conditions
		2	Relative Expression was calculated by normalizing each condition to WT DMSO
		3	Standard Deviations (SD) of Background normalized data were used to calculate 4SDs above and below the mean and determine potential "up" and "down" calls
		4	Fold Change relative to WT DMSO was used as a secondary measure for determing a hit
		5	Hits (up) or Hits (down) were determined using SD and Fold-change cut-offs
		Note 1: to change mining parameters simply change the SD values and/or Fold changes in the Pivot Worksheet. Once these are set the data will automatically recalculate when the last pivot table is refreshed (right-click and refresh)
		Note 2: In the hit pivot table, double clicking on the number of hits will generate a new excel worksheet with names and values.
