# Supplementary material for: A rapid and affordable screening platform for membrane protein trafficking
Source: BMC Biol. 2015 Dec 17;13:107. doi: 10.1186/s12915-015-0216-3 (PMC4683952; doi:10.1186/s12915-015-0216-3)
Supplement: Additional file 9: File S4. — Sigma Kinase Library. Lgr5 IRFAP-HTS results provided in a Microsoft Excel Spreadsheet with three worksheets that include: (Description) the experimental overview, (Data) Raw and Analyzed data, (PivotTable) and a pivot table for data mining and determination of hits. (XLS 218 kb) [file 12915_2015_216_MOESM9_ESM.xls]

## Sheet: Data
384screen	Condition	Name	Function	700 Integ	Background	Relative Expression (to WT)	SD	hit (up)	hit (down)	raw.plate	TranslatedPlateID	SigmaCat#	NORAKID	Plate ID	library.plate	Well	library.ID	Quantity ul	Concentration M	mol weight
1A003	cmpd	5-(2,5-Dihydroxybenzylamino)-2-hydroxybenzoic acid	Potent tyrosine kinase inhibitor	4.32	3.36	1.15737	FALSE	FALSE	FALSE	1	1A002	37618	NRK-0376064	NM0004739	1	A002	1A002	480	0.01	275.257
1A005	cmpd	H-89 dihydrochloride hydrate	Selective, potent inhibitor of cAMP-dependent protein kinase	3.17	2.21	0.761249	down	FALSE	FALSE	1	1A003	B 1427	NRK-0376065	NM0004739	1	A003	1A003	480	0.01	519.283
1A007	cmpd	Bisindolylmaleimide XI hydrochloride	PKC inhibitor	3.14	2.18	0.750915	down	FALSE	FALSE	1	1A004	B 4056	NRK-0376066	NM0004739	1	A004	1A004	480	0.01	489.008
1A009	cmpd	L-threo-Dihydrosphingosine	Sphingosine kinase inhibitor; protein kinase C alpha (PKCα) -specific inhibitor	10.02	9.06	3.12078	up	hit	FALSE	1	1A005	D 4681	NRK-0376067	NM0004739	1	A005	1A005	480	0.01	301.508
1A011	cmpd	HA-1004 hydrochloride	intracellular calcium antagonist	3.2	2.24	0.771582	down	FALSE	FALSE	1	1A006	G 1274	NRK-0376068	NM0004739	1	A006	1A006	480	0.01	329.807
1A013	cmpd	Rp-8-Hexylaminoadenosine 3′,5′-monophosphorothioate	Membrane permeable metabolically stable inhibitor of cAMP-dependent protein kinases	3.59	2.63	0.90592	FALSE	FALSE	FALSE	1	1A007	H 2036	NRK-0376069	NM0004739	1	A007	1A007	480	0.01	466.429
1A015	cmpd	HA-100	Inhibitor of PKA, PKC and myosin light chain kinase	2.64	1.68	0.578687	down	FALSE	FALSE	1	1A008	I 1392	NRK-0376070	NM0004739	1	A008	1A008	480	0.01	313.804
1A017	cmpd	LY-294,002 hydrochloride	Specific cell permeable phosphatidylinositol 3-kinase inhibitor	4.07	3.11	1.07126	FALSE	FALSE	FALSE	1	1A009	L 9908	NRK-0374968	NM0004739	1	A009	1A009	480	0.01	343.804
1A019	cmpd	Piceatannol	inhibits the non-receptor kinases, Syk and Lck	3.62	2.66	0.916254	FALSE	FALSE	FALSE	1	1A010	P 0453	NRK-0376071	NM0004739	1	A010	1A010	480	0.01	244.243
1A021	cmpd	Ro 32-0432 hydrochloride	GRK-5 (G protein-coupled receptor kinase) inhibitor	2.97	2.01	0.692357	down	FALSE	FALSE	1	1A011	R-137	NRK-0376066		1	A011	1A011
1B003	cmpd	5-Iodo-2′-deoxyuridine	Potent inhibitor of thymidine kinase and thymidylate synthetase	3.5	2.54	0.874919	FALSE	FALSE	FALSE	1	1B002	57830	NRK-0376072	NM0004739	1	B002	1B002	480	0.01	354.099
1B005	cmpd	Butein	Inhibits EGFR and Src tyrosine kinase activities; inhibits cAMP-dependent PDE-IV	3.94	2.98	1.02648	FALSE	FALSE	FALSE	1	1B003	B-178	NRK-0376073	NM0004739	1	B003	1B003	480	0.01	272.253
1B007	cmpd	ML-9	inhibit insulin-induced translocation of both GLUT4 and GLUT1	3.5	2.54	0.874919	FALSE	FALSE	FALSE	1	1B004	C 1172	NRK-0376074	NM0004739	1	B004	1B004	480	0.01	361.287
1B009	cmpd	7,8-Dihydroxycoumarin	Inhibitor of protein kinases	3.67	2.71	0.933477	FALSE	FALSE	FALSE	1	1B005	D 5564	NRK-0062542	NM0004739	1	B005	1B005	480	0.01	178.142
1B011	cmpd	GF 109203X	inhibitor of protein kinase C (PKC) and of glycogen synthase kinase-3 (GSK-3)	4.07	3.11	1.07126	FALSE	FALSE	FALSE	1	1B006	G 2911	NRK-0376075	NM0004739	1	B006	1B006	480	0.01	412.484
1B013	cmpd	Hispidin	inhibitor of protein kinase Cβ, cytotoxic for cancer cells	3.82	2.86	0.985145	FALSE	FALSE	FALSE	1	1B007	H 5257	NRK-0376076	NM0004739	1	B007	1B007	480	0.01	246.215
1B015	cmpd	ML-7	myosin light chain kinase inhibitor	3.77	2.81	0.967922	FALSE	FALSE	FALSE	1	1B008	I 2764	NRK-0376077	NM0004739	1	B008	1B008	480	0.01	452.739
1B017	cmpd	Melittin from honey bee venom	Binds calmodulin in a Ca2+-dependent manner; inhibits Na+-K+-ATPase	3.87	2.91	1.00237	FALSE	FALSE	FALSE	1	1B009	M 2272	NRK-0376078	NM0004739	1	B009	1B009	480	0.01	2846.46
1B019	cmpd	PD 98,059	inhibitor of the activation of mitogen-activated protein kinase kinase (MAPKK)	3.68	2.72	0.936921	FALSE	FALSE	FALSE	1	1B010	P-215	NRK-0376079	NM0004739	1	B010	1B010	480	0.01	267.279
1B021	cmpd	Radicicol from Diheterospora chlamydosporia	Antifungal macrolactone antibiotic that inhibits protein tyrosine kinase	3.92	2.96	1.01959	FALSE	FALSE	FALSE	1	1B011	R 2146	NRK-0376080	NM0004739	1	B011	1B011	480	0.01	364.777
1C003	cmpd	(+)-Isocorydine	Inhibitor of eukaryote protein kinases	3.32	2.36	0.812917	FALSE	FALSE	FALSE	1	1C002	54,536-8	NRK-0376081	NM0004739	1	C002	1C002	480	0.01	341.401
1C005	cmpd	Bisindolylmaleimide II	PKC inhibitor	2.89	1.93	0.664801	down	FALSE	FALSE	1	1C003	B 3056	NRK-0376082	NM0004739	1	C003	1C003	480	0.01	438.521
1C007	cmpd	Compound 52	2,6,9-substituted purine inhibitor of cyclin-dependent kinases	3.24	2.28	0.785361	down	FALSE	FALSE	1	1C004	C 2604	NRK-0376083	NM0004739	1	C004	1C004	480	0.01	346.815
1C009	cmpd	Daidzein	a phytoestrogen that is suggested to play a role in preventing hormone-induced cancers	3.44	2.48	0.854252	FALSE	FALSE	FALSE	1	1C005	D 7802	NRK-0374950	NM0004739	1	C005	1C005	480	0.01	254.237
1C011	cmpd	Geldanamycin from Streptomyces hygroscopicus	a potent antitumor antibiotic	3.41	2.45	0.843918	FALSE	FALSE	FALSE	1	1C006	G 3381	NRK-0376084	NM0004739	1	C006	1C006	480	0.01	560.636
1C013	cmpd	Miltefosine	Inhibitor of protein kinase C and of phosphatidylcholine synthesis	3.97	3.01	1.03681	FALSE	FALSE	FALSE	1	1C007	H 6772	NRK-0376085	NM0004739	1	C007	1C007	480	0.01	408.576
1C015	cmpd	H-7	Inhibitor of cyclic nucleotide dependent protein kinase (PKA) and protein kinase C	3.9	2.94	1.0127	FALSE	FALSE	FALSE	1	1C008	I 6891	NRK-0374959	NM0004739	1	C008	1C008	480	0.01	364.291
1C017	cmpd	Myricetin	a naturally occurring flavonol with antioxidant properties	3.6	2.64	0.909365	FALSE	FALSE	FALSE	1	1C009	M 6760	NRK-0375331	NM0004739	1	C009	1C009	480	0.01	318.235
1C019	cmpd	Purvalanol A	a potent, cell-permeable cyclin-dependent protein kinase (cdk) inhibitor	3.29	2.33	0.802583	FALSE	FALSE	FALSE	1	1C010	P 4484	NRK-0376086	NM0004739	1	C010	1C010	480	0.01	388.894
1C021	cmpd	Rottlerin	a potent activator of the large conductance voltage and Ca2 activated K+ channel	2.67	1.71	0.58902	down	FALSE	FALSE	1	1C011	R 5648	NRK-0376087	NM0004739	1	C011	1C011	480	0.01	516.539
1D003	cmpd	Rp-Adenosine 3′,5′-cyclic monophosphorothioate triethylammonium salt hydrate	blocks cAMP-mediated effects in numerous systems	3.42	2.46	0.847363	FALSE	FALSE	FALSE	1	1D002	A-165	NRK-0374932	NM0004739	1	D002	1D002	480	0.01	446.463
1D005	cmpd	Bisindolylmaleimide IV	PKC inhibitor	3.5	2.54	0.874919	FALSE	FALSE	FALSE	1	1D003	B 3306	NRK-0376088	NM0004739	1	D003	1D003	480	0.01	327.336
1D007	cmpd	Chelerythrine chloride	affects translocation of PKC from cytosol to plasma membrane	3.5	2.54	0.874919	FALSE	FALSE	FALSE	1	1D004	C 2932	NRK-0376089	NM0004739	1	D004	1D004	480	0.01	383.825
1D009	cmpd	Ellagic acid	inhibitor of glutathione S-transferase	3.3	2.34	0.806028	FALSE	FALSE	FALSE	1	1D005	E 2250	NRK-0376090	NM0004739	1	D005	1D005	480	0.01	302.193
1D011	cmpd	GW5074	cRaf1 kinase inhibitor	3.53	2.57	0.885253	FALSE	FALSE	FALSE	1	1D006	G 6416	NRK-0376091	NM0004739	1	D006	1D006	480	0.01	520.942
1D013	cmpd	(Z)-4-Hydroxytamoxifen	active metabolite of tamoxifen	3.66	2.7	0.930032	FALSE	FALSE	FALSE	1	1D007	H 7904	NRK-0376092	NM0004739	1	D007	1D007	480	0.01	387.514
1D015	cmpd	H-7 dihydrochloride	Inhibitor of cyclic nucleotide dependent protein kinase (PKA) and protein kinase C	3.66	2.7	0.930032	FALSE	FALSE	FALSE	1	1D008	I 7016	NRK-0374959		1	D008	1D008
1D017	cmpd	rac-2-Methoxy-3-hexadecanamido-1-propylphosphocholine	PKC inhibitor	3.38	2.42	0.833584	FALSE	FALSE	FALSE	1	1D009	M 7795	NRK-0376093	NM0004739	1	D009	1D009	480	0.01	509.68
1D019	cmpd	Palmitoyl-DL-carnitine chloride	suppress the intracellular calcium signal transduction in endothelial cells	3.65	2.69	0.926588	FALSE	FALSE	FALSE	1	1D010	P 4509	NRK-0376094	NM0004739	1	D010	1D010	480	0.01	436.068
1D021	cmpd	Roscovitine	inhibitor of cyclin-dependent kinases	3.56	2.6	0.895587	FALSE	FALSE	FALSE	1	1D011	R 7772	NRK-0376095	NM0004739	1	D011	1D011	480	0.01	354.45
1E003	cmpd	A-134974 dihydrochloride hydrate	adenosine kinase (AK) inhibitor	3.37	2.41	0.83014	FALSE	FALSE	FALSE	1	1E002	A 2846	NRK-0376096	NM0004739	1	E002	1E002	480	0.01	448.087
1E005	cmpd	Bisindolylmaleimide V	Negative control for protein kinase C-inhibitory activity	3.5	2.54	0.874919	FALSE	FALSE	FALSE	1	1E003	B 3431	NRK-0376097	NM0004739	1	E003	1E003	480	0.01	341.363
1E007	cmpd	8-(4-Chlorophenylthio)adenosine 3′,5′-cyclic monophosphate sodium salt	Membrane permeable cAMP analog	3.95	2.99	1.02992	FALSE	FALSE	FALSE	1	1E004	C 3912	NRK-0374943	NM0004739	1	E004	1E004	480	0.01	493.795
1E009	cmpd	rac-2-Ethoxy-3-hexadecanamido-1-propylphosphocholine	PKC inhibitor	3.69	2.73	0.940366	FALSE	FALSE	FALSE	1	1E005	E 3645	NRK-0376098	NM0004739	1	E005	1E005	480	0.01	523.706
1E011	cmpd	Genistein	Inhibitor of tyrosine protein kinase	2.92	1.96	0.675135	down	FALSE	FALSE	1	1E006	G 6649	NRK-0233622	NM0004739	1	E006	1E006	480	0.01	270.237
1E013	cmpd	Hypocrellin A	Potent inhibitor of protein kinase C	2.68	1.72	0.592465	down	FALSE	FALSE	1	1E007	H 9410	NRK-0376099	NM0004739	1	E007	1E007	480	0.01	546.521
1E015	cmpd	KN-92	Does not inhibit Ca2+/calmodulin-dependent protein kinase II; negative control for KN-93	2.87	1.91	0.657912	down	FALSE	FALSE	1	1E008	K-112	NRK-0376100	NM0004739	1	E008	1E008	480	0.01	554.981
1E017	cmpd	rac-2-Methoxy-3-octadecanamido-1-propylphosphocholine	PKC inhibitor	3.99	3.03	1.0437	FALSE	FALSE	FALSE	1	1E009	M 8045	NRK-0376101	NM0004739	1	E009	1E009	480	0.01	537.733
1E019	cmpd	Phloretin	Blocks L-type Ca2+ channels; activates Ca2+-activated K+ channels	3.41	2.45	0.843918	FALSE	FALSE	FALSE	1	1E010	P 7912	NRK-0376102	NM0004739	1	E010	1E010	480	0.01	274.269
1E021	cmpd	DL-Stearoylcarnitine chloride		3.21	2.25	0.775027	down	FALSE	FALSE	1	1E011	S 2381	NRK-0376103	NM0004739	1	E011	1E011	480	0.01	464.122
1F003	cmpd	Apigenin	arresting the cell cycle at the G2/M phase	3.4	2.44	0.840474	FALSE	FALSE	FALSE	1	1F002	A 3145	NRK-0375542	NM0004739	1	F002	1F002	480	0.01	270.237
1F005	cmpd	Bisindolylmaleimide VI	PKC inhibitor	3.59	2.63	0.90592	FALSE	FALSE	FALSE	1	1F003	B 3556	NRK-0376104	NM0004739	1	F003	1F003	480	0.01	438.521
1F007	cmpd	2,5-Dihydroxycinnamic acid methyl ester	Inhibitor of EGF receptor-associated tyrosine kinase	3.7	2.74	0.943811	FALSE	FALSE	FALSE	1	1F004	D 2667	NRK-0376105	NM0004739	1	F004	1F004	480	0.01	194.184
1F009	cmpd	rac-2-Ethoxy-3-octadecanamido-1-propylphosphocholine	PKC inhibitor	3.71	2.75	0.947255	FALSE	FALSE	FALSE	1	1F005	E 3770	NRK-0376106	NM0004739	1	F005	1F005	480	0.01	551.76
1F011	cmpd	GW8510	inhibitor of cyclin kinase 2 (CDK2)	3.65	2.69	0.926588	FALSE	FALSE	FALSE	1	1F006	G 7791	NRK-0376107	NM0004739	1	F006	1F006	480	0.01	449.508
1F013	cmpd	Hypocrellin B	PKC inhibitor	3.55	2.59	0.892142	FALSE	FALSE	FALSE	1	1F007	H 9535	NRK-0376108	NM0004739	1	F007	1F007	480	0.01	528.506
1F015	cmpd	Lavendustin C	Potent inhibitor of protein tyrosine kinases	3.45	2.49	0.857696	FALSE	FALSE	FALSE	1	1F008	L 1289	NRK-0376064		1	F008	1F008
1F017	cmpd	H-8	cAMP and cGMP-dependent protein kinase inhibitor	3.86	2.9	0.998924	FALSE	FALSE	FALSE	1	1F009	M 9656	NRK-0374960	NM0004739	1	F009	1F009	480	0.01	338.254
1F019	cmpd	Quercetin dihydrate	a mitochondrial ATPase and phosphodiesterase inhibitor	3.52	2.56	0.881808	FALSE	FALSE	FALSE	1	1F010	Q 0125	NRK-0374535	NM0004739	1	F010	1F010	480	0.01	338.266
1F021	cmpd	Staurosporine from Streptomyces sp.	Potent inhibitor of phospholipid/calcium-dependent protein kinase	3.55	2.59	0.892142	FALSE	FALSE	FALSE	1	1F011	S 4400	NRK-0376109	NM0004739	1	F011	1F011	480	0.01	466.531
1G003	cmpd	Amiloride hydrochloride hydrate	T-type calcium channel blocker	3.44	2.48	0.854252	FALSE	FALSE	FALSE	1	1G002	A 7410	NRK-0374699	NM0004739	1	G002	1G002	480	0.01	266.088
1G005	cmpd	Bisindolylmaleimide VII	PKC inhibitor	3.45	2.49	0.857696	FALSE	FALSE	FALSE	1	1G003	B 3681	NRK-0376110	NM0004739	1	G003	1G003	480	0.01	453.536
1G007	cmpd	D-erythro-Dihydrosphingosine	Biosynthetic precursor to sphingosine; PKC inhibitor	3.43	2.47	0.850807	FALSE	FALSE	FALSE	1	1G004	D 3314	NRK-0376111	NM0004739	1	G004	1G004	480	0.01	301.508
1G009	cmpd	Emodin	Inhibitor of NF-κB activation and adhesion molecule expression. Casein Kinase 2 (CK2) inhibitor	3.67	2.71	0.933477	FALSE	FALSE	FALSE	1	1G005	E 7881	NRK-0375110	NM0004739	1	G005	1G005	480	0.01	270.237
1G011	cmpd	H-9 dihydrochloride	Protein kinase inhibitor effective against protein kinase c and cAMP- and cGMP-dependent protein kinases	3.51	2.55	0.878364	FALSE	FALSE	FALSE	1	1G006	H-123	NRK-0374961	NM0004739	1	G006	1G006	480	0.01	324.227
1G013	cmpd	Indirubin-3′-oxime	a cyclin-dependent kinase inhibitor	3.77	2.81	0.967922	FALSE	FALSE	FALSE	1	1G007	I 0404	NRK-0376112	NM0004739	1	G007	1G007	480	0.01	277.278
1G015	cmpd	Lavendustin A	Cell-permeable tyrosine kinase inhibitor with little effect on protein kinase A or C	2.7	1.74	0.599354	down	FALSE	FALSE	1	1G008	L 2400	NRK-0376113	NM0004739	1	G008	1G008	480	0.01	381.379
1G017	cmpd	NPC-15437 dihydrochloride hydrate	PKC inhibitor	3.26	2.3	0.79225	FALSE	FALSE	FALSE	1	1G009	N-161	NRK-0374974	NM0004739	1	G009	1G009	480	0.01	511.612
1G019	cmpd	Rapamycin from Streptomyces hygroscopicus	binds to and inhibits the molecular target of rapamycin (mTOR)	3.28	2.32	0.799139	FALSE	FALSE	FALSE	1	1G010	R 0395	NRK-0376114	NM0004739	1	G010	1G010	480	0.01	914.172
1G021	cmpd	D-Sphingosine	Selective inhibitor of protein kinase C, but does not inhibit protein kinase A or myosin light chain kinase. Inhibitor of calmodulin-dependent enzymes	2.71	1.75	0.602799	down	FALSE	FALSE	1	1G011	S 7049	NRK-0376115	NM0004739	1	G011	1G011	480	0.01	299.492
1H003	cmpd	Adenosine	Endogenous neurotransmitter at adenosine receptors	3.46	2.5	0.861141	FALSE	FALSE	FALSE	1	1H002	A 9251	NRK-0374553	NM0004739	1	H002	1H002	480	0.01	267.242
1H005	cmpd	Bisindolylmaleimide X hydrochloride	PKC inhibitor	3.61	2.65	0.912809	FALSE	FALSE	FALSE	1	1H003	B 3931	NRK-0376116	NM0004739	1	H003	1H003	480	0.01	460.955
1H007	cmpd	Dequalinium chloride hydrate	Selective blocker of apamin-sensitive K+ channels	3.61	2.65	0.912809	FALSE	FALSE	FALSE	1	1H004	D 3768	NRK-0375552	NM0004739	1	H004	1H004	480	0.01	527.571
1H009	cmpd	Genistin	Inactive analog of genistein	3.69	2.73	0.940366	FALSE	FALSE	FALSE	1	1H005	G 0897	NRK-0376117	NM0004739	1	H005	1H005	480	0.01	432.377
1H011	cmpd	HA-1077 dihydrochloride	an intracellular Ca2+ antagonist	3.44	2.48	0.854252	FALSE	FALSE	FALSE	1	1H006	H-139	NRK-0376118	NM0004739	1	H006	1H006	480	0.01	364.291
1H013	cmpd	N9-Isopropylolomoucine	Inhibitor of certain cyclin-dependent kinases	3.67	2.71	0.933477	FALSE	FALSE	FALSE	1	1H007	I 0763	NRK-0376119	NM0004739	1	H007	1H007	480	0.01	326.396
1H015	cmpd	Leflunomide	Immunosuppressive	3.63	2.67	0.919699	FALSE	FALSE	FALSE	1	1H008	L 5025	NRK-0375744	NM0004739	1	H008	1H008	480	0.01	270.207
1H017	cmpd	Olomoucine	inhibits cyclin-dependent kinases and induces G arrest	3.67	2.71	0.933477	FALSE	FALSE	FALSE	1	1H009	O 0886	NRK-0374981	NM0004739	1	H009	1H009	480	0.01	298.343
1H019	cmpd	Ro 31-8220 methanesulfonate salt	Inhibitor of GRK-5; PKC; MAPKAP kinase 1β and p70 S6 kinase	3.62	2.66	0.916254	FALSE	FALSE	FALSE	1	1H010	R-136	NRK-0376120	NM0004739	1	H010	1H010	480	0.01	553.655
1H021	cmpd	SB 203580	suppresses the activation of MAPKAP kinase-2 and inhibits the phosphorylation of heat shock protein (HSP) 27 in response to IL-1	3.66	2.7	0.930032	FALSE	FALSE	FALSE	1	1H011	S 8307	NRK-0376121	NM0004739	1	H011	1H011	480	0.01	377.436
1A003	cmpd	Tyrphostin A9	Inhibitor of calcium release-activated calcium (CRAC) channels	4.32	3.36	1.15737	FALSE	FALSE	FALSE	1	1A002	T-182	NRK-0375002	NM0004740	1	A002	1A002	480	0.01	282.38
1A005	cmpd	Tyrphostin AG 1433	PDGFβ receptor tyrosine kinase inhibitor	3.17	2.21	0.761249	down	FALSE	FALSE	1	1A003	T 5317	NRK-0376122	NM0004740	1	A003	1A003	480	0.01	266.295
1A007	cmpd	Tyrphostin AG 126	Blocks production of TNF-α and NO in macrophages	3.14	2.18	0.750915	down	FALSE	FALSE	1	1A004	T 9177	NRK-0376123	NM0004740	1	A004	1A004	480	0.01	215.165
1B003	cmpd	Tyrphostin AG 879	Inhibits the tyrosine kinase activity of the nerve growth factor receptor (TrkA; pp140trk) and HER-2	3.5	2.54	0.874919	FALSE	FALSE	FALSE	1	1B002	T 2067	NRK-0376124	NM0004740	1	B002	1B002	480	0.01	316.462
1B005	cmpd	Tamoxifen	a selective estrogen response modifier (SERM), protein kinase C inhibitor and anti-angiogenetic factor	3.94	2.98	1.02648	FALSE	FALSE	FALSE	1	1B003	T 5648	NRK-0374988	NM0004740	1	B003	1B003	480	0.01	371.515
1B007	cmpd	Tamoxifen citrate salt	Protein kinase C inhibitor	3.5	2.54	0.874919	FALSE	FALSE	FALSE	1	1B004	T 9262	NRK-0374988		1	B004	1B004
1C003	cmpd	D-α-Tocopherol succinate	a vitamin E supplement	3.32	2.36	0.812917	FALSE	FALSE	FALSE	1	1C002	T 3126	NRK-0376125	NM0004740	1	C002	1C002	480	0.01	646.851
1C005	cmpd	Tyrphostin 1	EGFR tyrosine kinase inhibitor	2.89	1.93	0.664801	down	FALSE	FALSE	1	1C003	T 7040	NRK-0065262	NM0004740	1	C003	1C003	480	0.01	184.194
1C007	cmpd	U0126 monoethanolate	highly selective inhibitor of both MEK1 and MEK2	3.24	2.28	0.785361	down	FALSE	FALSE	1	1C004	U-120	NRK-0376126	NM0004740	1	C004	1C004	480	0.01	380.492
1D003	cmpd	Tyrphostin AG 490	Jak-2 protein tyrosine kinase (PTK) inhibitor	3.42	2.46	0.847363	FALSE	FALSE	FALSE	1	1D002	T 3434	NRK-0376127	NM0004740	1	D002	1D002	480	0.01	294.305
1D005	cmpd	Tyrphostin 23	EGFR tyrosine kinase inhibitor	3.5	2.54	0.874919	FALSE	FALSE	FALSE	1	1D003	T 7165	NRK-0374965	NM0004740	1	D003	1D003	480	0.01	186.167
1D007	cmpd	Wortmannin	PI3-K inhibitor	3.5	2.54	0.874919	FALSE	FALSE	FALSE	1	1D004	W 1628	NRK-0376128	NM0004740	1	D004	1D004	480	0.01	428.432
1E003	cmpd	Tyrphostin AG 1295	Selective inhibitor of tyrosine kinase in platelet-derived growth factor (PDGF) receptor.	3.37	2.41	0.83014	FALSE	FALSE	FALSE	1	1E002	T 3932	NRK-0079983	NM0004740	1	E002	1E002	480	0.01	234.296
1E005	cmpd	Nα-Tosyl-L-lysine chloromethyl ketone hydrochloride	Blocks the LPS- or cytokine-induced activation of nuclear factor κB (NF-κB)	3.5	2.54	0.874919	FALSE	FALSE	FALSE	1	1E003	T 7254	NRK-0376129	NM0004740	1	E003	1E003	480	0.01	369.308
1E007	cmpd	Zaprinast	Selective inhibitor of cGMP-specific phosphodiesterases V and VI (PDE5/6) and an agonist at the GPR35	3.95	2.99	1.02992	FALSE	FALSE	FALSE	1	1E004	Z 0878	NRK-0375004	NM0004740	1	E004	1E004	480	0.01	271.275
1F003	cmpd	Tyrphostin AG 1296	Selective inhibitor of platelet-derived growth factor (PDGF) receptor protein	3.4	2.44	0.840474	FALSE	FALSE	FALSE	1	1F002	T 4057	NRK-0376130	NM0004740	1	F002	1F002	480	0.01	266.295
1F005	cmpd	Tyrphostin 25	EGFR tyrosine kinase inhibitor	3.59	2.63	0.90592	FALSE	FALSE	FALSE	1	1F003	T 7290	NRK-0376131	NM0004740	1	F003	1F003	480	0.01	202.166
1G003	cmpd	Tyrphostin AG 1478	Selective inhibitor of epidermal growth factor receptor protein	3.44	2.48	0.854252	FALSE	FALSE	FALSE	1	1G002	T 4182	NRK-0369656	NM0004740	1	G002	1G002	480	0.01	315.754
1G005	cmpd	Tyrphostin 47	EGFR tyrosine kinase inhibitor	3.45	2.49	0.857696	FALSE	FALSE	FALSE	1	1G003	T 7540	NRK-0376132	NM0004740	1	G003	1G003	480	0.01	220.249
1H003	cmpd	Tyrphostin SU 1498	Potent and selective inhibitor of the VEGF receptor kinase, Flk-1	3.46	2.5	0.861141	FALSE	FALSE	FALSE	1	1H002	T 4192	NRK-0376133	NM0004740	1	H002	1H002	480	0.01	390.518
1H005	cmpd	Tyrphostin 51	EGFR tyrosine kinase inhibitor	3.61	2.65	0.912809	FALSE	FALSE	FALSE	1	1H003	T 7665	NRK-0376134	NM0004740	1	H003	1H003	480	0.01	268.228
1A001	U2OS			0.91	-0.05	-0.0172228	down	FALSE	hit	1	1A001	Control					1A001
1A002	WT dmso			4.14	3.18	1.09537	FALSE	FALSE	FALSE	2	2A001	Control					2A001
1A023	WT			3.27	2.31	0.795694	FALSE	FALSE	FALSE	1	1A012	Control					1A012
1A024	K44A			9.11	8.15	2.80732	up	hit	FALSE	2	2A012	Control					2A012
1B001	U2OS			0.99	0.03	0.0103337	down	FALSE	hit	1	1B001	Control					1B001
1B002	WT dmso			4.34	3.38	1.16426	FALSE	FALSE	FALSE	2	2B001	Control					2B001
1B023	WT			3.75	2.79	0.961033	FALSE	FALSE	FALSE	1	1B012	Control					1B012
1B024	K44A			10.05	9.09	3.13111	up	hit	FALSE	2	2B012	Control					2B012
1C001	U2OS			0.82	-0.14	-0.0482239	down	FALSE	hit	1	1C001	Control					1C001
1C002	WT dmso			3.66	2.7	0.930032	FALSE	FALSE	FALSE	2	2C001	Control					2C001
1C023	WT			3.62	2.66	0.916254	FALSE	FALSE	FALSE	1	1C012	Control					1C012
1C024	K44A			9.98	9.02	3.107	up	hit	FALSE	2	2C012	Control					2C012
1D001	U2OS			0.97	0.01	0.00344456	down	FALSE	hit	1	1D001	Control					1D001
1D002	WT dmso			3.95	2.99	1.02992	FALSE	FALSE	FALSE	2	2D001	Control					2D001
1D023	WT			3.5	2.54	0.874919	FALSE	FALSE	FALSE	1	1D012	Control					1D012
1D024	K44A			9.19	8.23	2.83488	up	hit	FALSE	2	2D012	Control					2D012
1E001	U2OS			1.02	0.06	0.0206674	down	FALSE	hit	1	1E001	Control					1E001
1E002	WT dmso			3.87	2.91	1.00237	FALSE	FALSE	FALSE	2	2E001	Control					2E001
1E023	WT			3.54	2.58	0.888698	FALSE	FALSE	FALSE	1	1E012	Control					1E012
1E024	K44A			10.76	9.8	3.37567	up	hit	FALSE	2	2E012	Control					2E012
1F001	U2OS			1.02	0.06	0.0206674	down	FALSE	hit	1	1F001	Control					1F001
1F002	WT dmso			3.59	2.63	0.90592	FALSE	FALSE	FALSE	2	2F001	Control					2F001
1F023	WT			3.71	2.75	0.947255	FALSE	FALSE	FALSE	1	1F012	Control					1F012
1F024	K44A			9.74	8.78	3.02433	up	hit	FALSE	2	2F012	Control					2F012
1G001	U2OS			0.91	-0.05	-0.0172228	down	FALSE	hit	1	1G001	Control					1G001
1G002	WT dmso			3.87	2.91	1.00237	FALSE	FALSE	FALSE	2	2G001	Control					2G001
1G023	WT			3.48	2.52	0.86803	FALSE	FALSE	FALSE	1	1G012	Control					1G012
1G024	K44A			8.75	7.79	2.68332	up	hit	FALSE	2	2G012	Control					2G012
1H001	U2OS			1.06	0.1	0.0344456	down	FALSE	hit	1	1H001	Control					1H001
1H002	WT dmso			3.67	2.71	0.933477	FALSE	FALSE	FALSE	2	2H001	Control					2H001
1H023	WT			3.46	2.5	0.861141	FALSE	FALSE	FALSE	1	1H012	Control					1H012
1H024	K44A			9.46	8.5	2.92788	up	hit	FALSE	2	2H012	Control					2H012
1I001	U2OS			0.92	-0.04	-0.0137783	down	FALSE	hit	1	1I001	Control					1I001
1I002	WT dmso			3.87	2.91	1.00237	FALSE	FALSE	FALSE	2	2I001	Control					2I001
1I023	WT			3.69	2.73	0.940366	FALSE	FALSE	FALSE	1	1I012	Control					1I012
1I024	K44A			9.52	8.56	2.94855	up	hit	FALSE	2	2I012	Control					2I012
1J001	U2OS			1.01	0.05	0.0172228	down	FALSE	hit	1	1J001	Control					1J001
1J002	WT dmso			3.91	2.95	1.01615	FALSE	FALSE	FALSE	2	2J001	Control					2J001
1J023	WT			3.8	2.84	0.978256	FALSE	FALSE	FALSE	1	1J012	Control					1J012
1J024	K44A			9.28	8.32	2.86588	up	hit	FALSE	2	2J012	Control					2J012
1K001	U2OS			0.97	0.01	0.00344456	down	FALSE	hit	1	1K001	Control					1K001
1K002	WT dmso			4	3.04	1.04715	FALSE	FALSE	FALSE	2	2K001	Control					2K001
1K023	WT			3.66	2.7	0.930032	FALSE	FALSE	FALSE	1	1K012	Control					1K012
1K024	K44A			8.65	7.69	2.64887	up	hit	FALSE	2	2K012	Control					2K012
1L001	U2OS			1.06	0.1	0.0344456	down	FALSE	hit	1	1L001	Control					1L001
1L002	WT dmso			3.85	2.89	0.995479	FALSE	FALSE	FALSE	2	2L001	Control					2L001
1L023	WT			3.86	2.9	0.998924	FALSE	FALSE	FALSE	1	1L012	Control					1L012
1L024	K44A			9.64	8.68	2.98988	up	hit	FALSE	2	2L012	Control					2L012
1M001	U2OS			0.96	0	0	down	FALSE	hit	1	1M001	Control					1M001
1M002	WT dmso			3.78	2.82	0.971367	FALSE	FALSE	FALSE	2	2M001	Control					2M001
1M023	WT			3.67	2.71	0.933477	FALSE	FALSE	FALSE	1	1M012	Control					1M012
1M024	K44A			10.47	9.51	3.27578	up	hit	FALSE	2	2M012	Control					2M012
1N001	U2OS			0.95	-0.01	-0.00344456	down	FALSE	hit	1	1N001	Control					1N001
1N002	WT dmso			3.79	2.83	0.974812	FALSE	FALSE	FALSE	2	2N001	Control					2N001
1N023	WT			3.92	2.96	1.01959	FALSE	FALSE	FALSE	1	1N012	Control					1N012
1N024	K44A			10.8	9.84	3.38945	up	hit	FALSE	2	2N012	Control					2N012
1O001	U2OS			0.91	-0.05	-0.0172228	down	FALSE	hit	1	1O001	Control					1O001
1O002	WT dmso			3.53	2.57	0.885253	FALSE	FALSE	FALSE	2	2O001	Control					2O001
1O023	WT			3.39	2.43	0.837029	FALSE	FALSE	FALSE	1	1O012	Control					1O012
1O024	K44A			10.03	9.07	3.12422	up	hit	FALSE	2	2O012	Control					2O012
1P001	U2OS			0.88	-0.08	-0.0275565	down	FALSE	hit	1	1P001	Control					1P001
1P002	WT dmso			3.99	3.03	1.0437	FALSE	FALSE	FALSE	2	2P001	Control					2P001
1P023	WT			3.27	2.31	0.795694	FALSE	FALSE	FALSE	1	1P012	Control					1P012
1P024	K44A			9.5	8.54	2.94166	up	hit	FALSE	2	2P012	Control					2P012

## Sheet: PivotTable
1	Average of 700 Integ
	Row Labels	Total
	cmpd	3.55871
	K44A	9.68313
	U2OS	0.96
	WT	3.59938
	WT dmso	3.86313
	Grand Total	3.93406
2	Average of Background
	Row Labels	Total
	cmpd	2.59871
	K44A	8.72312
	U2OS	-6.245e-17
	WT	2.63938
	WT dmso	2.90313
	Grand Total	2.97406
	StdDev of Background		3			4
	Row Labels	Total		SD			FC (UP)	FC (Down)
	cmpd	0.728734		3	-3		1.5	0.5
	K44A	0.640653		3.51567	2.29058
	U2OS	0.0663325
	WT	0.195123
	WT dmso	0.20418
	Grand Total	2.13418
5
	Hits (UP)	Column Labels
	Row Labels	hit	FALSE	Grand Total
	cmpd	1	100	101
	WT dmso		16	16
	K44A	16		16
	U2OS		16	16
	Grand Total	17	132	149
	Count of hit (down)	Column Labels
	Row Labels	hit	FALSE	Grand Total
	cmpd		101	101
	WT dmso		16	16
	K44A		16	16
	U2OS	16		16
	Grand Total	16	133	149

## Sheet: Description
		Date Screened:	2013-04-18
		Cell line:	U2OS stable line expressing Fap-Lgr5WT-gfp clone#1
		Library Information:	Name:	Sigma Kinase Library
			Origination:	Sigma
			Description:	Small molecule kinase inhibitors
			Compounds:	101
			Storage:	96-well
			Concentration:	100μM
			Diluent:	2.5% DMSO PBS+Ca/Mg
			Screening Concentration:	20μM
			Screening Diluent Concentration:	0.005
		Procedure Details:
		1	Positive Controls cells were prepared by plating 2x106 cells plated on a 100mm dish and transfecting (Liopofectamine 2000) with 24ug DynaminI K44A + 50uL Lipofectamine 2000 in 100mm dish
		2	BD Falcon 384-well tissue culture plates (Cat#353962) were seeded with 5,500 cells in 25μl of cell culture media (DMEM10%FBS)
			Column	Condition	Cells
			1	Background	Background Cells (Parental U2OS)
			2	Basal DMSO	Mars1-Lgr5WT-gfp clone #1
			3-22	Compound	Mars1-Lgr5WT-gfp clone #1
			23	Non-treated	Mars1-Lgr5WT-gfp clone #1
			24	Positive (K44A)	Mars1-Lgr5WT-gfp clone #1 + K44A
		3	Compounds were added at 6.25uL per well using Hamilton Liquid Handler for final DMSO concentration of 0.5% and compound concentration of 20μM and culture overnight
		4	Media were aspirated using Elisa Plate Washer
			SCi1 diluted was diluted 1:4000 in clear MEM +Hepes +Glutamine (cMEM) and 15ul dispensed in each well using a Thermo Multidrop
			Cells were incubated for 10 minutes at room temperature
			To dilute unbound SCi1 (not necessary but can increase signal/noise) 30uL per well cMEM was added using the Thermo Multidrop
			Plates were scanned live on a LI-COR Odyssey using the 700nm channel (intensity 4.0) and focal offset 3.1mm for 5 minutes per plate
			6-384well plates can be scanned in one session; each plates takes approximately 5 minutes to scan
			Intensity measurements were determined in the Odyssey software and exported as a text file.
		Data Analysis
		Creating an Annotated Data File
		1	Raw data were imported into excel, annotated, and linked to the Library Key (compound name, description, etc.) in a Microsoft Access
		2	Merged Raw Data were exported to Excel and analyzed
		Analyzing Data (Highlights Refer to "Pivot Table" Commands and are linked to the Data Sheet)
		1	Background normalized data was generated by substracting U2OS signal from all conditions
		2	Relative Expression was calculated by normalizing each condition to WT DMSO
		3	Standard Deviations (SD) of Background normalized data were used to calculate 3SDs above and below the mean and determine potential "up" and "down" calls
		4	Fold Change relative to WT DMSO was used as a secondary measure for determing a hit
		5	Hits (up) or Hits (down) were determined using SD and Fold-change cut-offs
		Note 1: to change mining parameters simply change the SD values and/or Fold changes in the Pivot Worksheet. Once these are set the data will automatically recalculate when the last pivot table is refreshed (right-click and refresh)
		Note 2: In the hit pivot table, double clicking on the number of hits will generate a new excel worksheet with names and values.
