# Supplementary material for: A rapid and affordable screening platform for membrane protein trafficking
Source: BMC Biol. 2015 Dec 17;13:107. doi: 10.1186/s12915-015-0216-3 (PMC4683952; doi:10.1186/s12915-015-0216-3)
Supplement: Additional file 10: File S5. — ActProb5K Library. Lgr5 IRFAP-HTS results provided in a Microsoft Excel Spreadsheet with three worksheets that include: (Description) the experimental overview, (Data) Raw and Analyzed data, (PivotTable) and a pivot table for data mining and determination of hits. (XLSX 2266 kb) [file 12915_2015_216_MOESM10_ESM.xlsx]

## Sheet: Data
rawdata.ID1	rawdata.PLATE	Cell ID	rawdata.ID	Condition	IDNUMBER	700 Integ	Background	RE	SD	Hit (up)	Hit (down)	key.ID1	Brutto-formula	Molecular weight	SALTDATA	key.PLATE	m Mole	WELL	key.ID	AMOUNT	Library	PO	SUPPLIER	WEBSITE	SMILES	IUPACNAME	LogP	LogS	DONORS	ACCEPTORS	N+O	ROTATION_BONDS	CHIRAL_CENTERS	LIPINSKY	EMAIL
1	1	A01	1A01	U2OS	Control	1.17	-0.126875	-0.0500617	down	FALSE	hit	5001				1		A01	1A01
2	1	A02	1A02	WT	Control	2.82	1.52312	0.600986	down	FALSE	FALSE	5002				1		A02	1A02
3	1	A03	1A03	cmpd	ST000048	3.36	2.06312	0.814057	FALSE	FALSE	FALSE	1	C12H16N2O4	252.27		1	3.964	A03	1A03	0.025mg in 25uL of DMSO	ActiProbe-5K	4550050798	TimTec	www.timtec.net	C1CN(C(CCC(N2C(=O)CCC2)=O)=O)C(=O)C1	1,4-bis(2-oxopyrrolidinyl)butane-1,4-dione			0	4	6	3	0	4	info@timtec.net
4	1	A04	1A04	cmpd	ST000348	4.05	2.75312	1.08631	FALSE	FALSE	FALSE	17	C12H14N4O	230.27		1	4.34274	A04	1A04	0.025mg in 25uL of DMSO	ActiProbe-5K	4550050798	TimTec	www.timtec.net	c1(Oc2cc(N)cc(c2)N)cc(N)cc(c1)N	5-(3,5-diaminophenoxy)benzene-1,3-diamine			8	1	5	0	0	3	info@timtec.net
5	1	A05	1A05	cmpd	ST000691	3.94	2.64312	1.04291	FALSE	FALSE	FALSE	33	C10H11N5O5	281.228		1	3.55583	A05	1A05	0.025mg in 25uL of DMSO	ActiProbe-5K	4550050798	TimTec	www.timtec.net	c1(c2n(c(=O)n(c2cc(c1NC)[N+]([O-])=O)C)C)[N+]([O-])=O	1,3-dimethyl-5-(methylamino)-4,6-dinitro-3-hydrobenzimidazol-2-one			1	5	10	0	0	4	info@timtec.net
6	1	A06	1A06	cmpd	ST001063	3.87	2.57313	1.01529	FALSE	FALSE	FALSE	49	C18H14Cl2N2S2	393.36		1	2.5422	A06	1A06	0.025mg in 25uL of DMSO	ActiProbe-5K	4550050798	TimTec	www.timtec.net	c/12c(ssc1=N\c1c(cc(cc1)Cl)Cl)C(C)(C)Nc1c2cccc1	1-[(2,4-dichlorophenyl)azamethylene]-4,4-dimethyl-4,5-dihydro-1,2-dithioleno[5 ,4-c]quinoline			1	0	2	0	0	3	info@timtec.net
7	1	A07	1A07	cmpd	ST001241	3.67	2.37312	0.936375	FALSE	FALSE	FALSE	65	C14H16N4	240.308		1	4.16133	A07	1A07	0.025mg in 25uL of DMSO	ActiProbe-5K	4550050798	TimTec	www.timtec.net	C1(C(=C(C#N)C(/CC1(CC)C)=C/C)N)(C#N)C#N	2-amino-6-ethyl-4-ethylidene-6-methylcyclohex-2-ene-1,1,3-tricarbonitrile			2	0	4	1	1	4	info@timtec.net
8	1	A08	1A08	cmpd	ST001348	4.21	2.91312	1.14945	FALSE	FALSE	FALSE	81	C17H20BrN	318.257		1	3.14212	A08	1A08	0.025mg in 25uL of DMSO	ActiProbe-5K	4550050798	TimTec	www.timtec.net	c1(c2c(cccc2)ccc1C)C[N+](CC#C)(C)C.[Br-]	dimethyl[(2-methylnaphthyl)methyl]prop-2-ynylamine, bromide			0	0	1	3	0	3	info@timtec.net
9	1	A09	1A09	cmpd	ST001509	4.15	2.85313	1.12577	FALSE	FALSE	FALSE	97	C18H17BrN2	341.25		1	2.9304	A09	1A09	0.025mg in 25uL of DMSO	ActiProbe-5K	4550050798	TimTec	www.timtec.net	c1ccc(Cc2c[n+](Cc3ncccc3)ccc2)cc1.[Br-]	3-benzyl-1-(2-pyridylmethyl)pyridine, bromide			0	0	2	3	0	4	info@timtec.net
10	1	A10	1A10	cmpd	ST001589	4.26	2.96312	1.16917	FALSE	FALSE	FALSE	113	C9H11NOS	181.258		1	5.51698	A10	1A10	0.025mg in 25uL of DMSO	ActiProbe-5K	4550050798	TimTec	www.timtec.net	c12NC(=O)CCCCc1scc2	4H,6H,7H,8H,9H-thiopheno[2,3-g]azocin-5-one			1	1	2	0	0	4	info@timtec.net
11	1	A11	1A11	cmpd	ST001717	4.47	3.17312	1.25203	up	FALSE	FALSE	129	C5H5N3O4	171.113		1	5.84411	A11	1A11	0.025mg in 25uL of DMSO	ActiProbe-5K	4550050798	TimTec	www.timtec.net	c1([N+]([O-])=O)cn(CC(=O)O)nc1	2-(4-nitropyrazolyl)acetic acid			1	4	7	3	0	4	info@timtec.net
12	1	A12	1A12	cmpd	ST002128	1.99	0.693125	0.27349	down	FALSE	hit	145	C5H3BrN2O3	218.995		1	4.56632	A12	1A12	0.025mg in 25uL of DMSO	ActiProbe-5K	4550050798	TimTec	www.timtec.net	c1c([N+]([O-])=O)cc([n+](c1)[O-])Br	2-bromo-4-nitropyridin-1-ol			0	3	5	0	0	4	info@timtec.net
13	1	A13	1A13	cmpd	ST002292	5.19	3.89313	1.53613	up	FALSE	FALSE	161	C15H10O5	270.241		1	3.7004	A13	1A13	0.025mg in 25uL of DMSO	ActiProbe-5K	4550050798	TimTec	www.timtec.net	c1(C(c2c(ccc(c2)O)O)=O)c2c(ccc(c2)O)oc1	2,5-dihydroxyphenyl 5-hydroxybenzo[b]furan-3-yl ketone			3	5	5	5	0	4	info@timtec.net
14	1	A14	1A14	cmpd	ST002568	4.31	3.01312	1.1889	FALSE	FALSE	FALSE	177	C12H8N4O	224.222		1	4.45987	A14	1A14	0.025mg in 25uL of DMSO	ActiProbe-5K	4550050798	TimTec	www.timtec.net	c1(oc(c2ncccc2)nn1)c1ncccc1	2,5-di(2-pyridyl)-1,3,4-oxadiazole			0	1	5	2	0	4	info@timtec.net
15	1	A15	1A15	cmpd	ST002680	3.63	2.33312	0.920592	FALSE	FALSE	FALSE	193	C22H14BrNOS	420.329		1	2.37909	A15	1A15	0.025mg in 25uL of DMSO	ActiProbe-5K	4550050798	TimTec	www.timtec.net	C=12C(=Nc3ccccc3SC2c2ccc(cc2)Br)c2ccccc2C1O	11-(4-bromophenyl)-11H-benzo[b]indeno[1,2-e]1,4-thiazepin-12-ol			1	1	2	1	1	3	info@timtec.net
16	1	A16	1A16	cmpd	ST002939	4.53	3.23313	1.27571	up	FALSE	FALSE	209	C13H6N2O6	286.201		1	3.49405	A16	1A16	0.025mg in 25uL of DMSO	ActiProbe-5K	4550050798	TimTec	www.timtec.net	c1(c2c(ccc([N+]([O-])=O)c2)c2c(o1)cc([N+]([O-])=O)cc2)=O	3,8-dinitrobenzo[c]chromen-6-one			0	6	8	0	0	4	info@timtec.net
17	1	A17	1A17	cmpd	ST003160	3.49	2.19313	0.865351	FALSE	FALSE	FALSE	225	C5H4ClN5O2	201.572		1	4.96101	A17	1A17	0.025mg in 25uL of DMSO	ActiProbe-5K	4550050798	TimTec	www.timtec.net	c1(c2c(non2)N)nc(CCl)on1	4-[5-(chloromethyl)-1,2,4-oxadiazol-3-yl]-1,2,5-oxadiazole-3-ylamine			2	2	7	2	0	4	info@timtec.net
18	1	A18	1A18	cmpd	ST003382	4.21	2.91312	1.14945	FALSE	FALSE	FALSE	241	C9H8N4S	204.255		1	4.89583	A18	1A18	0.025mg in 25uL of DMSO	ActiProbe-5K	4550050798	TimTec	www.timtec.net	c1(c(n2ccccc2nc1)=N)C(=S)N	amino(4-imino(5-hydropyridino[1,2-a]pyrimidin-3-yl))methane-1-thione			3	0	4	1	0	4	info@timtec.net
19	1	A19	1A19	cmpd	ST003839	4.26	2.96312	1.16917	FALSE	FALSE	FALSE	257	C10H9F2N3OS	257.264		1	3.88706	A19	1A19	0.025mg in 25uL of DMSO	ActiProbe-5K	4550050798	TimTec	www.timtec.net	CSC(=N/C#N)/Nc1ccc(OC(F)F)cc1	(2E)-3-{[4-(difluoromethoxy)phenyl]amino}-3-methylthio-2-azaprop-2-enenitrile			1	1	4	2	0	4	info@timtec.net
20	1	A20	1A20	cmpd	ST004727	4.17	2.87312	1.13366	FALSE	FALSE	FALSE	273	C18H14ClNO5	359.766		1	2.77959	A20	1A20	0.025mg in 25uL of DMSO	ActiProbe-5K	4550050798	TimTec	www.timtec.net	c1(c(oc2c1cccc2)C)c1nc2ccccc2cc1.OCl(=O)(=O)=O				1	5	6	2	0	3	info@timtec.net
21	1	A21	1A21	cmpd	ST005139	4.6	3.30312	1.30333	up	FALSE	FALSE	289	C8H12O5	188.18		1	5.31405	A21	1A21	0.025mg in 25uL of DMSO	ActiProbe-5K	4550050798	TimTec	www.timtec.net	C(C(CC(=O)O)C1OCCC1)(=O)O	2-oxolan-2-ylbutanedioic acid			2	5	5	6	2	4	info@timtec.net
22	1	A22	1A22	cmpd	ST005542	4.34	3.04312	1.20074	FALSE	FALSE	FALSE	305	C13H11NOS	229.302		1	4.36105	A22	1A22	0.025mg in 25uL of DMSO	ActiProbe-5K	4550050798	TimTec	www.timtec.net	c1ccc2Sc3c(Nc2c1)cc(cc3)OC	2-methoxyphenothiazine			1	1	2	1	0	4	info@timtec.net
23	1	A23	1A23	WT+dmso	Control	3.78	2.48312	0.979778	FALSE	FALSE	FALSE	5003				1		A23	1A23
24	1	A24	1A24	K44A+dmso	Control	21.23	19.9331	7.8651	up	hit	FALSE	5004				1		A24	1A24
25	1	B01	1B01	U2OS	Control	1.12	-0.176875	-0.0697904	down	FALSE	hit	5005				1		B01	1B01
26	1	B02	1B02	WT	Control	2.56	1.26313	0.498397	down	FALSE	hit	5006				1		B02	1B02
27	1	B03	1B03	cmpd	ST000054	4.93	3.63312	1.43354	up	FALSE	FALSE	2	C11H19N3O2	225.291	HOOCCOOH	1	4.43871	B03	1B03	0.025mg in 25uL of DMSO	ActiProbe-5K	4550050798	TimTec	www.timtec.net	C1CN(C(CN2CCN(CC2)C)=O)C(=O)C1	1-[2-(4-methylpiperazinyl)acetyl]pyrrolidin-2-one			0	2	5	1	0	4	info@timtec.net
28	1	B04	1B04	cmpd	ST000388	4.77	3.47312	1.37041	up	FALSE	FALSE	18	C12H9N3O	211.223		1	4.73433	B04	1B04	0.025mg in 25uL of DMSO	ActiProbe-5K	4550050798	TimTec	www.timtec.net	c12c3nonc3CCc1c1ccccc1[nH]2	4,5,10-trihydro-1,2,5-oxadiazolo[3,4-a]4aH-carbazole			1	1	4	0	0	4	info@timtec.net
29	1	B05	1B05	cmpd	ST000696	3	1.70312	0.67201	down	FALSE	FALSE	34	C16H13FN4	280.305		1	3.56755	B05	1B05	0.025mg in 25uL of DMSO	ActiProbe-5K	4550050798	TimTec	www.timtec.net	c1ccc(Nc2nc(ncc2F)Nc2ccccc2)cc1	[5-fluoro-4-(phenylamino)pyrimidin-2-yl]phenylamine			2	0	4	0	0	4	info@timtec.net
30	1	B06	1B06	cmpd	ST001090	4.59	3.29312	1.29938	up	FALSE	FALSE	50	C10H12N2O4S	256.282		1	3.90195	B06	1B06	0.025mg in 25uL of DMSO	ActiProbe-5K	4550050798	TimTec	www.timtec.net	c1(C2(C(=O)OCC)COC(C2)=O)nc(N)sc1	ethyl 3-(2-amino(1,3-thiazol-4-yl))-5-oxo-2,3,4-trihydrofuran-3-carboxylate			2	4	6	4	1	4	info@timtec.net
31	1	B07	1B07	cmpd	ST001245	5.05	3.75312	1.48089	up	FALSE	FALSE	66	C16H13N3S	279.365		1	3.57954	B07	1B07	0.025mg in 25uL of DMSO	ActiProbe-5K	4550050798	TimTec	www.timtec.net	c1(c2c(cccc2)cc2c1cccc2)/C=N\NC(=S)N	[((1E)-2-(9-anthryl)-1-azavinyl)amino]aminomethane-1-thione			3	0	3	0	0	4	info@timtec.net
32	1	B08	1B08	cmpd	ST001352	5.6	4.30312	1.6979	up	FALSE	FALSE	82	C15H18N2O8	354.317		1	2.82233	B08	1B08	0.025mg in 25uL of DMSO	ActiProbe-5K	4550050798	TimTec	www.timtec.net	C1(C(C(OC)OC(C1OC(=O)C)COC(=O)C)OC(=O)C)(C#N)C#N	5-acetyloxy-2-(acetyloxymethyl)-4,4-dicyano-6-methoxy-2H-3,4,5,6-tetrahydropyr an-3-yl acetate			0	8	10	8	4	4	info@timtec.net
33	1	B09	1B09	cmpd	ST001511	5.21	3.91312	1.54402	up	FALSE	FALSE	98	C12H14BrN3	280.167		1	3.56929	B09	1B09	0.025mg in 25uL of DMSO	ActiProbe-5K	4550050798	TimTec	www.timtec.net	c1ccnc(C[n+]2c(cc(cc2)C)N)c1.[Br-]	4-methyl-1-(2-pyridylmethyl)-2-pyridylamine, bromide			2	0	3	2	0	4	info@timtec.net
34	1	B10	1B10	cmpd	ST001590	5.28	3.98313	1.57164	up	FALSE	FALSE	114	C14H26N2O3	270.372		1	3.69861	B10	1B10	0.025mg in 25uL of DMSO	ActiProbe-5K	4550050798	TimTec	www.timtec.net	C1(NC(CCCCC)C(N1)CCCCCC(=O)O)=O	6-(2-oxo-5-pentylimidazolidin-4-yl)hexanoic acid			3	3	5	11	2	4	info@timtec.net
35	1	B11	1B11	cmpd	ST001719	5.09	3.79312	1.49667	up	FALSE	FALSE	130	C5H5N3O4	171.113		1	5.84411	B11	1B11	0.025mg in 25uL of DMSO	ActiProbe-5K	4550050798	TimTec	www.timtec.net	c1(cc(C(=O)OC)[nH]n1)[N+]([O-])=O	methyl 3-nitropyrazole-5-carboxylate			1	4	7	2	0	4	info@timtec.net
36	1	B12	1B12	cmpd	ST002129	5.04	3.74313	1.47694	up	FALSE	FALSE	146	C10H10N6O	230.229		1	4.3435	B12	1B12	0.025mg in 25uL of DMSO	ActiProbe-5K	4550050798	TimTec	www.timtec.net	Cc1nn(c2nn3c([nH]nc3cc2)=O)c(c1)C	6-(3,5-dimethylpyrazolyl)-4-hydro-2H-1,2,4-triazolino[4,3-e]pyridazin-3-one			1	1	7	0	0	4	info@timtec.net
37	1	B13	1B13	cmpd	ST002297	4.76	3.46312	1.36646	up	FALSE	FALSE	162	C12H10O3	202.21		1	4.94536	B13	1B13	0.025mg in 25uL of DMSO	ActiProbe-5K	4550050798	TimTec	www.timtec.net	c12c(oc3c1cc(cc3)O)CCCC2=O	8-hydroxy-2,3,4-trihydrobenzo[d]benzo[1,2-b]furan-1-one			1	3	3	1	0	4	info@timtec.net
38	1	B14	1B14	cmpd	ST002593	4.8	3.50312	1.38224	up	FALSE	FALSE	178	C14H15NS3	293.478		1	3.40741	B14	1B14	0.025mg in 25uL of DMSO	ActiProbe-5K	4550050798	TimTec	www.timtec.net	c12c(c3cc(C)ccc3N(C1(C)C)C)c(=S)ss2	4,4,5,8-tetramethyl-4,5-dihydro-1,2-dithioleno[5,4-c]quinoline-1-thione			0	0	1	0	0	4	info@timtec.net
39	1	B15	1B15	cmpd	ST002685	4.71	3.41312	1.34673	up	FALSE	FALSE	194	C24H37N3O3	415.576		1	2.4063	B15	1B15	0.025mg in 25uL of DMSO	ActiProbe-5K	4550050798	TimTec	www.timtec.net	C1=2C(C3CCC4(C(C3CC2)CCC4\C(=N/NC(=O)N)C)C)(CCC(OC(=O)C)C1)C	14-[(1Z)-2-(aminocarbonylamino)-1-methyl-2-azavinyl]-2,15-dimethyltetracyclo[8 .7.0.0<2,7>.0<11,15>]heptadec-7-en-5-yl acetate			3	3	6	3	7	3	info@timtec.net
40	1	B16	1B16	cmpd	ST003004	3.11	1.81312	0.715413	down	FALSE	FALSE	210	C18H9N3O2	299.288		1	3.34126	B16	1B16	0.025mg in 25uL of DMSO	ActiProbe-5K	4550050798	TimTec	www.timtec.net	c12c(nc3c(n1)cc([N+]([O-])=O)cc3)c1cccc3c1c2ccc3				0	2	5	0	0	4	info@timtec.net
41	1	B17	1B17	cmpd	ST003161	4.6	3.30312	1.30333	up	FALSE	FALSE	226	C3H5N5O2	143.105		1	6.98787	B17	1B17	0.025mg in 25uL of DMSO	ActiProbe-5K	4550050798	TimTec	www.timtec.net	c1(c(non1)N)/C(=N\O)N	4-(amino(hydroxyimino)methyl)-1,2,5-oxadiazole-3-ylamine			5	2	7	2	0	4	info@timtec.net
42	1	B18	1B18	cmpd	ST003391	6.89	5.59312	2.20691	up	hit	FALSE	242	C20H13N3S	327.409		1	3.05428	B18	1B18	0.025mg in 25uL of DMSO	ActiProbe-5K	4550050798	TimTec	www.timtec.net	c1(c(nc(cc1c1ccccc1)c1ccccc1)SCC#N)C#N	2-(cyanomethylthio)-4,6-diphenylpyridine-3-carbonitrile			0	0	3	2	0	4	info@timtec.net
43	1	B19	1B19	cmpd	ST003884	4.26	2.96312	1.16917	FALSE	FALSE	FALSE	258	C16H14F3NO3S	357.353		1	2.79835	B19	1B19	0.025mg in 25uL of DMSO	ActiProbe-5K	4550050798	TimTec	www.timtec.net	c1cc(C(F)(F)F)cc(c2oc(/C=N/C3CS(=O)(=O)CC3)cc2)c1	3-((1Z)-2-{5-[3-(trifluoromethyl)phenyl](2-furyl)}-1-azavinyl)thiolane-1,1-dio ne			0	3	4	3	1	4	info@timtec.net
44	1	B20	1B20	cmpd	ST004784	4.11	2.81313	1.10999	FALSE	FALSE	FALSE	274	C8H9N3O2	179.178		1	5.58103	B20	1B20	0.025mg in 25uL of DMSO	ActiProbe-5K	4550050798	TimTec	www.timtec.net	c1(c(C#N)cno1)N1CCOCC1	5-morpholin-4-ylisoxazole-4-carbonitrile			0	2	5	0	0	4	info@timtec.net
45	1	B21	1B21	cmpd	ST005155	4.47	3.17312	1.25203	up	FALSE	FALSE	290	C16H14N4O2	294.313		1	3.39774	B21	1B21	0.025mg in 25uL of DMSO	ActiProbe-5K	4550050798	TimTec	www.timtec.net	c1(nc2ccccc2[nH]1)C(C(c1nc2ccccc2[nH]1)O)O	1,2-dibenzimidazol-2-ylethane-1,2-diol			4	2	6	3	2	4	info@timtec.net
46	1	B22	1B22	cmpd	ST005544	3.64	2.34313	0.924538	FALSE	FALSE	FALSE	306	C9H11NO2S	197.258		1	5.06951	B22	1B22	0.025mg in 25uL of DMSO	ActiProbe-5K	4550050798	TimTec	www.timtec.net	c1(c(sc2c1CCC2)N)C(=O)OC	methyl 2-amino-4,5,6-trihydrocyclopenta[1,2-b]thiophene-3-carboxylate			2	2	3	2	0	4	info@timtec.net
47	1	B23	1B23	WT+dmso	Control	3.77	2.47313	0.975832	FALSE	FALSE	FALSE	5007				1		B23	1B23
48	1	B24	1B24	K44A+dmso	Control	23.39	22.0931	8.71739	up	hit	FALSE	5008				1		B24	1B24
49	1	C01	1C01	U2OS	Control	1.24	-0.056875	-0.0224414	down	FALSE	hit	5009				1		C01	1C01
50	1	C02	1C02	WT	Control	2.89	1.59313	0.628607	down	FALSE	FALSE	5010				1		C02	1C02
51	1	C03	1C03	cmpd	ST000116	4.43	3.13312	1.23625	up	FALSE	FALSE	3	C4H4BrN5O3	250.012		1	3.99981	C03	1C03	0.025mg in 25uL of DMSO	ActiProbe-5K	4550050798	TimTec	www.timtec.net	c1(nc(Br)n(n1)CC(=O)N)[N+]([O-])=O	2-(5-bromo-3-nitro-1,2,4-triazolyl)acetamide			2	3	8	2	0	4	info@timtec.net
52	1	C04	1C04	cmpd	ST000393	4.46	3.16312	1.24809	up	FALSE	FALSE	19	C18H11Br2NO4	465.098		1	2.15009	C04	1C04	0.025mg in 25uL of DMSO	ActiProbe-5K	4550050798	TimTec	www.timtec.net	c1cc(Oc2cc([N+]([O-])=O)cc(c2)Oc2ccc(cc2)Br)ccc1Br	3,5-bis(4-bromophenoxy)-1-nitrobenzene			0	4	5	2	0	3	info@timtec.net
53	1	C05	1C05	cmpd	ST000762	3.61	2.31312	0.9127	FALSE	FALSE	FALSE	35	C8H9ClN2S	200.692	HCl	1	4.98277	C05	1C05	0.025mg in 25uL of DMSO	ActiProbe-5K	4550050798	TimTec	www.timtec.net	C(=N)(SCc1ccc(cc1)Cl)N	[(4-chlorophenyl)methyl]thiocarboxamidine			3	0	2	2	0	4	info@timtec.net
54	1	C06	1C06	cmpd	ST001116	4.18	2.88312	1.13761	FALSE	FALSE	FALSE	51	C13H21NO5	271.313		1	3.68577	C06	1C06	0.025mg in 25uL of DMSO	ActiProbe-5K	4550050798	TimTec	www.timtec.net	C1(/C(CC(CC1=O)(C)C)=O)=C/NC(CO)(CO)CO	2-({[1,1-bis(hydroxymethyl)-2-hydroxyethyl]amino}methylene)-5,5-dimethylcycloh exane-1,3-dione			4	5	6	6	0	4	info@timtec.net
55	1	C07	1C07	cmpd	ST001251	3.45	2.15313	0.849568	FALSE	FALSE	FALSE	67	C17H14N4O	290.325		1	3.44442	C07	1C07	0.025mg in 25uL of DMSO	ActiProbe-5K	4550050798	TimTec	www.timtec.net	C1(C(=C(C#N)C2=C(C1c1occc1)CCCC2)N)(C#N)C#N	2-amino-4-(2-furyl)-3,4,5,6,7,8-hexahydronaphthalene-1,3,3-tricarbonitrile			2	1	5	1	1	4	info@timtec.net
56	1	C08	1C08	cmpd	ST001355	4.72	3.42312	1.35068	up	FALSE	FALSE	83	C14H14N2O	226.278		1	4.41934	C08	1C08	0.025mg in 25uL of DMSO	ActiProbe-5K	4550050798	TimTec	www.timtec.net	C(/C(c1ccccc1)c1ccccc1)(=N\O)N	1-(hydroxyimino)-2,2-diphenylethylamine			3	1	3	2	0	4	info@timtec.net
57	1	C09	1C09	cmpd	ST001512	4.39	3.09312	1.22047	FALSE	FALSE	FALSE	99	C11H12BrN3	266.141		1	3.75741	C09	1C09	0.025mg in 25uL of DMSO	ActiProbe-5K	4550050798	TimTec	www.timtec.net	c1ccnc(C[n+]2c(N)cccc2)c1.[Br-]	1-(2-pyridylmethyl)-2-pyridylamine, bromide			2	0	3	2	0	4	info@timtec.net
58	1	C10	1C10	cmpd	ST001606	4.36	3.06313	1.20863	FALSE	FALSE	FALSE	115	C16H11N3O4	309.281		1	3.2333	C10	1C10	0.025mg in 25uL of DMSO	ActiProbe-5K	4550050798	TimTec	www.timtec.net	c1([N+]([O-])=O)cc([N+]([O-])=O)ccc1Nc1c2c(cccc2)ccc1	(2,4-dinitrophenyl)naphthylamine			1	4	7	0	0	4	info@timtec.net
59	1	C11	1C11	cmpd	ST001747	4.23	2.93313	1.15734	FALSE	FALSE	FALSE	131	C22H28O5	372.461		1	2.68484	C11	1C11	0.025mg in 25uL of DMSO	ActiProbe-5K	4550050798	TimTec	www.timtec.net	C1(C(c2oc(C)cc2)C2C(CC(CC2=O)(C)C)=O)=C(CC(CC1=O)(C)C)O	2-[(6-hydroxy-4,4-dimethyl-2-oxocyclohex-1(6)-enyl)(5-methyl(2-furyl))methyl]- 5,5-dimethylcyclohexane-1,3-dione			1	5	5	4	1	4	info@timtec.net
60	1	C12	1C12	cmpd	ST002130	5.21	3.91312	1.54402	up	FALSE	FALSE	147	C9H10N4O	190.205		1	5.25749	C12	1C12	0.025mg in 25uL of DMSO	ActiProbe-5K	4550050798	TimTec	www.timtec.net	Cc1nn(c2n[nH]c(cc2)=O)c(c1)C	6-(3,5-dimethylpyrazolyl)-2-hydropyridazin-3-one			1	1	5	0	0	4	info@timtec.net
61	1	C13	1C13	cmpd	ST002304	4.04	2.74313	1.08237	FALSE	FALSE	FALSE	163	C9H6N6O3	246.185		1	4.06198	C13	1C13	0.025mg in 25uL of DMSO	ActiProbe-5K	4550050798	TimTec	www.timtec.net	c1c(n2cc([N+]([O-])=O)cn2)cn2c(cc([nH]2)=O)n1	6-(4-nitropyrazolyl)-8-hydro-3-pyrazolino[2,3-a]pyrimidin-2-one			1	3	9	0	0	4	info@timtec.net
62	1	C14	1C14	cmpd	ST002597	3.27	1.97313	0.778545	FALSE	FALSE	FALSE	179	C14H15NS3	293.478		1	3.40741	C14	1C14	0.025mg in 25uL of DMSO	ActiProbe-5K	4550050798	TimTec	www.timtec.net	c12c(c3ccccc3N(C1(C)C)CC)c(=S)ss2	5-ethyl-4,4-dimethyl-4,5-dihydro-1,2-dithioleno[5,4-c]quinoline-1-thione			0	0	1	1	0	4	info@timtec.net
63	1	C15	1C15	cmpd	ST002687	3.77	2.47313	0.975832	FALSE	FALSE	FALSE	195	C13H24O	196.333		1	5.09339	C15	1C15	0.025mg in 25uL of DMSO	ActiProbe-5K	4550050798	TimTec	www.timtec.net	C1(=O)C(CCC1)CCCCCCCC	2-octylcyclopentan-1-one			0	1	1	7	1	4	info@timtec.net
64	1	C16	1C16	cmpd	ST003008	4.45	3.15313	1.24414	up	FALSE	FALSE	211	C10H6N4O2	214.183		1	4.6689	C16	1C16	0.025mg in 25uL of DMSO	ActiProbe-5K	4550050798	TimTec	www.timtec.net	c12c([nH]c([nH]c1=O)=O)nc1c(n2)cccc1	1,3-dihydrobenzo[g]pteridine-2,4-dione			2	2	6	0	0	4	info@timtec.net
65	1	C17	1C17	cmpd	ST003203	4.1	2.80312	1.10604	FALSE	FALSE	FALSE	227	C15H22N6	286.38		1	3.49186	C17	1C17	0.025mg in 25uL of DMSO	ActiProbe-5K	4550050798	TimTec	www.timtec.net	c12c(nc3c(c1CCN(C2)C)c(n[nH]3)N)N1CCCCC1	7-methyl-5-piperidyl-6,7,8,9-tetrahydropyrazolo[5,4-b]pyridino[4,3-d]pyridinyl amine			3	0	6	0	0	4	info@timtec.net
66	1	C18	1C18	cmpd	ST003398	3.7	2.40313	0.948212	FALSE	FALSE	FALSE	243	C19H16Cl2N2S2	407.387		1	2.45467	C18	1C18	0.025mg in 25uL of DMSO	ActiProbe-5K	4550050798	TimTec	www.timtec.net	c/12c(ssc1=N\c1c(cc(cc1)Cl)Cl)C(C)(C)Nc1c2ccc(C)c1	1-[(2,4-dichlorophenyl)azamethylene]-4,4,7-trimethyl-4,5-dihydro-1,2-dithiolen o[5,4-c]quinoline			1	0	2	0	0	3	info@timtec.net
67	1	C19	1C19	cmpd	ST003929	3.49	2.19313	0.865351	FALSE	FALSE	FALSE	259	C19H24N6S	368.506		1	2.71366	C19	1C19	0.025mg in 25uL of DMSO	ActiProbe-5K	4550050798	TimTec	www.timtec.net	C(=S)(N\N=C\c1ccc(cc1)N(C)C)N\N=C\c1ccc(cc1)N(C)C	bis({(1E)-2-[4-(dimethylamino)phenyl]-1-azavinyl}amino)methane-1-thione			2	0	6	2	0	4	info@timtec.net
68	1	C20	1C20	cmpd	ST004833	6.21	4.91312	1.93859	up	FALSE	FALSE	275	C11H6F3N3OS	285.249		1	3.5057	C20	1C20	0.025mg in 25uL of DMSO	ActiProbe-5K	4550050798	TimTec	www.timtec.net		1-benzothiazol-2-yl-3-(trifluoromethyl)-2-pyrazolin-5-one					4				info@timtec.net
69	1	C21	1C21	cmpd	ST005156	4.44	3.14313	1.2402	up	FALSE	FALSE	291	C9H12N2O4	212.205		1	4.71242	C21	1C21	0.025mg in 25uL of DMSO	ActiProbe-5K	4550050798	TimTec	www.timtec.net	C(C(=O)O)Cc1ncn(CCC(=O)O)c1	3-[4-(2-carboxyethyl)imidazolyl]propanoic acid			2	4	6	8	0	4	info@timtec.net
70	1	C22	1C22	cmpd	ST005545	4.42	3.12312	1.23231	up	FALSE	FALSE	307	C8H8N2S	164.231		1	6.08898	C22	1C22	0.025mg in 25uL of DMSO	ActiProbe-5K	4550050798	TimTec	www.timtec.net	c1(c(sc2c1CCC2)N)C#N	2-amino-4,5,6-trihydrocyclopenta[1,2-b]thiophene-3-carbonitrile			2	0	2	0	0	4	info@timtec.net
71	1	C23	1C23	WT+dmso	Control	3.68	2.38313	0.940321	FALSE	FALSE	FALSE	5011				1		C23	1C23
72	1	C24	1C24	K44A+dmso	Control	21.73	20.4331	8.06239	up	hit	FALSE	5012				1		C24	1C24
73	1	D01	1D01	U2OS	Control	1.26	-0.036875	-0.0145499	down	FALSE	hit	5013				1		D01	1D01
74	1	D02	1D02	WT	Control	2.48	1.18312	0.466831	down	FALSE	hit	5014				1		D02	1D02
75	1	D03	1D03	cmpd	ST000134	5.16	3.86313	1.52429	up	FALSE	FALSE	4	C15H17NO	227.306		1	4.39935	D03	1D03	0.025mg in 25uL of DMSO	ActiProbe-5K	4550050798	TimTec	www.timtec.net	c1ccc2N(C(C3C4(CCC4)C3)=O)CCc2c1	indolinyl spiro[2.3]hexyl ketone			0	1	2	1	1	4	info@timtec.net
76	1	D04	1D04	cmpd	ST000394	5.23	3.93313	1.55191	up	FALSE	FALSE	20	C9H10Cl2N2OS	265.163		1	3.77127	D04	1D04	0.025mg in 25uL of DMSO	ActiProbe-5K	4550050798	TimTec	www.timtec.net	c1(c(c(Cl)sn1)Cl)C(N1CCCCC1)=O	4,5-dichloroisothiazol-3-yl piperidyl ketone			0	1	3	1	0	4	info@timtec.net
77	1	D05	1D05	cmpd	ST000773	4.62	3.32313	1.31122	up	FALSE	FALSE	36	C10H6N4S	214.251		1	4.66743	D05	1D05	0.025mg in 25uL of DMSO	ActiProbe-5K	4550050798	TimTec	www.timtec.net	C(C#C)Sc1c(C#N)cc(c(n1)N)C#N	6-amino-2-prop-2-ynylthiopyridine-3,5-dicarbonitrile			2	0	4	2	0	4	info@timtec.net
78	1	D06	1D06	cmpd	ST001120	4.59	3.29312	1.29938	up	FALSE	FALSE	52	C10H10N6	214.23		1	4.66788	D06	1D06	0.025mg in 25uL of DMSO	ActiProbe-5K	4550050798	TimTec	www.timtec.net	c1(nnn[nH]1)N\N=C\C=C/c1ccccc1	((1E,3E)-4-phenyl-1-azabuta-1,3-dienyl)-1H-1,2,3,4-tetraazol-5-ylamine			2	0	6	2	0	4	info@timtec.net
79	1	D07	1D07	cmpd	ST001265	4.75	3.45312	1.36252	up	FALSE	FALSE	68	C18H19N3O	293.368		1	3.40868	D07	1D07	0.025mg in 25uL of DMSO	ActiProbe-5K	4550050798	TimTec	www.timtec.net	C1(C(C(C#N)=C2C(C31CCCCC3)CCCC2)=O)(C#N)C#N	2-oxospiro[3,4,5,6,7,8,4a-heptahydronaphthalene-4,1'-cyclohexane]-1,3,3-tricar bonitrile			0	1	4	0	1	4	info@timtec.net
80	1	D08	1D08	cmpd	ST001364	3.65	2.35312	0.928483	FALSE	FALSE	FALSE	84	C6H4Cl2O2	179.002		1	5.58653	D08	1D08	0.025mg in 25uL of DMSO	ActiProbe-5K	4550050798	TimTec	www.timtec.net	c1c(c(Cl)cc(c1O)O)Cl	4,5-dichlorobenzene-1,2-diol			2	2	2	2	0	4	info@timtec.net
81	1	D09	1D09	cmpd	ST001513	5.33	4.03313	1.59137	up	FALSE	FALSE	100	C11H12BrN3	266.141		1	3.75741	D09	1D09	0.025mg in 25uL of DMSO	ActiProbe-5K	4550050798	TimTec	www.timtec.net	c1ccnc(C[n+]2cc(N)ccc2)c1.[Br-]	1-(2-pyridylmethyl)-3-pyridylamine, bromide			2	0	3	2	0	4	info@timtec.net
82	1	D10	1D10	cmpd	ST001615	5.28	3.98313	1.57164	up	FALSE	FALSE	116	C18H12N6O8	440.329		1	2.27103	D10	1D10	0.025mg in 25uL of DMSO	ActiProbe-5K	4550050798	TimTec	www.timtec.net	c1([N+]([O-])=O)cc([N+]([O-])=O)ccc1Nc1ccc(Nc2c([N+]([O-])=O)cc([N+]([O-])=O)cc2)cc1	(2,4-dinitrophenyl){4-[(2,4-dinitrophenyl)amino]phenyl}amine			2	8	14	0	0	4	info@timtec.net
83	1	D11	1D11	cmpd	ST001790	4.59	3.29312	1.29938	up	FALSE	FALSE	132	C10H12O3S	212.269		1	4.71099	D11	1D11	0.025mg in 25uL of DMSO	ActiProbe-5K	4550050798	TimTec	www.timtec.net	c1ccc(CS(CC2OC2)(=O)=O)cc1	oxiran-2-yl[benzylsulfonyl]methane			0	3	3	3	1	4	info@timtec.net
84	1	D12	1D12	cmpd	ST002161	4.69	3.39313	1.33884	up	FALSE	FALSE	148	C14H12ClNO3S2	341.839		1	2.92535	D12	1D12	0.025mg in 25uL of DMSO	ActiProbe-5K	4550050798	TimTec	www.timtec.net	c1ccc(S(O\N=C2\c3c(sc(c3)Cl)CCC2)(=O)=O)cc1	(2-chloro-5,6,7-trihydrobenzo[b]thiophen-4-ylidene)azamethyl benzenesulfonate			0	3	4	2	0	4	info@timtec.net
85	1	D13	1D13	cmpd	ST002309	4.85	3.55312	1.40197	up	FALSE	FALSE	164	C9H5N7O5	291.183		1	3.43427	D13	1D13	0.025mg in 25uL of DMSO	ActiProbe-5K	4550050798	TimTec	www.timtec.net	c12c(c(=O)[nH]n1cc(n1cc([N+]([O-])=O)cn1)cn2)[N+]([O-])=O	3-nitro-6-(4-nitropyrazolyl)-8-hydro-3-pyrazolino[2,3-a]pyrimidin-2-one			1	5	12	0	0	4	info@timtec.net
86	1	D14	1D14	cmpd	ST002600	5.3	4.00312	1.57953	up	FALSE	FALSE	180	C20H23NO2S	341.474		1	2.92848	D14	1D14	0.025mg in 25uL of DMSO	ActiProbe-5K	4550050798	TimTec	www.timtec.net	Cc1ccc(S(N2c3c(cc(cc3)C)C(=CC2(C)C)C)(=O)=O)cc1	2,2,4,6-tetramethyl-1-[(4-methylphenyl)sulfonyl]-1,2-dihydroquinoline			0	2	3	0	0	3	info@timtec.net
87	1	D15	1D15	cmpd	ST002691	4.39	3.09312	1.22047	FALSE	FALSE	FALSE	196	C17H32O2	268.44		1	3.72523	D15	1D15	0.025mg in 25uL of DMSO	ActiProbe-5K	4550050798	TimTec	www.timtec.net	C1(=O)C(CCCCCCCCCCCO)CCCC1	2-(11-hydroxyundecyl)cyclohexan-1-one			1	2	2	12	1	4	info@timtec.net
88	1	D16	1D16	cmpd	ST003017	4.53	3.23313	1.27571	up	FALSE	FALSE	212	C14H10N2	206.247		1	4.84856	D16	1D16	0.025mg in 25uL of DMSO	ActiProbe-5K	4550050798	TimTec	www.timtec.net	c1ccc(c2nc3c(nc2)cccc3)cc1	2-phenylquinoxaline			0	0	2	0	0	4	info@timtec.net
89	1	D17	1D17	cmpd	ST003207	4.63	3.33312	1.31517	up	FALSE	FALSE	228	C13H18N4O	246.312		1	4.05989	D17	1D17	0.025mg in 25uL of DMSO	ActiProbe-5K	4550050798	TimTec	www.timtec.net	c12c(nc(c3c1CC(OC3)(C)C)CC)[nH]nc2N	5-ethyl-8,8-dimethyl-8,9-dihydro-6H-pyrano[4,3-d]pyrazolo[5,4-b]pyridinylamine			3	1	5	1	0	4	info@timtec.net
90	1	D18	1D18	cmpd	ST003399	3.73	2.43312	0.960049	FALSE	FALSE	FALSE	244	C19H16Cl2N2S2	407.387		1	2.45467	D18	1D18	0.025mg in 25uL of DMSO	ActiProbe-5K	4550050798	TimTec	www.timtec.net	c/12c(ssc1=N\c1c(cc(cc1)Cl)Cl)C(C)(C)Nc1c2cc(cc1)C	1-[(2,4-dichlorophenyl)azamethylene]-4,4,8-trimethyl-4,5-dihydro-1,2-dithiolen o[5,4-c]quinoline			1	0	2	0	0	3	info@timtec.net
91	1	D19	1D19	cmpd	ST003935	3.92	2.62312	1.03502	FALSE	FALSE	FALSE	260	C15H11N3O3	281.271		1	3.55529	D19	1D19	0.025mg in 25uL of DMSO	ActiProbe-5K	4550050798	TimTec	www.timtec.net	c1([nH]c2cc(/N=C\c3cc4OCOc4cc3)ccc2[nH]1)=O	5-((1E)-2-(2H-benzo[3,4-d]1,3-dioxolen-5-yl)-1-azavinyl)-3-hydrobenzimidazol-2 -one			2	3	6	1	0	4	info@timtec.net
92	1	D20	1D20	cmpd	ST004857	4.48	3.18313	1.25598	up	FALSE	FALSE	276	C17H12N4	272.309		1	3.6723	D20	1D20	0.025mg in 25uL of DMSO	ActiProbe-5K	4550050798	TimTec	www.timtec.net	c1ccc(c2cc(c3n(n2)cnn3)c2ccccc2)cc1	6,8-diphenyl-4-hydro-1,2,4-triazolo[4,3-e]pyridazine			0	0	4	0	0	4	info@timtec.net
93	1	D21	1D21	cmpd	ST005157	3.27	1.97313	0.778545	FALSE	FALSE	FALSE	292	C9H16N2OS	200.305		1	4.99239	D21	1D21	0.025mg in 25uL of DMSO	ActiProbe-5K	4550050798	TimTec	www.timtec.net	CSCCC1C(N(CN1)CC=C)=O	5-(2-methylthioethyl)-3-prop-2-enylimidazolidin-4-one			1	1	3	5	1	4	info@timtec.net
94	1	D22	1D22	cmpd	ST005574	3.94	2.64312	1.04291	FALSE	FALSE	FALSE	308	C10H13NO2S	211.285		1	4.73295	D22	1D22	0.025mg in 25uL of DMSO	ActiProbe-5K	4550050798	TimTec	www.timtec.net	c1(c(sc2c1CCC2)N)C(=O)OCC	ethyl 2-amino-4,5,6-trihydrocyclopenta[1,2-b]thiophene-3-carboxylate			2	2	3	3	0	4	info@timtec.net
95	1	D23	1D23	WT+dmso	Control	3.64	2.34313	0.924538	FALSE	FALSE	FALSE	5015				1		D23	1D23
96	1	D24	1D24	K44A+dmso	Control	20.65	19.3531	7.63625	up	hit	FALSE	5016				1		D24	1D24
97	1	E01	1E01	U2OS	Control	1.36	0.063125	0.0249075	down	FALSE	hit	5017				1		E01	1E01
98	1	E02	1E02	WT	Control	3.16	1.86313	0.735142	down	FALSE	FALSE	5018				1		E02	1E02
99	1	E03	1E03	cmpd	ST000169	3.87	2.57313	1.01529	FALSE	FALSE	FALSE	5	C17H20ClNOS3	386.003		1	2.59066	E03	1E03	0.025mg in 25uL of DMSO	ActiProbe-5K	4550050798	TimTec	www.timtec.net	c12c([s+]sc1C(C)(C)Nc1c2cc(cc1)C)SC(=O)CCC.[Cl-]	1-(4,4,8-trimethyl-4,5-dihydro-1,2-dithiolo[3,4-c]quinolinylthio)butan-1-one, chloride			1	1	2	4	0	4	info@timtec.net
100	1	E04	1E04	cmpd	ST000397	4.3	3.00312	1.18496	FALSE	FALSE	FALSE	21	C30H60N6	504.847		1	1.9808	E04	1E04	0.025mg in 25uL of DMSO	ActiProbe-5K	4550050798	TimTec	www.timtec.net	CC1(NC(CC(N2CN(CN(C3CC(C)(C)NC(C3)(C)C)C2)C2CC(C)(C)NC(C2)(C)C)C1)(C)C)C	1,3,5-tris(2,2,6,6-tetramethyl-4-piperidyl)-1,3,5-triazaperhydroine			3	0	6	0	0	3	info@timtec.net
101	1	E05	1E05	cmpd	ST000805	4.32	3.02313	1.19285	FALSE	FALSE	FALSE	37	C9H11NS	165.259	HCL	1	6.0511	E05	1E05	0.025mg in 25uL of DMSO	ActiProbe-5K	4550050798	TimTec	www.timtec.net	c12c(SCCC1N)cccc2	2H,3H,4H-benzo[e]thiin-4-ylamine			2	0	1	0	1	4	info@timtec.net
102	1	E06	1E06	cmpd	ST001129	4.27	2.97312	1.17312	FALSE	FALSE	FALSE	53	C16H9F2NO2	285.25		1	3.5057	E06	1E06	0.025mg in 25uL of DMSO	ActiProbe-5K	4550050798	TimTec	www.timtec.net	C1(=N/C(=C\c2cc(F)ccc2)C(O1)=O)c1c(F)cccc1	2-(2-fluorophenyl)-4-[(3-fluorophenyl)methylene]-1,3-oxazolin-5-one			0	2	3	2	0	4	info@timtec.net
103	1	E07	1E07	cmpd	ST001270	4.98	3.68313	1.45327	up	FALSE	FALSE	69	C17H13N3O2	291.309		1	3.43278	E07	1E07	0.025mg in 25uL of DMSO	ActiProbe-5K	4550050798	TimTec	www.timtec.net	C1(C(C(C#N)=C2C(C1c1occc1)CCCC2)=O)(C#N)C#N	4-(2-furyl)-2-oxo-3,4,5,6,7,8,4a-heptahydronaphthalene-1,3,3-tricarbonitrile			0	2	5	1	2	4	info@timtec.net
104	1	E08	1E08	cmpd	ST001368	4.11	2.81313	1.10999	FALSE	FALSE	FALSE	85	C12H9NS	199.276		1	5.01816	E08	1E08	0.025mg in 25uL of DMSO	ActiProbe-5K	4550050798	TimTec	www.timtec.net	c1ccc2Nc3c(Sc2c1)cccc3	phenothiazine			1	0	1	0	0	4	info@timtec.net
105	1	E09	1E09	cmpd	ST001514	4.15	2.85313	1.12577	FALSE	FALSE	FALSE	101	C8H9NO5S	231.229		1	4.32471	E09	1E09	0.025mg in 25uL of DMSO	ActiProbe-5K	4550050798	TimTec	www.timtec.net	c1c[n+](CCS([O-])(=O)=O)ccc1C(=O)O	1-(2-sulfoethyl)pyridine-4-carboxylic acid			1	5	6	2	0	4	info@timtec.net
106	1	E10	1E10	cmpd	ST001616	4.89	3.59312	1.41776	up	FALSE	FALSE	117	C14H12N6O8	392.285		1	2.54917	E10	1E10	0.025mg in 25uL of DMSO	ActiProbe-5K	4550050798	TimTec	www.timtec.net	c1([N+]([O-])=O)cc([N+]([O-])=O)ccc1NCCNc1c([N+]([O-])=O)cc([N+]([O-])=O)cc1	(2,4-dinitrophenyl){2-[(2,4-dinitrophenyl)amino]ethyl}amine			2	8	14	3	0	4	info@timtec.net
107	1	E11	1E11	cmpd	ST001816	4.26	2.96312	1.16917	FALSE	FALSE	FALSE	133	C13H12O5S	280.301		1	3.56759	E11	1E11	0.025mg in 25uL of DMSO	ActiProbe-5K	4550050798	TimTec	www.timtec.net	COc1ccc(S(c2cc(O)ccc2O)(=O)=O)cc1	2-[(4-methoxyphenyl)sulfonyl]benzene-1,4-diol			2	5	5	3	0	4	info@timtec.net
108	1	E12	1E12	cmpd	ST002168	4.02	2.72312	1.07448	FALSE	FALSE	FALSE	149	C16H23ClO3S	330.876		1	3.02228	E12	1E12	0.025mg in 25uL of DMSO	ActiProbe-5K	4550050798	TimTec	www.timtec.net	C(CCCCl)CCCCC(c1sc(CC(=O)OC)cc1)=O	methyl 2-[5-(9-chlorononanoyl)-2-thienyl]acetate			0	3	3	12	0	4	info@timtec.net
109	1	E13	1E13	cmpd	ST002310	4.31	3.01312	1.1889	FALSE	FALSE	FALSE	165	C9H5N7O5	291.183		1	3.43427	E13	1E13	0.025mg in 25uL of DMSO	ActiProbe-5K	4550050798	TimTec	www.timtec.net	c12c(c(=O)[nH]n1cc(cn2)c1c([N+]([O-])=O)c[nH]n1)[N+]([O-])=O	3-nitro-6-(4-nitropyrazol-3-yl)-8-hydro-3-pyrazolino[2,3-a]pyrimidin-2-one			2	5	12	1	0	4	info@timtec.net
110	1	E14	1E14	cmpd	ST002606	4.17	2.87312	1.13366	FALSE	FALSE	FALSE	181	C31H25NS3	507.744		1	1.9695	E14	1E14	0.025mg in 25uL of DMSO	ActiProbe-5K	4550050798	TimTec	www.timtec.net	c12c(ssc2=S)C(C)(C)Nc2c1cc(C(c1ccccc1)(c1ccccc1)c1ccccc1)cc2	4,4-dimethyl-8-(triphenylmethyl)-4,5-dihydro-1,2-dithioleno[5,4-c]quinoline-1- thione			1	0	1	0	0	2	info@timtec.net
111	1	E15	1E15	cmpd	ST002693	4.77	3.47312	1.37041	up	FALSE	FALSE	197	C16H30O2	254.413		1	3.93062	E15	1E15	0.025mg in 25uL of DMSO	ActiProbe-5K	4550050798	TimTec	www.timtec.net	C1(=O)C(CCC1)CCCCCCCCCCCO	2-(11-hydroxyundecyl)cyclopentan-1-one			1	2	2	12	1	4	info@timtec.net
112	1	E16	1E16	cmpd	ST003022	4.72	3.42312	1.35068	up	FALSE	FALSE	213	C8H6N2O2	162.148		1	6.16721	E16	1E16	0.025mg in 25uL of DMSO	ActiProbe-5K	4550050798	TimTec	www.timtec.net	c1ccc2nc(c(O)nc2c1)O	quinoxaline-2,3-diol			2	2	4	2	0	4	info@timtec.net
113	1	E17	1E17	cmpd	ST003226	5.45	4.15313	1.63872	up	FALSE	FALSE	229	C16H16N4OS	312.395		1	3.20107	E17	1E17	0.025mg in 25uL of DMSO	ActiProbe-5K	4550050798	TimTec	www.timtec.net	c1cc2nc(n3c(c(/C(=N\C4CC4)C)c([nH]3)C)=O)sc2cc1	4-((1E)-2-cyclopropyl-1-methyl-2-azavinyl)-1-benzothiazol-2-yl-3-methyl-3-pyra zolin-5-one			1	1	5	2	0	4	info@timtec.net
114	1	E18	1E18	cmpd	ST003400	3.84	2.54312	1.00345	FALSE	FALSE	FALSE	245	C19H16Cl2N2S2	407.387		1	2.45467	E18	1E18	0.025mg in 25uL of DMSO	ActiProbe-5K	4550050798	TimTec	www.timtec.net	c/12c(ssc1=N\c1cc(Cl)ccc1Cl)C(C)(C)Nc1c2cccc1C	1-[(2,5-dichlorophenyl)azamethylene]-4,4,6-trimethyl-4,5-dihydro-1,2-dithiolen o[5,4-c]quinoline			1	0	2	0	0	3	info@timtec.net
115	1	E19	1E19	cmpd	ST003944	4.8	3.50312	1.38224	up	FALSE	FALSE	261	C11H8N4O4	260.209		1	3.84306	E19	1E19	0.025mg in 25uL of DMSO	ActiProbe-5K	4550050798	TimTec	www.timtec.net	c12c3c([n+]([O-])on3)CCc2n(O)c(n1)c1occc1	7-(2-furyl)-4,5-dihydro-1,2,5-oxadiazolo[3,4-e]benzimidazole-3,6-diol			1	4	8	2	0	4	info@timtec.net
116	1	E20	1E20	cmpd	ST004886	4.8	3.50312	1.38224	up	FALSE	FALSE	277	C15H26N2O2	266.384		1	3.75398	E20	1E20	0.025mg in 25uL of DMSO	ActiProbe-5K	4550050798	TimTec	www.timtec.net	C(C1C2CC(C1)CC2)(=O)NCCCN1CCOCC1	bicyclo[2.2.1]hept-2-yl-N-(3-morpholin-4-ylpropyl)carboxamide			1	2	4	4	3	4	info@timtec.net
117	1	E21	1E21	cmpd	ST005246	4.42	3.12312	1.23231	up	FALSE	FALSE	293	C13H16N2O2S	264.348		1	3.78289	E21	1E21	0.025mg in 25uL of DMSO	ActiProbe-5K	4550050798	TimTec	www.timtec.net	c1(c(c2CCCCc2s1)C(=O)N)NC(C1CC1)=O	2-(cyclopropylcarbonylamino)-4,5,6,7-tetrahydrobenzo[b]thiophene-3-carboxamide			3	2	4	2	0	4	info@timtec.net
118	1	E22	1E22	cmpd	ST005589	4.56	3.26312	1.28755	up	FALSE	FALSE	309	C12H8ClNS	233.721		1	4.27861	E22	1E22	0.025mg in 25uL of DMSO	ActiProbe-5K	4550050798	TimTec	www.timtec.net	c1ccc2Sc3c(Nc2c1)cc(cc3)Cl	2-chlorophenothiazine			1	0	1	0	0	4	info@timtec.net
119	1	E23	1E23	WT+dmso	Control	3.85	2.55313	1.0074	FALSE	FALSE	FALSE	5019				1		E23	1E23
120	1	E24	1E24	K44A+dmso	Control	21.88	20.5831	8.12158	up	hit	FALSE	5020				1		E24	1E24
121	1	F01	1F01	U2OS	Control	1.34	0.043125	0.017016	down	FALSE	hit	5021				1		F01	1F01
122	1	F02	1F02	WT	Control	3.12	1.82313	0.719359	down	FALSE	FALSE	5022				1		F02	1F02
123	1	F03	1F03	cmpd	ST000177	5.42	4.12312	1.62688	up	FALSE	FALSE	6	C12H10N4OS	258.304		1	3.87141	F03	1F03	0.025mg in 25uL of DMSO	ActiProbe-5K	4550050798	TimTec	www.timtec.net	c12c(C(c3cscc3)C(=C(N1)N)C#N)c(C)no2	6-amino-3-methyl-4-(3-thienyl)-4,7-dihydroisoxazolo[5,4-b]pyridine-5-carbonitr ile			3	1	5	1	1	4	info@timtec.net
124	1	F04	1F04	cmpd	ST000460	5.17	3.87312	1.52824	up	FALSE	FALSE	22	C5H8N8	180.172		1	5.55024	F04	1F04	0.025mg in 25uL of DMSO	ActiProbe-5K	4550050798	TimTec	www.timtec.net	C(c1nc(N)n[nH]1)c1nc(n[nH]1)N	5-[(3-amino-1H-1,2,4-triazol-5-yl)methyl]-1H-1,2,4-triazole-3-ylamine			6	0	8	2	0	3	info@timtec.net
125	1	F05	1F05	cmpd	ST000820	4.68	3.38312	1.3349	up	FALSE	FALSE	38	C10H10Br2N6O	390.037	HCl	1	2.56386	F05	1F05	0.025mg in 25uL of DMSO	ActiProbe-5K	4550050798	TimTec	www.timtec.net	c1(n(cnn1)N)N\N=C\c1c(c(Br)cc(c1)Br)OC	[(1E)-2-(3,5-dibromo-2-methoxyphenyl)-1-azavinyl](4-amino(1,2,4-triazol-3-yl)) amine			3	1	7	3	0	4	info@timtec.net
126	1	F06	1F06	cmpd	ST001132	5.35	4.05312	1.59926	up	FALSE	FALSE	54	C15H12N8S2	368.446		1	2.7141	F06	1F06	0.025mg in 25uL of DMSO	ActiProbe-5K	4550050798	TimTec	www.timtec.net	c1ccc(n2c(n(Cn3c(n(c4ccccc4)nn3)=S)nn2)=S)cc1	1-phenyl-4-[(4-phenyl-5-thioxo(1,2,3,4-tetraazolinyl))methyl]-1,2,3,4-tetraazo line-5-thione			0	0	8	2	0	4	info@timtec.net
127	1	F07	1F07	cmpd	ST001272	4.73	3.43313	1.35462	up	FALSE	FALSE	70	C14H13N3O	239.277		1	4.17926	F07	1F07	0.025mg in 25uL of DMSO	ActiProbe-5K	4550050798	TimTec	www.timtec.net	c1(c(c2CCCCc2nc1N)c1occc1)C#N	2-amino-4-(2-furyl)-5,6,7,8-tetrahydroquinoline-3-carbonitrile			2	1	4	1	0	4	info@timtec.net
128	1	F08	1F08	cmpd	ST001386	5.34	4.04312	1.59531	up	FALSE	FALSE	86	C23H28	304.475		1	3.28434	F08	1F08	0.025mg in 25uL of DMSO	ActiProbe-5K	4550050798	TimTec	www.timtec.net	C(#C)c1ccc(c2ccc(cc2)CCCCCCCCC)cc1	1-(4-ethynylphenyl)-4-nonylbenzene			0	0	0	7	0	3	info@timtec.net
129	1	F09	1F09	cmpd	ST001515	5.15	3.85313	1.52035	up	FALSE	FALSE	102	C9H12N2O4S	244.271		1	4.09381	F09	1F09	0.025mg in 25uL of DMSO	ActiProbe-5K	4550050798	TimTec	www.timtec.net	c1c[n+](CC(=O)N)ccc1CCS([O-])(=O)=O	2-[1-(carbamoylmethyl)-4-pyridyl]ethanesulfonic acid			2	4	6	2	0	4	info@timtec.net
130	1	F10	1F10	cmpd	ST001651	3.85	2.55313	1.0074	FALSE	FALSE	FALSE	118	C12H10BrN3	276.136		1	3.62141	F10	1F10	0.025mg in 25uL of DMSO	ActiProbe-5K	4550050798	TimTec	www.timtec.net	c1ccc(/N=N\Nc2ccc(cc2)Br)cc1	(4-bromophenyl)(phenyldiazenyl)amine			1	0	3	0	0	4	info@timtec.net
131	1	F11	1F11	cmpd	ST001856	4.38	3.08312	1.21652	FALSE	FALSE	FALSE	134	C11H7NO3	201.182		1	4.97064	F11	1F11	0.025mg in 25uL of DMSO	ActiProbe-5K	4550050798	TimTec	www.timtec.net	c12c(nc(oc1=O)C)c1ccccc1o2	2-methylbenzo[d]1,3-oxazino[5,4-b]furan-4-one			0	3	4	0	0	4	info@timtec.net
132	1	F12	1F12	cmpd	ST002173	5.08	3.78313	1.49273	up	FALSE	FALSE	150	C9H8S2	180.295		1	5.54648	F12	1F12	0.025mg in 25uL of DMSO	ActiProbe-5K	4550050798	TimTec	www.timtec.net	c1(sccc1)Cc1sccc1	2-(2-thienylmethyl)thiophene			0	0	0	2	0	4	info@timtec.net
133	1	F13	1F13	cmpd	ST002311	4.28	2.98313	1.17707	FALSE	FALSE	FALSE	166	C15H9N9O4	379.295		1	2.63647	F13	1F13	0.025mg in 25uL of DMSO	ActiProbe-5K	4550050798	TimTec	www.timtec.net	c1(c(c2cn3[nH]c(=O)cc3nc2)[nH]nc1c1cn2[nH]c(=O)cc2nc1)[N+]([O-])=O	6-[4-nitro-3-(2-oxo(8-hydro-3-pyrazolino[2,3-a]pyrimidin-6-yl))pyrazol-5-yl]-8 -hydro-3-pyrazolino[2,3-a]pyrimidin-2-one			3	4	13	2	0	4	info@timtec.net
134	1	F14	1F14	cmpd	ST002607	4.3	3.00312	1.18496	FALSE	FALSE	FALSE	182	C13H17NO	203.284		1	4.91922	F14	1F14	0.025mg in 25uL of DMSO	ActiProbe-5K	4550050798	TimTec	www.timtec.net	C=1(c2c(ccc(c2)OC)NC(C1)(C)C)C	6-methoxy-2,2,4-trimethyl-1,2-dihydroquinoline			1	1	2	1	0	4	info@timtec.net
135	1	F15	1F15	cmpd	ST002698	4.79	3.49313	1.3783	up	FALSE	FALSE	198	C17H30O3	282.423		1	3.54078	F15	1F15	0.025mg in 25uL of DMSO	ActiProbe-5K	4550050798	TimTec	www.timtec.net	C1(=O)C(CCCCCCCCCCC(=O)O)CCCC1	11-(2-oxocyclohexyl)undecanoic acid			1	3	3	12	1	4	info@timtec.net
136	1	F16	1F16	cmpd	ST003030	4.33	3.03313	1.19679	FALSE	FALSE	FALSE	214	C15H12N2O	236.273		1	4.23239	F16	1F16	0.025mg in 25uL of DMSO	ActiProbe-5K	4550050798	TimTec	www.timtec.net	c1ccc(C2C(=NC(N2)=O)c2ccccc2)cc1	4,5-diphenyl-3-imidazolin-2-one			1	1	3	0	1	4	info@timtec.net
137	1	F17	1F17	cmpd	ST003249	4.87	3.57313	1.40986	up	FALSE	FALSE	230	C18H22N4O2	326.398		1	3.06374	F17	1F17	0.025mg in 25uL of DMSO	ActiProbe-5K	4550050798	TimTec	www.timtec.net	C12(C(/C3CN(C2)CCN(C1)C3)=N\N=C/c1cc2OCOc2cc1)C	5-[(1E)-3-(1-methyl-3,6-diazatricyclo[4.3.1.1<3,8>]undec-9-ylidene)-2,3-diazap rop-1-enyl]-2H-benzo[d]1,3-dioxolene			0	2	6	1	0	4	info@timtec.net
138	1	F18	1F18	cmpd	ST003401	4.17	2.87312	1.13366	FALSE	FALSE	FALSE	246	C19H16Cl2N2S2	407.387		1	2.45467	F18	1F18	0.025mg in 25uL of DMSO	ActiProbe-5K	4550050798	TimTec	www.timtec.net	c/12c(ssc1=N\c1cc(Cl)ccc1Cl)C(C)(C)Nc1c2cc(cc1)C	1-[(2,5-dichlorophenyl)azamethylene]-4,4,8-trimethyl-4,5-dihydro-1,2-dithiolen o[5,4-c]quinoline			1	0	2	0	0	3	info@timtec.net
139	1	F19	1F19	cmpd	ST003987	4.72	3.42312	1.35068	up	FALSE	FALSE	262	C23H16N2O2	352.392		1	2.83775	F19	1F19	0.025mg in 25uL of DMSO	ActiProbe-5K	4550050798	TimTec	www.timtec.net	c1ccc(N2C(C3C4c5ccccc5C(C3C2=O)c2ccccc42)=O)nc1	17-(2-pyridyl)-17-azapentacyclo[6.6.5.0<2,7>.0<9,14>.0<15,19>]nonadeca-2(7),3, 5,9(14),10,12-hexaene-16,18-dione			0	2	4	0	2	4	info@timtec.net
140	1	F20	1F20	cmpd	ST004905	4.65	3.35313	1.32306	up	FALSE	FALSE	278	C9H13N3OS	211.288		1	4.73288	F20	1F20	0.025mg in 25uL of DMSO	ActiProbe-5K	4550050798	TimTec	www.timtec.net	c1(c(sc2c1CCN(C)C2)N)C(=O)N	2-amino-6-methyl-4,5,6,7-tetrahydrothiopheno[2,3-c]pyridine-3-carboxamide			4	1	4	1	0	4	info@timtec.net
141	1	F21	1F21	cmpd	ST005250	4.42	3.12312	1.23231	up	FALSE	FALSE	294	C17H23NO3S	321.441		1	3.111	F21	1F21	0.025mg in 25uL of DMSO	ActiProbe-5K	4550050798	TimTec	www.timtec.net	c1(c(sc2c1CCC(C)C2)NC(C1CC1)=O)C(OC(C)C)=O	methylethyl 2-(cyclopropylcarbonylamino)-6-methyl-4,5,6,7-tetrahydrobenzo[b]th iophene-3-carboxylate			1	3	4	4	1	4	info@timtec.net
142	1	F22	1F22	cmpd	ST005594	4.78	3.48313	1.37435	up	FALSE	FALSE	310	C6H5F3N2S	194.18		1	5.14985	F22	1F22	0.025mg in 25uL of DMSO	ActiProbe-5K	4550050798	TimTec	www.timtec.net	C(c1nc(S)nc(c1)C)(F)(F)F	6-methyl-4-(trifluoromethyl)pyrimidine-2-thiol			0	0	2	1	0	4	info@timtec.net
143	1	F23	1F23	WT+dmso	Control	3.71	2.41312	0.952158	FALSE	FALSE	FALSE	5023				1		F23	1F23
144	1	F24	1F24	K44A+dmso	Control	21.55	20.2531	7.99137	up	hit	FALSE	5024				1		F24	1F24
145	1	G01	1G01	U2OS	Control	1.34	0.043125	0.017016	down	FALSE	hit	5025				1		G01	1G01
146	1	G02	1G02	WT	Control	3.09	1.79312	0.707522	down	FALSE	FALSE	5026				1		G02	1G02
147	1	G03	1G03	cmpd	ST000198	3.65	2.35312	0.928483	FALSE	FALSE	FALSE	7	C18H33NO4	327.464		1	3.05377	G03	1G03	0.025mg in 25uL of DMSO	ActiProbe-5K	4550050798	TimTec	www.timtec.net	C1(C2(C(NC(CCOCCOCCOC)=O)CC1CC2)C)(C)C	3-[2-(2-methoxyethoxy)ethoxy]-N-(1,7,7-trimethylbicyclo[2.2.1]hept-2-yl)propan amide			1	4	5	10	3	4	info@timtec.net
148	1	G04	1G04	cmpd	ST000531	4.65	3.35313	1.32306	up	FALSE	FALSE	23	C12H11NO4S	265.29		1	3.76946	G04	1G04	0.025mg in 25uL of DMSO	ActiProbe-5K	4550050798	TimTec	www.timtec.net	C12(C(NC(S1)=O)=O)COC(OC2)c1ccccc1	8-phenyl-7,9-dioxa-4-thia-2-azaspiro[4.5]decane-1,3-dione			1	4	5	0	0	4	info@timtec.net
149	1	G05	1G05	cmpd	ST000868	4.1	2.80312	1.10604	FALSE	FALSE	FALSE	39	C16H20BrN7O3	438.284		1	2.28162	G05	1G05	0.025mg in 25uL of DMSO	ActiProbe-5K	4550050798	TimTec	www.timtec.net	C1OCCN(c2nc(nc(N\N=C\c3oc(Br)cc3)n2)N2CCOCC2)C1	[(1E)-2-(5-bromo(2-furyl))-1-azavinyl](4,6-dimorpholin-4-yl(1,3,5-triazin-2-yl ))amine			1	3	10	2	0	4	info@timtec.net
150	1	G06	1G06	cmpd	ST001135	4.8	3.50312	1.38224	up	FALSE	FALSE	55	C9H8N6O2	232.202		1	4.3066	G06	1G06	0.025mg in 25uL of DMSO	ActiProbe-5K	4550050798	TimTec	www.timtec.net	c1(nnn[nH]1)N\N=C\c1cc2OCOc2cc1	((1E)-2-(2H-benzo[3,4-d]1,3-dioxolen-5-yl)-1-azavinyl)-1H-1,2,3,4-tetraazol-5- ylamine			2	2	8	2	0	4	info@timtec.net
151	1	G07	1G07	cmpd	ST001274	3.78	2.48312	0.979778	FALSE	FALSE	FALSE	71	C13H11N3O	225.25		1	4.43951	G07	1G07	0.025mg in 25uL of DMSO	ActiProbe-5K	4550050798	TimTec	www.timtec.net	c1(c(cc(nc1N)C1CC1)c1occc1)C#N	2-amino-6-cyclopropyl-4-(2-furyl)pyridine-3-carbonitrile			2	1	4	2	0	4	info@timtec.net
152	1	G08	1G08	cmpd	ST001432	4.49	3.19313	1.25993	up	FALSE	FALSE	87	C15H24N4O	276.382		1	3.61818	G08	1G08	0.025mg in 25uL of DMSO	ActiProbe-5K	4550050798	TimTec	www.timtec.net	C1CCC(=N/Nc2nc(c(CCCC)c(n2)C)O)/CC1	5-butyl-2-[(cyclohexylideneazamethyl)amino]-6-methylpyrimidin-4-ol			2	1	5	5	0	4	info@timtec.net
153	1	G09	1G09	cmpd	ST001516	4.79	3.49313	1.3783	up	FALSE	FALSE	103	C14H17BrN2O3S	373.271		1	2.67902	G09	1G09	0.025mg in 25uL of DMSO	ActiProbe-5K	4550050798	TimTec	www.timtec.net	c1cc[n+](CC[n+]2ccc(CCS([O-])(=O)=O)cc2)cc1.[Br-]	2-[1-(2-pyridylethyl)-4-pyridyl]ethanesulfonic acid, bromide			0	3	5	2	0	4	info@timtec.net
154	1	G10	1G10	cmpd	ST001652	4.05	2.75312	1.08631	FALSE	FALSE	FALSE	119	C12H11N3	197.24		1	5.06998	G10	1G10	0.025mg in 25uL of DMSO	ActiProbe-5K	4550050798	TimTec	www.timtec.net	c1ccc(N\N=N\c2ccccc2)cc1	phenyl(phenyldiazenyl)amine			1	0	3	0	0	4	info@timtec.net
155	1	G11	1G11	cmpd	ST001878	3.63	2.33312	0.920592	FALSE	FALSE	FALSE	135	C13H8O4	228.204		1	4.38204	G11	1G11	0.025mg in 25uL of DMSO	ActiProbe-5K	4550050798	TimTec	www.timtec.net	c1(c2c(ccc(c2)O)oc1)C(c1occc1)=O	2-furyl 5-hydroxybenzo[b]furan-3-yl ketone			1	4	4	3	0	4	info@timtec.net
156	1	G12	1G12	cmpd	ST002175	4.52	3.22312	1.27176	up	FALSE	FALSE	151	C10H5BrN2O2	265.066		1	3.77265	G12	1G12	0.025mg in 25uL of DMSO	ActiProbe-5K	4550050798	TimTec	www.timtec.net	c12c(c3cc(Br)ccc3o1)nc[nH]c2=O	8-bromo-3-hydrobenzo[d]pyrimidino[5,4-b]furan-4-one			1	2	4	0	0	4	info@timtec.net
157	1	G13	1G13	cmpd	ST002324	4.77	3.47312	1.37041	up	FALSE	FALSE	167	C5H6N4O3	170.128		1	5.87793	G13	1G13	0.025mg in 25uL of DMSO	ActiProbe-5K	4550050798	TimTec	www.timtec.net	c1([N+]([O-])=O)cn(CC(=O)N)nc1	2-(4-nitropyrazolyl)acetamide			2	3	7	2	0	4	info@timtec.net
158	1	G14	1G14	cmpd	ST002609	4.46	3.16312	1.24809	up	FALSE	FALSE	183	C13H13NS3	279.451		1	3.57845	G14	1G14	0.025mg in 25uL of DMSO	ActiProbe-5K	4550050798	TimTec	www.timtec.net	c12c(ssc2=S)C(C)(C)Nc2c1cc(cc2)C	4,4,8-trimethyl-4,5-dihydro-1,2-dithioleno[5,4-c]quinoline-1-thione			1	0	1	0	0	4	info@timtec.net
159	1	G15	1G15	cmpd	ST002736	3.18	1.88313	0.743033	down	FALSE	FALSE	199	C16H10N6O4	350.293		1	2.85475	G15	1G15	0.025mg in 25uL of DMSO	ActiProbe-5K	4550050798	TimTec	www.timtec.net	c1ccc(c2[n+]([O-])onc2/N=N\c2c([n+](on2)[O-])c2ccccc2)cc1	4-[(5-hydroxy-4-phenyl(1,2,5-oxadiazol-3-yl))diazenyl]-3-phenyl-1,2,5-oxadiazo l-2-ol			0	4	10	0	0	4	info@timtec.net
160	1	G16	1G16	cmpd	ST003031	5.01	3.71312	1.4651	up	FALSE	FALSE	215	C12H11ClN4	246.699		1	4.05352	G16	1G16	0.025mg in 25uL of DMSO	ActiProbe-5K	4550050798	TimTec	www.timtec.net	c1ccc2nc3c(cc(c(c3)N)N)nc2c1.Cl	phenazine-2,3-diamine, chloride			4	0	4	0	0	4	info@timtec.net
161	1	G17	1G17	cmpd	ST003274	4.46	3.16312	1.24809	up	FALSE	FALSE	231	C9H7N7O	229.201		1	4.36298	G17	1G17	0.025mg in 25uL of DMSO	ActiProbe-5K	4550050798	TimTec	www.timtec.net	C1(/C(Nc2c1cccc2)=O)=N\Nc1nnn[nH]1	3-[(1H-1,2,3,4-tetraazol-5-ylamino)azamethylene]-1H-benzo[d]azolin-2-one			3	1	8	0	0	4	info@timtec.net
162	1	G18	1G18	cmpd	ST003417	4.57	3.27313	1.29149	up	FALSE	FALSE	247	C12H14N2O2	218.255		1	4.58179	G18	1G18	0.025mg in 25uL of DMSO	ActiProbe-5K	4550050798	TimTec	www.timtec.net	c1(c2c(COC(C2)(C)C)c([nH]c1=O)C)C#N	3,3,8-trimethyl-6-oxo-3,4,7-trihydro-1H-pyrano[3,4-c]pyridine-5-carbonitrile			1	2	4	0	0	4	info@timtec.net
163	1	G19	1G19	cmpd	ST003993	4.49	3.19313	1.25993	up	FALSE	FALSE	263	C15H12N4O6	344.284		1	2.90458	G19	1G19	0.025mg in 25uL of DMSO	ActiProbe-5K	4550050798	TimTec	www.timtec.net	c1c(N(=O)=O)cc(c(NN2C(C3C4C=CC(C3C2=O)C4)=O)c1)N(=O)=O	4-[(2,4-dinitrophenyl)amino]-4-azatricyclo[5.2.1.0<2,6>]dec-8-ene-3,5-dione			1	6	10	0	4	4	info@timtec.net
164	1	G20	1G20	cmpd	ST004908	4.59	3.29312	1.29938	up	FALSE	FALSE	279	C14H11F3N4OS	340.329		1	2.93833	G20	1G20	0.025mg in 25uL of DMSO	ActiProbe-5K	4550050798	TimTec	www.timtec.net	c1cc2sc(N3N=C(C(F)(F)F)C(/C3=O)=C/N(C)C)nc2cc1	1-benzothiazol-2-yl-4-[(dimethylamino)methylene]-3-(trifluoromethyl)-1,2-diazo lin-5-one			0	1	5	0	0	4	info@timtec.net
165	1	G21	1G21	cmpd	ST005387	4.43	3.13312	1.23625	up	FALSE	FALSE	295	C12H16BrNO2	286.169		1	3.49444	G21	1G21	0.025mg in 25uL of DMSO	ActiProbe-5K	4550050798	TimTec	www.timtec.net	c1(C(NC2CCCCCC2)=O)oc(Br)cc1	(5-bromo(2-furyl))-N-cycloheptylcarboxamide			1	2	3	2	0	4	info@timtec.net
166	1	G22	1G22	cmpd	ST005598	4.47	3.17312	1.25203	up	FALSE	FALSE	311	C9H12N2OS	196.273		1	5.09494	G22	1G22	0.025mg in 25uL of DMSO	ActiProbe-5K	4550050798	TimTec	www.timtec.net	c1(c(sc2c1CCCC2)N)C(=O)N	2-amino-4,5,6,7-tetrahydrobenzo[b]thiophene-3-carboxamide			4	1	3	1	0	4	info@timtec.net
167	1	G23	1G23	WT+dmso	Control	4.03	2.73313	1.07842	FALSE	FALSE	FALSE	5027				1		G23	1G23
168	1	G24	1G24	K44A+dmso	Control	20.73	19.4331	7.66782	up	hit	FALSE	5028				1		G24	1G24
169	1	H01	1H01	U2OS	Control	1.24	-0.056875	-0.0224414	down	FALSE	hit	5029				1		H01	1H01
170	1	H02	1H02	WT	Control	3.19	1.89312	0.746979	down	FALSE	FALSE	5030				1		H02	1H02
171	1	H03	1H03	cmpd	ST000203	4.84	3.54312	1.39803	up	FALSE	FALSE	8	C14H24N2O4S	316.422		1	3.16034	H03	1H03	0.025mg in 25uL of DMSO	ActiProbe-5K	4550050798	TimTec	www.timtec.net	C1CN(S(C2\C(C3CC2C(C3C)(C)C)=N\O)(=O)=O)CCO1	2-(hydroxyimino)-5,5,6-trimethyl-3-(morpholin-4-ylsulfonyl)bicyclo[2.2.1]hepta ne			1	4	6	2	4	4	info@timtec.net
172	1	H04	1H04	cmpd	ST000538	5.47	4.17312	1.64661	up	FALSE	FALSE	24	C16H28N2O3	296.41		1	3.37371	H04	1H04	0.025mg in 25uL of DMSO	ActiProbe-5K	4550050798	TimTec	www.timtec.net	C1(C2(C(NC(CCOCCC(=O)N)=O)CC1CC2)C)(C)C	3-(2-carbamoylethoxy)-N-(1,7,7-trimethylbicyclo[2.2.1]hept-2-yl)propanamide			3	3	5	7	3	4	info@timtec.net
173	1	H05	1H05	cmpd	ST000879	4.98	3.68313	1.45327	up	FALSE	FALSE	40	C18H15ClN2S2	358.915		1	2.78617	H05	1H05	0.025mg in 25uL of DMSO	ActiProbe-5K	4550050798	TimTec	www.timtec.net	c/12c(ssc1=N\c1cc(Cl)ccc1)C(C)(C)Nc1c2cccc1	1-[(3-chlorophenyl)azamethylene]-4,4-dimethyl-4,5-dihydro-1,2-dithioleno[5,4-c ]quinoline			1	0	2	0	0	3	info@timtec.net
174	1	H06	1H06	cmpd	ST001138	4.92	3.62312	1.42959	up	FALSE	FALSE	56	C10H12N6O	232.245		1	4.3058	H06	1H06	0.025mg in 25uL of DMSO	ActiProbe-5K	4550050798	TimTec	www.timtec.net	c1(n(cnn1)N)N\N=C\c1ccc(cc1)OC	[(1E)-2-(4-methoxyphenyl)-1-azavinyl](4-amino(1,2,4-triazol-3-yl))amine			3	1	7	1	0	4	info@timtec.net
175	1	H07	1H07	cmpd	ST001319	4.95	3.65313	1.44143	up	FALSE	FALSE	72	C13H23N3O2S	285.411		1	3.50372	H07	1H07	0.025mg in 25uL of DMSO	ActiProbe-5K	4550050798	TimTec	www.timtec.net	C1(OC(CCCCC)CC1C\C(=N\NC(=S)N)C)=O	3-{(2E)-3-[(aminothioxomethyl)amino]-2-methyl-3-azaprop-2-enyl}-5-pentyl-3,4,5 -trihydrofuran-2-one			3	2	5	6	2	4	info@timtec.net
176	1	H08	1H08	cmpd	ST001433	5.88	4.58312	1.80838	up	FALSE	FALSE	88	C14H18N4O2	274.323		1	3.64534	H08	1H08	0.025mg in 25uL of DMSO	ActiProbe-5K	4550050798	TimTec	www.timtec.net	CCCCc1c(nc(nc1C)N\N=C\c1occc1)O	2-[((1E)-2-(2-furyl)-1-azavinyl)amino]-5-butyl-6-methylpyrimidin-4-ol			2	2	6	6	0	4	info@timtec.net
177	1	H09	1H09	cmpd	ST001519	5.41	4.11313	1.62293	up	FALSE	FALSE	104	C15H19BrN2O4S	403.297		1	2.47956	H09	1H09	0.025mg in 25uL of DMSO	ActiProbe-5K	4550050798	TimTec	www.timtec.net	C(Oc1ccc(N)cc1)C[n+]1ccc(CCS([O-])(=O)=O)cc1.Br	2-{1-[2-(4-aminophenoxy)ethyl]-4-pyridyl}ethanesulfonic acid, bromide			2	4	6	3	0	4	info@timtec.net
178	1	H10	1H10	cmpd	ST001655	5.05	3.75312	1.48089	up	FALSE	FALSE	120	C21H38ClNO	355.992		1	2.80906	H10	1H10	0.025mg in 25uL of DMSO	ActiProbe-5K	4550050798	TimTec	www.timtec.net	c1ccc([N+](COCCCCCCCCCC)(CC)CC)cc1.[Cl-]	(decyloxymethyl)diethylphenylamine, chloride			0	1	2	13	0	3	info@timtec.net
179	1	H11	1H11	cmpd	ST001913	5.64	4.34312	1.71369	up	FALSE	FALSE	136	C9H14ClNO2	203.668		1	4.90994	H11	1H11	0.025mg in 25uL of DMSO	ActiProbe-5K	4550050798	TimTec	www.timtec.net	c1(C(CCN(C)C)=O)occc1.Cl	3-(dimethylamino)-1-(2-furyl)propan-1-one, chloride			0	2	3	3	0	4	info@timtec.net
180	1	H12	1H12	cmpd	ST002201	5.08	3.78313	1.49273	up	FALSE	FALSE	152	C8H10N4	162.194		1	6.16544	H12	1H12	0.025mg in 25uL of DMSO	ActiProbe-5K	4550050798	TimTec	www.timtec.net	c1(c2n[nH]c(c2)C)n[nH]c(c1)C	5-methyl-3-(5-methylpyrazol-3-yl)pyrazole			2	0	4	1	0	4	info@timtec.net
181	1	H13	1H13	cmpd	ST002415	4.66	3.36313	1.327	up	FALSE	FALSE	168	C17H14N2O4	310.309		1	3.22259	H13	1H13	0.025mg in 25uL of DMSO	ActiProbe-5K	4550050798	TimTec	www.timtec.net	c1c([N+]([O-])=O)ccc(N2C(C3C4C=CC(C54CC5)C3C2=O)=O)c1	7-(4-nitrophenyl)-7-azaspiro[cyclopropane-1,10'-tricyclo[5.2.1.0<2,6>]decane]- 11-ene-6,8-dione			0	4	6	0	4	4	info@timtec.net
182	1	H14	1H14	cmpd	ST002610	5.72	4.42312	1.74525	up	FALSE	FALSE	184	C14H15NOS3	309.477		1	3.23126	H14	1H14	0.025mg in 25uL of DMSO	ActiProbe-5K	4550050798	TimTec	www.timtec.net	c12c(ssc2=S)C(C)(C)Nc2c1cc(cc2)OCC	8-ethoxy-4,4-dimethyl-4,5-dihydro-1,2-dithioleno[5,4-c]quinoline-1-thione			1	1	2	2	0	4	info@timtec.net
183	1	H15	1H15	cmpd	ST002757	4.75	3.45312	1.36252	up	FALSE	FALSE	200	C8H7N3O2	177.163		1	5.64453	H15	1H15	0.025mg in 25uL of DMSO	ActiProbe-5K	4550050798	TimTec	www.timtec.net	c1ccc(c2c([n+](on2)[O-])N)cc1	3-amino-4-phenyl-1,2,5-oxadiazol-2-ol			2	2	5	0	0	4	info@timtec.net
184	1	H16	1H16	cmpd	ST003041	5.16	3.86313	1.52429	up	FALSE	FALSE	216	C10H15NO3	197.234		1	5.07012	H16	1H16	0.025mg in 25uL of DMSO	ActiProbe-5K	4550050798	TimTec	www.timtec.net	C(/C=C\C(=O)O)(NC1CCCCC1)=O	(2E)-3-(N-cyclohexylcarbamoyl)prop-2-enoic acid			2	3	4	4	0	4	info@timtec.net
185	1	H17	1H17	cmpd	ST003306	5.54	4.24313	1.67423	up	FALSE	FALSE	232	C20H12BrNO2	378.225		1	2.64393	H17	1H17	0.025mg in 25uL of DMSO	ActiProbe-5K	4550050798	TimTec	www.timtec.net	C1(=N/C(=C\c2c3c(cccc3)ccc2)C(O1)=O)c1c(Br)cccc1	2-(2-bromophenyl)-4-(naphthylmethylene)-1,3-oxazolin-5-one			0	2	3	2	0	4	info@timtec.net
186	1	H18	1H18	cmpd	ST003418	5.13	3.83312	1.51245	up	FALSE	FALSE	248	C18H22N6O2S	386.478		1	2.58747	H18	1H18	0.025mg in 25uL of DMSO	ActiProbe-5K	4550050798	TimTec	www.timtec.net	c12c(nc(c3c2CC(OC3)(C)C)N2CCOCC2)sc2c1ncnc2NN	2,2-dimethyl-5-morpholin-4-yl-1,2-dihydro-4H-pyrano[4'',3''-4',5']pyridino[2', 3'-3,2]thiopheno[4,5-d]pyrimidine-8-ylhydrazine			3	2	8	0	0	4	info@timtec.net
187	1	H19	1H19	cmpd	ST003998	4.59	3.29312	1.29938	up	FALSE	FALSE	264	C17H21N7O2S	387.466		1	2.58087	H19	1H19	0.025mg in 25uL of DMSO	ActiProbe-5K	4550050798	TimTec	www.timtec.net	c12c(nc(c3c2CC(OC3)(C)C)N2CCOCC2)sc2c1nnnc2NN	2,2-dimethyl-5-morpholin-4-yl-1,2-dihydro-4H-pyrano[4'',3''-4',5']pyridino[2', 3'-3,2]thiopheno[4,5-d]1,2,3-triazine-8-ylhydrazine			3	2	9	0	0	4	info@timtec.net
188	1	H20	1H20	cmpd	ST004916	4.26	2.96312	1.16917	FALSE	FALSE	FALSE	280	C14H18N2O2S	278.375		1	3.59227	H20	1H20	0.025mg in 25uL of DMSO	ActiProbe-5K	4550050798	TimTec	www.timtec.net	c1(nc(C)c(s1)C(=O)C)NC(C1C2CC(C1)CC2)=O	N-(5-acetyl-4-methyl(1,3-thiazol-2-yl))bicyclo[2.2.1]hept-2-ylcarboxamide			1	2	4	2	3	4	info@timtec.net
189	1	H21	1H21	cmpd	ST005450	4.93	3.63312	1.43354	up	FALSE	FALSE	296	C12H16N2O3S	268.337		1	3.72666	H21	1H21	0.025mg in 25uL of DMSO	ActiProbe-5K	4550050798	TimTec	www.timtec.net	c1(c(c(C)c(s1)C)C(=O)N)NC(C1OCCC1)=O	4,5-dimethyl-2-(oxolan-2-ylcarbonylamino)thiophene-3-carboxamide			3	3	5	2	1	4	info@timtec.net
190	1	H22	1H22	cmpd	ST005604	4.57	3.27313	1.29149	up	FALSE	FALSE	312	C5H5BrN2O2	205.011		1	4.87779	H22	1H22	0.025mg in 25uL of DMSO	ActiProbe-5K	4550050798	TimTec	www.timtec.net	c1(c(cn(n1)C)Br)C(=O)O	4-bromo-1-methylpyrazole-3-carboxylic acid			1	2	4	2	0	4	info@timtec.net
191	1	H23	1H23	WT+dmso	Control	4.19	2.89313	1.14155	FALSE	FALSE	FALSE	5031				1		H23	1H23
192	1	H24	1H24	K44A+dmso	Control	22.66	21.3631	8.42935	up	hit	FALSE	5032				1		H24	1H24
193	1	I01	1I01	U2OS	Control	1.5	0.203125	0.080148	down	FALSE	hit	5033				1		I01	1I01
194	1	I02	1I02	WT	Control	3.25	1.95312	0.770654	down	FALSE	FALSE	5034				1		I02	1I02
195	1	I03	1I03	cmpd	ST000214	4.37	3.07313	1.21258	FALSE	FALSE	FALSE	9	C18H36N4	308.511		1	3.24138	I03	1I03	0.025mg in 25uL of DMSO	ActiProbe-5K	4550050798	TimTec	www.timtec.net	CC1(NC(CC(\N=N\C2CC(C)(C)NC(C2)(C)C)C1)(C)C)C	bis(2,2,6,6-tetramethyl-4-piperidyl)diazene			2	0	4	2	0	4	info@timtec.net
196	1	I04	1I04	cmpd	ST000542	4.66	3.36313	1.327	up	FALSE	FALSE	25	C4HCl2NO2S	198.029		1	5.04977	I04	1I04	0.025mg in 25uL of DMSO	ActiProbe-5K	4550050798	TimTec	www.timtec.net	c1(c(c(Cl)sn1)Cl)C(=O)O	4,5-dichloroisothiazole-3-carboxylic acid			1	2	3	2	0	4	info@timtec.net
197	1	I05	1I05	cmpd	ST000907	2.54	1.24313	0.490506	down	FALSE	hit	41	C12H11NS3	265.424		1	3.76756	I05	1I05	0.025mg in 25uL of DMSO	ActiProbe-5K	4550050798	TimTec	www.timtec.net	c12c(ssc1=S)C(C)(C)Nc1c2cccc1	4,4-dimethyl-4,5-dihydro-1,2-dithioleno[5,4-c]quinoline-1-thione			1	0	1	0	0	4	info@timtec.net
198	1	I06	1I06	cmpd	ST001150	4.97	3.67312	1.44932	up	FALSE	FALSE	57	C9H6BrN7O	308.097		1	3.24573	I06	1I06	0.025mg in 25uL of DMSO	ActiProbe-5K	4550050798	TimTec	www.timtec.net	c1c(cc2C(=N\n3c(nnn3)N)/C(Nc2c1)=O)Br	3-[(5-amino(1,2,3,4-tetraazolyl))azamethylene]-5-bromo-1H-benzo[d]azolin-2-one			3	1	8	1	0	4	info@timtec.net
199	1	I07	1I07	cmpd	ST001320	3.71	2.41312	0.952158	FALSE	FALSE	FALSE	73	C15H29N3O2S	315.48		1	3.16977	I07	1I07	0.025mg in 25uL of DMSO	ActiProbe-5K	4550050798	TimTec	www.timtec.net	C(NNC(C(CC(O)(C)C)CCC(C)C)=O)(=S)NCC=C	2-(2-hydroxy-2-methylpropyl)-5-methyl-N-{[(prop-2-enylamino)thioxomethyl]amino }hexanamide			4	2	5	10	1	4	info@timtec.net
200	1	I08	1I08	cmpd	ST001434	4.4	3.10313	1.22441	up	FALSE	FALSE	89	C13H22N4O	250.344		1	3.9945	I08	1I08	0.025mg in 25uL of DMSO	ActiProbe-5K	4550050798	TimTec	www.timtec.net	CCCCc1c(nc(nc1C)N\N=C(\CC)C)O	2-[((1E)-2-methyl-1-azabut-1-enyl)amino]-5-butyl-6-methylpyrimidin-4-ol			2	1	5	6	0	4	info@timtec.net
201	1	I09	1I09	cmpd	ST001520	3.94	2.64312	1.04291	FALSE	FALSE	FALSE	105	C16H21BrN2O4S	417.324		1	2.39622	I09	1I09	0.025mg in 25uL of DMSO	ActiProbe-5K	4550050798	TimTec	www.timtec.net	C(Oc1ccc(N)cc1)CC[n+]1ccc(CCS([O-])(=O)=O)cc1.Br	2-{1-[3-(4-aminophenoxy)propyl]-4-pyridyl}ethanesulfonic acid, bromide			2	4	6	4	0	4	info@timtec.net
202	1	I10	1I10	cmpd	ST001662	4.12	2.82313	1.11393	FALSE	FALSE	FALSE	121	C22H24O2S3	416.629		1	2.40021	I10	1I10	0.025mg in 25uL of DMSO	ActiProbe-5K	4550050798	TimTec	www.timtec.net	c1(sc(C(c2sc(C(=O)C)cc2)(C)C)cc1)C(c1sc(C(=O)C)cc1)(C)C	2-acetyl-5-(1-{5-[1-(5-acetyl(2-thienyl))-isopropyl](2-thienyl)}-isopropyl)thi ophene			0	2	2	6	0	3	info@timtec.net
203	1	I11	1I11	cmpd	ST001944	4.68	3.38312	1.3349	up	FALSE	FALSE	137	C12H10O4S	250.275		1	3.9956	I11	1I11	0.025mg in 25uL of DMSO	ActiProbe-5K	4550050798	TimTec	www.timtec.net	c1ccc(S(c2cc(O)ccc2O)(=O)=O)cc1	2-(phenylsulfonyl)benzene-1,4-diol			2	4	4	3	0	4	info@timtec.net
204	1	I12	1I12	cmpd	ST002202	5.4	4.10313	1.61899	up	FALSE	FALSE	153	C9H12N4O4	240.219		1	4.16287	I12	1I12	0.025mg in 25uL of DMSO	ActiProbe-5K	4550050798	TimTec	www.timtec.net	c1([N+]([O-])=O)cn(CC(N2CCOCC2)=O)nc1	1-morpholin-4-yl-2-(4-nitropyrazolyl)ethan-1-one			0	4	8	2	0	4	info@timtec.net
205	1	I13	1I13	cmpd	ST002431	3.82	2.52312	0.995561	FALSE	FALSE	FALSE	169	C8H11N3OS	197.261		1	5.06943	I13	1I13	0.025mg in 25uL of DMSO	ActiProbe-5K	4550050798	TimTec	www.timtec.net	Cc1n(c(cc(=O)c1)C)NC(=S)N	1-[(aminothioxomethyl)amino]-2,6-dimethylhydropyridin-4-one			3	1	4	0	0	4	info@timtec.net
206	1	I14	1I14	cmpd	ST002611	4.49	3.19313	1.25993	up	FALSE	FALSE	185	C15H17NOS3	323.504		1	3.09115	I14	1I14	0.025mg in 25uL of DMSO	ActiProbe-5K	4550050798	TimTec	www.timtec.net	c12c(c3cc(OCC)ccc3N(C1(C)C)C)c(=S)ss2	8-ethoxy-4,4,5-trimethyl-4,5-dihydro-1,2-dithioleno[5,4-c]quinoline-1-thione			0	1	2	2	0	4	info@timtec.net
207	1	I15	1I15	cmpd	ST002759	3.45	2.15313	0.849568	FALSE	FALSE	FALSE	201	C16H10N6O4	350.293		1	2.85475	I15	1I15	0.025mg in 25uL of DMSO	ActiProbe-5K	4550050798	TimTec	www.timtec.net	c1ccc(c2c([n+](on2)[O-])/N=N\c2[n+](onc2c2ccccc2)[O-])cc1	3-[(2-hydroxy-4-phenyl(1,2,5-oxadiazol-3-yl))diazenyl]-4-phenyl-1,2,5-oxadiazo l-2-ol			0	4	10	0	0	4	info@timtec.net
208	1	I16	1I16	cmpd	ST003043	4.93	3.63312	1.43354	up	FALSE	FALSE	217	C10H5ClN2O2	220.615		1	4.53279	I16	1I16	0.025mg in 25uL of DMSO	ActiProbe-5K	4550050798	TimTec	www.timtec.net	c12c(c3cc(Cl)ccc3o1)nc[nH]c2=O	8-chloro-3-hydrobenzo[d]pyrimidino[5,4-b]furan-4-one			1	2	4	0	0	4	info@timtec.net
209	1	I17	1I17	cmpd	ST003307	4.02	2.72312	1.07448	FALSE	FALSE	FALSE	233	C12H12NS	202.3	I-	1	4.94315	I17	1I17	0.025mg in 25uL of DMSO	ActiProbe-5K	4550050798	TimTec	www.timtec.net	c1c[n+](ccc1/C=C\c1sccc1)C	2-[(1E)-2-(1-methyl(4-pyridyl))vinyl]thiophene			0	0	1	1	0	4	info@timtec.net
210	1	I18	1I18	cmpd	ST003436	4.42	3.12312	1.23231	up	FALSE	FALSE	249	C16H22N4O	286.377		1	3.4919	I18	1I18	0.025mg in 25uL of DMSO	ActiProbe-5K	4550050798	TimTec	www.timtec.net	C12(C(/C3CN(C2)CCN(C1)C3)=N\N)Cc1ccc(cc1)O				3	1	5	2	0	4	info@timtec.net
211	1	I19	1I19	cmpd	ST004013	4.11	2.81313	1.10999	FALSE	FALSE	FALSE	265	C16H27N3O2	293.409		1	3.40821	I19	1I19	0.025mg in 25uL of DMSO	ActiProbe-5K	4550050798	TimTec	www.timtec.net	C1(/C(CC(CC1=O)(C)C)=O)=C(\NCCN1CCNCC1)C	5,5-dimethyl-2-{[(2-piperazinylethyl)amino]ethylidene}cyclohexane-1,3-dione			2	2	5	2	0	4	info@timtec.net
212	1	I20	1I20	cmpd	ST004948	3.53	2.23312	0.881134	FALSE	FALSE	FALSE	281	C14H18N4O3S	322.388		1	3.10185	I20	1I20	0.025mg in 25uL of DMSO	ActiProbe-5K	4550050798	TimTec	www.timtec.net	c12c(c(=O)[nH]c(n1)N\N=C(\CC(=O)OCC)C)c(C)c(s2)C	ethyl (3E)-4-[(5,6-dimethyl-4-oxo(3-hydrothiopheno[2,3-d]pyrimidin-2-yl))amino ]-3-methyl-4-azabut-3-enoate			2	3	7	5	0	4	info@timtec.net
213	1	I21	1I21	cmpd	ST005455	4.76	3.46312	1.36646	up	FALSE	FALSE	297	C14H16N2O2S	276.359		1	3.61848	I21	1I21	0.025mg in 25uL of DMSO	ActiProbe-5K	4550050798	TimTec	www.timtec.net	c1(c(c2CCCCc2s1)C#N)NC(C1OCCC1)=O	N-(3-cyano(4,5,6,7-tetrahydrobenzo[b]thiophen-2-yl))oxolan-2-ylcarboxamide			1	2	4	1	1	4	info@timtec.net
214	1	I22	1I22	cmpd	ST005605	4.59	3.29312	1.29938	up	FALSE	FALSE	313	C5H5BrN2O2	205.011		1	4.87779	I22	1I22	0.025mg in 25uL of DMSO	ActiProbe-5K	4550050798	TimTec	www.timtec.net	c1(n(ncc1Br)C)C(=O)O	4-bromo-1-methylpyrazole-5-carboxylic acid			1	2	4	2	0	4	info@timtec.net
215	1	I23	1I23	WT	Control	3.26	1.96312	0.774599	down	FALSE	FALSE	5035				1		I23	1I23
216	1	I24	1I24	K44A	Control	14.68	13.3831	5.28064	up	hit	FALSE	5036				1		I24	1I24
217	1	J01	1J01	U2OS	Control	1.34	0.043125	0.017016	down	FALSE	hit	5037				1		J01	1J01
218	1	J02	1J02	WT	Control	3.07	1.77312	0.69963	down	FALSE	FALSE	5038				1		J02	1J02
219	1	J03	1J03	cmpd	ST000218	5.15	3.85313	1.52035	up	FALSE	FALSE	10	C20H38N4O2	366.547		1	2.72816	J03	1J03	0.025mg in 25uL of DMSO	ActiProbe-5K	4550050798	TimTec	www.timtec.net	C(C(NC1CC(C)(C)NC(C1)(C)C)=O)(NC1CC(C)(C)NC(C1)(C)C)=O	N-(2,2,6,6-tetramethyl(4-piperidyl))-N'-(2,2,6,6-tetramethyl(4-piperidyl))etha ne-1,2-diamide			4	2	6	3	0	4	info@timtec.net
220	1	J04	1J04	cmpd	ST000550	4.32	3.02313	1.19285	FALSE	FALSE	FALSE	26	C8H15N3O2S2	249.358		1	4.0103	J04	1J04	0.025mg in 25uL of DMSO	ActiProbe-5K	4550050798	TimTec	www.timtec.net	C1(NCN(CN1)C(C(=O)O)CCSC)=S	4-methylthio-2-(4-thioxo(1,3,5-triazaperhydroinyl))butanoic acid			3	2	5	5	1	4	info@timtec.net
221	1	J05	1J05	cmpd	ST000909	2.66	1.36313	0.537855	down	FALSE	FALSE	42	C13H13NOS3	295.45		1	3.38466	J05	1J05	0.025mg in 25uL of DMSO	ActiProbe-5K	4550050798	TimTec	www.timtec.net	c12c(ssc2=S)C(C)(C)Nc2c1cc(cc2)OC	8-methoxy-4,4-dimethyl-4,5-dihydro-1,2-dithioleno[5,4-c]quinoline-1-thione			1	1	2	1	0	4	info@timtec.net
222	1	J06	1J06	cmpd	ST001153	4.46	3.16312	1.24809	up	FALSE	FALSE	58	C8H7BrN6O	283.087		1	3.53248	J06	1J06	0.025mg in 25uL of DMSO	ActiProbe-5K	4550050798	TimTec	www.timtec.net	c1c(cc(/C=N\n2c(nnn2)N)c(c1)O)Br	2-[(1E)-2-(5-amino(1,2,3,4-tetraazolyl))-2-azavinyl]-4-bromophenol			3	1	7	3	0	4	info@timtec.net
223	1	J07	1J07	cmpd	ST001334	5.39	4.09312	1.61504	up	FALSE	FALSE	74	C12H16BrN	254.17		1	3.93438	J07	1J07	0.025mg in 25uL of DMSO	ActiProbe-5K	4550050798	TimTec	www.timtec.net	C(#C)C[N+](Cc1ccccc1)(C)C.[Br-]	dimethylbenzylprop-2-ynylamine, bromide			0	0	1	2	0	4	info@timtec.net
224	1	J08	1J08	cmpd	ST001435	4.01	2.71312	1.07053	FALSE	FALSE	FALSE	90	C14H22N4O	262.355		1	3.81163	J08	1J08	0.025mg in 25uL of DMSO	ActiProbe-5K	4550050798	TimTec	www.timtec.net	C1C\C(=N/Nc2nc(c(CCCC)c(n2)C)O)CC1	5-butyl-2-[(cyclopentylideneazamethyl)amino]-6-methylpyrimidin-4-ol			2	1	5	5	0	4	info@timtec.net
225	1	J09	1J09	cmpd	ST001521	4.79	3.49313	1.3783	up	FALSE	FALSE	106	C14H18Br2N2O2	406.117		1	2.46234	J09	1J09	0.025mg in 25uL of DMSO	ActiProbe-5K	4550050798	TimTec	www.timtec.net	c1cc[n+](CC(COc2ccc(cc2)N)O)cc1.Br.[Br-]	3-(4-aminophenoxy)-1-pyridylpropan-2-ol, bromide, bromide			3	2	4	4	1	4	info@timtec.net
226	1	J10	1J10	cmpd	ST001698	4.13	2.83312	1.11788	FALSE	FALSE	FALSE	122	C9H7N7O2	245.201		1	4.07829	J10	1J10	0.025mg in 25uL of DMSO	ActiProbe-5K	4550050798	TimTec	www.timtec.net	c1(c([nH]nc1c1c[nH]nc1)c1c[nH]nc1)[N+]([O-])=O	4-nitro-3,5-dipyrazol-4-ylpyrazole			3	2	9	0	0	4	info@timtec.net
227	1	J11	1J11	cmpd	ST001987	4.7	3.40313	1.34279	up	FALSE	FALSE	138	C13H7Br2NO2S	401.078		1	2.49328	J11	1J11	0.025mg in 25uL of DMSO	ActiProbe-5K	4550050798	TimTec	www.timtec.net	c1(c(c2cc(Br)ccc2o1)N)C(c1sc(Br)cc1)=O	3-amino-5-bromobenzo[d]furan-2-yl 5-bromo(2-thienyl) ketone			2	2	3	2	0	4	info@timtec.net
228	1	J12	1J12	cmpd	ST002203	4.98	3.68313	1.45327	up	FALSE	FALSE	154	C10H16ClN5O6	337.72		1	2.96103	J12	1J12	0.025mg in 25uL of DMSO	ActiProbe-5K	4550050798	TimTec	www.timtec.net	c1([N+]([O-])=O)cn(\C(=C/N(C)C)/C=[N+](/C)C)nc1.[O-]Cl(=O)(=O)=O				0	6	11	1	0	4	info@timtec.net
229	1	J13	1J13	cmpd	ST002451	5.59	4.29312	1.69396	up	FALSE	FALSE	170	C12H12ClN	205.687		1	4.86176	J13	1J13	0.025mg in 25uL of DMSO	ActiProbe-5K	4550050798	TimTec	www.timtec.net	Cc1cc(c2c(nc(cc2C)Cl)c1)C	2-chloro-4,5,7-trimethylquinoline			0	0	1	0	0	4	info@timtec.net
230	1	J14	1J14	cmpd	ST002613	5.16	3.86313	1.52429	up	FALSE	FALSE	186	C20H23NO2S	341.474		1	2.92848	J14	1J14	0.025mg in 25uL of DMSO	ActiProbe-5K	4550050798	TimTec	www.timtec.net	Cc1ccc(S(N2c3c(ccc(c3)C)C(=CC2(C)C)C)(=O)=O)cc1	2,2,4,7-tetramethyl-1-[(4-methylphenyl)sulfonyl]-1,2-dihydroquinoline			0	2	3	0	0	3	info@timtec.net
231	1	J15	1J15	cmpd	ST002776	4.98	3.68313	1.45327	up	FALSE	FALSE	202	C6H6N6O4	226.152		1	4.42181	J15	1J15	0.025mg in 25uL of DMSO	ActiProbe-5K	4550050798	TimTec	www.timtec.net	Cc1[n+]([O-])onc1/N=N\c1c([n+](on1)[O-])C	4-[(5-hydroxy-4-methyl(1,2,5-oxadiazol-3-yl))diazenyl]-3-methyl-1,2,5-oxadiazo l-2-ol			0	4	10	0	0	4	info@timtec.net
232	1	J16	1J16	cmpd	ST003058	4.39	3.09312	1.22047	FALSE	FALSE	FALSE	218	C10H19N3O3	229.279		1	4.36149	J16	1J16	0.025mg in 25uL of DMSO	ActiProbe-5K	4550050798	TimTec	www.timtec.net	C(N\N=C(\CNC(=O)C)C)(OC(C)(C)C)=O	N-{(2E)-3-[(tert-butoxy)carbonylamino]-2-methyl-3-azaprop-2-enyl}acetamide			2	3	6	4	0	4	info@timtec.net
233	1	J17	1J17	cmpd	ST003309	4.62	3.32313	1.31122	up	FALSE	FALSE	234	C16H22N4	270.378		1	3.69853	J17	1J17	0.025mg in 25uL of DMSO	ActiProbe-5K	4550050798	TimTec	www.timtec.net	C12(C(/C3CN(C2)CCN(C1)C3)=N\N)Cc1ccccc1				2	0	4	1	0	4	info@timtec.net
234	1	J18	1J18	cmpd	ST003465	4.3	3.00312	1.18496	FALSE	FALSE	FALSE	250	C20H12FNO2	317.319		1	3.1514	J18	1J18	0.025mg in 25uL of DMSO	ActiProbe-5K	4550050798	TimTec	www.timtec.net	C1(=N/C(=C\c2c3c(cccc3)ccc2)C(O1)=O)c1c(F)cccc1	2-(2-fluorophenyl)-4-(naphthylmethylene)-1,3-oxazolin-5-one			0	2	3	2	0	4	info@timtec.net
235	1	J19	1J19	cmpd	ST004019	4.11	2.81313	1.10999	FALSE	FALSE	FALSE	266	C15H23NO3	265.353		1	3.76857	J19	1J19	0.025mg in 25uL of DMSO	ActiProbe-5K	4550050798	TimTec	www.timtec.net	C1(/C(CC(CC1=O)(C)C)=O)=C(/NCC1OCCC1)C	5,5-dimethyl-2-{[(oxolan-2-ylmethyl)amino]ethylidene}cyclohexane-1,3-dione			1	3	4	2	1	4	info@timtec.net
236	1	J20	1J20	cmpd	ST004978	4.56	3.26312	1.28755	up	FALSE	FALSE	282	C17H15BrN2O3S2	439.354		1	2.27607	J20	1J20	0.025mg in 25uL of DMSO	ActiProbe-5K	4550050798	TimTec	www.timtec.net	C1(=C2\C(N(CC3OCCC3)C(S2)=S)=O)/C(N(C)c2c1cc(cc2)Br)=O	5-(5-bromo-1-methyl-2-oxobenzo[d]azolin-3-ylidene)-3-(oxolan-2-ylmethyl)-2-thi oxo-1,3-thiazolidin-4-one			0	3	5	2	1	4	info@timtec.net
237	1	J21	1J21	cmpd	ST005469	4.38	3.08312	1.21652	FALSE	FALSE	FALSE	298	C14H11FN2O4S3	386.449		1	2.58766	J21	1J21	0.025mg in 25uL of DMSO	ActiProbe-5K	4550050798	TimTec	www.timtec.net	c1cc(S(Nc2nc3ccc(S(=O)(=O)C)cc3s2)(=O)=O)ccc1F	2-{[(4-fluorophenyl)sulfonyl]amino}-6-(methylsulfonyl)benzothiazole			1	4	6	1	0	4	info@timtec.net
238	1	J22	1J22	cmpd	ST005607	4.29	2.99313	1.18101	FALSE	FALSE	FALSE	314	C5H5N3O4	171.113		1	5.84411	J22	1J22	0.025mg in 25uL of DMSO	ActiProbe-5K	4550050798	TimTec	www.timtec.net	c1(c(n(C)nc1)C(=O)O)[N+]([O-])=O	1-methyl-4-nitropyrazole-5-carboxylic acid			1	4	7	2	0	4	info@timtec.net
239	1	J23	1J23	WT	Control	3.19	1.89312	0.746979	down	FALSE	FALSE	5039				1		J23	1J23
240	1	J24	1J24	K44A	Control	14.59	13.2931	5.24513	up	hit	FALSE	5040				1		J24	1J24
241	1	K01	1K01	U2OS	Control	1.23	-0.066875	-0.0263872	down	FALSE	hit	5041				1		K01	1K01
242	1	K02	1K02	WT	Control	3	1.70312	0.67201	down	FALSE	FALSE	5042				1		K02	1K02
243	1	K03	1K03	cmpd	ST000232	4.22	2.92312	1.15339	FALSE	FALSE	FALSE	11	C21H28N4	336.48		1	2.97194	K03	1K03	0.025mg in 25uL of DMSO	ActiProbe-5K	4550050798	TimTec	www.timtec.net	c1ccc(N2CCN(CC2)CN2CCN(CC2)c2ccccc2)cc1	4-phenyl-1-[(4-phenylpiperazinyl)methyl]piperazine			0	0	4	0	0	4	info@timtec.net
244	1	K04	1K04	cmpd	ST000551	5.05	3.75312	1.48089	up	FALSE	FALSE	27	C11H18N2O2S2	274.408		1	3.64421	K04	1K04	0.025mg in 25uL of DMSO	ActiProbe-5K	4550050798	TimTec	www.timtec.net	C(CC(N1CCOCC1)=S)(N1CCOCC1)=S	1,3-dimorpholin-4-ylpropane-1,3-dithione			0	2	4	2	0	4	info@timtec.net
245	1	K05	1K05	cmpd	ST000910	4.32	3.02313	1.19285	FALSE	FALSE	FALSE	43	C14H15NOS3	309.477		1	3.23126	K05	1K05	0.025mg in 25uL of DMSO	ActiProbe-5K	4550050798	TimTec	www.timtec.net	c12c(ssc2=S)C(C)(C)Nc2c1cccc2OCC	6-ethoxy-4,4-dimethyl-4,5-dihydro-1,2-dithioleno[5,4-c]quinoline-1-thione			1	1	2	2	0	4	info@timtec.net
246	1	K06	1K06	cmpd	ST001198	4.71	3.41312	1.34673	up	FALSE	FALSE	59	C24H17N3O2S	411.484		1	2.43023	K06	1K06	0.025mg in 25uL of DMSO	ActiProbe-5K	4550050798	TimTec	www.timtec.net	C1(=C2\C(N(c3ccccc3)C(/S2)=N\c2ccccc2)=O)/C(N(C)c2c1cccc2)=O	5-(1-methyl-2-oxobenzo[d]azolin-3-ylidene)-3-phenyl-2-(phenylazamethylene)-1,3 -thiazolidin-4-one			0	2	5	0	0	4	info@timtec.net
247	1	K07	1K07	cmpd	ST001336	3.4	2.10312	0.82984	FALSE	FALSE	FALSE	75	C16H20ClN	261.794		1	3.81979	K07	1K07	0.025mg in 25uL of DMSO	ActiProbe-5K	4550050798	TimTec	www.timtec.net	c1ccc(C[N+](Cc2ccccc2)(C)C)cc1.[Cl-]	bisbenzyldimethylamine, chloride			0	0	1	2	0	3	info@timtec.net
248	1	K08	1K08	cmpd	ST001443	4.95	3.65313	1.44143	up	FALSE	FALSE	91	C19H16N2S2	336.482		1	2.97193	K08	1K08	0.025mg in 25uL of DMSO	ActiProbe-5K	4550050798	TimTec	www.timtec.net	c1ccc(NC(/N=S(\c2ccccc2)c2ccccc2)=S)cc1	3,3-diphenyl-1-(phenylamino)-3-thia-2-azaprop-2-ene-1-thione			1	0	2	0	0	3	info@timtec.net
249	1	K09	1K09	cmpd	ST001546	3.83	2.53313	0.999507	FALSE	FALSE	FALSE	107	C8H10N2OS	182.246		1	5.48708	K09	1K09	0.025mg in 25uL of DMSO	ActiProbe-5K	4550050798	TimTec	www.timtec.net	C(c1ccc(cc1)OC)(=S)NN	hydrazino(4-methoxyphenyl)methane-1-thione			3	1	3	0	0	4	info@timtec.net
250	1	K10	1K10	cmpd	ST001699	4.56	3.26312	1.28755	up	FALSE	FALSE	123	C9H3N11O10	425.191		1	2.35188	K10	1K10	0.025mg in 25uL of DMSO	ActiProbe-5K	4550050798	TimTec	www.timtec.net	c1(c2c(c(c3c([nH]nc3[N+]([O-])=O)[N+]([O-])=O)n[nH]2)[N+]([O-])=O)c([nH]nc1[N+]([O-])=O)[N+]([O-])=O	4-[3-(3,5-dinitropyrazol-4-yl)-4-nitropyrazol-5-yl]-3,5-dinitropyrazole			3	10	21	0	0	4	info@timtec.net
251	1	K11	1K11	cmpd	ST001988	4.82	3.52313	1.39014	up	FALSE	FALSE	139	C19H18N2O4S	370.429		1	2.69957	K11	1K11	0.025mg in 25uL of DMSO	ActiProbe-5K	4550050798	TimTec	www.timtec.net	c1(c(c2c(ccc(c2)OC)O)c[nH]c(n1)=S)c1c(ccc(c1)OC)OC	2-[6-(2,5-dimethoxyphenyl)-2-thioxo(3-hydropyrimidin-5-yl)]-4-methoxyphenol			2	4	6	6	0	4	info@timtec.net
252	1	K12	1K12	cmpd	ST002204	4.23	2.93313	1.15734	FALSE	FALSE	FALSE	155	C8H10N4O3	210.193		1	4.75754	K12	1K12	0.025mg in 25uL of DMSO	ActiProbe-5K	4550050798	TimTec	www.timtec.net	c1([N+]([O-])=O)cn(\C(=C/N(C)C)C=O)nc1	(2Z)-3-(dimethylamino)-2-(4-nitropyrazolyl)prop-2-enal			0	3	7	1	0	4	info@timtec.net
253	1	K13	1K13	cmpd	ST002456	4.29	2.99313	1.18101	FALSE	FALSE	FALSE	171	C11H19N3O2	225.291		1	4.43871	K13	1K13	0.025mg in 25uL of DMSO	ActiProbe-5K	4550050798	TimTec	www.timtec.net	C(CC(N\N=C1/CCCC1)=O)(NC(C)C)=O	N'-(cyclopentylideneazamethyl)-N-(methylethyl)propane-1,3-diamide			2	2	5	4	0	4	info@timtec.net
254	1	K14	1K14	cmpd	ST002644	3.77	2.47313	0.975832	FALSE	FALSE	FALSE	187	C15H17NS3	307.505		1	3.25198	K14	1K14	0.025mg in 25uL of DMSO	ActiProbe-5K	4550050798	TimTec	www.timtec.net	c12c(c3ccccc3N(C1(C)C)CCC)c(=S)ss2	4,4-dimethyl-5-propyl-4,5-dihydro-1,2-dithioleno[5,4-c]quinoline-1-thione			0	0	1	2	0	4	info@timtec.net
255	1	K15	1K15	cmpd	ST002783	4.65	3.35313	1.32306	up	FALSE	FALSE	203	C6H8N4O4	200.154		1	4.99615	K15	1K15	0.025mg in 25uL of DMSO	ActiProbe-5K	4550050798	TimTec	www.timtec.net	CC(/c1[n+](onc1/C(=N\O)C)[O-])=N/O	3,4-bis((hydroxyimino)ethyl)-1,2,5-oxadiazol-2-ol			2	4	8	4	0	4	info@timtec.net
256	1	K16	1K16	cmpd	ST003066	4.63	3.33312	1.31517	up	FALSE	FALSE	219	C3H6N6O	142.12		1	7.03628	K16	1K16	0.025mg in 25uL of DMSO	ActiProbe-5K	4550050798	TimTec	www.timtec.net	c1(c(non1)N)C(=N)NN	4-(hydrazinoiminomethyl)-1,2,5-oxadiazole-3-ylamine			6	1	7	1	0	3	info@timtec.net
257	1	K17	1K17	cmpd	ST003318	5.19	3.89313	1.53613	up	FALSE	FALSE	235	C13H9ClN2O2	260.679		1	3.83613	K17	1K17	0.025mg in 25uL of DMSO	ActiProbe-5K	4550050798	TimTec	www.timtec.net	c1(c2cc3ccccc3cc2O)nnc(o1)CCl	3-[5-(chloromethyl)-1,3,4-oxadiazol-2-yl]naphthalen-2-ol			1	2	4	3	0	4	info@timtec.net
258	1	K18	1K18	cmpd	ST003473	4.82	3.52313	1.39014	up	FALSE	FALSE	251	C14H7Br2NO3	397.023		1	2.51875	K18	1K18	0.025mg in 25uL of DMSO	ActiProbe-5K	4550050798	TimTec	www.timtec.net	c1cc(C2=N/C(C(=O)O2)=C\c2oc(Br)cc2)ccc1Br	4-[(5-bromo(2-furyl))methylene]-2-(4-bromophenyl)-1,3-oxazolin-5-one			0	3	4	1	0	4	info@timtec.net
259	1	K19	1K19	cmpd	ST004080	4.16	2.86313	1.12972	FALSE	FALSE	FALSE	267	C14H21F4NO3	327.319		1	3.05512	K19	1K19	0.025mg in 25uL of DMSO	ActiProbe-5K	4550050798	TimTec	www.timtec.net	C(C(F)F)(COC(=O)CCCC(NC1CCCCC1)=O)(F)F	2,2,3,3-tetrafluoropropyl 4-(N-cyclohexylcarbamoyl)butanoate			1	3	4	9	0	4	info@timtec.net
260	1	K20	1K20	cmpd	ST004996	4.48	3.18313	1.25598	up	FALSE	FALSE	283	C9H6F3NO2S2	281.279		1	3.55518	K20	1K20	0.025mg in 25uL of DMSO	ActiProbe-5K	4550050798	TimTec	www.timtec.net	Cc1nc2cc(S(C(F)(F)F)(=O)=O)ccc2s1	2-methyl-5-[(trifluoromethyl)sulfonyl]benzothiazole			0	2	3	1	0	4	info@timtec.net
261	1	K21	1K21	cmpd	ST005505	4.38	3.08312	1.21652	FALSE	FALSE	FALSE	299	C6H7BrN2O2	219.038		1	4.56542	K21	1K21	0.025mg in 25uL of DMSO	ActiProbe-5K	4550050798	TimTec	www.timtec.net	c1(n(ncc1Br)C)C(=O)OC	methyl 4-bromo-1-methylpyrazole-5-carboxylate			0	2	4	2	0	4	info@timtec.net
262	1	K22	1K22	cmpd	ST005608	4.58	3.28313	1.29544	up	FALSE	FALSE	315	C5H5N3O4	171.113		1	5.84411	K22	1K22	0.025mg in 25uL of DMSO	ActiProbe-5K	4550050798	TimTec	www.timtec.net	c1(c(nn(c1)C)C(=O)O)[N+]([O-])=O	1-methyl-4-nitropyrazole-3-carboxylic acid			1	4	7	2	0	4	info@timtec.net
263	1	K23	1K23	WT	Control	3.17	1.87312	0.739088	down	FALSE	FALSE	5043				1		K23	1K23
264	1	K24	1K24	K44A	Control	14.81	13.5131	5.33194	up	hit	FALSE	5044				1		K24	1K24
265	1	L01	1L01	U2OS	Control	1.25	-0.046875	-0.0184957	down	FALSE	hit	5045				1		L01	1L01
266	1	L02	1L02	WT	Control	2.97	1.67313	0.660173	down	FALSE	FALSE	5046				1		L02	1L02
267	1	L03	1L03	cmpd	ST000233	5.74	4.44313	1.75314	up	FALSE	FALSE	12	C12H24N8S2	344.508		1	2.90269	L03	1L03	0.025mg in 25uL of DMSO	ActiProbe-5K	4550050798	TimTec	www.timtec.net	C1(NCN(CN1)CN1CCN(CC1)CN1CNC(NC1)=S)=S	5-({4-[(4-thioxo-1,3,5-triazaperhydroinyl)methyl]piperazinyl}methyl)-1,3,5-tri azaperhydroine-2-thione			4	0	8	0	0	4	info@timtec.net
268	1	L04	1L04	cmpd	ST000561	5.85	4.55312	1.79655	up	FALSE	FALSE	28	C18H36N2O2S	344.562		1	2.90223	L04	1L04	0.025mg in 25uL of DMSO	ActiProbe-5K	4550050798	TimTec	www.timtec.net	C1CCC(NCC(O)CSCC(CNC2CCCCC2)O)CC1	1-(cyclohexylamino)-3-[3-(cyclohexylamino)-2-hydroxypropylthio]propan-2-ol			4	2	4	12	2	4	info@timtec.net
269	1	L05	1L05	cmpd	ST000956	4.56	3.26312	1.28755	up	FALSE	FALSE	44	C21H16N2O2	328.37		1	3.04534	L05	1L05	0.025mg in 25uL of DMSO	ActiProbe-5K	4550050798	TimTec	www.timtec.net	C(=N/N=C\c1cc2OCOc2cc1)(/c1ccccc1)c1ccccc1	5-((1E)-4,4-diphenyl-2,3-diazabuta-1,3-dienyl)-2H-benzo[d]1,3-dioxolane			0	2	4	1	0	4	info@timtec.net
270	1	L06	1L06	cmpd	ST001203	4.85	3.55312	1.40197	up	FALSE	FALSE	60	C23H14FN3O2S	415.448		1	2.40704	L06	1L06	0.025mg in 25uL of DMSO	ActiProbe-5K	4550050798	TimTec	www.timtec.net	C1(=C2\C(N(c3ccccc3)C(/S2)=N\c2ccccc2)=O)/C(Nc2c1cc(cc2)F)=O	5-(5-fluoro-2-oxo(1H-benzo[d]azolin-3-ylidene))-3-phenyl-2-(phenylazamethylene )-1,3-thiazolidin-4-one			1	2	5	0	0	4	info@timtec.net
271	1	L07	1L07	cmpd	ST001338	5.2	3.90313	1.54007	up	FALSE	FALSE	76	C17H18BrNO	332.24		1	3.00987	L07	1L07	0.025mg in 25uL of DMSO	ActiProbe-5K	4550050798	TimTec	www.timtec.net	C(c1c2c(cccc2)ccc1)(C[N+](CC#C)(C)C)=O.[Br-]	2-(dimethylprop-2-ynylamino)-1-naphthylethan-1-one, bromide			0	1	2	4	0	4	info@timtec.net
272	1	L08	1L08	cmpd	ST001446	4.96	3.66312	1.44538	up	FALSE	FALSE	92	C10H6N2O4S2	282.301		1	3.54232	L08	1L08	0.025mg in 25uL of DMSO	ActiProbe-5K	4550050798	TimTec	www.timtec.net	c1([N+]([O-])=O)cc([N+]([O-])=O)ccc1Sc1ccsc1	2,4-dinitro-1-(3-thienylthio)benzene			0	4	6	2	0	4	info@timtec.net
273	1	L09	1L09	cmpd	ST001548	4.85	3.55312	1.40197	up	FALSE	FALSE	108	C22H28N4O13S2	620.615		1	1.6113	L09	1L09	0.025mg in 25uL of DMSO	ActiProbe-5K	4550050798	TimTec	www.timtec.net	C1COc2c(ccc([N+]([O-])=O)c2)S(NCCOCCOCCNS(c2c(cc([N+]([O-])=O)cc2)OCCO1)(=O)=O)(=O)=O	2,19-dinitro-6,7,8,9,10,11,12,13,14,15,21,22,23,24,25,26,27-heptadecahydrodibe nzo[a,j][23]annulene-5,5,16,16-tetraone			2	13	17	0	0	2	info@timtec.net
274	1	L10	1L10	cmpd	ST001701	4.9	3.60313	1.4217	up	FALSE	FALSE	124	C6H5N5O2	179.138		1	5.58228	L10	1L10	0.025mg in 25uL of DMSO	ActiProbe-5K	4550050798	TimTec	www.timtec.net	c1([N+]([O-])=O)cn(c2c[nH]nc2)nc1	4-nitro-1-pyrazol-4-ylpyrazole			1	2	7	0	0	4	info@timtec.net
275	1	L11	1L11	cmpd	ST002067	4.81	3.51312	1.38619	up	FALSE	FALSE	140	C9H17N3O	183.254		1	5.45692	L11	1L11	0.025mg in 25uL of DMSO	ActiProbe-5K	4550050798	TimTec	www.timtec.net	C1CCC(\C(=N\NC(=O)N)C)CC1	N-((1E)-2-cyclohexyl-1-azaprop-1-enyl)aminoamide			3	1	4	1	0	4	info@timtec.net
276	1	L12	1L12	cmpd	ST002209	4.6	3.30312	1.30333	up	FALSE	FALSE	156	C7H7N5O4	225.164		1	4.44121	L12	1L12	0.025mg in 25uL of DMSO	ActiProbe-5K	4550050798	TimTec	www.timtec.net	c12c(c(C(=O)OCC)n[nH]2)[nH]nc1[N+]([O-])=O	ethyl 6-nitropyrazolo[5,4-d]pyrazole-3-carboxylate			2	4	9	3	0	4	info@timtec.net
277	1	L13	1L13	cmpd	ST002472	5.46	4.16312	1.64266	up	FALSE	FALSE	172	C11H17N3O2	223.275		1	4.47878	L13	1L13	0.025mg in 25uL of DMSO	ActiProbe-5K	4550050798	TimTec	www.timtec.net	C(C(N\N=C1\CCCC1)=O)C(=O)NCC=C	N-(cyclopentylideneazamethyl)-N'-prop-2-enylpropane-1,3-diamide			2	2	5	5	0	4	info@timtec.net
278	1	L14	1L14	cmpd	ST002653	7.34	6.04312	2.38446	up	hit	FALSE	188	C10H11N5	201.231		1	4.96941	L14	1L14	0.025mg in 25uL of DMSO	ActiProbe-5K	4550050798	TimTec	www.timtec.net	c1(nc(C)c2c(n1)cccc2)NC(=N)N	amino(4-methylquinazolin-2-yl)carboxamidine			4	0	5	0	0	4	info@timtec.net
279	1	L15	1L15	cmpd	ST002788	4.4	3.10313	1.22441	up	FALSE	FALSE	204	C21H28O3	328.452		1	3.04459	L15	1L15	0.025mg in 25uL of DMSO	ActiProbe-5K	4550050798	TimTec	www.timtec.net	CC([C@@]12C3(C(C4CCC=5C(C4CC3)(CCC(=O)C5)C)CC2O1)C)=O	(6S,4R)-6-acetyl-7,11-dimethyl-14-oxo-5-oxapentacyclo[8.8.0.0<2,7>.0<4,6>.0<11 ,16>]octadec-15-ene			0	3	3	1	7	4	info@timtec.net
280	1	L16	1L16	cmpd	ST003094	4.74	3.44313	1.35857	up	FALSE	FALSE	220	C7H6N4O2	178.15		1	5.61323	L16	1L16	0.025mg in 25uL of DMSO	ActiProbe-5K	4550050798	TimTec	www.timtec.net	C(Nn1cnnc1)(c1occc1)=O	2-furyl-N-(1,2,4-triazol-4-yl)carboxamide			1	2	6	1	0	4	info@timtec.net
281	1	L17	1L17	cmpd	ST003346	4.29	2.99313	1.18101	FALSE	FALSE	FALSE	236	C23H14N4O4S	442.455		1	2.26012	L17	1L17	0.025mg in 25uL of DMSO	ActiProbe-5K	4550050798	TimTec	www.timtec.net	C1(=C2\C(N(c3ccccc3)C(/S2)=N/c2ccccc2)=O)/C(Nc2c1cc([N+]([O-])=O)cc2)=O	5-(5-nitro-2-oxo(1H-benzo[d]azolin-3-ylidene))-3-phenyl-2-(phenylazamethylene) -1,3-thiazolidin-4-one			1	4	8	0	0	4	info@timtec.net
282	1	L18	1L18	cmpd	ST003479	4.33	3.03313	1.19679	FALSE	FALSE	FALSE	252	C24H14FNO2	367.379		1	2.72198	L18	1L18	0.025mg in 25uL of DMSO	ActiProbe-5K	4550050798	TimTec	www.timtec.net	C1(=N/C(=C\c2c3c(cccc3)cc3c2cccc3)C(O1)=O)c1c(F)cccc1	4-(9-anthrylmethylene)-2-(2-fluorophenyl)-1,3-oxazolin-5-one			0	2	3	1	0	3	info@timtec.net
283	1	L19	1L19	cmpd	ST004105	4.22	2.92312	1.15339	FALSE	FALSE	FALSE	268	C15H13NO3S	287.339		1	3.48021	L19	1L19	0.025mg in 25uL of DMSO	ActiProbe-5K	4550050798	TimTec	www.timtec.net	c12c(c(=O)oc(n1)c1occc1)c1CCC(Cc1s2)C	2-(2-furyl)-7-methyl-5,6,7,8-tetrahydrobenzo[b]thiopheno[2,3-d]1,3-oxazin-4-on e			0	3	4	1	1	4	info@timtec.net
284	1	L20	1L20	cmpd	ST004999	4.26	2.96312	1.16917	FALSE	FALSE	FALSE	284	C10H10BrClN2O4	337.557		1	2.96246	L20	1L20	0.025mg in 25uL of DMSO	ActiProbe-5K	4550050798	TimTec	www.timtec.net	Cc1cc([n+]2c(n1)ccc(c2)Br)C.O=Cl([O-])(=O)=O				0	4	6	0	0	4	info@timtec.net
285	1	L21	1L21	cmpd	ST005507	4.43	3.13312	1.23625	up	FALSE	FALSE	300	C5H7ClN4O	174.59		1	5.72772	L21	1L21	0.025mg in 25uL of DMSO	ActiProbe-5K	4550050798	TimTec	www.timtec.net	c1(n(ncc1Cl)C)C(=O)NN	4-chloro-1-methylpyrazole-5-carbohydrazide			3	1	5	1	0	4	info@timtec.net
286	1	L22	1L22	cmpd	ST005609	3.73	2.43312	0.960049	FALSE	FALSE	FALSE	316	C5H4BrN3O4	250.009		1	3.99986	L22	1L22	0.025mg in 25uL of DMSO	ActiProbe-5K	4550050798	TimTec	www.timtec.net	c1(c(c(C(=O)O)nn1C)Br)[N+]([O-])=O	4-bromo-1-methyl-5-nitropyrazole-3-carboxylic acid			1	4	7	2	0	4	info@timtec.net
287	1	L23	1L23	WT	Control	2.97	1.67313	0.660173	down	FALSE	FALSE	5047				1		L23	1L23
288	1	L24	1L24	K44A	Control	14.8	13.5031	5.32799	up	hit	FALSE	5048				1		L24	1L24
289	1	M01	1M01	U2OS	Control	1.39	0.093125	0.0367448	down	FALSE	hit	5049				1		M01	1M01
290	1	M02	1M02	WT	Control	3.15	1.85312	0.731196	down	FALSE	FALSE	5050				1		M02	1M02
291	1	M03	1M03	cmpd	ST000245	4.26	2.96312	1.16917	FALSE	FALSE	FALSE	13	C16H10N2O2S2	326.4		1	3.06373	M03	1M03	0.025mg in 25uL of DMSO	ActiProbe-5K	4550050798	TimTec	www.timtec.net	c1cc2sc(SCN3C(c4ccccc4C3=O)=O)nc2cc1	2-(benzothiazol-2-ylthiomethyl)benzo[c]azolidine-1,3-dione			0	2	4	2	0	4	info@timtec.net
292	1	M04	1M04	cmpd	ST000567	4.62	3.32313	1.31122	up	FALSE	FALSE	29	C7H10N4O3	198.182		1	5.04588	M04	1M04	0.025mg in 25uL of DMSO	ActiProbe-5K	4550050798	TimTec	www.timtec.net	c1(C(N2CCOCC2)=O)c(non1)N	4-amino(1,2,5-oxadiazol-3-yl) morpholin-4-yl ketone			2	3	7	1	0	4	info@timtec.net
293	1	M05	1M05	cmpd	ST000958	4.06	2.76312	1.09026	FALSE	FALSE	FALSE	45	C25H34O4S	430.609		1	2.32229	M05	1M05	0.025mg in 25uL of DMSO	ActiProbe-5K	4550050798	TimTec	www.timtec.net	c1(C(C2C(CC(CC2=O)(C)C)=O)C2C(CC(CC2=O)(C)C)=O)sc(CCCC)cc1	2-[(4,4-dimethyl-2,6-dioxocyclohexyl)(5-butyl(2-thienyl))methyl]-5,5-dimethylc yclohexane-1,3-dione			0	4	4	6	0	4	info@timtec.net
294	1	M06	1M06	cmpd	ST001217	5.96	4.66312	1.83995	up	FALSE	FALSE	61	C10H6N2O	170.171		1	5.87646	M06	1M06	0.025mg in 25uL of DMSO	ActiProbe-5K	4550050798	TimTec	www.timtec.net	c1(c(oc2c(c1)cccc2)=N)C#N	2-iminochromene-3-carbonitrile			1	1	3	0	0	4	info@timtec.net
295	1	M07	1M07	cmpd	ST001341	3.64	2.34313	0.924538	FALSE	FALSE	FALSE	77	C13H16BrNO	282.18		1	3.54384	M07	1M07	0.025mg in 25uL of DMSO	ActiProbe-5K	4550050798	TimTec	www.timtec.net	C(C[N+](CC#C)(C)C)(=O)c1ccccc1.[Br-]	2-(dimethylprop-2-ynylamino)-1-phenylethan-1-one, bromide			0	1	2	3	0	4	info@timtec.net
296	1	M08	1M08	cmpd	ST001465	4.43	3.13312	1.23625	up	FALSE	FALSE	93	C18H35N3O	309.496		1	3.23106	M08	1M08	0.025mg in 25uL of DMSO	ActiProbe-5K	4550050798	TimTec	www.timtec.net	CCCCCCCC\1CC(CCC1=N\NC(=O)N)C(C)(C)C	amino-N-{[4-(tert-butyl)-2-heptylcyclohexylidene]azamethyl}amide			3	1	4	6	2	3	info@timtec.net
297	1	M09	1M09	cmpd	ST001572	5.48	4.18313	1.65055	up	FALSE	FALSE	109	C23H34O4	374.521		1	2.67008	M09	1M09	0.025mg in 25uL of DMSO	ActiProbe-5K	4550050798	TimTec	www.timtec.net	CC(OC1C[C]23OC2CC2C(C3(CC1)C)CCC1([C@@](C=C)(O)CCC21)C)=O	(9S,7R,15R)-15-hydroxy-2,16-dimethyl-15-vinyl-8-oxapentacyclo[9.7.0.0<2,7>.0<7 ,9>.0<12,16>]octadec-5-yl acetate			1	4	4	3	9	3	info@timtec.net
298	1	M10	1M10	cmpd	ST001705	5.18	3.88312	1.53218	up	FALSE	FALSE	125	C6H4N6O4	224.136		1	4.46158	M10	1M10	0.025mg in 25uL of DMSO	ActiProbe-5K	4550050798	TimTec	www.timtec.net	c1(cc(c2cc([N+]([O-])=O)[nH]n2)n[nH]1)[N+]([O-])=O	5-nitro-3-(5-nitropyrazol-3-yl)pyrazole			2	4	10	1	0	4	info@timtec.net
299	1	M11	1M11	cmpd	ST002068	4.74	3.44313	1.35857	up	FALSE	FALSE	141	C14H27N3O	253.388		1	3.94652	M11	1M11	0.025mg in 25uL of DMSO	ActiProbe-5K	4550050798	TimTec	www.timtec.net	CCCCCC1CCC(\C(=N\NC(=O)N)C)CC1	N-[(1E)-2-(4-pentylcyclohexyl)-1-azaprop-1-enyl]aminoamide			3	1	4	5	0	4	info@timtec.net
300	1	M12	1M12	cmpd	ST002215	3.56	2.26313	0.892972	FALSE	FALSE	FALSE	157	C10H19N3S	213.347		1	4.6872	M12	1M12	0.025mg in 25uL of DMSO	ActiProbe-5K	4550050798	TimTec	www.timtec.net	CCCCCCCCSc1ncn[nH]1	5-octylthio-1H-1,2,4-triazole			1	0	3	8	0	4	info@timtec.net
301	1	M13	1M13	cmpd	ST002483	4.35	3.05312	1.20469	FALSE	FALSE	FALSE	173	C12H20N2O4	256.302		1	3.90165	M13	1M13	0.025mg in 25uL of DMSO	ActiProbe-5K	4550050798	TimTec	www.timtec.net	C(/C(=O)OC)=C(/NCCN\C(=C/C(=O)OC)C)C	methyl (2Z)-3-[(2-{[(1Z)-2-(methoxycarbonyl)-1-methylvinyl]amino}ethyl)amino]b ut-2-enoate			2	4	6	7	0	4	info@timtec.net
302	1	M14	1M14	cmpd	ST002654	8.38	7.08313	2.79482	up	hit	FALSE	189	C11H13N5	215.258		1	4.64559	M14	1M14	0.025mg in 25uL of DMSO	ActiProbe-5K	4550050798	TimTec	www.timtec.net	c1(nc(C)c2c(n1)ccc(C)c2)NC(=N)N	amino(4,6-dimethylquinazolin-2-yl)carboxamidine			4	0	5	0	0	4	info@timtec.net
303	1	M15	1M15	cmpd	ST002789	6.05	4.75312	1.87546	up	FALSE	FALSE	205	C23H32O3	356.505		1	2.80501	M15	1M15	0.025mg in 25uL of DMSO	ActiProbe-5K	4550050798	TimTec	www.timtec.net	C=12C(C3C(C4CCC(C4(CC3)C)(C#C)O)CC1)(CCC(OC(=O)C)C2)C	(14R)-14-ethynyl-14-hydroxy-2,15-dimethyltetracyclo[8.7.0.0<2,7>.0<11,15>]hept adec-7-en-5-yl acetate			1	3	3	3	7	3	info@timtec.net
304	1	M16	1M16	cmpd	ST003108	4.29	2.99313	1.18101	FALSE	FALSE	FALSE	221	C17H32N4O4	356.466		1	2.80532	M16	1M16	0.025mg in 25uL of DMSO	ActiProbe-5K	4550050798	TimTec	www.timtec.net	C(CCNC(CN1CCOCC1)=O)CCNC(CN1CCOCC1)=O	2-morpholin-4-yl-N-[5-(2-morpholin-4-ylacetylamino)pentyl]acetamide			2	4	8	8	0	4	info@timtec.net
305	1	M17	1M17	cmpd	ST003358	3.7	2.40313	0.948212	FALSE	FALSE	FALSE	237	C19H19N3O5S	401.443		1	2.49101	M17	1M17	0.025mg in 25uL of DMSO	ActiProbe-5K	4550050798	TimTec	www.timtec.net	C=1([C@@H](C(C(=O)C)=C(NC1SCC(=O)OCC)C)(c1c([N+]([O-])=O)cccc1))C#N	ethyl 2-[(4R)-5-acetyl-3-cyano-6-methyl-4-(2-nitrophenyl)-2-1,4-dihydropyridyl thio]acetate			1	5	8	6	1	4	info@timtec.net
306	1	M18	1M18	cmpd	ST003494	4.67	3.37312	1.33095	up	FALSE	FALSE	253	C22H13NOS	339.417		1	2.94623	M18	1M18	0.025mg in 25uL of DMSO	ActiProbe-5K	4550050798	TimTec	www.timtec.net	c12c(nc3c(s2)cccc3)c2ccccc2c(c1c1ccccc1)=O	6-phenylbenzo[a]phenothiazin-5-one			0	1	2	0	0	4	info@timtec.net
307	1	M19	1M19	cmpd	ST004290	4.34	3.04312	1.20074	FALSE	FALSE	FALSE	269	C15H14BrNO2S	352.252		1	2.83888	M19	1M19	0.025mg in 25uL of DMSO	ActiProbe-5K	4550050798	TimTec	www.timtec.net	c1ccc2N(S(c3ccc(cc3)Br)(=O)=O)CCCc2c1	4-bromo-1-(1,2,3,4-tetrahydroquinolylsulfonyl)benzene			0	2	3	0	0	4	info@timtec.net
308	1	M20	1M20	cmpd	ST005018	4.49	3.19313	1.25993	up	FALSE	FALSE	285	C14H20N4O2	276.339		1	3.61875	M20	1M20	0.025mg in 25uL of DMSO	ActiProbe-5K	4550050798	TimTec	www.timtec.net	c1ccc(N2N=C(/N=C\N(CCO)CCO)CC2)cc1	2-{[(1E)-2-(1-phenyl(2-pyrazolin-3-yl))-2-azavinyl](2-hydroxyethyl)amino}ethan -1-ol			2	2	6	6	0	4	info@timtec.net
309	1	M21	1M21	cmpd	ST005508	3.74	2.44313	0.963995	FALSE	FALSE	FALSE	301	C5H7BrN4O	219.041		1	4.56536	M21	1M21	0.025mg in 25uL of DMSO	ActiProbe-5K	4550050798	TimTec	www.timtec.net	c1(n(ncc1Br)C)C(=O)NN	4-bromo-1-methylpyrazole-5-carbohydrazide			3	1	5	1	0	4	info@timtec.net
310	1	M22	1M22	cmpd	ST005610	4.63	3.33312	1.31517	up	FALSE	FALSE	317	C4H3N3O4	157.086		1	6.36595	M22	1M22	0.025mg in 25uL of DMSO	ActiProbe-5K	4550050798	TimTec	www.timtec.net	c1(c(n[nH]c1)C(=O)O)[N+]([O-])=O	4-nitropyrazole-3-carboxylic acid			2	4	7	2	0	4	info@timtec.net
311	1	M23	1M23	WT	Control	2.56	1.26313	0.498397	down	FALSE	hit	5051				1		M23	1M23
312	1	M24	1M24	K44A	Control	16.15	14.8531	5.86067	up	hit	FALSE	5052				1		M24	1M24
313	1	N01	1N01	U2OS	Control	1.34	0.043125	0.017016	down	FALSE	hit	5053				1		N01	1N01
314	1	N02	1N02	WT	Control	2.89	1.59313	0.628607	down	FALSE	FALSE	5054				1		N02	1N02
315	1	N03	1N03	cmpd	ST000283	5.38	4.08312	1.6111	up	FALSE	FALSE	14	C10H18N6O	238.293		1	4.19652	N03	1N03	0.025mg in 25uL of DMSO	ActiProbe-5K	4550050798	TimTec	www.timtec.net	CC(=N/Oc1nc(nc(n1)N(C)C)N(C)C)/C	[4-(dimethylamino)-6-(2-methyl-1-azaprop-1-enyloxy)(1,3,5-triazin-2-yl)]dimeth ylamine			0	1	7	1	0	4	info@timtec.net
316	1	N04	1N04	cmpd	ST000573	2.86	1.56312	0.616769	down	FALSE	FALSE	30	C11H4N4O2	224.179		1	4.46073	N04	1N04	0.025mg in 25uL of DMSO	ActiProbe-5K	4550050798	TimTec	www.timtec.net	c12c(nc3c(n1)non3)c1ccccc1C2=O	indeno[2,3-b]1,2,5-oxadiazolo[3,4-e]pyrazin-5-one			0	2	6	0	0	4	info@timtec.net
317	1	N05	1N05	cmpd	ST000974	5.32	4.02313	1.58742	up	FALSE	FALSE	46	C16H26N4O	290.409		1	3.44342	N05	1N05	0.025mg in 25uL of DMSO	ActiProbe-5K	4550050798	TimTec	www.timtec.net	c1(n(nnc1C(=O)C)C1CCCCC1)NC1CCCCC1	4-acetyl-1-cyclohexyl-5-(cyclohexylamino)-1,2,3-triazole			1	1	5	3	0	4	info@timtec.net
318	1	N06	1N06	cmpd	ST001222	5.41	4.11313	1.62293	up	FALSE	FALSE	62	C8H7Cl2N3S	248.135		1	4.03006	N06	1N06	0.025mg in 25uL of DMSO	ActiProbe-5K	4550050798	TimTec	www.timtec.net	C(=S)(N\N=C\c1c(cc(cc1)Cl)Cl)N	{[(1E)-2-(2,4-dichlorophenyl)-1-azavinyl]amino}aminomethane-1-thione			3	0	3	2	0	4	info@timtec.net
319	1	N07	1N07	cmpd	ST001342	5.83	4.53313	1.78866	up	FALSE	FALSE	78	C16H19ClN2	274.793		1	3.6391	N07	1N07	0.025mg in 25uL of DMSO	ActiProbe-5K	4550050798	TimTec	www.timtec.net	c1ccc2c(C[N+](CCC#N)(C)C)cccc2c1.[Cl-]	3-[dimethyl(naphthylmethyl)amino]propanenitrile, chloride			0	0	2	4	0	4	info@timtec.net
320	1	N08	1N08	cmpd	ST001466	4.82	3.52313	1.39014	up	FALSE	FALSE	94	C18H26O4	306.402		1	3.26369	N08	1N08	0.025mg in 25uL of DMSO	ActiProbe-5K	4550050798	TimTec	www.timtec.net	C1(=C(CC(CC1=O)(C)C)O)C(C1C(CC(CC1=O)(C)C)=O)C	2-[(6-hydroxy-4,4-dimethyl-2-oxocyclohex-1(6)-enyl)ethyl]-5,5-dimethylcyclohex ane-1,3-dione			1	4	4	3	1	4	info@timtec.net
321	1	N09	1N09	cmpd	ST001574	5.51	4.21312	1.66239	up	FALSE	FALSE	110	C26H38O5	430.585		1	2.32242	N09	1N09	0.025mg in 25uL of DMSO	ActiProbe-5K	4550050798	TimTec	www.timtec.net	C=1(C2(C(C3CC=C4C(C3CC2)(CCC(OC(=O)C)C4)C)CC1)C)C(CCOC(=O)C)O	3-(5-acetyloxy-2,15-dimethyltetracyclo[8.7.0.0<2,7>.0<11,15>]heptadeca-7,13-di en-14-yl)-3-hydroxypropyl acetate			1	5	5	8	7	3	info@timtec.net
322	1	N10	1N10	cmpd	ST001707	4.98	3.68313	1.45327	up	FALSE	FALSE	126	C8H8N6O4	252.19		1	3.96527	N10	1N10	0.025mg in 25uL of DMSO	ActiProbe-5K	4550050798	TimTec	www.timtec.net	c1(c2c([N+]([O-])=O)c(C)n[nH]2)c([N+]([O-])=O)c(C)n[nH]1	3-methyl-5-(3-methyl-4-nitropyrazol-5-yl)-4-nitropyrazole			2	4	10	1	0	4	info@timtec.net
323	1	N11	1N11	cmpd	ST002077	5.41	4.11313	1.62293	up	FALSE	FALSE	142	C9H9BrO3	245.073		1	4.08042	N11	1N11	0.025mg in 25uL of DMSO	ActiProbe-5K	4550050798	TimTec	www.timtec.net	c12c(c(OC)ccc1Br)OCCO2	5-bromo-8-methoxy-2H,3H-benzo[e]1,4-dioxane			0	3	3	1	0	4	info@timtec.net
324	1	N12	1N12	cmpd	ST002234	4.78	3.48313	1.37435	up	FALSE	FALSE	158	C13H15N3	213.282		1	4.68862	N12	1N12	0.025mg in 25uL of DMSO	ActiProbe-5K	4550050798	TimTec	www.timtec.net	c1(c(c2ccccc2n1C)C#N)CN(C)C	2-[(dimethylamino)methyl]-1-methylindole-3-carbonitrile			0	0	3	1	0	4	info@timtec.net
325	1	N13	1N13	cmpd	ST002511	4.68	3.38312	1.3349	up	FALSE	FALSE	174	C12H17N3S	235.353		1	4.24893	N13	1N13	0.025mg in 25uL of DMSO	ActiProbe-5K	4550050798	TimTec	www.timtec.net	C1(N(NC(N1)(CCC)C)c1ccccc1)=S	5-methyl-2-phenyl-5-propyl-1,2,4-triazolidine-3-thione			2	0	3	2	1	4	info@timtec.net
326	1	N14	1N14	cmpd	ST002662	4.76	3.46312	1.36646	up	FALSE	FALSE	190	C25H25NO9S3	579.673		1	1.72511	N14	1N14	0.025mg in 25uL of DMSO	ActiProbe-5K	4550050798	TimTec	www.timtec.net	C12(C3=C(C(C)(C)Nc4c3cc(cc4)OC)SC(=C1C(=O)OC)C(=O)OC)SC(C(=O)OC)=C(S2)C(=O)OC	methyl 14-methoxy-10,10-dimethyl-4,5,8-tris(methoxycarbonyl)spiro[1,3-dithiole ne-2,1'-5,6-dihydrothiino[2,3-c]quinoline]-7-carboxylate			1	9	10	9	0	3	info@timtec.net
327	1	N15	1N15	cmpd	ST002802	5.08	3.78313	1.49273	up	FALSE	FALSE	206	C6H4N4S	164.191		1	6.09048	N15	1N15	0.025mg in 25uL of DMSO	ActiProbe-5K	4550050798	TimTec	www.timtec.net	c1(c(sc(c1N)C#N)N)C#N	3,5-diaminothiophene-2,4-dicarbonitrile			4	0	4	0	0	4	info@timtec.net
328	1	N16	1N16	cmpd	ST003110	4.13	2.83312	1.11788	FALSE	FALSE	FALSE	222	C14H18N6O2S2	366.468		1	2.72875	N16	1N16	0.025mg in 25uL of DMSO	ActiProbe-5K	4550050798	TimTec	www.timtec.net	c1(NC(CN2CCN(CC2)CC(Nc2nccs2)=O)=O)nccs1	N-(1,3-thiazol-2-yl)-2-{4-[(N-(1,3-thiazol-2-yl)carbamoyl)methyl]piperazinyl}a cetamide			2	2	8	2	0	4	info@timtec.net
329	1	N17	1N17	cmpd	ST003361	4.53	3.23313	1.27571	up	FALSE	FALSE	238	C20H16N6OS	388.453		1	2.57431	N17	1N17	0.025mg in 25uL of DMSO	ActiProbe-5K	4550050798	TimTec	www.timtec.net	Cn1c(/C=c2/c(n3c(=C(C#N)C(C(=C3N)C#N)c3n(ccc3)C)s2)=O)ccc1	5-amino-7-(1-methylpyrrol-2-yl)-2-[(1-methylpyrrol-2-yl)methylene]-3-oxo-4,7-d ihydro-1,3-thiazolidino[3,2-a]pyridine-6,8-dicarbonitrile			2	1	7	2	1	4	info@timtec.net
330	1	N18	1N18	cmpd	ST003540	3.73	2.43312	0.960049	FALSE	FALSE	FALSE	254	C17H8BrCl2N3O3	453.078		1	2.20712	N18	1N18	0.025mg in 25uL of DMSO	ActiProbe-5K	4550050798	TimTec	www.timtec.net	C1(=C2/C(Nc3c2cc(cc3)Br)=O)/C(N(c2cc(Cl)c(cc2)Cl)NC1=O)=O	1-(3,4-dichlorophenyl)-4-(5-bromo-2-oxo(1H-benzo[d]azolin-3-ylidene))-1,2-diaz olidine-3,5-dione			2	3	6	0	0	4	info@timtec.net
331	1	N19	1N19	cmpd	ST004349	3.27	1.97313	0.778545	FALSE	FALSE	FALSE	270	C19H16N2O3S3	416.546		1	2.4007	N19	1N19	0.025mg in 25uL of DMSO	ActiProbe-5K	4550050798	TimTec	www.timtec.net	CCOC(C=1C(n2c(=NC1C)sc(/c2=O)=C/c1sccc1)c1sccc1)=O	ethyl 7-methyl-3-oxo-5-(2-thienyl)-2-(2-thienylmethylene)-4,5-dihydro-1,3-thia zolidino[3,2-a]pyrimidine-6-carboxylate			0	3	5	5	1	4	info@timtec.net
332	1	N20	1N20	cmpd	ST005035	4.46	3.16312	1.24809	up	FALSE	FALSE	286	C27H23N5O2S	481.578		1	2.07651	N20	1N20	0.025mg in 25uL of DMSO	ActiProbe-5K	4550050798	TimTec	www.timtec.net	c1([N-]S(=O)(=O)c2ccccc2)c([n+]2ccc(c3ccc(cc3)N(C)C)cc2)nc2c(n1)cccc2	(3-{4-[4-(dimethylamino)phenyl]pyridyl}quinoxalin-2-yl)(phenylsulfonyl)amine			0	2	7	0	0	4	info@timtec.net
333	1	N21	1N21	cmpd	ST005514	4.65	3.35313	1.32306	up	FALSE	FALSE	302	C8H10Cl2O2	209.072		1	4.78305	N21	1N21	0.025mg in 25uL of DMSO	ActiProbe-5K	4550050798	TimTec	www.timtec.net	C1(C(\C=C(/Cl)Cl)C1C(=O)O)(C)C	3-(2,2-dichlorovinyl)-2,2-dimethylcyclopropanecarboxylic acid			1	2	2	3	2	4	info@timtec.net
334	1	N22	1N22	cmpd	ST005611	3.99	2.69313	1.06264	FALSE	FALSE	FALSE	318	C4H3ClN2O2	146.533		1	6.82441	N22	1N22	0.025mg in 25uL of DMSO	ActiProbe-5K	4550050798	TimTec	www.timtec.net	c1(c(c[nH]n1)Cl)C(=O)O	4-chloropyrazole-3-carboxylic acid			2	2	4	2	0	4	info@timtec.net
335	1	N23	1N23	WT	Control	3.14	1.84313	0.72725	down	FALSE	FALSE	5055				1		N23	1N23
336	1	N24	1N24	K44A	Control	15.87	14.5731	5.75018	up	hit	FALSE	5056				1		N24	1N24
337	1	O01	1O01	U2OS	Control	1.36	0.063125	0.0249075	down	FALSE	hit	5057				1		O01	1O01
338	1	O02	1O02	WT	Control	3.2	1.90313	0.750925	down	FALSE	FALSE	5058				1		O02	1O02
339	1	O03	1O03	cmpd	ST000301	4.44	3.14313	1.2402	up	FALSE	FALSE	15	C9H16N4O2	212.252		1	4.71139	O03	1O03	0.025mg in 25uL of DMSO	ActiProbe-5K	4550050798	TimTec	www.timtec.net	C1C(C2CC(C(=O)NN)C1C2)C(=O)NN	bicyclo[2.2.1]heptane-2,5-dicarbohydrazide			6	2	6	2	4	3	info@timtec.net
340	1	O04	1O04	cmpd	ST000582	4.55	3.25312	1.2836	up	FALSE	FALSE	31	C5H7N3O3	157.129		1	6.3642	O04	1O04	0.025mg in 25uL of DMSO	ActiProbe-5K	4550050798	TimTec	www.timtec.net	c1(c(non1)N)C(=O)OCC	ethyl 4-amino-1,2,5-oxadiazole-3-carboxylate			2	3	6	3	0	4	info@timtec.net
341	1	O05	1O05	cmpd	ST001021	4.05	2.75312	1.08631	FALSE	FALSE	FALSE	47	C16H23N7O2	345.405		1	2.89516	O05	1O05	0.025mg in 25uL of DMSO	ActiProbe-5K	4550050798	TimTec	www.timtec.net	c1(n2nc(C)cc2C)nc(N2CCOCC2)nc(n1)N1CCOCC1	4-[6-(3,5-dimethylpyrazolyl)-4-morpholin-4-yl-1,3,5-triazin-2-yl]morpholine			0	2	9	0	0	4	info@timtec.net
342	1	O06	1O06	cmpd	ST001232	5.27	3.97312	1.56769	up	FALSE	FALSE	63	C12H12N4	212.254		1	4.71133	O06	1O06	0.025mg in 25uL of DMSO	ActiProbe-5K	4550050798	TimTec	www.timtec.net	C1(C(=C(C#N)C(=CC1(C)C)C)N)(C#N)C#N	2-amino-4,6,6-trimethylcyclohexa-2,4-diene-1,1,3-tricarbonitrile			2	0	4	0	0	4	info@timtec.net
343	1	O07	1O07	cmpd	ST001346	4.81	3.51312	1.38619	up	FALSE	FALSE	79	C14H18ClN3	263.77		1	3.79118	O07	1O07	0.025mg in 25uL of DMSO	ActiProbe-5K	4550050798	TimTec	www.timtec.net	c1ccc(C[N+](CCC#N)(CCC#N)C)cc1.[Cl-]	3-[(2-cyanoethyl)methylbenzylamino]propanenitrile, chloride			0	0	3	5	0	4	info@timtec.net
344	1	O08	1O08	cmpd	ST001468	4.53	3.23313	1.27571	up	FALSE	FALSE	95	C20H30O4	334.456		1	2.98993	O08	1O08	0.025mg in 25uL of DMSO	ActiProbe-5K	4550050798	TimTec	www.timtec.net	C1(=C(CC(CC1=O)(C)C)O)C(C1C(CC(CC1=O)(C)C)=O)C(C)C	2-[1-(6-hydroxy-4,4-dimethyl-2-oxocyclohex-1(6)-enyl)-2-methylpropyl]-5,5-dime thylcyclohexane-1,3-dione			1	4	4	4	1	4	info@timtec.net
345	1	O09	1O09	cmpd	ST001575	4.77	3.47312	1.37041	up	FALSE	FALSE	111	C22H29NO2	339.478		1	2.9457	O09	1O09	0.025mg in 25uL of DMSO	ActiProbe-5K	4550050798	TimTec	www.timtec.net	C=12C(C3C(C4CC=C(C4(CC3)C)C#N)CC1)(CCC(OC(=O)C)C2)C	14-cyano-2,15-dimethyltetracyclo[8.7.0.0<2,7>.0<11,15>]heptadeca-7,13-dien-5-y l acetate			0	2	3	2	6	3	info@timtec.net
346	1	O10	1O10	cmpd	ST001708	4.17	2.87312	1.13366	FALSE	FALSE	FALSE	127	C10H8N6O8	340.209		1	2.93937	O10	1O10	0.025mg in 25uL of DMSO	ActiProbe-5K	4550050798	TimTec	www.timtec.net	c1(c2c(c(C(=O)OC)[nH]n2)[N+]([O-])=O)c(c(C(=O)OC)[nH]n1)[N+]([O-])=O	methyl 3-[5-(methoxycarbonyl)-4-nitropyrazol-3-yl]-4-nitropyrazole-5-carboxyla te			2	8	14	5	0	4	info@timtec.net
347	1	O11	1O11	cmpd	ST002078	5.37	4.07313	1.60715	up	FALSE	FALSE	143	C9H7BrN2O7	335.068		1	2.98447	O11	1O11	0.025mg in 25uL of DMSO	ActiProbe-5K	4550050798	TimTec	www.timtec.net	c1(c(c(OC)c2c(c1Br)OCCO2)[N+]([O-])=O)[N+]([O-])=O	8-bromo-5-methoxy-6,7-dinitro-2H,3H-benzo[e]1,4-dioxane			0	7	9	1	0	4	info@timtec.net
348	1	O12	1O12	cmpd	ST002238	4.38	3.08312	1.21652	FALSE	FALSE	FALSE	159	C11H13NO2S	223.296		1	4.47837	O12	1O12	0.025mg in 25uL of DMSO	ActiProbe-5K	4550050798	TimTec	www.timtec.net	C(/C(c1sccc1)=O)=C\N1CCOCC1	(2E)-3-morpholin-4-yl-1-(2-thienyl)prop-2-en-1-one			0	2	3	2	0	4	info@timtec.net
349	1	O13	1O13	cmpd	ST002519	3.71	2.41312	0.952158	FALSE	FALSE	FALSE	175	C11H14ClNO2	227.69		1	4.39193	O13	1O13	0.025mg in 25uL of DMSO	ActiProbe-5K	4550050798	TimTec	www.timtec.net	COc1ccc(C2NCC(O2)CCl)cc1	1-[5-(chloromethyl)(1,3-oxazolidin-2-yl)]-4-methoxybenzene			1	2	3	1	2	4	info@timtec.net
350	1	O14	1O14	cmpd	ST002676	4.21	2.91312	1.14945	FALSE	FALSE	FALSE	191	C22H14N2O	322.366		1	3.10206	O14	1O14	0.025mg in 25uL of DMSO	ActiProbe-5K	4550050798	TimTec	www.timtec.net	c12c(nc3c(n2)cccc3)c2ccccc2c(c1c1ccccc1)O	6-phenylbenzo[a]phenazin-5-ol			1	1	3	1	0	4	info@timtec.net
351	1	O15	1O15	cmpd	ST002877	4.33	3.03313	1.19679	FALSE	FALSE	FALSE	207	C12H21NO2	211.304		1	4.73251	O15	1O15	0.025mg in 25uL of DMSO	ActiProbe-5K	4550050798	TimTec	www.timtec.net	CCCCCCCCN1C(CCC1=O)=O	1-octylazolidine-2,5-dione			0	2	3	6	0	4	info@timtec.net
352	1	O16	1O16	cmpd	ST003142	4.71	3.41312	1.34673	up	FALSE	FALSE	223	C6H5NO2S	155.177		1	6.44424	O16	1O16	0.025mg in 25uL of DMSO	ActiProbe-5K	4550050798	TimTec	www.timtec.net	c1cc(/C=C\[N+]([O-])=O)sc1	2-((1E)-2-nitrovinyl)thiophene			0	2	3	1	0	4	info@timtec.net
353	1	O17	1O17	cmpd	ST003377	4.62	3.32313	1.31122	up	FALSE	FALSE	239	C19H20N2OS2	356.513		1	2.80495	O17	1O17	0.025mg in 25uL of DMSO	ActiProbe-5K	4550050798	TimTec	www.timtec.net	c1(c(c2c(c3CCCc3nc2s1)c1sccc1)N)C(C(C)(C)C)=O	1-(3-amino-4-(2-thienyl)(5,6,7-trihydrocyclopenta[2,1-e]thiopheno[2,3-b]pyridi n-2-yl))-2,2-dimethylpropan-1-one			2	1	3	2	0	4	info@timtec.net
354	1	O18	1O18	cmpd	ST003555	4.71	3.41312	1.34673	up	FALSE	FALSE	255	C8H10BrN5O4	320.103		1	3.124	O18	1O18	0.025mg in 25uL of DMSO	ActiProbe-5K	4550050798	TimTec	www.timtec.net	c1(nc(Br)n(n1)CC(N1CCOCC1)=O)[N+]([O-])=O	2-(5-bromo-3-nitro(1,2,4-triazolyl))-1-morpholin-4-ylethan-1-one			0	4	9	2	0	4	info@timtec.net
355	1	O19	1O19	cmpd	ST004688	4.29	2.99313	1.18101	FALSE	FALSE	FALSE	271	C8H4Br2O3	307.926		1	3.24753	O19	1O19	0.025mg in 25uL of DMSO	ActiProbe-5K	4550050798	TimTec	www.timtec.net	c12c(OCC(O1)=O)c(Br)cc(c2)Br	5,7-dibromo-3H-benzo[e]1,4-dioxin-2-one			0	3	3	0	0	4	info@timtec.net
356	1	O20	1O20	cmpd	ST005088	4.22	2.92312	1.15339	FALSE	FALSE	FALSE	287	C10H18NNaO	191.249		1	5.22879	O20	1O20	0.025mg in 25uL of DMSO	ActiProbe-5K	4550050798	TimTec	www.timtec.net	C1CCN2C(C(CO[Na])CCC2)C1				0	1	2	2	2	4	info@timtec.net
357	1	O21	1O21	cmpd	ST005527	4.41	3.11313	1.22836	up	FALSE	FALSE	303	C6H4F4N2	180.105		1	5.55232	O21	1O21	0.025mg in 25uL of DMSO	ActiProbe-5K	4550050798	TimTec	www.timtec.net	c1(c(c(F)cc(c1F)F)F)NN	2,3,5,6-tetrafluorophenylhydrazine			3	0	2	0	0	4	info@timtec.net
358	1	O22	1O22	cmpd	ST005621	4.42	3.12312	1.23231	up	FALSE	FALSE	319	C5H7BrN2	175.028		1	5.71337	O22	1O22	0.025mg in 25uL of DMSO	ActiProbe-5K	4550050798	TimTec	www.timtec.net	Cc1c(Br)c([nH]n1)C	4-bromo-3,5-dimethylpyrazole			1	0	2	0	0	4	info@timtec.net
359	1	O23	1O23	WT	Control	3.1	1.80313	0.711467	down	FALSE	FALSE	5059				1		O23	1O23
360	1	O24	1O24	K44A	Control	14.67	13.3731	5.2767	up	hit	FALSE	5060				1		O24	1O24
361	1	P01	1P01	U2OS	Control	1.27	-0.026875	-0.0106042	down	FALSE	hit	5061				1		P01	1P01
362	1	P02	1P02	WT	Control	2.97	1.67313	0.660173	down	FALSE	FALSE	5062				1		P02	1P02
363	1	P03	1P03	cmpd	ST000316	5.5	4.20312	1.65845	up	FALSE	FALSE	16	C15H19BrN2O3S	387.298		1	2.58199	P03	1P03	0.025mg in 25uL of DMSO	ActiProbe-5K	4550050798	TimTec	www.timtec.net	Cc1c[n+](CC[n+]2ccc(CCS([O-])(=O)=O)cc2)ccc1.[Br-]	2-{1-[2-(3-methylpyridyl)ethyl]-4-pyridyl}ethanesulfonic acid, bromide			0	3	5	3	0	4	info@timtec.net
364	1	P04	1P04	cmpd	ST000690	5.97	4.67312	1.8439	up	FALSE	FALSE	32	C9H9N5O5	267.201		1	3.7425	P04	1P04	0.025mg in 25uL of DMSO	ActiProbe-5K	4550050798	TimTec	www.timtec.net	c1(c2c([nH]c([nH]2)=O)cc(c1N(C)C)[N+]([O-])=O)[N+]([O-])=O	5-(dimethylamino)-4,6-dinitro-3-hydrobenzimidazol-2-one			2	5	10	0	0	4	info@timtec.net
365	1	P05	1P05	cmpd	ST001025	5.01	3.71312	1.4651	up	FALSE	FALSE	48	C13H14N2S	230.334		1	4.34153	P05	1P05	0.025mg in 25uL of DMSO	ActiProbe-5K	4550050798	TimTec	www.timtec.net	c12nc(c3ccc(cc3)CC)cn1CCS2	6-(4-ethylphenyl)-2H,3H-imidazo[2,1-b]1,3-thiazolidine			0	0	2	0	0	4	info@timtec.net
366	1	P06	1P06	cmpd	ST001240	5.3	4.00312	1.57953	up	FALSE	FALSE	64	C12H11N3O	213.239		1	4.68957	P06	1P06	0.025mg in 25uL of DMSO	ActiProbe-5K	4550050798	TimTec	www.timtec.net	C1(C(C(C#N)=C(CC1(C)C)C)=O)(C#N)C#N	4,6,6-trimethyl-2-oxocyclohex-3-ene-1,1,3-tricarbonitrile			0	1	4	0	0	4	info@timtec.net
367	1	P07	1P07	cmpd	ST001347	4.69	3.39313	1.33884	up	FALSE	FALSE	80	C23H24BrN	394.354		1	2.53579	P07	1P07	0.025mg in 25uL of DMSO	ActiProbe-5K	4550050798	TimTec	www.timtec.net	c1(c2c(cccc2)ccc1C)C[N+](CC#Cc1ccccc1)(C)C.[Br-]	dimethyl[(2-methylnaphthyl)methyl](3-phenylprop-2-ynyl)amine, bromide			0	0	1	3	0	3	info@timtec.net
368	1	P08	1P08	cmpd	ST001504	4.97	3.67312	1.44932	up	FALSE	FALSE	96	C21H18N2	298.387		1	3.35135	P08	1P08	0.025mg in 25uL of DMSO	ActiProbe-5K	4550050798	TimTec	www.timtec.net	c1ccc(/C=N\C(\N=C\c2ccccc2)c2ccccc2)cc1	(1E,4E)-1,3,5-triphenyl-2,4-diazapenta-1,4-diene			0	0	2	2	0	4	info@timtec.net
369	1	P09	1P09	cmpd	ST085750	4.58	3.28313	1.29544	up	FALSE	FALSE	112	C21H16N2O4	360.369		1	2.77493	P09	1P09	0.025mg in 25uL of DMSO	ActiProbe-5K	4550050798	TimTec	www.timtec.net	c1(c2c(C(=O)c3c(C2=O)cccc3)n2c1cccc2)C(N1CCOCC1)=O	12-(morpholin-4-ylcarbonyl)naphtho[2,3-b]indolizine-6,11-dione			0	4	6	1	0	4	info@timtec.net
370	1	P10	1P10	cmpd	ST001712	4.86	3.56313	1.40592	up	FALSE	FALSE	128	C8H4N6O8	312.155		1	3.20353	P10	1P10	0.025mg in 25uL of DMSO	ActiProbe-5K	4550050798	TimTec	www.timtec.net	c1(c2c(c(C(=O)O)[nH]n2)[N+]([O-])=O)c(c(C(=O)O)[nH]n1)[N+]([O-])=O	3-(5-carboxy-4-nitropyrazol-3-yl)-4-nitropyrazole-5-carboxylic acid			4	8	14	5	0	4	info@timtec.net
371	1	P11	1P11	cmpd	ST002109	4.82	3.52313	1.39014	up	FALSE	FALSE	144	C12H26N4O2	258.364		1	3.87051	P11	1P11	0.025mg in 25uL of DMSO	ActiProbe-5K	4550050798	TimTec	www.timtec.net	C(N(CC)CC)(=O)NCCNC(N(CC)CC)=O	(diethylamino)-N-{2-[(diethylamino)carbonylamino]ethyl}carboxamide			2	2	6	7	0	4	info@timtec.net
372	1	P12	1P12	cmpd	ST002288	4.3	3.00312	1.18496	FALSE	FALSE	FALSE	160	C16H10N2OS	278.334		1	3.5928	P12	1P12	0.025mg in 25uL of DMSO	ActiProbe-5K	4550050798	TimTec	www.timtec.net	c12oc3ccccc3c1ncnc2Sc1ccccc1	4-phenylthiobenzo[d]pyrimidino[5,4-b]furan			0	1	3	1	0	4	info@timtec.net
373	1	P13	1P13	cmpd	ST002538	3.24	1.94313	0.766708	down	FALSE	FALSE	176	C12H10N4O2S	274.303		1	3.6456	P13	1P13	0.025mg in 25uL of DMSO	ActiProbe-5K	4550050798	TimTec	www.timtec.net	c1(n(nnn1)c1c2c(cccc2)ccc1)S(=O)(=O)C	5-(methylsulfonyl)-1-naphthyl-1,2,3,4-tetraazole			0	2	6	1	0	4	info@timtec.net
374	1	P14	1P14	cmpd	ST002679	4.42	3.12312	1.23231	up	FALSE	FALSE	192	C22H15NOS	341.433		1	2.92883	P14	1P14	0.025mg in 25uL of DMSO	ActiProbe-5K	4550050798	TimTec	www.timtec.net	C=12C(=Nc3ccccc3SC2c2ccccc2)c2ccccc2C1O	11-phenyl-11H-benzo[b]indeno[1,2-e]1,4-thiazepin-12-ol			1	1	2	1	1	3	info@timtec.net
375	1	P15	1P15	cmpd	ST002881	4.19	2.89313	1.14155	FALSE	FALSE	FALSE	208	C12H23NO	197.321		1	5.06789	P15	1P15	0.025mg in 25uL of DMSO	ActiProbe-5K	4550050798	TimTec	www.timtec.net	C1(NCCC1CCCCCCCC)=O	3-octylpyrrolidin-2-one			1	1	2	7	1	4	info@timtec.net
376	1	P16	1P16	cmpd	ST003148	1.83	0.533125	0.210358	down	FALSE	hit	224	C16H11NO2	249.269		1	4.01173	P16	1P16	0.025mg in 25uL of DMSO	ActiProbe-5K	4550050798	TimTec	www.timtec.net	c1(/C=C\[N+]([O-])=O)c2ccccc2cc2ccccc12	9-((1E)-2-nitrovinyl)anthracene			0	2	3	0	0	4	info@timtec.net
377	1	P17	1P17	cmpd	ST003380	4.09	2.79312	1.1021	FALSE	FALSE	FALSE	240	C20H22N6O2	378.434		1	2.64247	P17	1P17	0.025mg in 25uL of DMSO	ActiProbe-5K	4550050798	TimTec	www.timtec.net	C1(C2(C3CN(C(=O)C)CC=C3C(=C1N)C#N)CCN(CC2)C(=O)C)(C#N)C#N	2,11-diacetyl-6-aminospiro[1,2,3,7,8,8a-hexahydroisoquinoline-8,4'-piperidine] -5,7,7-tricarbonitrile			2	2	8	0	1	4	info@timtec.net
378	1	P18	1P18	cmpd	ST003667	4.1	2.80312	1.10604	FALSE	FALSE	FALSE	256	C26H32N2OS	420.619		1	2.37745	P18	1P18	0.025mg in 25uL of DMSO	ActiProbe-5K	4550050798	TimTec	www.timtec.net	c12c(n(C3CCCCC3)c(nc1c1ccccc1CC12CCCCC1)SCC=C)=O	3-cyclohexyl-2-prop-2-enylthiospiro[3,5,6-trihydrobenzo[h]quinazoline-5,1'-cyc lohexane]-4-one			0	1	3	4	0	3	info@timtec.net
379	1	P19	1P19	cmpd	ST004710	4.02	2.72312	1.07448	FALSE	FALSE	FALSE	272	C8H5ClO3	184.579		1	5.41775	P19	1P19	0.025mg in 25uL of DMSO	ActiProbe-5K	4550050798	TimTec	www.timtec.net	c1c(cc2OC(=O)COc2c1)Cl	7-chloro-3H-benzo[e]1,4-dioxin-2-one			0	3	3	0	0	4	info@timtec.net
380	1	P20	1P20	cmpd	ST005115	4.32	3.02313	1.19285	FALSE	FALSE	FALSE	288	C10H9NO2S2	239.319		1	4.17852	P20	1P20	0.025mg in 25uL of DMSO	ActiProbe-5K	4550050798	TimTec	www.timtec.net	C1C=CC(=C(/C=C2\C(NC(S2)=S)=O)C1)O	5-[(2-hydroxycyclohexa-1,3-dienyl)methylene]-2-thioxo-1,3-thiazolidin-4-one			2	2	3	2	0	4	info@timtec.net
381	1	P21	1P21	cmpd	ST005540	4.35	3.05312	1.20469	FALSE	FALSE	FALSE	304	C7H7ClO2S	190.65		1	5.24521	P21	1P21	0.025mg in 25uL of DMSO	ActiProbe-5K	4550050798	TimTec	www.timtec.net	c1(sc(CCl)cc1)C(=O)OC	methyl 5-(chloromethyl)thiophene-2-carboxylate			0	2	2	3	0	4	info@timtec.net
382	1	P22	1P22	cmpd	ST005624	4.87	3.57313	1.40986	up	FALSE	FALSE	320	C4H4N4O4	172.1		1	5.81056	P22	1P22	0.025mg in 25uL of DMSO	ActiProbe-5K	4550050798	TimTec	www.timtec.net	c1(c([N+]([O-])=O)c(C)n[nH]1)[N+]([O-])=O	3-methyl-4,5-dinitropyrazole			1	4	8	0	0	4	info@timtec.net
383	1	P23	1P23	WT	Control	3.06	1.76313	0.695684	down	FALSE	FALSE	5063				1		P23	1P23
384	1	P24	1P24	K44A	Control	14.59	13.2931	5.24513	up	hit	FALSE	5064				1		P24	1P24
385	2	A01	2A01	U2OS	Control	1.25	-0.07375	-0.0290354	down	FALSE	hit	5065				2		A01	2A01
386	2	A02	2A02	WT	Control	3.22	1.89625	0.746555	down	FALSE	FALSE	5066				2		A02	2A02
387	2	A03	2A03	cmpd	ST005634	4.35	3.02625	1.19144	FALSE	FALSE	FALSE	321	C11H15NO4S	257.31		2	3.88636	A03	2A03	0.025mg in 25uL of DMSO	ActiProbe-5K	4550050798	TimTec	www.timtec.net	c1(c(sc(c1C)C(=O)OCC)N)C(=O)OCC	ethyl 5-amino-4-(ethoxycarbonyl)-3-methylthiophene-2-carboxylate			2	4	5	6	0	4	info@timtec.net
388	2	A04	2A04	cmpd	ST006144	4.04	2.71625	1.06939	FALSE	FALSE	FALSE	337	C23H45NO2	367.616		2	2.72023	A04	2A04	0.025mg in 25uL of DMSO	ActiProbe-5K	4550050798	TimTec	www.timtec.net	C(NCC1OCCC1)(=O)CCCCCCCCCCCCCCCCC	N-(oxolan-2-ylmethyl)octadecanamide			1	2	3	18	1	3	info@timtec.net
389	2	A05	2A05	cmpd	ST006440	4.49	3.16625	1.24656	up	FALSE	FALSE	353	C10H11ClN2O2	226.662		2	4.41185	A05	2A05	0.025mg in 25uL of DMSO	ActiProbe-5K	4550050798	TimTec	www.timtec.net	c1([N+]([O-])=O)c(N2CCCC2)ccc(c1)Cl	(4-chloro-2-nitrophenyl)pyrrolidine			0	2	4	0	0	4	info@timtec.net
390	2	A06	2A06	cmpd	ST006483	4.06	2.73625	1.07726	FALSE	FALSE	FALSE	369	C14H19N3O4	293.323		2	3.40921	A06	2A06	0.025mg in 25uL of DMSO	ActiProbe-5K	4550050798	TimTec	www.timtec.net	c1([N+]([O-])=O)c(cc(cc1)N1CCOCC1)N1CCOCC1	4-(5-morpholin-4-yl-2-nitrophenyl)morpholine			0	4	7	0	0	4	info@timtec.net
391	2	A07	2A07	cmpd	ST006847	4.26	2.93625	1.156	FALSE	FALSE	FALSE	385	C11H12F3NO4	279.216		2	3.58146	A07	2A07	0.025mg in 25uL of DMSO	ActiProbe-5K	4550050798	TimTec	www.timtec.net		(2E)-4,5-dioxo-5-[3-(trifluoromethyl)piperidyl]pent-2-enoic acid					5				info@timtec.net
392	2	A08	2A08	cmpd	ST007398	3.05	1.72625	0.679626	down	FALSE	FALSE	401	C13H9BrF2N2S	343.195		2	2.9138	A08	2A08	0.025mg in 25uL of DMSO	ActiProbe-5K	4550050798	TimTec	www.timtec.net	C(Nc1c(cc(cc1)F)F)(Nc1ccc(cc1)Br)=S	[(2,4-difluorophenyl)amino][(4-bromophenyl)amino]methane-1-thione			2	0	2	0	0	4	info@timtec.net
393	2	A09	2A09	cmpd	ST007662	4.51	3.18625	1.25443	up	FALSE	FALSE	417	C13H15NO3S	265.333		2	3.76885	A09	2A09	0.025mg in 25uL of DMSO	ActiProbe-5K	4550050798	TimTec	www.timtec.net	C(N1CCOCC1)(c1cc2OCCOc2cc1)=S	2H,3H-benzo[e]1,4-dioxin-6-ylmorpholin-4-ylmethane-1-thione			0	3	4	1	0	4	info@timtec.net
394	2	A10	2A10	cmpd	ST008275	4.66	3.33625	1.31348	up	FALSE	FALSE	433	C9H7Cl2N3S	260.146		2	3.84399	A10	2A10	0.025mg in 25uL of DMSO	ActiProbe-5K	4550050798	TimTec	www.timtec.net	c1(n(c(=S)[nH]n1)C)c1c(cc(cc1)Cl)Cl	3-(2,4-dichlorophenyl)-4-methyl-1,2,4-triazoline-5-thione			1	0	3	1	0	4	info@timtec.net
395	2	A11	2A11	cmpd	ST009152	4.03	2.70625	1.06545	FALSE	FALSE	FALSE	449	C10H7F3N2OS	260.24		2	3.84261	A11	2A11	0.025mg in 25uL of DMSO	ActiProbe-5K	4550050798	TimTec	www.timtec.net	c1(c(c2CCCc2s1)C#N)NC(C(F)(F)F)=O	N-(3-cyano(4,5,6-trihydrocyclopenta[1,2-d]thiophen-2-yl))-2,2,2-trifluoroaceta mide			1	1	3	0	0	4	info@timtec.net
396	2	A12	2A12	cmpd	ST009415	4.43	3.10625	1.22293	up	FALSE	FALSE	465	C10H7ClF3NO3	281.618		2	3.5509	A12	2A12	0.025mg in 25uL of DMSO	ActiProbe-5K	4550050798	TimTec	www.timtec.net	C=1(CC(C(F)(F)F)(ON1)O)c1c(ccc(c1)Cl)O	3-(5-chloro-2-hydroxyphenyl)-5-(trifluoromethyl)-4,5-dihydroisoxazol-5-ol			2	3	4	3	1	4	info@timtec.net
397	2	A13	2A13	cmpd	ST009523	4.6	3.27625	1.28986	up	FALSE	FALSE	481	C4H9ClN8	204.622		2	4.88706	A13	2A13	0.025mg in 25uL of DMSO	ActiProbe-5K	4550050798	TimTec	www.timtec.net	c1nncn1NC(NC([NH3+])=N)=N.[Cl-]	amino[imino(1,2,4-triazol-4-ylamino)methyl]carboxamidine, chloride			7	0	8	0	0	3	info@timtec.net
398	2	A14	2A14	cmpd	ST009960	4.48	3.15625	1.24262	up	FALSE	FALSE	497	C14H11NO2S2	289.379		2	3.45568	A14	2A14	0.025mg in 25uL of DMSO	ActiProbe-5K	4550050798	TimTec	www.timtec.net	c12c(c(=O)oc(n1)c1sccc1)c1CCCCc1s2	2-(2-thienyl)-5,6,7,8-tetrahydrobenzo[b]thiopheno[2,3-d]1,3-oxazin-4-one			0	2	3	1	0	4	info@timtec.net
399	2	A15	2A15	cmpd	ST010215	5.67	4.34625	1.71112	up	FALSE	FALSE	513	C11H6BrCl2NO	318.984		2	3.13495	A15	2A15	0.025mg in 25uL of DMSO	ActiProbe-5K	4550050798	TimTec	www.timtec.net	c1(oc(/C=N\c2cc(Cl)c(cc2)Cl)cc1)Br	5-[(1E)-2-(3,4-dichlorophenyl)-2-azavinyl]-2-bromofuran			0	1	2	1	0	4	info@timtec.net
400	2	A16	2A16	cmpd	ST010500	4.48	3.15625	1.24262	up	FALSE	FALSE	529	C10H6Br2N2OS	362.045		2	2.76209	A16	2A16	0.025mg in 25uL of DMSO	ActiProbe-5K	4550050798	TimTec	www.timtec.net	c1(nccs1)/N=C\c1c(c(Br)cc(c1)Br)O	2-((1E)-2-(1,3-thiazol-2-yl)-2-azavinyl)-4,6-dibromophenol			1	1	3	2	0	4	info@timtec.net
401	2	A17	2A17	cmpd	ST010938	4.21	2.88625	1.13632	FALSE	FALSE	FALSE	545	C12H8Cl2FNO2S	320.171		2	3.12333	A17	2A17	0.025mg in 25uL of DMSO	ActiProbe-5K	4550050798	TimTec	www.timtec.net	c1c(F)ccc(S(Nc2cc(Cl)cc(c2)Cl)(=O)=O)c1	(3,5-dichlorophenyl)[(4-fluorophenyl)sulfonyl]amine			1	2	3	0	0	4	info@timtec.net
402	2	A18	2A18	cmpd	ST011667	4.17	2.84625	1.12057	FALSE	FALSE	FALSE	561	C29H24N4	428.537		2	2.33352	A18	2A18	0.025mg in 25uL of DMSO	ActiProbe-5K	4550050798	TimTec	www.timtec.net	c1ccc(CN(\N=c2/ncn(c(c2)c2ccccc2)c2ccccc2)c2ccccc2)cc1	[(1,6-diphenylhydropyrimidin-4-ylidene)azamethyl]phenylbenzylamine			0	0	4	1	0	3	info@timtec.net
403	2	A19	2A19	cmpd	ST011924	4.1	2.77625	1.09301	FALSE	FALSE	FALSE	577	C31H37N3O3	499.653		2	2.00139	A19	2A19	0.025mg in 25uL of DMSO	ActiProbe-5K	4550050798	TimTec	www.timtec.net	c1(c2c(c(/C=N\O)c(cc2C)C)C)c(c(Cc2c(c(/C=N\O)c(cc2C)C)C)c(c(c1C)/C=N\O)C)C	(hydroxyimino)[3-(5-((hydroxyimino)methyl)-3-{[3-((hydroxyimino)methyl)-2,4,6- trimethylphenyl]methyl}-2,4,6-trimethylphenyl)-2,4,6-trimethylphenyl]methane			3	3	6	9	0	3	info@timtec.net
404	2	A20	2A20	cmpd	ST012268	4.69	3.36625	1.3253	up	FALSE	FALSE	593	C6H12N4	140.188		2	7.13327	A20	2A20	0.025mg in 25uL of DMSO	ActiProbe-5K	4550050798	TimTec	www.timtec.net	CCc1nnc(n1N)CC	3,5-diethyl-1,2,4-triazole-4-ylamine			2	0	4	2	0	4	info@timtec.net
405	2	A21	2A21	cmpd	ST012378	2.56	1.23625	0.486713	down	FALSE	hit	609	C10H13N5O4S	299.311		2	3.34101	A21	2A21	0.025mg in 25uL of DMSO	ActiProbe-5K	4550050798	TimTec	www.timtec.net	C(C1OC(n2c3c(c(S)nc(n3)N)nc2)C(C1O)O)O	5-(2-amino-6-sulfanylpurin-9-yl)-2-(hydroxymethyl)oxolane-3,4-diol			5	4	9	6	4	4	info@timtec.net
406	2	A22	2A22	cmpd	ST012482	4.59	3.26625	1.28593	up	FALSE	FALSE	625	C6H8N2OS	156.208		2	6.4017	A22	2A22	0.025mg in 25uL of DMSO	ActiProbe-5K	4550050798	TimTec	www.timtec.net	c1(c(nc(s1)N)C)C(=O)C	5-acetyl-2-amino-4-methyl-1,3-thiazole			2	1	3	1	0	4	info@timtec.net
407	2	A23	2A23	WT+dmso	Control	3.83	2.50625	0.986713	FALSE	FALSE	FALSE	5067				2		A23	2A23
408	2	A24	2A24	K44A+dmso	Control	20.76	19.4363	7.65207	up	hit	FALSE	5068				2		A24	2A24
409	2	B01	2B01	U2OS	Control	1.26	-0.06375	-0.0250984	down	FALSE	hit	5069				2		B01	2B01
410	2	B02	2B02	WT	Control	2.89	1.56625	0.616634	down	FALSE	FALSE	5070				2		B02	2B02
411	2	B03	2B03	cmpd	ST005640	4.28	2.95625	1.16388	FALSE	FALSE	FALSE	322	C7H6N2S2	182.27		2	5.48636	B03	2B03	0.025mg in 25uL of DMSO	ActiProbe-5K	4550050798	TimTec	www.timtec.net	c1cc(c2nc(sc2)N)sc1	4-(2-thienyl)-1,3-thiazole-2-ylamine			2	0	2	1	0	4	info@timtec.net
412	2	B04	2B04	cmpd	ST006202	4.37	3.04625	1.19931	FALSE	FALSE	FALSE	338	C11H9BrN2O2S	313.175		2	3.19311	B04	2B04	0.025mg in 25uL of DMSO	ActiProbe-5K	4550050798	TimTec	www.timtec.net	c1ccc(S(Nc2ncc(cc2)Br)(=O)=O)cc1	(5-bromo(2-pyridyl))(phenylsulfonyl)amine			1	2	4	0	0	4	info@timtec.net
413	2	B05	2B05	cmpd	ST006441	4.2	2.87625	1.13238	FALSE	FALSE	FALSE	354	C10H11ClN2O2	226.662		2	4.41185	B05	2B05	0.025mg in 25uL of DMSO	ActiProbe-5K	4550050798	TimTec	www.timtec.net	C1CN(c2cc([N+]([O-])=O)ccc2Cl)CC1	(2-chloro-5-nitrophenyl)pyrrolidine			0	2	4	0	0	4	info@timtec.net
414	2	B06	2B06	cmpd	ST006486	5.25	3.92625	1.54577	up	FALSE	FALSE	370	C6H6ClN3O2	187.585		2	5.33091	B06	2B06	0.025mg in 25uL of DMSO	ActiProbe-5K	4550050798	TimTec	www.timtec.net	c1c(Cl)cc(c([N+]([O-])=O)c1)NN	5-chloro-2-nitrophenylhydrazine			3	2	5	0	0	4	info@timtec.net
415	2	B07	2B07	cmpd	ST006851	4.61	3.28625	1.2938	up	FALSE	FALSE	386	C12H13F3N2O5S	354.307		2	2.82241	B07	2B07	0.025mg in 25uL of DMSO	ActiProbe-5K	4550050798	TimTec	www.timtec.net	C1CC(C(F)(F)F)CN(S(Oc2ccc([N+]([O-])=O)cc2)(=O)=O)C1	4-nitrophenyl 3-(trifluoromethyl)piperidinesulfonate			0	5	7	1	1	4	info@timtec.net
416	2	B08	2B08	cmpd	ST007467	4.09	2.76625	1.08907	FALSE	FALSE	FALSE	402	C9H8ClN3S	225.701		2	4.43063	B08	2B08	0.025mg in 25uL of DMSO	ActiProbe-5K	4550050798	TimTec	www.timtec.net	CSC(=N\C#N)/Nc1ccc(cc1)Cl	(2Z)-3-[(4-chlorophenyl)amino]-3-methylthio-2-azaprop-2-enenitrile			1	0	3	1	0	4	info@timtec.net
417	2	B09	2B09	cmpd	ST007681	4.93	3.60625	1.41978	up	FALSE	FALSE	418	C10H10F3N5O	273.218		2	3.66008	B09	2B09	0.025mg in 25uL of DMSO	ActiProbe-5K	4550050798	TimTec	www.timtec.net	C1OCCN(c2nn3c(nnc3cc2)C(F)(F)F)C1	4-[3-(trifluoromethyl)-4-hydro-1,2,4-triazolo[4,3-e]pyridazin-6-yl]morpholine			0	1	6	0	0	4	info@timtec.net
418	2	B10	2B10	cmpd	ST008330	4.3	2.97625	1.17175	FALSE	FALSE	FALSE	434	C17H10Cl2O4	349.169		2	2.86394	B10	2B10	0.025mg in 25uL of DMSO	ActiProbe-5K	4550050798	TimTec	www.timtec.net	c1(c2c3c(COCO3)cc(c2)Cl)cc(=O)c2c(o1)ccc(Cl)c2	6-chloro-2-(6-chloro(2H,4H-benzo[e]1,3-dioxin-8-yl))chromen-4-one			0	4	4	1	0	4	info@timtec.net
419	2	B11	2B11	cmpd	ST009153	4.65	3.32625	1.30955	up	FALSE	FALSE	450	C14H10N4O4S	330.324		2	3.02733	B11	2B11	0.025mg in 25uL of DMSO	ActiProbe-5K	4550050798	TimTec	www.timtec.net	c1(c(c2CCCc2s1)C#N)Nc1c([N+]([O-])=O)cc([N+]([O-])=O)cc1	2-[(2,4-dinitrophenyl)amino]-4,5,6-trihydrocyclopenta[2,1-b]thiophene-3-carbon itrile			1	4	8	0	0	4	info@timtec.net
420	2	B12	2B12	cmpd	ST009463	4.13	2.80625	1.10482	FALSE	FALSE	FALSE	466	C18H10O3	274.276		2	3.64597	B12	2B12	0.025mg in 25uL of DMSO	ActiProbe-5K	4550050798	TimTec	www.timtec.net	C1(=C2\c3c(cccc3)C(C2)=O)/C(c2ccccc2C1=O)=O	2-(3-oxo-2-hydrocyclopenta[2,3-a]benzenylidene)cyclopenta[1,2-a]benzene-1,3-di one			0	3	3	0	0	4	info@timtec.net
421	2	B13	2B13	cmpd	ST009524	4.36	3.03625	1.19537	FALSE	FALSE	FALSE	482	C9H11ClF3N5	281.668		2	3.55028	B13	2B13	0.025mg in 25uL of DMSO	ActiProbe-5K	4550050798	TimTec	www.timtec.net	C(NC([NH3+])=N)(Nc1cc(C(F)(F)F)ccc1)=N.[Cl-]	amino(imino{[3-(trifluoromethyl)phenyl]amino}methyl)carboxamidine, chloride			7	0	5	0	0	3	info@timtec.net
422	2	B14	2B14	cmpd	ST010091	6.96	5.63625	2.219	up	hit	FALSE	498	C9H5ClN2O2	208.604		2	4.79378	B14	2B14	0.025mg in 25uL of DMSO	ActiProbe-5K	4550050798	TimTec	www.timtec.net	c1ccn2c(c(C=O)c(nc2c1)Cl)=O	2-chloro-4-oxo-5-hydropyridino[1,2-a]pyrimidine-3-carbaldehyde			0	2	4	1	0	4	info@timtec.net
423	2	B15	2B15	cmpd	ST010218	4.95	3.62625	1.42766	up	FALSE	FALSE	514	C16H9Cl3N2	335.619		2	2.97957	B15	2B15	0.025mg in 25uL of DMSO	ActiProbe-5K	4550050798	TimTec	www.timtec.net	c1(c(nc2c(c1)cccc2)Cl)/C=N\c1cc(Cl)c(cc1)Cl	3-[(1E)-2-(3,4-dichlorophenyl)-2-azavinyl]-2-chloroquinoline			0	0	2	1	0	4	info@timtec.net
424	2	B16	2B16	cmpd	ST010502	3.86	2.53625	0.998524	FALSE	FALSE	FALSE	530	C12H8Br2N2O	356.016		2	2.80886	B16	2B16	0.025mg in 25uL of DMSO	ActiProbe-5K	4550050798	TimTec	www.timtec.net	c1(c(c(Br)cc(c1)Br)O)/C=N\c1ncccc1	2-((1E)-2-(2-pyridyl)-2-azavinyl)-4,6-dibromophenol			1	1	3	2	0	4	info@timtec.net
425	2	B17	2B17	cmpd	ST011560	4.66	3.33625	1.31348	up	FALSE	FALSE	546	C22H14N2O2S	370.431		2	2.69955	B17	2B17	0.025mg in 25uL of DMSO	ActiProbe-5K	4550050798	TimTec	www.timtec.net	c12c(sc3c1nc(cc3O)O)nc(cc2c1ccccc1)c1ccccc1	7,9-diphenylpyridino[2',3'-5,4]thiopheno[2,3-b]pyridine-2,4-diol			2	2	4	2	0	4	info@timtec.net
426	2	B18	2B18	cmpd	ST011670	3.78	2.45625	0.967028	FALSE	FALSE	FALSE	562	C18H16N2S	292.405		2	3.41992	B18	2B18	0.025mg in 25uL of DMSO	ActiProbe-5K	4550050798	TimTec	www.timtec.net	c1ccc(N2C(=CSC=C2)/C=N\Cc2ccccc2)cc1	3-((1E)-3-phenyl-2-azaprop-1-enyl)-4-phenyl-1,4-thiazine			0	0	2	2	0	4	info@timtec.net
427	2	B19	2B19	cmpd	ST011928	4.08	2.75625	1.08514	FALSE	FALSE	FALSE	578	C11H8N2O2S	232.263		2	4.30547	B19	2B19	0.025mg in 25uL of DMSO	ActiProbe-5K	4550050798	TimTec	www.timtec.net	C(/C(=S)N)(=C/c1cc2OCOc2cc1)C#N	3-(2H-benzo[d]1,3-dioxolan-5-yl)(2Z)-2-(aminothioxomethyl)prop-2-enenitrile			2	2	4	2	0	4	info@timtec.net
428	2	B20	2B20	cmpd	ST012273	4.07	2.74625	1.0812	FALSE	FALSE	FALSE	594	C7H4ClNS2	201.7		2	4.95785	B20	2B20	0.025mg in 25uL of DMSO	ActiProbe-5K	4550050798	TimTec	www.timtec.net	c1c(cc2nc(sc2c1)S)Cl	5-chlorobenzothiazole-2-thiol			0	0	1	1	0	4	info@timtec.net
429	2	B21	2B21	cmpd	ST012383	4.32	2.99625	1.17963	FALSE	FALSE	FALSE	610	C19H23ClN4	342.871		2	2.91655	B21	2B21	0.025mg in 25uL of DMSO	ActiProbe-5K	4550050798	TimTec	www.timtec.net	c1ccc([n+]2n(nc(n2)CCCCCC)c2ccccc2)cc1.[Cl-]	5-hexyl-2,3-diphenyl-1,2,3,4-tetraazole, chloride			0	0	4	5	0	3	info@timtec.net
430	2	B22	2B22	cmpd	ST012503	2.41	1.08625	0.427657	down	FALSE	hit	626	C14H13ClN6O6	396.747		2	2.5205	B22	2B22	0.025mg in 25uL of DMSO	ActiProbe-5K	4550050798	TimTec	www.timtec.net	c1([N+]([O-])=O)oc(/C=C\C(=N\N=C(/N)N)/C=C\c2oc([N+]([O-])=O)cc2)cc1.Cl				4	6	12	4	0	4	info@timtec.net
431	2	B23	2B23	WT+dmso	Control	3.95	2.62625	1.03396	FALSE	FALSE	FALSE	5071				2		B23	2B23
432	2	B24	2B24	K44A+dmso	Control	21.9	20.5762	8.10089	up	hit	FALSE	5072				2		B24	2B24
433	2	C01	2C01	U2OS	Control	1.34	0.01625	0.00639764	down	FALSE	hit	5073				2		C01	2C01
434	2	C02	2C02	WT	Control	2.95	1.62625	0.640256	down	FALSE	FALSE	5074				2		C02	2C02
435	2	C03	2C03	cmpd	ST005672	4.27	2.94625	1.15994	FALSE	FALSE	FALSE	323	C13H18N2S	234.365		2	4.26684	C03	2C03	0.025mg in 25uL of DMSO	ActiProbe-5K	4550050798	TimTec	www.timtec.net	c1(c(sc2c1CCC(C(C)(C)C)C2)N)C#N	2-amino-6-(tert-butyl)-4,5,6,7-tetrahydrobenzo[b]thiophene-3-carbonitrile			2	0	2	0	1	4	info@timtec.net
436	2	C04	2C04	cmpd	ST006215	4.27	2.94625	1.15994	FALSE	FALSE	FALSE	339	C21H15N3O2S2	405.501		2	2.46608	C04	2C04	0.025mg in 25uL of DMSO	ActiProbe-5K	4550050798	TimTec	www.timtec.net	c1(nc2ccccc2o1)SCc1nc(CSc2nc3ccccc3o2)ccc1	2-{[6-(benzoxazol-2-ylthiomethyl)-2-pyridyl]methylthio}benzoxazole			0	2	5	6	0	4	info@timtec.net
437	2	C05	2C05	cmpd	ST006442	4.79	3.46625	1.36467	up	FALSE	FALSE	355	C13H13N3O2	243.265		2	4.11074	C05	2C05	0.025mg in 25uL of DMSO	ActiProbe-5K	4550050798	TimTec	www.timtec.net	C1CN(c2ccc([N+]([O-])=O)c3c2nccc3)CC1	5-nitro-8-pyrrolidinylquinoline			0	2	5	0	0	4	info@timtec.net
438	2	C06	2C06	cmpd	ST006495	4.07	2.74625	1.0812	FALSE	FALSE	FALSE	371	C13H15ClN4O2	294.741		2	3.39281	C06	2C06	0.025mg in 25uL of DMSO	ActiProbe-5K	4550050798	TimTec	www.timtec.net	c1c(Cl)cc(c([N+]([O-])=O)c1)N\N=C1/CN2CCC1CC2	(5-chloro-2-nitrophenyl)(quinuclidin-3-ylideneazamethyl)amine			1	2	6	1	0	4	info@timtec.net
439	2	C07	2C07	cmpd	ST006923	3.71	2.38625	0.939469	FALSE	FALSE	FALSE	387	C9H8N2O3	192.174		2	5.20361	C07	2C07	0.025mg in 25uL of DMSO	ActiProbe-5K	4550050798	TimTec	www.timtec.net	c1(noc(c1)C)NC(c1occc1)=O	2-furyl-N-(5-methylisoxazol-3-yl)carboxamide			1	3	5	1	0	4	info@timtec.net
440	2	C08	2C08	cmpd	ST007515	4.68	3.35625	1.32136	up	FALSE	FALSE	403	C17H13BrFNO	346.199		2	2.88851	C08	2C08	0.025mg in 25uL of DMSO	ActiProbe-5K	4550050798	TimTec	www.timtec.net	c1ccc2[n+](CC(c3ccc(F)cc3)=O)cccc2c1.[Br-]	1-(4-fluorophenyl)-2-quinolylethan-1-one, bromide			0	1	2	2	0	4	info@timtec.net
441	2	C09	2C09	cmpd	ST007682	4.45	3.12625	1.23081	up	FALSE	FALSE	419	C15H18N2O8S	386.383		2	2.58811	C09	2C09	0.025mg in 25uL of DMSO	ActiProbe-5K	4550050798	TimTec	www.timtec.net	CC(OCC1OC(n2c(nc(cc2)O)=S)C(C1OC(=O)C)OC(=O)C)=O	[3,4-diacetyloxy-5-(4-hydroxy-2-thioxohydropyrimidinyl)oxolan-2-yl]methyl acet ate			1	8	10	9	4	4	info@timtec.net
442	2	C10	2C10	cmpd	ST008351	4.57	3.24625	1.27805	up	FALSE	FALSE	435	C15H21NO3S	295.403		2	3.38521	C10	2C10	0.025mg in 25uL of DMSO	ActiProbe-5K	4550050798	TimTec	www.timtec.net	c1ccc(S(OC2C3N(CCCC3)CCC2)(=O)=O)cc1	6-azabicyclo[4.4.0]dec-2-yl benzenesulfonate			0	3	4	2	2	4	info@timtec.net
443	2	C11	2C11	cmpd	ST009304	4.33	3.00625	1.18356	FALSE	FALSE	FALSE	451	C6H10N4OS2	218.304		2	4.58077	C11	2C11	0.025mg in 25uL of DMSO	ActiProbe-5K	4550050798	TimTec	www.timtec.net	CN(C(CSc1sc(nn1)N)=O)C	2-(5-amino(1,3,4-thiadiazol-2-ylthio))-N,N-dimethylacetamide			2	1	5	3	0	4	info@timtec.net
444	2	C12	2C12	cmpd	ST009465	3.97	2.64625	1.04183	FALSE	FALSE	FALSE	467	C12H14N2O2	218.255		2	4.58179	C12	2C12	0.025mg in 25uL of DMSO	ActiProbe-5K	4550050798	TimTec	www.timtec.net	CC1(C(N(c2c1cc([N+]([O-])=O)cc2)C)=C)C	1,3,3-trimethyl-2-methylene-5-nitroindoline			0	2	4	0	0	4	info@timtec.net
445	2	C13	2C13	cmpd	ST009526	4.07	2.74625	1.0812	FALSE	FALSE	FALSE	483	C9H16ClN5	229.712		2	4.35327	C13	2C13	0.025mg in 25uL of DMSO	ActiProbe-5K	4550050798	TimTec	www.timtec.net	CCCNc1nc(Cl)nc(n1)NCCC	[6-chloro-4-(propylamino)(1,3,5-triazin-2-yl)]propylamine			2	0	5	4	0	4	info@timtec.net
446	2	C14	2C14	cmpd	ST010099	4.34	3.01625	1.1875	FALSE	FALSE	FALSE	499	C12H7BrS	263.158		2	3.8	C14	2C14	0.025mg in 25uL of DMSO	ActiProbe-5K	4550050798	TimTec	www.timtec.net	c1ccc2c(sc3c2cc(cc3)Br)c1	2-bromobenzo[b]benzo[b]thiophene			0	0	0	0	0	4	info@timtec.net
447	2	C15	2C15	cmpd	ST010346	3.94	2.61625	1.03002	FALSE	FALSE	FALSE	515	C26H18Br2N2O2	550.249		2	1.81736	C15	2C15	0.025mg in 25uL of DMSO	ActiProbe-5K	4550050798	TimTec	www.timtec.net	c1(/C=N\c2ccc(c3ccc(/N=C\c4c(ccc(c4)Br)O)cc3)cc2)c(ccc(c1)O)Br	2-[(1E)-2-(4-{4-[(1E)-2-(6-bromo-3-hydroxyphenyl)-1-azavinyl]phenyl}phenyl)-2- azavinyl]-4-bromophenol			2	2	4	4	0	2	info@timtec.net
448	2	C16	2C16	cmpd	ST010515	4.42	3.09625	1.219	up	FALSE	FALSE	531	C12H14ClNO2S	271.767		2	3.67962	C16	2C16	0.025mg in 25uL of DMSO	ActiProbe-5K	4550050798	TimTec	www.timtec.net	C(C=C)N(S(c1ccc(cc1)Cl)(=O)=O)CC=C	[(4-chlorophenyl)sulfonyl]diprop-2-enylamine			0	2	3	4	0	4	info@timtec.net
449	2	C17	2C17	cmpd	ST011567	5.94	4.61625	1.81742	up	FALSE	FALSE	547	C28H18F3N3O	469.466		2	2.13008	C17	2C17	0.025mg in 25uL of DMSO	ActiProbe-5K	4550050798	TimTec	www.timtec.net	c1ccc(C([C@@H]2[C@H]([C@]([C@@H]3(N2c2ccccc2C=C3))(C#N)C#N)c2c(C(F)(F)F)cccc2)=O)cc1	(1S,2S,3aR)-1-(phenylcarbonyl)-2-[2-(trifluoromethyl)phenyl]-10,3a-dihydropyrr olidino[1,2-a]quinoline-3,3-dicarbonitrile			0	1	4	0	3	4	info@timtec.net
450	2	C18	2C18	cmpd	ST011692	4.38	3.05625	1.20325	FALSE	FALSE	FALSE	563	C15H26ClNO2	287.83		2	3.47428	C18	2C18	0.025mg in 25uL of DMSO	ActiProbe-5K	4550050798	TimTec	www.timtec.net	C1CCN(C2C3C(OC(=O)C)C(CC3)CC2)CC1.Cl	2-piperidylbicyclo[3.2.1]oct-8-yl acetate, chloride			0	2	3	2	4	4	info@timtec.net
451	2	C19	2C19	cmpd	ST011976	4.29	2.96625	1.16781	FALSE	FALSE	FALSE	579	C16H19ClN4	302.807		2	3.30244	C19	2C19	0.025mg in 25uL of DMSO	ActiProbe-5K	4550050798	TimTec	www.timtec.net	C(=N\c1ccc(/N=N\c2ccccc2)cc1)(/N(C)C)C.Cl	{(1E)-1-methyl-2-[4-(phenyldiazenyl)phenyl]-2-azavinyl}dimethylamine, chloride			0	0	4	0	0	4	info@timtec.net
452	2	C20	2C20	cmpd	ST012274	4.64	3.31625	1.30561	up	FALSE	FALSE	595	C13H13NO2S	247.318		2	4.04338	C20	2C20	0.025mg in 25uL of DMSO	ActiProbe-5K	4550050798	TimTec	www.timtec.net	c1ccc2c3c1CCc3ccc2NS(=O)(=O)C	acenaphthen-5-yl(methylsulfonyl)amine			1	2	3	0	0	4	info@timtec.net
453	2	C21	2C21	cmpd	ST012390	4.06	2.73625	1.07726	FALSE	FALSE	FALSE	611	C13H12N2O2S	260.317		2	3.84148	C21	2C21	0.025mg in 25uL of DMSO	ActiProbe-5K	4550050798	TimTec	www.timtec.net	c1c(cc2S(c3c(Cc2c1)ccc(c3)N)(=O)=O)N	3,7-diamino-10H-dibenzo[b,e]thiin-5,5-dione			4	2	4	0	0	4	info@timtec.net
454	2	C22	2C22	cmpd	ST012508	4.52	3.19625	1.25837	up	FALSE	FALSE	627	C7H12N2S	156.252		2	6.39993	C22	2C22	0.025mg in 25uL of DMSO	ActiProbe-5K	4550050798	TimTec	www.timtec.net	C1(NC2CCCCC2N1)=S	7,9-diazabicyclo[4.3.0]nonane-8-thione			2	0	2	0	2	4	info@timtec.net
455	2	C23	2C23	WT+dmso	Control	3.96	2.63625	1.03789	FALSE	FALSE	FALSE	5075				2		C23	2C23
456	2	C24	2C24	K44A+dmso	Control	20.67	19.3463	7.61663	up	hit	FALSE	5076				2		C24	2C24
457	2	D01	2D01	U2OS	Control	1.29	-0.03375	-0.0132874	down	FALSE	hit	5077				2		D01	2D01
458	2	D02	2D02	WT	Control	2.66	1.33625	0.526083	down	FALSE	FALSE	5078				2		D02	2D02
459	2	D03	2D03	cmpd	ST005675	4.59	3.26625	1.28593	up	FALSE	FALSE	324	C7H5FN2S	168.195		2	5.94549	D03	2D03	0.025mg in 25uL of DMSO	ActiProbe-5K	4550050798	TimTec	www.timtec.net	c1(nc2ccc(cc2s1)F)N	6-fluorobenzothiazole-2-ylamine			2	0	2	0	0	4	info@timtec.net
460	2	D04	2D04	cmpd	ST006231	4.41	3.08625	1.21506	up	FALSE	FALSE	340	C9H14N4OS2	258.369		2	3.87044	D04	2D04	0.025mg in 25uL of DMSO	ActiProbe-5K	4550050798	TimTec	www.timtec.net	C1CC(NC(CSc2sc(nn2)N)=O)CC1	2-(5-amino(1,3,4-thiadiazol-2-ylthio))-N-cyclopentylacetamide			3	1	5	4	0	4	info@timtec.net
461	2	D05	2D05	cmpd	ST006443	4.21	2.88625	1.13632	FALSE	FALSE	FALSE	356	C7H10N4O2	182.182		2	5.48901	D05	2D05	0.025mg in 25uL of DMSO	ActiProbe-5K	4550050798	TimTec	www.timtec.net	c1(C(N2CCCC2)=O)c(non1)N	4-amino(1,2,5-oxadiazol-3-yl) pyrrolidinyl ketone			2	2	6	1	0	4	info@timtec.net
462	2	D06	2D06	cmpd	ST006516	11.53	10.2062	4.01821	up	hit	FALSE	372	C17H15N5O4	353.337		2	2.83016	D06	2D06	0.025mg in 25uL of DMSO	ActiProbe-5K	4550050798	TimTec	www.timtec.net	c1cnc2c(c([N+]([O-])=O)ccc2NCCNc2ccc([N+]([O-])=O)cc2)c1	(5-nitro(8-quinolyl)){2-[(4-nitrophenyl)amino]ethyl}amine			2	4	9	3	0	4	info@timtec.net
463	2	D07	2D07	cmpd	ST007038	4.48	3.15625	1.24262	up	FALSE	FALSE	388	C13H12N4O2	256.264		2	3.90223	D07	2D07	0.025mg in 25uL of DMSO	ActiProbe-5K	4550050798	TimTec	www.timtec.net	c12c(C(c3oc(C)cc3)C(=C(O1)N)C#N)c(C)n[nH]2	6-amino-3-methyl-4-(5-methyl(2-furyl))-4H-pyrano[3,2-d]pyrazole-5-carbonitrile			3	2	6	1	1	4	info@timtec.net
464	2	D08	2D08	cmpd	ST007517	4.34	3.01625	1.1875	FALSE	FALSE	FALSE	404	C7H4N4S	176.202		2	5.67531	D08	2D08	0.025mg in 25uL of DMSO	ActiProbe-5K	4550050798	TimTec	www.timtec.net	c1(c([nH]c(c(c1)C#N)=S)N)C#N	2-amino-6-thioxohydropyridine-3,5-dicarbonitrile			3	0	4	0	0	4	info@timtec.net
465	2	D09	2D09	cmpd	ST007686	4.18	2.85625	1.12451	FALSE	FALSE	FALSE	420	C12H14F3N5	285.272		2	3.50543	D09	2D09	0.025mg in 25uL of DMSO	ActiProbe-5K	4550050798	TimTec	www.timtec.net	C1CCN(c2nn3c(nnc3cc2)C(F)(F)F)CCC1	6-azaperhydroepinyl-3-(trifluoromethyl)-4-hydro-1,2,4-triazolo[4,3-e]pyridazin e			0	0	5	0	0	4	info@timtec.net
466	2	D10	2D10	cmpd	ST008361	4.61	3.28625	1.2938	up	FALSE	FALSE	436	C13H20N2O2	236.314		2	4.23166	D10	2D10	0.025mg in 25uL of DMSO	ActiProbe-5K	4550050798	TimTec	www.timtec.net	C1CCN2C(C(N3C(CCC3=O)=O)CCC2)C1	1-(6-azabicyclo[4.4.0]dec-2-yl)azolidine-2,5-dione			0	2	4	0	2	4	info@timtec.net
467	2	D11	2D11	cmpd	ST009310	4.1	2.77625	1.09301	FALSE	FALSE	FALSE	452	C14H13N7S	311.37		2	3.21161	D11	2D11	0.025mg in 25uL of DMSO	ActiProbe-5K	4550050798	TimTec	www.timtec.net	c1(nc(N)nc(n1)CSc1ncccn1)Nc1ccccc1	[4-amino-6-(pyrimidin-2-ylthiomethyl)(1,3,5-triazin-2-yl)]phenylamine			3	0	7	2	0	4	info@timtec.net
468	2	D12	2D12	cmpd	ST009467	3.87	2.54625	1.00246	FALSE	FALSE	FALSE	468	C14H12N2O6S2	368.391		2	2.71451	D12	2D12	0.025mg in 25uL of DMSO	ActiProbe-5K	4550050798	TimTec	www.timtec.net	COc1cc([N+]([O-])=O)c(SSc2c([N+]([O-])=O)cc(cc2)OC)cc1	di4-methoxy-2-nitrophenyl disulfide			0	6	8	5	0	4	info@timtec.net
469	2	D13	2D13	cmpd	ST009535	5.55	4.22625	1.66388	up	FALSE	FALSE	484	C10H6Cl2N2OS	273.142		2	3.6611	D13	2D13	0.025mg in 25uL of DMSO	ActiProbe-5K	4550050798	TimTec	www.timtec.net		2-((1E)-2-(1,3-thiazol-2-yl)-2-azavinyl)-4,6-dichlorophenol					3				info@timtec.net
470	2	D14	2D14	cmpd	ST010119	4.1	2.77625	1.09301	FALSE	FALSE	FALSE	500	C10H4N2O4	216.153		2	4.62636	D14	2D14	0.025mg in 25uL of DMSO	ActiProbe-5K	4550050798	TimTec	www.timtec.net	c1c2c(=O)[nH]c(c2cc2c([nH]c(c12)=O)=O)=O	2H,6H-azolino[3',4'-1,2]benzo[4,5-c]azolidine-1,3,5,7-tetraone			2	4	6	0	0	4	info@timtec.net
471	2	D15	2D15	cmpd	ST010361	5.25	3.92625	1.54577	up	FALSE	FALSE	516	C16H9Cl3N2	335.619		2	2.97957	D15	2D15	0.025mg in 25uL of DMSO	ActiProbe-5K	4550050798	TimTec	www.timtec.net	c1(c(nc2c(c1)cccc2)Cl)/C=N\c1c(c(Cl)ccc1)Cl	3-[(1E)-2-(2,3-dichlorophenyl)-2-azavinyl]-2-chloroquinoline			0	0	2	1	0	4	info@timtec.net
472	2	D16	2D16	cmpd	ST010516	4.16	2.83625	1.11663	FALSE	FALSE	FALSE	532	C12H8Cl2FNO2S	320.171		2	3.12333	D16	2D16	0.025mg in 25uL of DMSO	ActiProbe-5K	4550050798	TimTec	www.timtec.net	c1c(Cl)ccc(S(Nc2cc(Cl)c(cc2)F)(=O)=O)c1	(3-chloro-4-fluorophenyl)[(4-chlorophenyl)sulfonyl]amine			1	2	3	0	0	4	info@timtec.net
473	2	D17	2D17	cmpd	ST011569	4.48	3.15625	1.24262	up	FALSE	FALSE	548	C27H29NO4	431.532		2	2.31733	D17	2D17	0.025mg in 25uL of DMSO	ActiProbe-5K	4550050798	TimTec	www.timtec.net	c1cc2C=CN3[C@H]([C@@H]4([C@@H]5O[C@H](C([C@H]4([C@H]3(c2cc1)))=O)OC5))(C(C12CC3CC(C2)CC(C1)C3)=O)	(1S,14S,2R,3R,13R,16R)-3-(adamantanylcarbonyl)-17,19-dioxa-4-azapentacyclo[14. 2.1.0<2,14>.0<4,13>.0<7,12>]nonadeca-5,7(12),8,10-tetraen-15-one			0	4	5	0	6	4	info@timtec.net
474	2	D18	2D18	cmpd	ST011704	3.94	2.61625	1.03002	FALSE	FALSE	FALSE	564	C15H28O3	256.386		2	3.90038	D18	2D18	0.025mg in 25uL of DMSO	ActiProbe-5K	4550050798	TimTec	www.timtec.net	C1(OCCC(O)CCCCCCCCCCC1)=O	5-hydroxy-2-oxacyclohexadecan-1-one			1	3	3	1	1	4	info@timtec.net
475	2	D19	2D19	cmpd	ST011981	4.03	2.70625	1.06545	FALSE	FALSE	FALSE	580	C17H30O15	474.416		2	2.10785	D19	2D19	0.025mg in 25uL of DMSO	ActiProbe-5K	4550050798	TimTec	www.timtec.net	C([C@@H]1[C@H](O)[C@@H]([C@H]([C@H](OC[C@@H]2[C@@H](O)[C@@H]([C@H]([C@H](O2)O[C@@H]2[C@@H]([C@@H](O)[C@@H](O2)CO)O)O)O)O1)O)O)O	2-[(5S,2R,3R,4R)-3,4-dihydroxy-5-(hydroxymethyl)oxolan-2-yloxy]-6-{[(2S,4S,3R, 5R,6R)-3,4,5-trihydroxy-6-(hydroxymethyl)(2H-3,4,5,6-tetrahydropyran-2-yloxy)] methyl}(4S,5S,2R,3R,6R)-2H-3,4,5,6-tetrahydropyran-3,4,5-triol			10	15	15	3	14	2	info@timtec.net
476	2	D20	2D20	cmpd	ST012278	4.95	3.62625	1.42766	up	FALSE	FALSE	596	C10H13NO2S2	243.351		2	4.10929	D20	2D20	0.025mg in 25uL of DMSO	ActiProbe-5K	4550050798	TimTec	www.timtec.net	C(Nc1cc(OC)c(cc1)OC)(=S)SC	[(3,4-dimethoxyphenyl)amino]methylthiomethane-1-thione			1	2	3	3	0	4	info@timtec.net
477	2	D21	2D21	cmpd	ST012396	4.62	3.29625	1.29774	up	FALSE	FALSE	612	C10H7NO4	205.17		2	4.87401	D21	2D21	0.025mg in 25uL of DMSO	ActiProbe-5K	4550050798	TimTec	www.timtec.net	C1(=C(c2ccccc2OC1=C)O)[N+]([O-])=O	2-methylene-3-nitrochromen-4-ol			1	4	5	1	0	4	info@timtec.net
478	2	D22	2D22	cmpd	ST012517	4.11	2.78625	1.09695	FALSE	FALSE	FALSE	628	C7H14N2O	142.201		2	7.0323	D22	2D22	0.025mg in 25uL of DMSO	ActiProbe-5K	4550050798	TimTec	www.timtec.net	C(=O)(NN)C1CCCCC1	cyclohexanecarbohydrazide			3	1	3	1	0	4	info@timtec.net
479	2	D23	2D23	WT+dmso	Control	3.76	2.43625	0.959154	FALSE	FALSE	FALSE	5079				2		D23	2D23
480	2	D24	2D24	K44A+dmso	Control	21.12	19.7963	7.7938	up	hit	FALSE	5080				2		D24	2D24
481	2	E01	2E01	U2OS	Control	1.33	0.00625	0.00246063	down	FALSE	hit	5081				2		E01	2E01
482	2	E02	2E02	WT	Control	2.93	1.60625	0.632382	down	FALSE	FALSE	5082				2		E02	2E02
483	2	E03	2E03	cmpd	ST085749	5.67	4.34625	1.71112	up	FALSE	FALSE	325	C9H8N2OS2	224.307		2	4.45817	E03	2E03	0.025mg in 25uL of DMSO	ActiProbe-5K	4550050798	TimTec	www.timtec.net	N1(C(SCC1=O)=S)Cc1cnccc1	3-(3-pyridylmethyl)-2-thioxo-1,3-thiazolidin-4-one			0	1	3	2	0	4	info@timtec.net
484	2	E04	2E04	cmpd	ST006243	4.42	3.09625	1.219	up	FALSE	FALSE	341	C12H22N4OS2	302.465		2	3.30617	E04	2E04	0.025mg in 25uL of DMSO	ActiProbe-5K	4550050798	TimTec	www.timtec.net	CC(CC(NC(CSc1sc(nn1)N)=O)(C)C)(C)C	2-(5-amino(1,3,4-thiadiazol-2-ylthio))-N-(1,1,3,3-tetramethylbutyl)acetamide			3	1	5	5	0	4	info@timtec.net
485	2	E05	2E05	cmpd	ST006444	4.43	3.10625	1.22293	up	FALSE	FALSE	357	C7H11N5O2	197.197		2	5.07108	E05	2E05	0.025mg in 25uL of DMSO	ActiProbe-5K	4550050798	TimTec	www.timtec.net	c1(/C(N2CCCC2)=N\O)c(non1)N	4-((hydroxyimino)pyrrolidinylmethyl)-1,2,5-oxadiazole-3-ylamine			3	2	7	2	0	4	info@timtec.net
486	2	E06	2E06	cmpd	ST006527	4.15	2.82625	1.1127	FALSE	FALSE	FALSE	373	C11H14ClN3O4S	319.769		2	3.12726	E06	2E06	0.025mg in 25uL of DMSO	ActiProbe-5K	4550050798	TimTec	www.timtec.net	CS(N1CCN(CC1)c1c(cc([N+]([O-])=O)cc1)Cl)(=O)=O	4-(2-chloro-4-nitrophenyl)-1-(methylsulfonyl)piperazine			0	4	7	0	0	4	info@timtec.net
487	2	E07	2E07	cmpd	ST007039	3.79	2.46625	0.970965	FALSE	FALSE	FALSE	389	C15H12N2O4	284.271		2	3.51777	E07	2E07	0.025mg in 25uL of DMSO	ActiProbe-5K	4550050798	TimTec	www.timtec.net	c12C(C(C#N)=C(Oc1cc(oc2=O)C)N)c1oc(C)cc1	2-amino-7-methyl-4-(5-methyl(2-furyl))-5-oxo-4H-pyrano[3,2-c]pyran-3-carbonitr ile			2	4	6	1	1	4	info@timtec.net
488	2	E08	2E08	cmpd	ST007520	4.64	3.31625	1.30561	up	FALSE	FALSE	405	C8H6N2SSe	241.175		2	4.14636	E08	2E08	0.025mg in 25uL of DMSO	ActiProbe-5K	4550050798	TimTec	www.timtec.net	C(=C\c1[se]ccc1)(/C(=S)N)C#N	(2E)-2-(aminothioxomethyl)-3-selenophen-2-ylprop-2-enenitrile			2	0	2	2	0	4	info@timtec.net
489	2	E09	2E09	cmpd	ST007692	4.85	3.52625	1.38829	up	FALSE	FALSE	421	C13H19NO4	253.298		2	3.94792	E09	2E09	0.025mg in 25uL of DMSO	ActiProbe-5K	4550050798	TimTec	www.timtec.net	c1([nH]c(COC(=O)C)c(c1C)CC)C(=O)OCC	[5-(ethoxycarbonyl)-3-ethyl-4-methylpyrrol-2-yl]methyl acetate			1	4	5	7	0	4	info@timtec.net
490	2	E10	2E10	cmpd	ST008382	4.85	3.52625	1.38829	up	FALSE	FALSE	437	C7H10N2O2	154.169		2	6.4864	E10	2E10	0.025mg in 25uL of DMSO	ActiProbe-5K	4550050798	TimTec	www.timtec.net	CC(CC(=O)O)n1cncc1	3-imidazolylbutanoic acid			1	2	4	4	1	4	info@timtec.net
491	2	E11	2E11	cmpd	ST009315	5.29	3.96625	1.56152	up	FALSE	FALSE	453	C15H13N9S	351.395		2	2.8458	E11	2E11	0.025mg in 25uL of DMSO	ActiProbe-5K	4550050798	TimTec	www.timtec.net	c1(nc(N)nc(n1)CSc1c2c([nH]cn2)ncn1)Nc1ccccc1	[4-amino-6-(purin-6-ylthiomethyl)(1,3,5-triazin-2-yl)]phenylamine			4	0	9	3	0	4	info@timtec.net
492	2	E12	2E12	cmpd	ST009471	4.49	3.16625	1.24656	up	FALSE	FALSE	469	C12H10N2S2	246.357		2	4.05915	E12	2E12	0.025mg in 25uL of DMSO	ActiProbe-5K	4550050798	TimTec	www.timtec.net	c1cc2c3c(SSc2cc1N)cc(cc3)N	dibenzo[c,e]1,2-dithiane-3,8-diamine			4	0	2	0	0	4	info@timtec.net
493	2	E13	2E13	cmpd	ST009543	3.54	2.21625	0.872539	FALSE	FALSE	FALSE	485	C10H7BrN2OS	283.148		2	3.53172	E13	2E13	0.025mg in 25uL of DMSO	ActiProbe-5K	4550050798	TimTec	www.timtec.net	c1(nccs1)/N=C\c1c(ccc(c1)Br)O	2-((1E)-2-(1,3-thiazol-2-yl)-2-azavinyl)-4-bromophenol			1	1	3	2	0	4	info@timtec.net
494	2	E14	2E14	cmpd	ST010125	4.7	3.37625	1.32923	up	FALSE	FALSE	501	C5H5N5O4	199.126		2	5.02195	E14	2E14	0.025mg in 25uL of DMSO	ActiProbe-5K	4550050798	TimTec	www.timtec.net	c1([N+]([O-])=O)c(nc(c(c1)[N+]([O-])=O)N)N	3,5-dinitropyridine-2,6-diamine			4	4	9	0	0	4	info@timtec.net
495	2	E15	2E15	cmpd	ST010381	2.95	1.62625	0.640256	down	FALSE	FALSE	517	C13H8Br2N2O4	416.026		2	2.4037	E15	2E15	0.025mg in 25uL of DMSO	ActiProbe-5K	4550050798	TimTec	www.timtec.net	c1c(/N=C\c2c(c(Br)cc(c2)Br)O)c(cc([N+]([O-])=O)c1)O	2-[(1E)-2-(2-hydroxy-4-nitrophenyl)-2-azavinyl]-4,6-dibromophenol			2	4	6	3	0	4	info@timtec.net
496	2	E16	2E16	cmpd	ST010517	4.72	3.39625	1.33711	up	FALSE	FALSE	533	C13H18ClNO2S	287.81		2	3.47451	E16	2E16	0.025mg in 25uL of DMSO	ActiProbe-5K	4550050798	TimTec	www.timtec.net	C1CCC(NS(c2ccc(cc2)Cl)(=O)=O)CCC1	[(4-chlorophenyl)sulfonyl]cycloheptylamine			1	2	3	1	0	4	info@timtec.net
497	2	E17	2E17	cmpd	ST011581	4.09	2.76625	1.08907	FALSE	FALSE	FALSE	549	C16H18N4OS	314.411		2	3.18055	E17	2E17	0.025mg in 25uL of DMSO	ActiProbe-5K	4550050798	TimTec	www.timtec.net	c12c(OC(=C(C1c1c(ccs1)C)C#N)N)n[nH]c2C(C)(C)C	6-amino-3-(tert-butyl)-4-(3-methyl(2-thienyl))-4H-pyrano[2,3-c]pyrazole-5-carb onitrile			3	1	5	1	1	4	info@timtec.net
498	2	E18	2E18	cmpd	ST011709	4.89	3.56625	1.40404	up	FALSE	FALSE	565	C14H19NO2	233.31		2	4.28614	E18	2E18	0.025mg in 25uL of DMSO	ActiProbe-5K	4550050798	TimTec	www.timtec.net	CC(=C\C\C=C1\CC2C(NC(C2CC1)=O)=O)/C	5-(4-methylpent-3-enylidene)-4,6,7,3a,7a-pentahydroisoindole-1,3-dione			1	2	3	2	2	4	info@timtec.net
499	2	E19	2E19	cmpd	ST011984	1.88	0.55625	0.218996	down	FALSE	hit	581	C14H15Cl2N3	296.199		2	3.37611	E19	2E19	0.025mg in 25uL of DMSO	ActiProbe-5K	4550050798	TimTec	www.timtec.net	c1c(cc2[n+](c3c(cc2c1)ccc(c3)N)C)N.[Cl-].Cl	10-methylacridine-3,6-diamine, chloride, chloride			4	0	3	0	0	4	info@timtec.net
500	2	E20	2E20	cmpd	ST012279	4.05	2.72625	1.07333	FALSE	FALSE	FALSE	597	C10H12ClFN2S	246.736		2	4.05292	E20	2E20	0.025mg in 25uL of DMSO	ActiProbe-5K	4550050798	TimTec	www.timtec.net	C1(=NCCN1)SCc1c(F)cccc1.Cl				1	0	2	3	0	4	info@timtec.net
501	2	E21	2E21	cmpd	ST012397	4.47	3.14625	1.23868	up	FALSE	FALSE	613	C7H5ClF2O	178.566		2	5.60018	E21	2E21	0.025mg in 25uL of DMSO	ActiProbe-5K	4550050798	TimTec	www.timtec.net	c1c(c(CO)cc(c1F)F)Cl	(2-chloro-4,5-difluorophenyl)methan-1-ol			1	1	1	2	0	4	info@timtec.net
502	2	E22	2E22	cmpd	ST012529	4.7	3.37625	1.32923	up	FALSE	FALSE	629	C9H11NO2S	197.258		2	5.06951	E22	2E22	0.025mg in 25uL of DMSO	ActiProbe-5K	4550050798	TimTec	www.timtec.net	c1ccc2N(S(=O)(=O)C)CCc2c1	(methylsulfonyl)indoline			0	2	3	0	0	4	info@timtec.net
503	2	E23	2E23	WT+dmso	Control	3.75	2.42625	0.955217	FALSE	FALSE	FALSE	5083				2		E23	2E23
504	2	E24	2E24	K44A+dmso	Control	21.03	19.7063	7.75837	up	hit	FALSE	5084				2		E24	2E24
505	2	F01	2F01	U2OS	Control	1.28	-0.04375	-0.0172244	down	FALSE	hit	5085				2		F01	2F01
506	2	F02	2F02	WT	Control	3.2	1.87625	0.738681	down	FALSE	FALSE	5086				2		F02	2F02
507	2	F03	2F03	cmpd	ST005678	5.22	3.89625	1.53396	up	FALSE	FALSE	326	C11H14N2S	206.312		2	4.84704	F03	2F03	0.025mg in 25uL of DMSO	ActiProbe-5K	4550050798	TimTec	www.timtec.net	c1(c(sc2c1CCC(CC)C2)N)C#N	2-amino-6-ethyl-4,5,6,7-tetrahydrobenzo[b]thiophene-3-carbonitrile			2	0	2	1	1	4	info@timtec.net
508	2	F04	2F04	cmpd	ST006257	4.17	2.84625	1.12057	FALSE	FALSE	FALSE	342	C18H15NS	277.39		2	3.60503	F04	2F04	0.025mg in 25uL of DMSO	ActiProbe-5K	4550050798	TimTec	www.timtec.net	C(Sc1ncccc1)(c1ccccc1)c1ccccc1	2-(diphenylmethylthio)pyridine			0	0	1	2	0	4	info@timtec.net
509	2	F05	2F05	cmpd	ST006448	3.74	2.41625	0.95128	FALSE	FALSE	FALSE	358	C11H11N3O2	217.227		2	4.60347	F05	2F05	0.025mg in 25uL of DMSO	ActiProbe-5K	4550050798	TimTec	www.timtec.net	c1cnc2c(c([N+]([O-])=O)ccc2N(C)C)c1	dimethyl(5-nitro(8-quinolyl))amine			0	2	5	0	0	4	info@timtec.net
510	2	F06	2F06	cmpd	ST006545	4.77	3.44625	1.35679	up	FALSE	FALSE	374	C18H10N2	254.291		2	3.9325	F06	2F06	0.025mg in 25uL of DMSO	ActiProbe-5K	4550050798	TimTec	www.timtec.net	c1(/C=C(\C#N)C#N)c2c(cccc2)cc2c1cccc2	(9-anthrylmethylene)methane-1,1-dicarbonitrile			0	0	2	0	0	4	info@timtec.net
511	2	F07	2F07	cmpd	ST007040	4.35	3.02625	1.19144	FALSE	FALSE	FALSE	390	C18H13FN4S	336.393		2	2.97272	F07	2F07	0.025mg in 25uL of DMSO	ActiProbe-5K	4550050798	TimTec	www.timtec.net	C1(C(=C(C#N)C=2[C@H]([C@@H]1c1ccc(cc1)F)(CSCC2))N)(C#N)C#N	(8aS,8R)-6-amino-8-(4-fluorophenyl)-7,8,8a-trihydro-1H,3H-benzo[1,2-c]thiin-5, 7,7-tricarbonitrile			2	0	4	0	2	4	info@timtec.net
512	2	F08	2F08	cmpd	ST007521	4.81	3.48625	1.37254	up	FALSE	FALSE	406	C13H9N3	207.235		2	4.82545	F08	2F08	0.025mg in 25uL of DMSO	ActiProbe-5K	4550050798	TimTec	www.timtec.net	c1(cn(C)c2c1cccc2)/C=C(/C#N)C#N	[(1-methylindol-3-yl)methylene]methane-1,1-dicarbonitrile			0	0	3	1	0	4	info@timtec.net
513	2	F09	2F09	cmpd	ST007860	4.2	2.87625	1.13238	FALSE	FALSE	FALSE	422	C17H28O4S2	360.539		2	2.77363	F09	2F09	0.025mg in 25uL of DMSO	ActiProbe-5K	4550050798	TimTec	www.timtec.net	CCCCS(/C=C/C1C(S(=O)(=O)CCCC)C2C=CC1C2)(=O)=O	(1Z)-1-(butylsulfonyl)-2-[3-(butylsulfonyl)bicyclo[2.2.1]hept-5-en-2-yl]ethene			0	4	4	9	4	4	info@timtec.net
514	2	F10	2F10	cmpd	ST008384	5.55	4.22625	1.66388	up	FALSE	FALSE	438	C16H12F3N5	331.3		2	3.01841	F10	2F10	0.025mg in 25uL of DMSO	ActiProbe-5K	4550050798	TimTec	www.timtec.net	c1(nc(C(F)(F)F)nc(n1)N)N(c1ccccc1)c1ccccc1	[4-amino-6-(trifluoromethyl)(1,3,5-triazin-2-yl)]diphenylamine			2	0	5	0	0	4	info@timtec.net
515	2	F11	2F11	cmpd	ST009328	3.67	2.34625	0.92372	FALSE	FALSE	FALSE	454	C19H16N2OS	320.415		2	3.12095	F11	2F11	0.025mg in 25uL of DMSO	ActiProbe-5K	4550050798	TimTec	www.timtec.net	c1ccc(C=2SC(NN2)c2c3c(cccc3)c(cc2)OC)cc1	4-methoxy-1-(5-phenyl(1,3,4-thiadiazolin-2-yl))naphthalene			1	1	3	2	1	3	info@timtec.net
516	2	F12	2F12	cmpd	ST009477	4.54	3.21625	1.26624	up	FALSE	FALSE	470	C11H13NO3S2	271.361		2	3.68513	F12	2F12	0.025mg in 25uL of DMSO	ActiProbe-5K	4550050798	TimTec	www.timtec.net	c1ccc2[n+](c(sc2c1)C)CCCS([O-])(=O)=O	3-(2-methylbenzothiazol-3-yl)propanesulfonic acid			0	3	4	3	0	4	info@timtec.net
517	2	F13	2F13	cmpd	ST009613	4.22	2.89625	1.14026	FALSE	FALSE	FALSE	486	C15H12Cl3NO3	360.623		2	2.77298	F13	2F13	0.025mg in 25uL of DMSO	ActiProbe-5K	4550050798	TimTec	www.timtec.net	c1(c(c(Cl)cc(c1)Cl)O)/C=N\c1cc(OC)c(cc1OC)Cl	2-[(1E)-2-(4-chloro-2,5-dimethoxyphenyl)-2-azavinyl]-4,6-dichlorophenol			1	3	4	4	0	4	info@timtec.net
518	2	F14	2F14	cmpd	ST010128	5.07	3.74625	1.4749	up	FALSE	FALSE	502	C16H13Br2ClO2	432.539		2	2.31193	F14	2F14	0.025mg in 25uL of DMSO	ActiProbe-5K	4550050798	TimTec	www.timtec.net	C(/c1cc(Br)c(cc1)OC)(c1cc(Br)c(cc1)OC)=C\Cl	4-[(1E)-1-(3-bromo-4-methoxyphenyl)-2-chlorovinyl]-2-bromo-1-methoxybenzene			0	2	2	4	0	3	info@timtec.net
519	2	F15	2F15	cmpd	ST010384	3.7	2.37625	0.935531	FALSE	FALSE	FALSE	518	C13H8Br2FNO	373.019		2	2.68083	F15	2F15	0.025mg in 25uL of DMSO	ActiProbe-5K	4550050798	TimTec	www.timtec.net	c1(c(c(Br)cc(c1)Br)O)/C=N\c1ccc(cc1)F	2-[(1E)-2-(4-fluorophenyl)-2-azavinyl]-4,6-dibromophenol			1	1	2	2	0	4	info@timtec.net
520	2	F16	2F16	cmpd	ST010518	4.53	3.20625	1.2623	up	FALSE	FALSE	534	C14H12ClNO2S	293.774		2	3.40398	F16	2F16	0.025mg in 25uL of DMSO	ActiProbe-5K	4550050798	TimTec	www.timtec.net	c1ccc2N(S(c3ccc(cc3)Cl)(=O)=O)CCc2c1	4-chloro-1-(indolinylsulfonyl)benzene			0	2	3	0	0	4	info@timtec.net
521	2	F17	2F17	cmpd	ST011595	4.89	3.56625	1.40404	up	FALSE	FALSE	550	C11H7N5O2S2	305.341		2	3.27503	F17	2F17	0.025mg in 25uL of DMSO	ActiProbe-5K	4550050798	TimTec	www.timtec.net	C1(=C(SC(=C(C1c1sc([N+]([O-])=O)cc1)C#N)N)N)C#N	2,6-diamino-4-(5-nitro(2-thienyl))-4H-thiin-3,5-dicarbonitrile			4	2	7	1	0	4	info@timtec.net
522	2	F18	2F18	cmpd	ST011716	4.59	3.26625	1.28593	up	FALSE	FALSE	566	C15H26O4	270.369		2	3.69865	F18	2F18	0.025mg in 25uL of DMSO	ActiProbe-5K	4550050798	TimTec	www.timtec.net	C1(OCCCCCCOC(CCCCCCC1)=O)=O	10,17-dioxacycloheptadecane-1,9-dione			0	4	4	0	0	4	info@timtec.net
523	2	F19	2F19	cmpd	ST011993	4.36	3.03625	1.19537	FALSE	FALSE	FALSE	582	C7H12ClN5	201.659		2	4.95887	F19	2F19	0.025mg in 25uL of DMSO	ActiProbe-5K	4550050798	TimTec	www.timtec.net	CCNc1nc(nc(n1)NCC)Cl	[6-chloro-4-(ethylamino)(1,3,5-triazin-2-yl)]ethylamine			2	0	5	2	0	4	info@timtec.net
524	2	F20	2F20	cmpd	ST012287	4.23	2.90625	1.14419	FALSE	FALSE	FALSE	598	C5H10Cl2N4S2	261.199		2	3.8285	F20	2F20	0.025mg in 25uL of DMSO	ActiProbe-5K	4550050798	TimTec	www.timtec.net	C(SC(=N)N)c1nc(sc1)N.Cl.Cl				5	0	4	3	0	4	info@timtec.net
525	2	F21	2F21	cmpd	ST012400	4.02	2.69625	1.06152	FALSE	FALSE	FALSE	614	C12H10N2O4S	278.288		2	3.59339	F21	2F21	0.025mg in 25uL of DMSO	ActiProbe-5K	4550050798	TimTec	www.timtec.net	c1c(O)ccc(NS(c2ccc([N+]([O-])=O)cc2)=O)c1	(4-hydroxyphenyl)[(4-nitrophenyl)sulfinyl]amine			2	4	6	1	0	4	info@timtec.net
526	2	F22	2F22	cmpd	ST012534	4.11	2.78625	1.09695	FALSE	FALSE	FALSE	630	C12H13N3OS	247.321		2	4.04333	F22	2F22	0.025mg in 25uL of DMSO	ActiProbe-5K	4550050798	TimTec	www.timtec.net	c1ccc(OCc2n(c(nn2)S)CC=C)cc1	5-(phenoxymethyl)-4-prop-2-enyl-1,2,4-triazole-3-thiol			0	1	4	5	0	4	info@timtec.net
527	2	F23	2F23	WT+dmso	Control	3.54	2.21625	0.872539	FALSE	FALSE	FALSE	5087				2		F23	2F23
528	2	F24	2F24	K44A+dmso	Control	20.33	19.0062	7.48278	up	hit	FALSE	5088				2		F24	2F24
529	2	G01	2G01	U2OS	Control	1.31	-0.01375	-0.00541339	down	FALSE	hit	5089				2		G01	2G01
530	2	G02	2G02	WT	Control	2.89	1.56625	0.616634	down	FALSE	FALSE	5090				2		G02	2G02
531	2	G03	2G03	cmpd	ST005684	4.04	2.71625	1.06939	FALSE	FALSE	FALSE	327	C13H19NO2S	253.365		2	3.94687	G03	2G03	0.025mg in 25uL of DMSO	ActiProbe-5K	4550050798	TimTec	www.timtec.net	c1(c(sc2c1CCC(C)C2)N)C(OC(C)C)=O	methylethyl 2-amino-6-methyl-4,5,6,7-tetrahydrobenzo[b]thiophene-3-carboxylate			2	2	3	3	1	4	info@timtec.net
532	2	G04	2G04	cmpd	ST006258	4.59	3.26625	1.28593	up	FALSE	FALSE	343	C8H12N4O2S2	260.341		2	3.84112	G04	2G04	0.025mg in 25uL of DMSO	ActiProbe-5K	4550050798	TimTec	www.timtec.net	C1CN(C(CSc2sc(nn2)N)=O)CCO1	2-(5-amino(1,3,4-thiadiazol-2-ylthio))-1-morpholin-4-ylethan-1-one			2	2	6	3	0	4	info@timtec.net
533	2	G05	2G05	cmpd	ST006449	4.4	3.07625	1.21112	FALSE	FALSE	FALSE	359	C7H11N5O3	213.196		2	4.69051	G05	2G05	0.025mg in 25uL of DMSO	ActiProbe-5K	4550050798	TimTec	www.timtec.net	c1(/C(N2CCOCC2)=N\O)c(non1)N	4-((hydroxyimino)morpholin-4-ylmethyl)-1,2,5-oxadiazole-3-ylamine			3	3	8	2	0	4	info@timtec.net
534	2	G06	2G06	cmpd	ST006565	4.48	3.15625	1.24262	up	FALSE	FALSE	375	C12H9N5S	255.303		2	3.91691	G06	2G06	0.025mg in 25uL of DMSO	ActiProbe-5K	4550050798	TimTec	www.timtec.net	C1(=C(SC(=C(C1c1ccncc1)C#N)N)N)C#N	2,6-diamino-4-(4-pyridyl)-4H-thiin-3,5-dicarbonitrile			4	0	5	0	0	4	info@timtec.net
535	2	G07	2G07	cmpd	ST007054	3.79	2.46625	0.970965	FALSE	FALSE	FALSE	391	C19H19N5S	349.46		2	2.86156	G07	2G07	0.025mg in 25uL of DMSO	ActiProbe-5K	4550050798	TimTec	www.timtec.net	C1(C(=C(C#N)C=2[C@H]([C@@H]1c1cscc1)(CN(CC2)C(C)C))N)(C#N)C#N	(8S,8aS)-6-amino-2-(methylethyl)-8-(3-thienyl)-1,2,3,7,8,8a-hexahydroisoquinol ine-5,7,7-tricarbonitrile			2	0	5	1	2	4	info@timtec.net
536	2	G08	2G08	cmpd	ST007525	4.57	3.24625	1.27805	up	FALSE	FALSE	407	C11H5F3N2S2	286.301		2	3.49282	G08	2G08	0.025mg in 25uL of DMSO	ActiProbe-5K	4550050798	TimTec	www.timtec.net	c1(c(cc([nH]c1=S)c1sccc1)C(F)(F)F)C#N	6-(2-thienyl)-2-thioxo-4-(trifluoromethyl)hydropyridine-3-carbonitrile			1	0	2	1	0	4	info@timtec.net
537	2	G09	2G09	cmpd	ST007871	4.14	2.81625	1.10876	FALSE	FALSE	FALSE	423	C17H28N6O2	348.449		2	2.86986	G09	2G09	0.025mg in 25uL of DMSO	ActiProbe-5K	4550050798	TimTec	www.timtec.net	c1(nc(N2CCOCC2)nc(n1)N1CCOCC1)N1CCC(CC1)C	4-[4-(4-methylpiperidyl)-6-morpholin-4-yl-1,3,5-triazin-2-yl]morpholine			0	2	8	0	0	4	info@timtec.net
538	2	G10	2G10	cmpd	ST008422	4.83	3.50625	1.38041	up	FALSE	FALSE	439	C5H4N4O6	216.11		2	4.62727	G10	2G10	0.025mg in 25uL of DMSO	ActiProbe-5K	4550050798	TimTec	www.timtec.net	c1(c(c(C(=O)OC)n[nH]1)[N+]([O-])=O)[N+]([O-])=O	methyl 4,5-dinitropyrazole-3-carboxylate			1	6	10	2	0	4	info@timtec.net
539	2	G11	2G11	cmpd	ST009330	4.81	3.48625	1.37254	up	FALSE	FALSE	455	C15H12N8S2	368.446		2	2.7141	G11	2G11	0.025mg in 25uL of DMSO	ActiProbe-5K	4550050798	TimTec	www.timtec.net	c1ccc(n2c(nnn2)SCSc2n(nnn2)c2ccccc2)cc1	1-phenyl-5-[(1-phenyl(1,2,3,4-tetraazol-5-ylthio))methylthio]-1,2,3,4-tetraazo le			0	0	8	4	0	4	info@timtec.net
540	2	G12	2G12	cmpd	ST009486	4.49	3.16625	1.24656	up	FALSE	FALSE	471	C7H8N4OS	196.233		2	5.09599	G12	2G12	0.025mg in 25uL of DMSO	ActiProbe-5K	4550050798	TimTec	www.timtec.net	CSc1nn2c(n1)nc(cc2O)C	7-methyl-2-methylthio-4-hydro-1,2,4-triazolo[1,5-a]pyrimidin-5-ol			1	1	5	2	0	4	info@timtec.net
541	2	G13	2G13	cmpd	ST009660	3.5	2.17625	0.856791	FALSE	FALSE	FALSE	487	C13H13N3OS	259.332		2	3.85606	G13	2G13	0.025mg in 25uL of DMSO	ActiProbe-5K	4550050798	TimTec	www.timtec.net		1-((1E,3E)-4-amino-4-methylthio-2,3-diazabuta-1,3-dienyl)naphthalen-2-ol					4				info@timtec.net
542	2	G14	2G14	cmpd	ST010142	4.16	2.83625	1.11663	FALSE	FALSE	FALSE	503	C28H16O	368.434		2	2.71419	G14	2G14	0.025mg in 25uL of DMSO	ActiProbe-5K	4550050798	TimTec	www.timtec.net	c12c3c(ccc(C#Cc4ccccc4)c3)oc1ccc(C#Cc1ccccc1)c2	2,8-bis(2-phenylethynyl)dibenzo[b,d]furan			0	1	1	0	0	3	info@timtec.net
543	2	G15	2G15	cmpd	ST010413	4.72	3.39625	1.33711	up	FALSE	FALSE	519	C16H9Cl3N2	335.619		2	2.97957	G15	2G15	0.025mg in 25uL of DMSO	ActiProbe-5K	4550050798	TimTec	www.timtec.net	c1(c(nc2c(c1)cccc2)Cl)/C=N\c1cc(Cl)ccc1Cl	3-[(1E)-2-(2,5-dichlorophenyl)-2-azavinyl]-2-chloroquinoline			0	0	2	1	0	4	info@timtec.net
544	2	G16	2G16	cmpd	ST010525	4.67	3.34625	1.31742	up	FALSE	FALSE	535	C12H8Cl3NO2S	336.625		2	2.97066	G16	2G16	0.025mg in 25uL of DMSO	ActiProbe-5K	4550050798	TimTec	www.timtec.net	c1c(Cl)ccc(S(Nc2cc(Cl)cc(c2)Cl)(=O)=O)c1	(3,5-dichlorophenyl)[(4-chlorophenyl)sulfonyl]amine			1	2	3	0	0	4	info@timtec.net
545	2	G17	2G17	cmpd	ST011597	4.47	3.14625	1.23868	up	FALSE	FALSE	551	C18H14N6S2	378.482	morpholine	2	2.64214	G17	2G17	0.025mg in 25uL of DMSO	ActiProbe-5K	4550050798	TimTec	www.timtec.net		(4S,5S,6R)-5-(aminothioxomethyl)-4,6-di(3-pyridyl)-2-sulfanyl-1,4,5,6-tetrahyd ropyridine-3,5-dicarbonitrile					6				info@timtec.net
546	2	G18	2G18	cmpd	ST011751	4.33	3.00625	1.18356	FALSE	FALSE	FALSE	567	C11H18N2O	194.277		2	5.1473	G18	2G18	0.025mg in 25uL of DMSO	ActiProbe-5K	4550050798	TimTec	www.timtec.net	C1(=C2C(CCCC2)NC(N1)=O)C(C)C	4-(methylethyl)-1,3,5,6,7,8,8a-heptahydroquinazolin-2-one			2	1	3	1	1	4	info@timtec.net
547	2	G19	2G19	cmpd	ST011998	4.42	3.09625	1.219	up	FALSE	FALSE	583	C13H10O4	230.22		2	4.34367	G19	2G19	0.025mg in 25uL of DMSO	ActiProbe-5K	4550050798	TimTec	www.timtec.net	C1(=C(/C(=O)C)C(=O)C)/OC(=O)c2c1cccc2	3-(3-oxoisobenzofuranylidene)pentane-2,4-dione			0	4	4	2	0	4	info@timtec.net
548	2	G20	2G20	cmpd	ST012292	4.23	2.90625	1.14419	FALSE	FALSE	FALSE	599	C8H9BrN2O2	245.076		2	4.08037	G20	2G20	0.025mg in 25uL of DMSO	ActiProbe-5K	4550050798	TimTec	www.timtec.net	c1([N+]([O-])=O)cc(N(C)C)ccc1Br	(4-bromo-3-nitrophenyl)dimethylamine			0	2	4	0	0	4	info@timtec.net
549	2	G21	2G21	cmpd	ST012403	3.5	2.17625	0.856791	FALSE	FALSE	FALSE	615	C13H25N3S	255.428		2	3.915	G21	2G21	0.025mg in 25uL of DMSO	ActiProbe-5K	4550050798	TimTec	www.timtec.net	CCCCCCCCCCCc1nnc(s1)N	5-undecyl-1,3,4-thiadiazole-2-ylamine			2	0	3	10	0	4	info@timtec.net
550	2	G22	2G22	cmpd	ST012568	4.21	2.88625	1.13632	FALSE	FALSE	FALSE	631	C13H8Cl2N2O	279.125		2	3.58263	G22	2G22	0.025mg in 25uL of DMSO	ActiProbe-5K	4550050798	TimTec	www.timtec.net	c1(nc2cc(Cl)ccc2o1)c1c(ccc(c1)N)Cl	4-chloro-3-(5-chlorobenzoxazol-2-yl)phenylamine			2	1	3	1	0	4	info@timtec.net
551	2	G23	2G23	WT+dmso	Control	4.02	2.69625	1.06152	FALSE	FALSE	FALSE	5091				2		G23	2G23
552	2	G24	2G24	K44A+dmso	Control	19.01	17.6863	6.96309	up	hit	FALSE	5092				2		G24	2G24
553	2	H01	2H01	U2OS	Control	1.22	-0.10375	-0.0408465	down	FALSE	hit	5093				2		H01	2H01
554	2	H02	2H02	WT	Control	2.86	1.53625	0.604823	down	FALSE	FALSE	5094				2		H02	2H02
555	2	H03	2H03	cmpd	ST005688	4.66	3.33625	1.31348	up	FALSE	FALSE	328	C12H18O	178.274		2	5.60933	H03	2H03	0.025mg in 25uL of DMSO	ActiProbe-5K	4550050798	TimTec	www.timtec.net	C12(C(=O)C)CC3CC(C2)CC(C1)C3	acetyladamantane			0	1	1	0	0	4	info@timtec.net
556	2	H04	2H04	cmpd	ST006269	4.25	2.92625	1.15207	FALSE	FALSE	FALSE	344	C15H12N4S	280.353		2	3.56693	H04	2H04	0.025mg in 25uL of DMSO	ActiProbe-5K	4550050798	TimTec	www.timtec.net	c1(nc2ccccc2[nH]1)SCc1nc2ccccc2[nH]1	2-(benzimidazol-2-ylmethylthio)benzimidazole			2	0	4	1	0	4	info@timtec.net
557	2	H05	2H05	cmpd	ST006455	4.7	3.37625	1.32923	up	FALSE	FALSE	360	C13H14N4O2	258.28		2	3.87177	H05	2H05	0.025mg in 25uL of DMSO	ActiProbe-5K	4550050798	TimTec	www.timtec.net	c1cnc2c(c([N+]([O-])=O)ccc2N2CCNCC2)c1	(5-nitro-8-quinolyl)piperazine			1	2	6	0	0	4	info@timtec.net
558	2	H06	2H06	cmpd	ST006606	4.72	3.39625	1.33711	up	FALSE	FALSE	376	C18H26N6	326.445		2	3.0633	H06	2H06	0.025mg in 25uL of DMSO	ActiProbe-5K	4550050798	TimTec	www.timtec.net	c1(c(nc2c(n1)cccc2)N1CCN(CC1)C)N1CCN(CC1)C	2,3-bis(4-methylpiperazinyl)quinoxaline			0	0	6	0	0	4	info@timtec.net
559	2	H07	2H07	cmpd	ST007088	4.76	3.43625	1.35285	up	FALSE	FALSE	392	C18H22N6	322.413		2	3.10161	H07	2H07	0.025mg in 25uL of DMSO	ActiProbe-5K	4550050798	TimTec	www.timtec.net	C1(C2(C3CN(C)CC=C3C(=C1N)C#N)CCN(CC2)C)(C#N)C#N	6-amino-2,11-dimethylspiro[1,2,3,7,8,8a-hexahydroisoquinoline-8,4'-piperidine] -5,7,7-tricarbonitrile			2	0	6	0	1	4	info@timtec.net
560	2	H08	2H08	cmpd	ST007535	4.7	3.37625	1.32923	up	FALSE	FALSE	408	C12H14N4O4S	310.334		2	3.22234	H08	2H08	0.025mg in 25uL of DMSO	ActiProbe-5K	4550050798	TimTec	www.timtec.net	COc1nc(nc(NS(c2ccc(cc2)N)(=O)=O)c1)OC	[(4-aminophenyl)sulfonyl](2,6-dimethoxypyrimidin-4-yl)amine			3	4	8	2	0	4	info@timtec.net
561	2	H09	2H09	cmpd	ST007927	4.54	3.21625	1.26624	up	FALSE	FALSE	424	C16H14N2O2S	298.365		2	3.35159	H09	2H09	0.025mg in 25uL of DMSO	ActiProbe-5K	4550050798	TimTec	www.timtec.net	c1ccc2N(C3=NS(c4c3cccc4)(=O)=O)CCCc2c1	3-(1,2,3,4-tetrahydroquinolyl)benzo[d]1,2-thiazole-1,1-dione			0	2	4	0	0	4	info@timtec.net
562	2	H10	2H10	cmpd	ST008423	5.66	4.33625	1.70719	up	FALSE	FALSE	440	C4H3N5O5	201.099		2	4.97269	H10	2H10	0.025mg in 25uL of DMSO	ActiProbe-5K	4550050798	TimTec	www.timtec.net	c1(c(c(C(=O)N)n[nH]1)[N+]([O-])=O)[N+]([O-])=O	4,5-dinitropyrazole-3-carboxamide			3	5	10	1	0	4	info@timtec.net
563	2	H11	2H11	cmpd	ST009331	5.17	3.84625	1.51427	up	FALSE	FALSE	456	C5H8N8S2	244.304		2	4.09325	H11	2H11	0.025mg in 25uL of DMSO	ActiProbe-5K	4550050798	TimTec	www.timtec.net	c1(n(nnn1)C)SCSc1n(nnn1)C	1-methyl-5-[(1-methyl(1,2,3,4-tetraazol-5-ylthio))methylthio]-1,2,3,4-tetraazo le			0	0	8	4	0	4	info@timtec.net
564	2	H12	2H12	cmpd	ST009488	5.11	3.78625	1.49065	up	FALSE	FALSE	472	C7H6N4S	178.218		2	5.61112	H12	2H12	0.025mg in 25uL of DMSO	ActiProbe-5K	4550050798	TimTec	www.timtec.net	c1ccc(n2c(nnn2)S)cc1	1-phenyl-1,2,3,4-tetraazole-5-thiol			0	0	4	1	0	4	info@timtec.net
565	2	H13	2H13	cmpd	ST009710	4.38	3.05625	1.20325	FALSE	FALSE	FALSE	488	C10H12N2O2	192.218		2	5.20244	H13	2H13	0.025mg in 25uL of DMSO	ActiProbe-5K	4550050798	TimTec	www.timtec.net	C(=N\O)(/c1ccc(/C(=N/O)C)cc1)C	1-(hydroxyimino)-1-[4-((hydroxyimino)ethyl)phenyl]ethane			2	2	4	2	0	4	info@timtec.net
566	2	H14	2H14	cmpd	ST010146	5.63	4.30625	1.69537	up	FALSE	FALSE	504	C20H12S	284.381		2	3.51641	H14	2H14	0.025mg in 25uL of DMSO	ActiProbe-5K	4550050798	TimTec	www.timtec.net	c1ccc(C#Cc2ccc3c(c2)c2c(s3)cccc2)cc1	2-(2-phenylethynyl)benzo[b]benzo[b]thiophene			0	0	0	0	0	3	info@timtec.net
567	2	H15	2H15	cmpd	ST010418	4.31	2.98625	1.17569	FALSE	FALSE	FALSE	520	C12H7Br2ClN2O	390.461		2	2.56107	H15	2H15	0.025mg in 25uL of DMSO	ActiProbe-5K	4550050798	TimTec	www.timtec.net	c1(c(c(Br)cc(c1)Br)O)/C=N\c1ncc(cc1)Cl	2-[(1E)-2-(5-chloro(2-pyridyl))-2-azavinyl]-4,6-dibromophenol			1	1	3	2	0	4	info@timtec.net
568	2	H16	2H16	cmpd	ST010728	4.94	3.61625	1.42372	up	FALSE	FALSE	536	C12H16BrNO2S	318.235		2	3.14234	H16	2H16	0.025mg in 25uL of DMSO	ActiProbe-5K	4550050798	TimTec	www.timtec.net	C1CCN(S(c2ccc(cc2)Br)(=O)=O)CCC1	1-(azaperhydroepinylsulfonyl)-4-bromobenzene			0	2	3	0	0	4	info@timtec.net
569	2	H17	2H17	cmpd	ST011600	4.57	3.24625	1.27805	up	FALSE	FALSE	552	C20H18N6	342.403		2	2.92053	H17	2H17	0.025mg in 25uL of DMSO	ActiProbe-5K	4550050798	TimTec	www.timtec.net	C=12[C@H]([C@@H]([C@](C(=C2C#N)N)(C#N)C#N)c2cnccc2)(C2N(C(CC2)C1)C)	(2S,3R)-5-amino-12-methyl-3-(3-pyridyl)-12-azatricyclo[7.2.1.0<2,7>]dodeca-5,7 -diene-4,4,6-tricarbonitrile			2	0	6	0	4	4	info@timtec.net
570	2	H18	2H18	cmpd	ST011765	4.26	2.93625	1.156	FALSE	FALSE	FALSE	568	C22H20N2O7S	456.476		2	2.1907	H18	2H18	0.025mg in 25uL of DMSO	ActiProbe-5K	4550050798	TimTec	www.timtec.net	CCOC(C1=C(n2c(=C(C(=O)OCC)C1c1occc1)sc(/c2=O)=C/c1occc1)N)=O	ethyl 5-amino-6-(ethoxycarbonyl)-7-(2-furyl)-2-(2-furylmethylene)-3-oxo-4,7-di hydro-1,3-thiazolidino[3,2-a]pyridine-8-carboxylate			2	7	9	8	1	4	info@timtec.net
571	2	H19	2H19	cmpd	ST012004	4.5	3.17625	1.25049	up	FALSE	FALSE	584	C9H12Cl3N3O3	316.571		2	3.15885	H19	2H19	0.025mg in 25uL of DMSO	ActiProbe-5K	4550050798	TimTec	www.timtec.net	C(CCl)Oc1nc(nc(n1)OCCCl)OCCCl	1-[4,6-bis(2-chloroethoxy)(1,3,5-triazin-2-yloxy)]-2-chloroethane			0	3	6	6	0	4	info@timtec.net
572	2	H20	2H20	cmpd	ST012305	3.58	2.25625	0.888287	FALSE	FALSE	FALSE	600	C15H20N2OS2	308.469		2	3.24182	H20	2H20	0.025mg in 25uL of DMSO	ActiProbe-5K	4550050798	TimTec	www.timtec.net	c12c(nc(n(c1=O)C)S)sc1c2CCC(C(C)(C)C)C1	7-(tert-butyl)-3-methyl-2-sulfanyl-3,5,6,7,8-pentahydrobenzo[b]thiopheno[2,3-d ]pyrimidin-4-one			0	1	3	1	1	4	info@timtec.net
573	2	H21	2H21	cmpd	ST012408	4.89	3.56625	1.40404	up	FALSE	FALSE	616	C8H8ClNO4	217.609		2	4.59541	H21	2H21	0.025mg in 25uL of DMSO	ActiProbe-5K	4550050798	TimTec	www.timtec.net	c1([N+]([O-])=O)cc(OC)c(cc1OC)Cl	4-chloro-2,5-dimethoxy-1-nitrobenzene			0	4	5	2	0	4	info@timtec.net
574	2	H22	2H22	cmpd	ST012588	4.78	3.45625	1.36073	up	FALSE	FALSE	632	C13H8Cl2N2O	279.125		2	3.58263	H22	2H22	0.025mg in 25uL of DMSO	ActiProbe-5K	4550050798	TimTec	www.timtec.net	c1(nc2cc(N)ccc2o1)c1c(ccc(c1)Cl)Cl	2-(2,5-dichlorophenyl)benzoxazole-5-ylamine			2	1	3	1	0	4	info@timtec.net
575	2	H23	2H23	WT+dmso	Control	4.1	2.77625	1.09301	FALSE	FALSE	FALSE	5095				2		H23	2H23
576	2	H24	2H24	K44A+dmso	Control	21.43	20.1062	7.91585	up	hit	FALSE	5096				2		H24	2H24
577	2	I01	2I01	U2OS	Control	1.32	-0.00375	-0.00147638	down	FALSE	hit	5097				2		I01	2I01
578	2	I02	2I02	WT	Control	2.98	1.65625	0.652067	down	FALSE	FALSE	5098				2		I02	2I02
579	2	I03	2I03	cmpd	ST005696	4.42	3.09625	1.219	up	FALSE	FALSE	329	C10H12N2S	192.285		2	5.20062	I03	2I03	0.025mg in 25uL of DMSO	ActiProbe-5K	4550050798	TimTec	www.timtec.net	c1(c(sc2c1CCCCC2)N)C#N	2-amino-4,5,6,7,8-pentahydrocyclohepta[1,2-b]thiophene-3-carbonitrile			2	0	2	0	0	4	info@timtec.net
580	2	I04	2I04	cmpd	ST006352	3.66	2.33625	0.919783	FALSE	FALSE	FALSE	345	C20H15NOS	317.411		2	3.15049	I04	2I04	0.025mg in 25uL of DMSO	ActiProbe-5K	4550050798	TimTec	www.timtec.net	c1(nc2ccccc2o1)SC(c1ccccc1)c1ccccc1	2-(diphenylmethylthio)benzoxazole			0	1	2	2	0	3	info@timtec.net
581	2	I05	2I05	cmpd	ST006461	4.24	2.91625	1.14813	FALSE	FALSE	FALSE	361	C8H13N5O2	211.224		2	4.73432	I05	2I05	0.025mg in 25uL of DMSO	ActiProbe-5K	4550050798	TimTec	www.timtec.net	c1(C(N2CCN(CC2)C)=O)c(non1)N	4-amino(1,2,5-oxadiazol-3-yl) 4-methylpiperazinyl ketone			2	2	7	1	0	4	info@timtec.net
582	2	I06	2I06	cmpd	ST006622	4.48	3.15625	1.24262	up	FALSE	FALSE	377	C15H16N2O2S2	320.436		2	3.12074	I06	2I06	0.025mg in 25uL of DMSO	ActiProbe-5K	4550050798	TimTec	www.timtec.net	c1(c(c2CCCCc2s1)C(=O)NC)NC(c1sccc1)=O	N-[3-(N-methylcarbamoyl)(4,5,6,7-tetrahydrobenzo[b]thiophen-2-yl)]-2-thienylca rboxamide			2	2	4	2	0	4	info@timtec.net
583	2	I07	2I07	cmpd	ST007092	2.91	1.58625	0.624508	down	FALSE	FALSE	393	C19H16N2OS2	352.481		2	2.83703	I07	2I07	0.025mg in 25uL of DMSO	ActiProbe-5K	4550050798	TimTec	www.timtec.net	C1/2=C(C(c3sccc3)C(=C(O1)N)C#N)CCCC2=C\c1sccc1	2-amino-4-(2-thienyl)-8-(2-thienylmethylene)-4H-5,6,7-trihydrochromene-3-carbo nitrile			2	1	3	2	1	4	info@timtec.net
584	2	I08	2I08	cmpd	ST007537	4.72	3.39625	1.33711	up	FALSE	FALSE	409	C11H12N4O3S	280.307		2	3.56751	I08	2I08	0.025mg in 25uL of DMSO	ActiProbe-5K	4550050798	TimTec	www.timtec.net	COc1ccc(NS(c2ccc(cc2)N)(=O)=O)nn1	[(4-aminophenyl)sulfonyl](6-methoxypyridazin-3-yl)amine			3	3	7	1	0	4	info@timtec.net
585	2	I09	2I09	cmpd	ST007932	4.11	2.78625	1.09695	FALSE	FALSE	FALSE	425	C16H9ClFN3	297.719		2	3.35887	I09	2I09	0.025mg in 25uL of DMSO	ActiProbe-5K	4550050798	TimTec	www.timtec.net	c1(n2c(ccc3c2cccc3)nn1)c1c(F)cccc1Cl	1-(6-chloro-2-fluorophenyl)-10-hydro-1,2,4-triazolo[4,3-a]quinoline			0	0	3	1	0	4	info@timtec.net
586	2	I10	2I10	cmpd	ST008427	4.7	3.37625	1.32923	up	FALSE	FALSE	441	C12H9N5O2	255.236		2	3.91794	I10	2I10	0.025mg in 25uL of DMSO	ActiProbe-5K	4550050798	TimTec	www.timtec.net	c1([N+]([O-])=O)cn(C2=CNc3ccccc3N=C2)nc1	3-(4-nitropyrazolyl)-1H-benzo[b]1,4-diazepine			1	2	7	0	0	4	info@timtec.net
587	2	I11	2I11	cmpd	ST009334	4.24	2.91625	1.14813	FALSE	FALSE	FALSE	457	C10H8N6	212.214		2	4.71223	I11	2I11	0.025mg in 25uL of DMSO	ActiProbe-5K	4550050798	TimTec	www.timtec.net	c1(n(nnn1)c1ccccc1)n1cncc1	5-imidazolyl-1-phenyl-1,2,3,4-tetraazole			0	0	6	0	0	4	info@timtec.net
588	2	I12	2I12	cmpd	ST009492	4.84	3.51625	1.38435	up	FALSE	FALSE	473	C20H16N4	312.374		2	3.20129	I12	2I12	0.025mg in 25uL of DMSO	ActiProbe-5K	4550050798	TimTec	www.timtec.net	C1=2N(c3ccccc3)C(N1c1ccccc1)N(N2)c1ccccc1	3,5,6-triphenyl-2,3,5,6-tetraazabicyclo[2.1.1]hex-1-ene			0	0	4	0	0	3	info@timtec.net
589	2	I13	2I13	cmpd	ST009784	4.2	2.87625	1.13238	FALSE	FALSE	FALSE	489	C10H10N2O2	190.202		2	5.25758	I13	2I13	0.025mg in 25uL of DMSO	ActiProbe-5K	4550050798	TimTec	www.timtec.net	C(=C/c1n(ccc1)C)(/C(=O)OC)C#N	methyl (2Z)-2-cyano-3-(1-methylpyrrol-2-yl)prop-2-enoate			0	2	4	3	0	4	info@timtec.net
590	2	I14	2I14	cmpd	ST010152	4.95	3.62625	1.42766	up	FALSE	FALSE	505	C22H12F2	314.334		2	3.18133	I14	2I14	0.025mg in 25uL of DMSO	ActiProbe-5K	4550050798	TimTec	www.timtec.net	C(#Cc1ccc(C#Cc2ccc(F)cc2)cc1)c1ccc(cc1)F	4-fluoro-1-(2-{4-[2-(4-fluorophenyl)ethynyl]phenyl}ethynyl)benzene			0	0	0	0	0	3	info@timtec.net
591	2	I15	2I15	cmpd	ST010420	3.96	2.63625	1.03789	FALSE	FALSE	FALSE	521	C13H7Br2Cl2NO	423.918		2	2.35895	I15	2I15	0.025mg in 25uL of DMSO	ActiProbe-5K	4550050798	TimTec	www.timtec.net	c1(c(c(Br)cc(c1)Br)O)/C=N\c1cc(Cl)ccc1Cl	2-[(1E)-2-(2,5-dichlorophenyl)-2-azavinyl]-4,6-dibromophenol			1	1	2	2	0	4	info@timtec.net
592	2	I16	2I16	cmpd	ST010730	4.7	3.37625	1.32923	up	FALSE	FALSE	537	C11H15BrN2O2S	319.222		2	3.13261	I16	2I16	0.025mg in 25uL of DMSO	ActiProbe-5K	4550050798	TimTec	www.timtec.net	CN1CCN(S(c2ccc(cc2)Br)(=O)=O)CC1	1-bromo-4-[(4-methylpiperazinyl)sulfonyl]benzene			0	2	4	0	0	4	info@timtec.net
593	2	I17	2I17	cmpd	ST011608	4.66	3.33625	1.31348	up	FALSE	FALSE	553	C23H18FNO4	391.399		2	2.55494	I17	2I17	0.025mg in 25uL of DMSO	ActiProbe-5K	4550050798	TimTec	www.timtec.net	c1ccc2N3[C@@H]([C@H]4(C([C@@H]5O[C@H]([C@@H]4([C@H]3C(c3ccc(F)cc3)=O))CO5)=O))(C=Cc2c1)	(3S,14S,16S,1R,2R,13R)-3-[(4-fluorophenyl)carbonyl]-17,19-dioxa-4-azapentacycl o[14.2.1.0<2,14>.0<4,13>.0<5,10>]nonadeca-5(10),6,8,11-tetraen-15-one			0	4	5	0	6	4	info@timtec.net
594	2	I18	2I18	cmpd	ST011791	4.45	3.12625	1.23081	up	FALSE	FALSE	569	C6H8N6	164.17		2	6.09125	I18	2I18	0.025mg in 25uL of DMSO	ActiProbe-5K	4550050798	TimTec	www.timtec.net	c1(c2nc(C)[nH]n2)nc(C)[nH]n1	5-methyl-3-(5-methyl(1H-1,2,4-triazol-3-yl))-1H-1,2,4-triazole			2	0	6	1	0	4	info@timtec.net
595	2	I19	2I19	cmpd	ST012044	3.64	2.31625	0.911909	FALSE	FALSE	FALSE	585	C19H20N4O2S2	400.526		2	2.49672	I19	2I19	0.025mg in 25uL of DMSO	ActiProbe-5K	4550050798	TimTec	www.timtec.net	c1(c(nc2n(c1=O)cccc2C)N1CCCCC1)/C=C1\C(N(C)C(S1)=S)=O	3-methyl-5-[(9-methyl-4-oxo-2-piperidyl(5-hydropyridino[1,2-a]pyrimidin-3-yl)) methylene]-2-thioxo-1,3-thiazolidin-4-one			0	2	6	1	0	4	info@timtec.net
596	2	I20	2I20	cmpd	ST012328	4.72	3.39625	1.33711	up	FALSE	FALSE	601	C8H7NO2	149.149		2	6.7047	I20	2I20	0.025mg in 25uL of DMSO	ActiProbe-5K	4550050798	TimTec	www.timtec.net	C1(c2c(cc(cc2)N)CO1)=O	5-amino-3-hydroisobenzofuran-1-one			2	2	3	0	0	4	info@timtec.net
597	2	I21	2I21	cmpd	ST012412	4.25	2.92625	1.15207	FALSE	FALSE	FALSE	617	C14H9Cl2NOS	310.203		2	3.2237	I21	2I21	0.025mg in 25uL of DMSO	ActiProbe-5K	4550050798	TimTec	www.timtec.net	c1(nc2ccccc2o1)SCc1c(Cl)cccc1Cl	2-[(2,6-dichlorophenyl)methylthio]benzoxazole			0	1	2	2	0	4	info@timtec.net
598	2	I22	2I22	cmpd	ST012607	3.68	2.35625	0.927657	FALSE	FALSE	FALSE	633	C12H9ClN4	244.683		2	4.08692	I22	2I22	0.025mg in 25uL of DMSO	ActiProbe-5K	4550050798	TimTec	www.timtec.net	c1cc(n2nc3cc(N)ccc3n2)ccc1Cl	2-(4-chlorophenyl)-2-hydrobenzotriazole-5-ylamine			2	0	4	0	0	4	info@timtec.net
599	2	I23	2I23	WT	Control	2.97	1.64625	0.64813	down	FALSE	FALSE	5099				2		I23	2I23
600	2	I24	2I24	K44A	Control	13	11.6762	4.59695	up	hit	FALSE	5100				2		I24	2I24
601	2	J01	2J01	U2OS	Control	1.38	0.05625	0.0221457	down	FALSE	hit	5101				2		J01	2J01
602	2	J02	2J02	WT	Control	2.89	1.56625	0.616634	down	FALSE	FALSE	5102				2		J02	2J02
603	2	J03	2J03	cmpd	ST005736	2.75	1.42625	0.561516	down	FALSE	FALSE	330	C12H11N3O2	229.238		2	4.36227	J03	2J03	0.025mg in 25uL of DMSO	ActiProbe-5K	4550050798	TimTec	www.timtec.net	c12c(n(O)c3c1CCCC3)ccc1c2non1	6,7,8,9,10-pentahydro-1,2,5-oxadiazolo[3,4-c]4aH-carbazol-6-ol			1	2	5	1	0	4	info@timtec.net
604	2	J04	2J04	cmpd	ST006373	4.85	3.52625	1.38829	up	FALSE	FALSE	346	C18H13NOS	291.373		2	3.43202	J04	2J04	0.025mg in 25uL of DMSO	ActiProbe-5K	4550050798	TimTec	www.timtec.net	c1(nc2ccccc2o1)SCc1c2c(cccc2)ccc1	2-(naphthylmethylthio)benzoxazole			0	1	2	3	0	4	info@timtec.net
605	2	J05	2J05	cmpd	ST006462	4.49	3.16625	1.24656	up	FALSE	FALSE	362	C8H14N6O2	226.238		2	4.42012	J05	2J05	0.025mg in 25uL of DMSO	ActiProbe-5K	4550050798	TimTec	www.timtec.net	c1(/C(N2CCN(CC2)C)=N\O)c(non1)N	4-[(hydroxyimino)(4-methylpiperazinyl)methyl]-1,2,5-oxadiazole-3-ylamine			3	2	8	2	0	4	info@timtec.net
606	2	J06	2J06	cmpd	ST006636	4.56	3.23625	1.27411	up	FALSE	FALSE	378	C18H18N2O3S2	374.485		2	2.67034	J06	2J06	0.025mg in 25uL of DMSO	ActiProbe-5K	4550050798	TimTec	www.timtec.net	C1(=C2\C(N(CC3OCCC3)C(S2)=S)=O)/C(N(CC)c2c1cccc2)=O	5-(1-ethyl-2-oxobenzo[d]azolin-3-ylidene)-3-(oxolan-2-ylmethyl)-2-thioxo-1,3-t hiazolidin-4-one			0	3	5	3	1	4	info@timtec.net
607	2	J07	2J07	cmpd	ST007166	4.97	3.64625	1.43553	up	FALSE	FALSE	394	C19H17NO2S2	355.482		2	2.81309	J07	2J07	0.025mg in 25uL of DMSO	ActiProbe-5K	4550050798	TimTec	www.timtec.net	c1ccc(C2N(S(c3cc4ccccc4cc3)(=O)=O)CCS2)cc1	3-(2-naphthylsulfonyl)-2-phenyl-1,3-thiazolidine			0	2	3	1	1	4	info@timtec.net
608	2	J08	2J08	cmpd	ST007541	3.69	2.36625	0.931594	FALSE	FALSE	FALSE	410	C9H6F4N2	218.154		2	4.58392	J08	2J08	0.025mg in 25uL of DMSO	ActiProbe-5K	4550050798	TimTec	www.timtec.net	c1(nc2ccccc2[nH]1)C(C(F)(F)F)F	2-(1,2,2,2-tetrafluoroethyl)benzimidazole			1	0	2	0	1	4	info@timtec.net
609	2	J09	2J09	cmpd	ST008006	8.32	6.99625	2.75443	up	hit	FALSE	426	C23H29NO6S	447.552		2	2.23438	J09	2J09	0.025mg in 25uL of DMSO	ActiProbe-5K	4550050798	TimTec	www.timtec.net	c1(cc(C(C2C(CC(C)(C)CC2=O)=O)C2C(CC(C)(C)CC2=O)=O)sc1CC)[N+]([O-])=O	2-[(4,4-dimethyl-2,6-dioxocyclohexyl)(5-ethyl-4-nitro(2-thienyl))methyl]-5,5-d imethylcyclohexane-1,3-dione			0	6	7	4	0	4	info@timtec.net
610	2	J10	2J10	cmpd	ST008436	4.48	3.15625	1.24262	up	FALSE	FALSE	442	C8H8N4O3	208.177		2	4.80361	J10	2J10	0.025mg in 25uL of DMSO	ActiProbe-5K	4550050798	TimTec	www.timtec.net	c12c(c(=O)[nH]n1c(C)cc(n2)C)[N+]([O-])=O	5,7-dimethyl-3-nitro-8-hydro-3-pyrazolino[2,3-a]pyrimidin-2-one			1	3	7	0	0	4	info@timtec.net
611	2	J11	2J11	cmpd	ST009342	5.78	4.45625	1.75443	up	FALSE	FALSE	458	C17H15N3O2S	325.391		2	3.07322	J11	2J11	0.025mg in 25uL of DMSO	ActiProbe-5K	4550050798	TimTec	www.timtec.net	c1ccc(c2n(c(nn2)SCc2cc3OCOc3cc2)C)cc1	3-(2H-benzo[3,4-d]1,3-dioxolen-5-ylmethylthio)-4-methyl-5-phenyl-1,2,4-triazol e			0	2	5	3	0	4	info@timtec.net
612	2	J12	2J12	cmpd	ST009493	6.99	5.66625	2.23081	up	hit	FALSE	474	C15H12N2O5	300.271		2	3.33033	J12	2J12	0.025mg in 25uL of DMSO	ActiProbe-5K	4550050798	TimTec	www.timtec.net	c12c(c(C(=O)O)cc(c1O)=O)nc1c(o2)cc(N(C)C)cc1	7-(dimethylamino)-4-hydroxy-3-oxophenoxazinecarboxylic acid			2	5	7	3	0	4	info@timtec.net
613	2	J13	2J13	cmpd	ST009787	5.76	4.43625	1.74656	up	FALSE	FALSE	490	C10H6F3N5O	269.186		2	3.7149	J13	2J13	0.025mg in 25uL of DMSO	ActiProbe-5K	4550050798	TimTec	www.timtec.net	c12n(c(C(F)(F)F)cc(n2)c2occc2)nc(n1)N	5-(2-furyl)-7-(trifluoromethyl)-8-hydro-1,2,4-triazolo[1,5-a]pyrimidine-2-ylam ine			2	1	6	1	0	4	info@timtec.net
614	2	J14	2J14	cmpd	ST010155	4.5	3.17625	1.25049	up	FALSE	FALSE	506	C9H11NO3S	213.257		2	4.68917	J14	2J14	0.025mg in 25uL of DMSO	ActiProbe-5K	4550050798	TimTec	www.timtec.net	COc1ccc(S(C=C)(=O)=O)cc1N	2-methoxy-5-(vinylsulfonyl)phenylamine			2	3	4	3	0	4	info@timtec.net
615	2	J15	2J15	cmpd	ST010422	4	2.67625	1.05364	FALSE	FALSE	FALSE	522	C13H7Br2Cl2NO	423.918		2	2.35895	J15	2J15	0.025mg in 25uL of DMSO	ActiProbe-5K	4550050798	TimTec	www.timtec.net	c1(c(c(Br)cc(c1)Br)O)/C=N\c1cc(cc(c1)Cl)Cl	2-[(1E)-2-(3,5-dichlorophenyl)-2-azavinyl]-4,6-dibromophenol			1	1	2	2	0	4	info@timtec.net
616	2	J16	2J16	cmpd	ST010731	4.71	3.38625	1.33317	up	FALSE	FALSE	538	C11H14BrNO3S	320.207		2	3.12298	J16	2J16	0.025mg in 25uL of DMSO	ActiProbe-5K	4550050798	TimTec	www.timtec.net	C1CC(OC1)CNS(c1ccc(Br)cc1)(=O)=O	[(4-bromophenyl)sulfonyl](oxolan-2-ylmethyl)amine			1	3	4	2	1	4	info@timtec.net
617	2	J17	2J17	cmpd	ST011619	4.61	3.28625	1.2938	up	FALSE	FALSE	554	C17H20N4O	296.372		2	3.37414	J17	2J17	0.025mg in 25uL of DMSO	ActiProbe-5K	4550050798	TimTec	www.timtec.net	c1(C2(C(C#N)C#N)C3CC4CC(C3)CC2C4)c(n[nH]c1C)O	[2-(3-hydroxy-5-methylpyrazol-4-yl)adamantan-2-yl]methane-1,1-dicarbonitrile			2	1	5	3	0	4	info@timtec.net
618	2	J18	2J18	cmpd	ST011792	4.14	2.81625	1.10876	FALSE	FALSE	FALSE	570	C12H14N4O6	310.267		2	3.22304	J18	2J18	0.025mg in 25uL of DMSO	ActiProbe-5K	4550050798	TimTec	www.timtec.net	c1(c2nnc(o2)CC(=O)OCC)nnc(o1)CC(=O)OCC	ethyl 2-(5-{5-[(ethoxycarbonyl)methyl]-1,3,4-oxadiazol-2-yl}-1,3,4-oxadiazol-2 -yl)acetate			0	6	10	9	0	4	info@timtec.net
619	2	J19	2J19	cmpd	ST012149	3.99	2.66625	1.0497	FALSE	FALSE	FALSE	586	C9H9N3O	175.19		2	5.70809	J19	2J19	0.025mg in 25uL of DMSO	ActiProbe-5K	4550050798	TimTec	www.timtec.net	c1(/[nH]c2c(cccc2)nc1C)=N/O	2-(hydroxyimino)-3-methylhydroquinoxaline			2	1	4	1	0	4	info@timtec.net
620	2	J20	2J20	cmpd	ST012329	4.27	2.94625	1.15994	FALSE	FALSE	FALSE	602	C14H15ClN2	246.739		2	4.05286	J20	2J20	0.025mg in 25uL of DMSO	ActiProbe-5K	4550050798	TimTec	www.timtec.net	c1ccc2c(CC3N=CCN3)cccc2c1.Cl				1	0	2	2	1	4	info@timtec.net
621	2	J21	2J21	cmpd	ST012425	5.56	4.23625	1.66781	up	FALSE	FALSE	618	C5H6N6	150.143		2	6.66031	J21	2J21	0.025mg in 25uL of DMSO	ActiProbe-5K	4550050798	TimTec	www.timtec.net	c1[nH]c2nc(nc(N)c2n1)N	purine-2,6-diamine			5	0	6	0	0	4	info@timtec.net
622	2	J22	2J22	cmpd	ST012619	3.36	2.03625	0.801673	FALSE	FALSE	FALSE	634	C12H9FN4	228.229		2	4.38157	J22	2J22	0.025mg in 25uL of DMSO	ActiProbe-5K	4550050798	TimTec	www.timtec.net	c1cc(n2nc3cc(N)ccc3n2)ccc1F	2-(4-fluorophenyl)-2-hydrobenzotriazole-5-ylamine			2	0	4	0	0	4	info@timtec.net
623	2	J23	2J23	WT	Control	3.23	1.90625	0.750492	down	FALSE	FALSE	5103				2		J23	2J23
624	2	J24	2J24	K44A	Control	14.39	13.0663	5.14419	up	hit	FALSE	5104				2		J24	2J24
625	2	K01	2K01	U2OS	Control	1.3	-0.02375	-0.00935039	down	FALSE	hit	5105				2		K01	2K01
626	2	K02	2K02	WT	Control	2.99	1.66625	0.656004	down	FALSE	FALSE	5106				2		K02	2K02
627	2	K03	2K03	cmpd	ST005738	4.45	3.12625	1.23081	up	FALSE	FALSE	331	C9H16N4O3	228.251		2	4.38114	K03	2K03	0.025mg in 25uL of DMSO	ActiProbe-5K	4550050798	TimTec	www.timtec.net	C/1(/C(C(C)(C)NC(C1=N\O)(C)C)=N\O)=N/O	3,4,5-tri(hydroxyimino)-2,2,6,6-tetramethylazaperhydroine			4	3	7	3	0	4	info@timtec.net
628	2	K04	2K04	cmpd	ST006389	4.28	2.95625	1.16388	FALSE	FALSE	FALSE	347	C15H14N4S	282.369		2	3.54146	K04	2K04	0.025mg in 25uL of DMSO	ActiProbe-5K	4550050798	TimTec	www.timtec.net	c1(n(nnn1)C)SC(c1ccccc1)c1ccccc1	5-(diphenylmethylthio)-1-methyl-1,2,3,4-tetraazole			0	0	4	2	0	4	info@timtec.net
629	2	K05	2K05	cmpd	ST006473	4.07	2.74625	1.0812	FALSE	FALSE	FALSE	363	C9H16N6O3	256.265		2	3.90222	K05	2K05	0.025mg in 25uL of DMSO	ActiProbe-5K	4550050798	TimTec	www.timtec.net	c1(/C(N2CCN(CC2)CCO)=N\O)c(non1)N	2-{4-[(4-amino(1,2,5-oxadiazol-3-yl))(hydroxyimino)methyl]piperazinyl}ethan-1- ol			4	3	9	4	0	4	info@timtec.net
630	2	K06	2K06	cmpd	ST006638	5.6	4.27625	1.68356	up	FALSE	FALSE	379	C13H12N2O3S3	340.448		2	2.93731	K06	2K06	0.025mg in 25uL of DMSO	ActiProbe-5K	4550050798	TimTec	www.timtec.net	c1cnccc1/C=C1/C(N(C(S1)=S)C1CS(=O)(=O)CC1)=O	3-[4-oxo-5-(4-pyridylmethylene)-2-thioxo-1,3-thiazolidin-3-yl]thiolane-1,1-dio ne			0	3	5	1	1	4	info@timtec.net
631	2	K07	2K07	cmpd	ST007297	3.86	2.53625	0.998524	FALSE	FALSE	FALSE	395	C14H12N2O3	256.261		2	3.90227	K07	2K07	0.025mg in 25uL of DMSO	ActiProbe-5K	4550050798	TimTec	www.timtec.net	C=1(C(C=2C(=O)CCCC2OC1N)c1cocc1)C#N	2-amino-4-(3-furyl)-5-oxo-4H-6,7,8-trihydrochromene-3-carbonitrile			2	3	5	1	1	4	info@timtec.net
632	2	K08	2K08	cmpd	ST007542	3.81	2.48625	0.978839	FALSE	FALSE	FALSE	411	C9H6F4N2O	234.153		2	4.27071	K08	2K08	0.025mg in 25uL of DMSO	ActiProbe-5K	4550050798	TimTec	www.timtec.net	c1(nc2ccccc2[nH]1)C(OC(F)(F)F)F	(benzimidazol-2-ylfluoromethoxy)trifluoromethane			1	1	3	1	1	4	info@timtec.net
633	2	K09	2K09	cmpd	ST008055	3.77	2.44625	0.963091	FALSE	FALSE	FALSE	427	C13H6Cl2F3N3	332.111		2	3.01104	K09	2K09	0.025mg in 25uL of DMSO	ActiProbe-5K	4550050798	TimTec	www.timtec.net	c1(n2cc(C(F)(F)F)ccc2nn1)c1c(Cl)cccc1Cl	3-(2,6-dichlorophenyl)-6-(trifluoromethyl)-4-hydro-1,2,4-triazolo[4,3-a]pyridi ne			0	0	3	0	0	4	info@timtec.net
634	2	K10	2K10	cmpd	ST008438	5.17	3.84625	1.51427	up	FALSE	FALSE	443	C11H13N3O5S	299.307		2	3.34105	K10	2K10	0.025mg in 25uL of DMSO	ActiProbe-5K	4550050798	TimTec	www.timtec.net	c12n(nc(c2)OS(=O)(=O)C)cc(c(n1)C)C(=O)OCC	ethyl 5-methyl-2-(methylsulfonyloxy)-8-hydropyrazolo[1,5-a]pyrimidine-6-carbox ylate			0	5	8	5	0	4	info@timtec.net
635	2	K11	2K11	cmpd	ST009347	4.23	2.90625	1.14419	FALSE	FALSE	FALSE	459	C9H9N3OS2	239.322		2	4.17847	K11	2K11	0.025mg in 25uL of DMSO	ActiProbe-5K	4550050798	TimTec	www.timtec.net	Cn1c(nnc1)SCC(c1sccc1)=O	2-(4-methyl(1,2,4-triazol-3-ylthio))-1-(2-thienyl)ethan-1-one			0	1	4	4	0	4	info@timtec.net
636	2	K12	2K12	cmpd	ST009499	4.63	3.30625	1.30167	up	FALSE	FALSE	475	C9H7BrN4	251.086		2	3.98271	K12	2K12	0.025mg in 25uL of DMSO	ActiProbe-5K	4550050798	TimTec	www.timtec.net	c1cc(/C=N/n2cnnc2)ccc1Br	4-[(1Z)-2-(4-bromophenyl)-1-azavinyl]-1,2,4-triazole			0	0	4	0	0	4	info@timtec.net
637	2	K13	2K13	cmpd	ST009816	4.48	3.15625	1.24262	up	FALSE	FALSE	491	C18H19N3S	309.435		2	3.2317	K13	2K13	0.025mg in 25uL of DMSO	ActiProbe-5K	4550050798	TimTec	www.timtec.net	c12c(c(N)c(s1)C#N)ccc(C13CC4CC(C3)CC(C1)C4)n2	6-adamantanyl-3-aminothiopheno[2,3-b]pyridine-2-carbonitrile			2	0	3	0	0	4	info@timtec.net
638	2	K14	2K14	cmpd	ST010160	4.5	3.17625	1.25049	up	FALSE	FALSE	507	C6H4BrClN2O2	251.467		2	3.97667	K14	2K14	0.025mg in 25uL of DMSO	ActiProbe-5K	4550050798	TimTec	www.timtec.net	c1c(c(N)c(cc1[N+]([O-])=O)Br)Cl	6-bromo-2-chloro-4-nitrophenylamine			2	2	4	0	0	4	info@timtec.net
639	2	K15	2K15	cmpd	ST010428	3.63	2.30625	0.907972	FALSE	FALSE	FALSE	523	C15H13Br2NO3	415.081		2	2.40917	K15	2K15	0.025mg in 25uL of DMSO	ActiProbe-5K	4550050798	TimTec	www.timtec.net	c1(c(c(Br)cc(c1)Br)O)/C=N\c1cc(OC)ccc1OC	2-[(1E)-2-(2,5-dimethoxyphenyl)-2-azavinyl]-4,6-dibromophenol			1	3	4	4	0	4	info@timtec.net
640	2	K16	2K16	cmpd	ST010735	4.73	3.40625	1.34104	up	FALSE	FALSE	539	C9H11Cl2NO3S	284.163		2	3.51911	K16	2K16	0.025mg in 25uL of DMSO	ActiProbe-5K	4550050798	TimTec	www.timtec.net	COCCNS(c1cc(Cl)ccc1Cl)(=O)=O	[(2,5-dichlorophenyl)sulfonyl](2-methoxyethyl)amine			1	3	4	4	0	4	info@timtec.net
641	2	K17	2K17	cmpd	ST011620	4.21	2.88625	1.13632	FALSE	FALSE	FALSE	555	C12H13N4OS	261.328	K+	2	3.82661	K17	2K17	0.025mg in 25uL of DMSO	ActiProbe-5K	4550050798	TimTec	www.timtec.net	C=1(C2(C(C#N)C(NC1[S-])=O)CCN(C)CC2)C#N	9-methyl-4-oxo-2-sulfanyl-3,9-diazaspiro[5.5]undec-1-ene-1,5-dicarbonitrile			1	1	5	0	1	4	info@timtec.net
642	2	K18	2K18	cmpd	ST011873	4.23	2.90625	1.14419	FALSE	FALSE	FALSE	571	C4H8K2N2O10S2	386.444		2	2.5877	K18	2K18	0.025mg in 25uL of DMSO	ActiProbe-5K	4550050798	TimTec	www.timtec.net	N1(C(C(N(C(C1O)O)S(O[K])(=O)=O)O)O)S(O[K])(=O)=O				4	10	12	6	4	4	info@timtec.net
643	2	K19	2K19	cmpd	ST012151	4.16	2.83625	1.11663	FALSE	FALSE	FALSE	587	C9H5N7	211.186		2	4.73517	K19	2K19	0.025mg in 25uL of DMSO	ActiProbe-5K	4550050798	TimTec	www.timtec.net	c1ccc2c3nn4c(nc3[nH]c2c1)nnn4	indolo[2,3-e]1,2,3,4-tetraazolo[1,5-b]1,2,4-triazine			1	0	7	0	0	4	info@timtec.net
644	2	K20	2K20	cmpd	ST012332	4.28	2.95625	1.16388	FALSE	FALSE	FALSE	603	C12H15N5OS	277.35		2	3.60555	K20	2K20	0.025mg in 25uL of DMSO	ActiProbe-5K	4550050798	TimTec	www.timtec.net	c1ccc(n2c(n(CN3CCOCC3)nn2)=S)cc1	1-(morpholin-4-ylmethyl)-4-phenyl-1,2,3,4-tetraazoline-5-thione			0	1	6	1	0	4	info@timtec.net
645	2	K21	2K21	cmpd	ST012431	3.01	1.68625	0.663878	down	FALSE	FALSE	619	C12H10N2O2	214.224		2	4.66802	K21	2K21	0.025mg in 25uL of DMSO	ActiProbe-5K	4550050798	TimTec	www.timtec.net	c1c(O)ccc(/N=N\c2ccc(O)cc2)c1	4-[(4-hydroxyphenyl)diazenyl]phenol			2	2	4	2	0	4	info@timtec.net
646	2	K22	2K22	cmpd	ST012620	3.79	2.46625	0.970965	FALSE	FALSE	FALSE	635	C12H9BrN4	289.134		2	3.4586	K22	2K22	0.025mg in 25uL of DMSO	ActiProbe-5K	4550050798	TimTec	www.timtec.net	c1cc(n2nc3cc(N)ccc3n2)ccc1Br	2-(4-bromophenyl)-2-hydrobenzotriazole-5-ylamine			2	0	4	0	0	4	info@timtec.net
647	2	K23	2K23	WT	Control	3.02	1.69625	0.667815	down	FALSE	FALSE	5107				2		K23	2K23
648	2	K24	2K24	K44A	Control	12.62	11.2962	4.44734	up	hit	FALSE	5108				2		K24	2K24
649	2	L01	2L01	U2OS	Control	1.32	-0.00375	-0.00147638	down	FALSE	hit	5109				2		L01	2L01
650	2	L02	2L02	WT	Control	2.99	1.66625	0.656004	down	FALSE	FALSE	5110				2		L02	2L02
651	2	L03	2L03	cmpd	ST005742	4.78	3.45625	1.36073	up	FALSE	FALSE	332	C4H4N4O4	172.1		2	5.81056	L03	2L03	0.025mg in 25uL of DMSO	ActiProbe-5K	4550050798	TimTec	www.timtec.net	c1(ncn(n1)CC(=O)O)[N+]([O-])=O	2-(3-nitro-1,2,4-triazolyl)acetic acid			1	4	8	3	0	4	info@timtec.net
652	2	L04	2L04	cmpd	ST006405	4.64	3.31625	1.30561	up	FALSE	FALSE	348	C5H9N5O2	171.159		2	5.84252	L04	2L04	0.025mg in 25uL of DMSO	ActiProbe-5K	4550050798	TimTec	www.timtec.net	c1(c(non1)N)C(=O)NCCN	(4-amino(1,2,5-oxadiazol-3-yl))-N-(2-aminoethyl)carboxamide			5	2	7	3	0	4	info@timtec.net
653	2	L05	2L05	cmpd	ST006474	3.94	2.61625	1.03002	FALSE	FALSE	FALSE	364	C8H12N4O2	196.209		2	5.0966	L05	2L05	0.025mg in 25uL of DMSO	ActiProbe-5K	4550050798	TimTec	www.timtec.net	c1(C(N2CCCCC2)=O)c(non1)N	4-amino(1,2,5-oxadiazol-3-yl) piperidyl ketone			2	2	6	1	0	4	info@timtec.net
654	2	L06	2L06	cmpd	ST006650	4.22	2.89625	1.14026	FALSE	FALSE	FALSE	380	C14H20N2O2S	280.391		2	3.56645	L06	2L06	0.025mg in 25uL of DMSO	ActiProbe-5K	4550050798	TimTec	www.timtec.net	C1(=C(NC(NC1C)=S)C1CC=CCC1)C(=O)OCC	ethyl 4-cyclohex-3-enyl-6-methyl-2-thioxo-1,3,6-trihydropyrimidine-5-carboxyla te			2	2	4	4	2	4	info@timtec.net
655	2	L07	2L07	cmpd	ST007303	3.85	2.52625	0.994587	FALSE	FALSE	FALSE	396	C12H15N5S	261.351		2	3.82627	L07	2L07	0.025mg in 25uL of DMSO	ActiProbe-5K	4550050798	TimTec	www.timtec.net	C=1(C2(C(C#N)=C(NC1S)N)CCN(CC2)C)C#N	4-amino-9-methyl-2-sulfanyl-3,9-diazaspiro[5.5]undeca-1,4-diene-1,5-dicarbonit rile			3	0	5	1	0	4	info@timtec.net
656	2	L08	2L08	cmpd	ST007543	4.64	3.31625	1.30561	up	FALSE	FALSE	412	C12H18N2O	206.288		2	4.8476	L08	2L08	0.025mg in 25uL of DMSO	ActiProbe-5K	4550050798	TimTec	www.timtec.net	C=12C(NC3(NC1CCC2)CCCCC3)=O	spiro[2,3,5,6,7-pentahydro-5,7-diazaindene-6,1'-cyclohexane]-4-one			2	1	3	0	0	4	info@timtec.net
657	2	L09	2L09	cmpd	ST008056	4.66	3.33625	1.31348	up	FALSE	FALSE	428	C13H6ClF4N3	315.657		2	3.16799	L09	2L09	0.025mg in 25uL of DMSO	ActiProbe-5K	4550050798	TimTec	www.timtec.net	c1(n2cc(C(F)(F)F)ccc2nn1)c1c(F)cccc1Cl	3-(6-chloro-2-fluorophenyl)-6-(trifluoromethyl)-4-hydro-1,2,4-triazolo[4,3-a]p yridine			0	0	3	1	0	4	info@timtec.net
658	2	L10	2L10	cmpd	ST008442	4.82	3.49625	1.37648	up	FALSE	FALSE	444	C8H5N7O2	231.174		2	4.32575	L10	2L10	0.025mg in 25uL of DMSO	ActiProbe-5K	4550050798	TimTec	www.timtec.net	c1([N+]([O-])=O)cn(c2cn3ncnc3nc2)nc1	6-(4-nitropyrazolyl)-8-hydro-1,2,4-triazolo[1,5-a]pyrimidine			0	2	9	0	0	4	info@timtec.net
659	2	L11	2L11	cmpd	ST009354	5.66	4.33625	1.70719	up	FALSE	FALSE	460	C22H16BrN3	402.293		2	2.48575	L11	2L11	0.025mg in 25uL of DMSO	ActiProbe-5K	4550050798	TimTec	www.timtec.net	c12n(c3ccc(cc3c1nc1c(n2)cccc1)Br)CCc1ccccc1	2-bromo-5-(2-phenylethyl)indolo[2,3-b]quinoxaline			0	0	3	2	0	3	info@timtec.net
660	2	L12	2L12	cmpd	ST009506	4.12	2.79625	1.10089	FALSE	FALSE	FALSE	476	C11H9N5	211.226		2	4.73426	L12	2L12	0.025mg in 25uL of DMSO	ActiProbe-5K	4550050798	TimTec	www.timtec.net	c1ccc2c(/C=N/n3cnnc3)c[nH]c2c1	4-((1Z)-2-indol-3-yl-1-azavinyl)-1,2,4-triazole			1	0	5	1	0	4	info@timtec.net
661	2	L13	2L13	cmpd	ST009853	3.87	2.54625	1.00246	FALSE	FALSE	FALSE	492	C12H7N3S2	257.34		2	3.88591	L13	2L13	0.025mg in 25uL of DMSO	ActiProbe-5K	4550050798	TimTec	www.timtec.net	c12c(c(N)c(s1)C#N)ccc(n2)c1sccc1	3-amino-6-(2-thienyl)thiopheno[2,3-b]pyridine-2-carbonitrile			2	0	3	1	0	4	info@timtec.net
662	2	L14	2L14	cmpd	ST010161	4.27	2.94625	1.15994	FALSE	FALSE	FALSE	508	C6H4Br2N2O2	295.918		2	3.37931	L14	2L14	0.025mg in 25uL of DMSO	ActiProbe-5K	4550050798	TimTec	www.timtec.net	c1c(c(N)c(cc1[N+]([O-])=O)Br)Br	2,6-dibromo-4-nitrophenylamine			2	2	4	0	0	4	info@timtec.net
663	2	L15	2L15	cmpd	ST010439	3.65	2.32625	0.915846	FALSE	FALSE	FALSE	524	C12H8BrClN2O	311.565		2	3.2096	L15	2L15	0.025mg in 25uL of DMSO	ActiProbe-5K	4550050798	TimTec	www.timtec.net	c1(/C=N\c2ncc(cc2)Cl)c(ccc(c1)Br)O	2-[(1E)-2-(5-chloro(2-pyridyl))-2-azavinyl]-4-bromophenol			1	1	3	2	0	4	info@timtec.net
664	2	L16	2L16	cmpd	ST010736	4.53	3.20625	1.2623	up	FALSE	FALSE	540	C15H13Cl2NO2S	342.245		2	2.92188	L16	2L16	0.025mg in 25uL of DMSO	ActiProbe-5K	4550050798	TimTec	www.timtec.net	c1cc2CCN(S(c3cc(Cl)ccc3Cl)(=O)=O)Cc2cc1	1,4-dichloro-2-(2-1,2,3,4-tetrahydroisoquinolylsulfonyl)benzene			0	2	3	1	0	4	info@timtec.net
665	2	L17	2L17	cmpd	ST011625	4.49	3.16625	1.24656	up	FALSE	FALSE	556	C11H6N4O2S	258.26		2	3.87206	L17	2L17	0.025mg in 25uL of DMSO	ActiProbe-5K	4550050798	TimTec	www.timtec.net	c12c(c3nc(O)cc(c3s1)O)cc(c(n2)N)C#N	7-amino-2,4-dihydroxypyridino[2',3'-2,3]thiopheno[4,5-b]pyridine-8-carbonitril e			4	2	6	2	0	4	info@timtec.net
666	2	L18	2L18	cmpd	ST011901	4.31	2.98625	1.17569	FALSE	FALSE	FALSE	572	C9H6N4S	202.24		2	4.94463	L18	2L18	0.025mg in 25uL of DMSO	ActiProbe-5K	4550050798	TimTec	www.timtec.net	c12c(n[nH]c(n1)=S)c1ccccc1[nH]2	2H-1,2,4-triazino[5,6-b]indole-3-thione			2	0	4	0	0	4	info@timtec.net
667	2	L19	2L19	cmpd	ST012155	3.55	2.22625	0.876476	FALSE	FALSE	FALSE	588	C15H10BrN5O2S	404.247		2	2.47374	L19	2L19	0.025mg in 25uL of DMSO	ActiProbe-5K	4550050798	TimTec	www.timtec.net	c1(nc2ccc(cc2[nH]1)Br)SCc1nc2ccc([N+]([O-])=O)cc2[nH]1	6-bromo-2-[(6-nitrobenzimidazol-2-yl)methylthio]benzimidazole			2	2	7	3	0	4	info@timtec.net
668	2	L20	2L20	cmpd	ST012337	4.26	2.93625	1.156	FALSE	FALSE	FALSE	604	C7H10N2S	154.236		2	6.48358	L20	2L20	0.025mg in 25uL of DMSO	ActiProbe-5K	4550050798	TimTec	www.timtec.net	C1CCc2nc(sc2C1)N	4,5,6,7-tetrahydrobenzothiazole-2-ylamine			2	0	2	0	0	4	info@timtec.net
669	2	L21	2L21	cmpd	ST012432	3.82	2.49625	0.982776	FALSE	FALSE	FALSE	620	C14H10N2	206.247		2	4.84856	L21	2L21	0.025mg in 25uL of DMSO	ActiProbe-5K	4550050798	TimTec	www.timtec.net	c1ccc2nc(c3ncccc3)ccc2c1	2-(2-pyridyl)quinoline			0	0	2	1	0	4	info@timtec.net
670	2	L22	2L22	cmpd	ST012621	3.7	2.37625	0.935531	FALSE	FALSE	FALSE	636	C16H12N4	260.298		2	3.84175	L22	2L22	0.025mg in 25uL of DMSO	ActiProbe-5K	4550050798	TimTec	www.timtec.net	c1ccc2c(n3nc4cc(N)ccc4n3)cccc2c1	2-naphthyl-2-hydrobenzotriazole-5-ylamine			2	0	4	0	0	4	info@timtec.net
671	2	L23	2L23	WT	Control	3.19	1.86625	0.734744	down	FALSE	FALSE	5111				2		L23	2L23
672	2	L24	2L24	K44A	Control	14.37	13.0462	5.13632	up	hit	FALSE	5112				2		L24	2L24
673	2	M01	2M01	U2OS	Control	1.4	0.07625	0.0300197	down	FALSE	hit	5113				2		M01	2M01
674	2	M02	2M02	WT	Control	2.96	1.63625	0.644193	down	FALSE	FALSE	5114				2		M02	2M02
675	2	M03	2M03	cmpd	ST005756	3.16	1.83625	0.722933	down	FALSE	FALSE	333	C21H22N2O2S2	398.55		2	2.5091	M03	2M03	0.025mg in 25uL of DMSO	ActiProbe-5K	4550050798	TimTec	www.timtec.net	c12c(sn(c1=S)c1ccc(cc1)OCC)C(C)(C)Nc1c2ccc(OC)c1	2-(4-ethoxyphenyl)-7-methoxy-4,4-dimethyl-2,4,5-trihydroisothiazolo[5,4-c]quin oline-1-thione			1	2	4	2	0	4	info@timtec.net
676	2	M04	2M04	cmpd	ST006417	6.31	4.98625	1.96309	up	FALSE	FALSE	349	C13H17ClN4O2	296.756		2	3.36977	M04	2M04	0.025mg in 25uL of DMSO	ActiProbe-5K	4550050798	TimTec	www.timtec.net	c1cnc2c(c([N+]([O-])=O)ccc2NCCN(C)C)c1.Cl				1	2	6	2	0	4	info@timtec.net
677	2	M05	2M05	cmpd	ST006475	4.28	2.95625	1.16388	FALSE	FALSE	FALSE	365	C8H13N5O2	211.224		2	4.73432	M05	2M05	0.025mg in 25uL of DMSO	ActiProbe-5K	4550050798	TimTec	www.timtec.net	c1(/C(N2CCCCC2)=N\O)c(non1)N	4-((hydroxyimino)piperidylmethyl)-1,2,5-oxadiazole-3-ylamine			3	2	7	2	0	4	info@timtec.net
678	2	M06	2M06	cmpd	ST006655	5.07	3.74625	1.4749	up	FALSE	FALSE	381	C17H16N2O3S2	360.458		2	2.77425	M06	2M06	0.025mg in 25uL of DMSO	ActiProbe-5K	4550050798	TimTec	www.timtec.net	C1(=C2\C(N(CC3OCCC3)C(S2)=S)=O)/C(N(C)c2c1cccc2)=O	5-(1-methyl-2-oxobenzo[d]azolin-3-ylidene)-3-(oxolan-2-ylmethyl)-2-thioxo-1,3- thiazolidin-4-one			0	3	5	2	1	4	info@timtec.net
679	2	M07	2M07	cmpd	ST007304	3.92	2.59625	1.02215	FALSE	FALSE	FALSE	397	C14H19N5S	289.405	C2H5OH(3:1)	2	3.45537	M07	2M07	0.025mg in 25uL of DMSO	ActiProbe-5K	4550050798	TimTec	www.timtec.net	C=1(C2(C(C#N)=C(NC1S)N)CCN(CC2)C(C)C)C#N	4-amino-9-(methylethyl)-2-sulfanyl-3,9-diazaspiro[5.5]undeca-1,4-diene-1,5-dic arbonitrile			3	0	5	1	0	4	info@timtec.net
680	2	M08	2M08	cmpd	ST007544	4.32	2.99625	1.17963	FALSE	FALSE	FALSE	413	C14H19NO6	297.308		2	3.36352	M08	2M08	0.025mg in 25uL of DMSO	ActiProbe-5K	4550050798	TimTec	www.timtec.net	C=1(C(C(C(=O)OCC)=C(NC1C)C)C(=O)O)C(=O)OCC	3,5-bis(ethoxycarbonyl)-2,6-dimethyl-1,4-dihydropyridine-4-carboxylic acid			2	6	7	8	0	4	info@timtec.net
681	2	M09	2M09	cmpd	ST008090	5.32	3.99625	1.57333	up	FALSE	FALSE	429	C15H12ClN3O2S	333.798		2	2.99582	M09	2M09	0.025mg in 25uL of DMSO	ActiProbe-5K	4550050798	TimTec	www.timtec.net	c1ccc2c(S(N=C2N(\N=C\c2ccc(cc2)Cl)C)(=O)=O)c1	3-{[(1E)-2-(4-chlorophenyl)-1-azavinyl]methylamino}benzo[d]1,2-thiazole-1,1-di one			0	2	5	1	0	4	info@timtec.net
682	2	M10	2M10	cmpd	ST008445	4.45	3.12625	1.23081	up	FALSE	FALSE	445	C10H5N7O2	255.196		2	3.91856	M10	2M10	0.025mg in 25uL of DMSO	ActiProbe-5K	4550050798	TimTec	www.timtec.net	c1(c(c2cn3ncc(c3nc2)C#N)[nH]nc1)[N+]([O-])=O	6-(4-nitropyrazol-5-yl)-8-hydropyrazolo[1,5-a]pyrimidine-3-carbonitrile			1	2	9	1	0	4	info@timtec.net
683	2	M11	2M11	cmpd	ST009375	4.11	2.78625	1.09695	FALSE	FALSE	FALSE	461	C12H10ClF3N2O	290.672		2	3.4403	M11	2M11	0.025mg in 25uL of DMSO	ActiProbe-5K	4550050798	TimTec	www.timtec.net	C=1(C=C(C(F)(F)F)NCCN1)c1c(ccc(c1)Cl)O	4-chloro-2-[7-(trifluoromethyl)(1,2-dihydro-3H-1,4-diazepin-5-yl)]phenol			2	1	3	2	0	4	info@timtec.net
684	2	M12	2M12	cmpd	ST009508	4.44	3.11625	1.22687	up	FALSE	FALSE	477	C8H12N4	164.21		2	6.08975	M12	2M12	0.025mg in 25uL of DMSO	ActiProbe-5K	4550050798	TimTec	www.timtec.net	C1CCC(=N/n2cnnc2)/CC1	4-(cyclohexylideneazamethyl)-1,2,4-triazole			0	0	4	0	0	4	info@timtec.net
685	2	M13	2M13	cmpd	ST009859	4.31	2.98625	1.17569	FALSE	FALSE	FALSE	493	C20H13BrN4S	421.32		2	2.37349	M13	2M13	0.025mg in 25uL of DMSO	ActiProbe-5K	4550050798	TimTec	www.timtec.net	c12c3c(c(c4ccc(Br)cc4)c(c(n3)N)C#N)sc1nc1c(c2)CCC1	2-amino-4-(4-bromophenyl)-7,8,9-trihydrocyclopenta[2,1-e]pyridino[2',3'-4,5]th iopheno[2,3-b]pyridine-3-carbonitrile			2	0	4	0	0	4	info@timtec.net
686	2	M14	2M14	cmpd	ST010194	4.99	3.66625	1.44341	up	FALSE	FALSE	509	C8H14O2	142.198		2	7.03245	M14	2M14	0.025mg in 25uL of DMSO	ActiProbe-5K	4550050798	TimTec	www.timtec.net	C1CCOC(OCC=C)C1	2-prop-2-enyloxy-2H-3,4,5,6-tetrahydropyran			0	2	2	3	1	4	info@timtec.net
687	2	M15	2M15	cmpd	ST010441	4.36	3.03625	1.19537	FALSE	FALSE	FALSE	525	C12H8ClFN2	234.66		2	4.26148	M15	2M15	0.025mg in 25uL of DMSO	ActiProbe-5K	4550050798	TimTec	www.timtec.net	c1c(F)ccc(/C=N\c2ncc(cc2)Cl)c1	2-[(1E)-2-(4-fluorophenyl)-1-azavinyl]-5-chloropyridine			0	0	2	0	0	4	info@timtec.net
688	2	M16	2M16	cmpd	ST010741	4.26	2.93625	1.156	FALSE	FALSE	FALSE	541	C14H13Cl2NO4S	362.233		2	2.76065	M16	2M16	0.025mg in 25uL of DMSO	ActiProbe-5K	4550050798	TimTec	www.timtec.net	COc1cc(NS(c2cc(Cl)ccc2Cl)(=O)=O)c(cc1)OC	[(2,5-dichlorophenyl)sulfonyl](2,5-dimethoxyphenyl)amine			1	4	5	3	0	4	info@timtec.net
689	2	M17	2M17	cmpd	ST011629	4.12	2.79625	1.10089	FALSE	FALSE	FALSE	557	C15H14N2O2S	286.354		2	3.49218	M17	2M17	0.025mg in 25uL of DMSO	ActiProbe-5K	4550050798	TimTec	www.timtec.net	c12c(sc3c1nc(cc3O)O)nc1c(c2)CCCCC1	7,8,9,10,11-pentahydrocyclohepta[2,1-e]pyridino[2',3'-5,4]thiopheno[2,3-b]pyri dine-2,4-diol			2	2	4	2	0	4	info@timtec.net
690	2	M18	2M18	cmpd	ST011902	4.57	3.24625	1.27805	up	FALSE	FALSE	573	C6H10N4O2	170.171		2	5.87644	M18	2M18	0.025mg in 25uL of DMSO	ActiProbe-5K	4550050798	TimTec	www.timtec.net	CN1C(N(C)C2C1NC(=O)N2)=O	1,3-dimethyl-1,3,4,6,3a,6a-hexahydro-1,3,4,6-tetraazapentalene-2,5-dione			2	2	6	0	2	4	info@timtec.net
691	2	M19	2M19	cmpd	ST012157	10.19	8.86625	3.49065	up	hit	FALSE	589	C12H9N5O2S2	319.368		2	3.13118	M19	2M19	0.025mg in 25uL of DMSO	ActiProbe-5K	4550050798	TimTec	www.timtec.net	c1(c2c(nsn2)ccc1Sc1nc(C)cc(n1)C)[N+]([O-])=O	5-(4,6-dimethylpyrimidin-2-ylthio)-4-nitrobenzo[c]1,2,5-thiadiazole			0	2	7	1	0	4	info@timtec.net
692	2	M20	2M20	cmpd	ST012343	3.92	2.59625	1.02215	FALSE	FALSE	FALSE	605	C7H11IN2S	282.148		2	3.54424	M20	2M20	0.025mg in 25uL of DMSO	ActiProbe-5K	4550050798	TimTec	www.timtec.net	C1CCc2nc(sc2C1)N.I				2	0	2	0	0	4	info@timtec.net
693	2	M21	2M21	cmpd	ST012433	3.85	2.52625	0.994587	FALSE	FALSE	FALSE	621	C10H20N4O2	228.295		2	4.38031	M21	2M21	0.025mg in 25uL of DMSO	ActiProbe-5K	4550050798	TimTec	www.timtec.net	C(N1CCN(C(N(C)C)=O)CC1)(N(C)C)=O	[4-(N,N-dimethylcarbamoyl)piperazinyl]-N,N-dimethylcarboxamide			0	2	6	0	0	4	info@timtec.net
694	2	M22	2M22	cmpd	ST012647	4.08	2.75625	1.08514	FALSE	FALSE	FALSE	637	C12H8Cl3NO2S	336.625		2	2.97066	M22	2M22	0.025mg in 25uL of DMSO	ActiProbe-5K	4550050798	TimTec	www.timtec.net	c1c(Cl)ccc(S(Nc2c(cc(cc2)Cl)Cl)(=O)=O)c1	(2,4-dichlorophenyl)[(4-chlorophenyl)sulfonyl]amine			1	2	3	0	0	4	info@timtec.net
695	2	M23	2M23	WT	Control	2.93	1.60625	0.632382	down	FALSE	FALSE	5115				2		M23	2M23
696	2	M24	2M24	K44A	Control	13.37	12.0462	4.74262	up	hit	FALSE	5116				2		M24	2M24
697	2	N01	2N01	U2OS	Control	1.42	0.09625	0.0378937	down	FALSE	hit	5117				2		N01	2N01
698	2	N02	2N02	WT	Control	2.85	1.52625	0.600886	down	FALSE	FALSE	5118				2		N02	2N02
699	2	N03	2N03	cmpd	ST005821	4.55	3.22625	1.27018	up	FALSE	FALSE	334	C15H8N2	216.242		2	4.62445	N03	2N03	0.025mg in 25uL of DMSO	ActiProbe-5K	4550050798	TimTec	www.timtec.net	C1(/c2c3c(cccc3C1)ccc2)=C(\C#N)C#N	acenaphthenylidenemethane-1,1-dicarbonitrile			0	0	2	0	0	4	info@timtec.net
700	2	N04	2N04	cmpd	ST006425	4.54	3.21625	1.26624	up	FALSE	FALSE	350	C9H18N6O2	242.281		2	4.12744	N04	2N04	0.025mg in 25uL of DMSO	ActiProbe-5K	4550050798	TimTec	www.timtec.net	c1(c(non1)N)/C(=N/O)NCCN(CC)CC	(2-{[(4-amino(1,2,5-oxadiazol-3-yl))(hydroxyimino)methyl]amino}ethyl)diethylam ine			4	2	8	6	0	4	info@timtec.net
701	2	N05	2N05	cmpd	ST006477	3.59	2.26625	0.892224	FALSE	FALSE	FALSE	366	C13H15N7O4	333.307		2	3.00024	N05	2N05	0.025mg in 25uL of DMSO	ActiProbe-5K	4550050798	TimTec	www.timtec.net	c1(/C(N2CCN(CC2)c2ccc([N+]([O-])=O)cc2)=N\O)c(non1)N	4-{(hydroxyimino)[4-(4-nitrophenyl)piperazinyl]methyl}-1,2,5-oxadiazole-3-ylam ine			3	4	11	2	0	4	info@timtec.net
702	2	N06	2N06	cmpd	ST006696	4.9	3.57625	1.40797	up	FALSE	FALSE	382	C14H12N2O5S3	384.458		2	2.60107	N06	2N06	0.025mg in 25uL of DMSO	ActiProbe-5K	4550050798	TimTec	www.timtec.net	C1(=C2\C(N(CCS(=O)(=O)O)C(S2)=S)=O)/C(N(C)c2c1cccc2)=O	2-[5-(1-methyl-2-oxobenzo[d]azolin-3-ylidene)-4-oxo-2-thioxo-1,3-thiazolidin-3 -yl]ethanesulfonic acid			1	5	7	4	0	4	info@timtec.net
703	2	N07	2N07	cmpd	ST007329	4.47	3.14625	1.23868	up	FALSE	FALSE	398	C8H10N6O4	254.205		2	3.93383	N07	2N07	0.025mg in 25uL of DMSO	ActiProbe-5K	4550050798	TimTec	www.timtec.net	COCc1n(c2c(non2)N)nnc1C(=O)OC	methyl 1-(4-amino(1,2,5-oxadiazol-3-yl))-5-(methoxymethyl)-1,2,3-triazole-4-ca rboxylate			2	4	10	4	0	4	info@timtec.net
704	2	N08	2N08	cmpd	ST007549	4.13	2.80625	1.10482	FALSE	FALSE	FALSE	414	C13H20N3NaO4S	337.375		2	2.96406	N08	2N08	0.025mg in 25uL of DMSO	ActiProbe-5K	4550050798	TimTec	www.timtec.net	C1(=C(N(C)N(C1)c1ccccc1)C)N(CS(=O)(=O)O[Na])C.O				2	4	7	3	0		info@timtec.net
705	2	N09	2N09	cmpd	ST008104	4.92	3.59625	1.41585	up	FALSE	FALSE	430	C23H23FN2	346.448		2	2.88644	N09	2N09	0.025mg in 25uL of DMSO	ActiProbe-5K	4550050798	TimTec	www.timtec.net	c1ccc(CN2C(N(Cc3ccccc3)CC2)c2ccc(cc2)F)cc1	1,3-bisbenzyl-2-(4-fluorophenyl)imidazolidine			0	0	2	2	0	3	info@timtec.net
706	2	N10	2N10	cmpd	ST009068	4.28	2.95625	1.16388	FALSE	FALSE	FALSE	446	C10H6BrN5O2	308.094		2	3.24576	N10	2N10	0.025mg in 25uL of DMSO	ActiProbe-5K	4550050798	TimTec	www.timtec.net	c1(nc(c2ccc(cc2)Br)on1)c1c(non1)N	4-[5-(4-bromophenyl)-1,2,4-oxadiazol-3-yl]-1,2,5-oxadiazole-3-ylamine			2	2	7	1	0	4	info@timtec.net
707	2	N11	2N11	cmpd	ST009392	4.19	2.86625	1.12844	FALSE	FALSE	FALSE	462	C11H12F4N2OS	296.289		2	3.37509	N11	2N11	0.025mg in 25uL of DMSO	ActiProbe-5K	4550050798	TimTec	www.timtec.net	C1(C(C(F)F)(F)F)(CC(c2sccc2)=O)NCCN1	2-[2-(1,1,2,2-tetrafluoroethyl)imidazolidin-2-yl]-1-(2-thienyl)ethan-1-one			2	1	3	5	0	4	info@timtec.net
708	2	N12	2N12	cmpd	ST009511	3.58	2.25625	0.888287	FALSE	FALSE	FALSE	478	C9H6Cl2N4	241.079		2	4.14802	N12	2N12	0.025mg in 25uL of DMSO	ActiProbe-5K	4550050798	TimTec	www.timtec.net	c1c(Cl)cc(c(/C=N/n2cnnc2)c1)Cl	4-[(1Z)-2-(2,4-dichlorophenyl)-1-azavinyl]-1,2,4-triazole			0	0	4	1	0	4	info@timtec.net
709	2	N13	2N13	cmpd	ST009885	4.74	3.41625	1.34498	up	FALSE	FALSE	494	C12H13KN4OS	300.426		2	3.32861	N13	2N13	0.025mg in 25uL of DMSO	ActiProbe-5K	4550050798	TimTec	www.timtec.net	C=1(C2(C(C#N)C(NC1S[K])=O)CCN(C)CC2)C#N				1	1	5	1	1	4	info@timtec.net
710	2	N14	2N14	cmpd	ST010200	4.62	3.29625	1.29774	up	FALSE	FALSE	510	C10H20O2	172.268		2	5.80492	N14	2N14	0.025mg in 25uL of DMSO	ActiProbe-5K	4550050798	TimTec	www.timtec.net	CCC1(OC(C(C)CC1)OC)C	2-ethyl-6-methoxy-2,5-dimethyl-2H-3,4,5,6-tetrahydropyran			0	2	2	2	3	4	info@timtec.net
711	2	N15	2N15	cmpd	ST010443	4.36	3.03625	1.19537	FALSE	FALSE	FALSE	526	C12H8Cl2N2	251.114		2	3.98225	N15	2N15	0.025mg in 25uL of DMSO	ActiProbe-5K	4550050798	TimTec	www.timtec.net	c1cc(/C=N\c2ncc(cc2)Cl)ccc1Cl	2-[(1E)-2-(4-chlorophenyl)-1-azavinyl]-5-chloropyridine			0	0	2	0	0	4	info@timtec.net
712	2	N16	2N16	cmpd	ST010744	4.85	3.52625	1.38829	up	FALSE	FALSE	542	C13H17Cl2NO2S	322.255		2	3.10313	N16	2N16	0.025mg in 25uL of DMSO	ActiProbe-5K	4550050798	TimTec	www.timtec.net	C1CCC(N(S(c2cc(Cl)ccc2Cl)(=O)=O)C)CC1	[(2,5-dichlorophenyl)sulfonyl]cyclohexylmethylamine			0	2	3	2	0	4	info@timtec.net
713	2	N17	2N17	cmpd	ST011630	4.17	2.84625	1.12057	FALSE	FALSE	FALSE	558	C16H10N2O2S	294.334		2	3.3975	N17	2N17	0.025mg in 25uL of DMSO	ActiProbe-5K	4550050798	TimTec	www.timtec.net	c12sc3c(cc(nc3c1ccc(n2)c1ccccc1)O)O	7-phenylpyridino[2',3'-4,5]thiopheno[2,3-b]pyridine-2,4-diol			2	2	4	2	0	4	info@timtec.net
714	2	N18	2N18	cmpd	ST011904	4.45	3.12625	1.23081	up	FALSE	FALSE	574	C19H14N2	270.334		2	3.69913	N18	2N18	0.025mg in 25uL of DMSO	ActiProbe-5K	4550050798	TimTec	www.timtec.net	c1(c2nc[nH]c2ccc1c1ccccc1)c1ccccc1	4,5-diphenylbenzimidazole			1	0	2	0	0	4	info@timtec.net
715	2	N19	2N19	cmpd	ST012183	3.26	1.93625	0.762303	down	FALSE	FALSE	590	C10H12N6O	232.245		2	4.3058	N19	2N19	0.025mg in 25uL of DMSO	ActiProbe-5K	4550050798	TimTec	www.timtec.net	C1(/C(NN=C1N)=N)=N\Nc1ccc(OC)cc1	[(3-amino-5-imino(1,2-diazolin-4-ylidene))azamethyl](4-methoxyphenyl)amine			5	1	7	0	0	4	info@timtec.net
716	2	N20	2N20	cmpd	ST012365	4.27	2.94625	1.15994	FALSE	FALSE	FALSE	606	C5H4BrN5	214.024		2	4.67236	N20	2N20	0.025mg in 25uL of DMSO	ActiProbe-5K	4550050798	TimTec	www.timtec.net	c1nc(c2c([nH]c(n2)Br)n1)N	8-bromopurine-6-ylamine			3	0	5	0	0	4	info@timtec.net
717	2	N21	2N21	cmpd	ST012436	6.06	4.73625	1.86467	up	FALSE	FALSE	622	C24H36O3	372.548		2	2.68422	N21	2N21	0.025mg in 25uL of DMSO	ActiProbe-5K	4550050798	TimTec	www.timtec.net	C=12CCC3(C4(C(C(C(=O)CO)CC4)(C)CCC3(C2(CCC(C1)=O)C)C)C)C	14-(2-hydroxyacetyl)-1,2,10,11,15-pentamethyltetracyclo[8.7.0.0<2,7>.0<11,15>] heptadec-6-en-5-one			1	3	3	3	6	3	info@timtec.net
718	2	N22	2N22	cmpd	ST012651	3.93	2.60625	1.02608	FALSE	FALSE	FALSE	638	C12H8Cl3NO2S	336.625		2	2.97066	N22	2N22	0.025mg in 25uL of DMSO	ActiProbe-5K	4550050798	TimTec	www.timtec.net	c1cc(S(Nc2cc(Cl)ccc2Cl)(=O)=O)ccc1Cl	(2,5-dichlorophenyl)[(4-chlorophenyl)sulfonyl]amine			1	2	3	0	0	4	info@timtec.net
719	2	N23	2N23	WT	Control	3.05	1.72625	0.679626	down	FALSE	FALSE	5119				2		N23	2N23
720	2	N24	2N24	K44A	Control	14.62	13.2962	5.23474	up	hit	FALSE	5120				2		N24	2N24
721	2	O01	2O01	U2OS	Control	1.43	0.10625	0.0418307	down	FALSE	hit	5121				2		O01	2O01
722	2	O02	2O02	WT	Control	3.43	2.10625	0.829232	FALSE	FALSE	FALSE	5122				2		O02	2O02
723	2	O03	2O03	cmpd	ST005997	4.65	3.32625	1.30955	up	FALSE	FALSE	335	C27H53NO	407.724		2	2.45264	O03	2O03	0.025mg in 25uL of DMSO	ActiProbe-5K	4550050798	TimTec	www.timtec.net	CCCCCCCCCCCCCCCCCC(NC1CC(C)(C)CC(C1)C)=O	N-(3,3,5-trimethylcyclohexyl)octadecanamide			1	1	2	17	2	3	info@timtec.net
724	2	O04	2O04	cmpd	ST006429	4.57	3.24625	1.27805	up	FALSE	FALSE	351	C11H17ClN4O4	304.733		2	3.28156	O04	2O04	0.025mg in 25uL of DMSO	ActiProbe-5K	4550050798	TimTec	www.timtec.net	c1([N+]([O-])=O)cc([N+]([O-])=O)ccc1NCCCN(C)C.Cl				1	4	8	3	0	4	info@timtec.net
725	2	O05	2O05	cmpd	ST006478	4.28	2.95625	1.16388	FALSE	FALSE	FALSE	367	C13H14ClN7O4	367.752		2	2.71923	O05	2O05	0.025mg in 25uL of DMSO	ActiProbe-5K	4550050798	TimTec	www.timtec.net	c1(/C(N2CCN(CC2)c2c(cc([N+]([O-])=O)cc2)Cl)=N\O)c(non1)N	4-{[4-(2-chloro-4-nitrophenyl)piperazinyl](hydroxyimino)methyl}-1,2,5-oxadiazo le-3-ylamine			3	4	11	2	0	4	info@timtec.net
726	2	O06	2O06	cmpd	ST006698	4.07	2.74625	1.0812	FALSE	FALSE	FALSE	383	C15H10F2N2OS	304.32		2	3.28601	O06	2O06	0.025mg in 25uL of DMSO	ActiProbe-5K	4550050798	TimTec	www.timtec.net	C1(/C(Nc2c1cccc2)=O)=N/c1ccc(SC(F)F)cc1	3-{[4-(difluoromethylthio)phenyl]azamethylene}-1H-benzo[d]azolin-2-one			1	1	3	1	0	4	info@timtec.net
727	2	O07	2O07	cmpd	ST007351	3.79	2.46625	0.970965	FALSE	FALSE	FALSE	399	C17H13ClN4	308.77		2	3.23866	O07	2O07	0.025mg in 25uL of DMSO	ActiProbe-5K	4550050798	TimTec	www.timtec.net	c12n(C(c3ccccc3)C=C(N1)c1ccc(cc1)Cl)ncn2	5-(4-chlorophenyl)-7-phenyl-4,7,8-trihydro-1,2,4-triazolo[1,5-a]pyrimidine			1	0	4	0	1	4	info@timtec.net
728	2	O08	2O08	cmpd	ST007553	4.47	3.14625	1.23868	up	FALSE	FALSE	415	C12H18Cl2N4OS	337.273		2	2.96496	O08	2O08	0.025mg in 25uL of DMSO	ActiProbe-5K	4550050798	TimTec	www.timtec.net	C(O)Cc1c([n+](cs1)Cc1c(nc(nc1)C)N)C.[Cl-].Cl	2-{3-[(4-amino-2-methylpyrimidin-5-yl)methyl]-4-methyl-1,3-thiazol-5-yl}ethan- 1-ol, chloride, chloride			3	1	5	5	0	4	info@timtec.net
729	2	O09	2O09	cmpd	ST008120	5.19	3.86625	1.52215	up	FALSE	FALSE	431	C25H24N2O4S2	480.609		2	2.0807	O09	2O09	0.025mg in 25uL of DMSO	ActiProbe-5K	4550050798	TimTec	www.timtec.net	c1cc2ccc(S(N3C(CN(S(c4cc5ccccc5cc4)(=O)=O)CC3)C)(=O)=O)cc2cc1	1,4-bis(2-naphthylsulfonyl)-2-methylpiperazine			0	4	6	2	1	4	info@timtec.net
730	2	O10	2O10	cmpd	ST009074	4.88	3.55625	1.4001	up	FALSE	FALSE	447	C13H11Cl2N5O3	356.168		2	2.80767	O10	2O10	0.025mg in 25uL of DMSO	ActiProbe-5K	4550050798	TimTec	www.timtec.net	c1(c2c(non2)N)nc(CCCOc2c(cc(cc2)Cl)Cl)on1	4-{5-[3-(2,4-dichlorophenoxy)propyl]-1,2,4-oxadiazol-3-yl}-1,2,5-oxadiazole-3- ylamine			2	3	8	6	0	4	info@timtec.net
731	2	O11	2O11	cmpd	ST009405	4.78	3.45625	1.36073	up	FALSE	FALSE	463	C12H10F3NO2	257.212		2	3.88784	O11	2O11	0.025mg in 25uL of DMSO	ActiProbe-5K	4550050798	TimTec	www.timtec.net	C(C1(ON=C(C1)/C=C\c1ccccc1)O)(F)(F)F	3-((1E)-2-phenylvinyl)-5-(trifluoromethyl)-4,5-dihydroisoxazol-5-ol			1	2	3	2	1	4	info@timtec.net
732	2	O12	2O12	cmpd	ST009515	4.54	3.21625	1.26624	up	FALSE	FALSE	479	C8H13NO3	171.196		2	5.84125	O12	2O12	0.025mg in 25uL of DMSO	ActiProbe-5K	4550050798	TimTec	www.timtec.net	C(N1CCOCC1)(CC(=O)C)=O	1-morpholin-4-ylbutane-1,3-dione			0	3	4	2	0	4	info@timtec.net
733	2	O13	2O13	cmpd	ST009886	4.18	2.85625	1.12451	FALSE	FALSE	FALSE	495	C14H19N5O	273.338		2	3.65847	O13	2O13	0.025mg in 25uL of DMSO	ActiProbe-5K	4550050798	TimTec	www.timtec.net	C12(c3c([nH]nc3C)OC(=C1C#N)N)CCN(CC)CC2	6-amino-10-ethyl-3-methylspiro[4H-pyrano[3,2-d]pyrazole-4,4'-piperidine]-5-car bonitrile			3	1	6	0	0	4	info@timtec.net
734	2	O14	2O14	cmpd	ST010203	4.27	2.94625	1.15994	FALSE	FALSE	FALSE	511	C15H24O6	300.352		2	3.32943	O14	2O14	0.025mg in 25uL of DMSO	ActiProbe-5K	4550050798	TimTec	www.timtec.net	CC1(OC(C23C(O2)(OC3(C)C)C2OC(C)(C)OC2)CO1)C	1,4-bis(2,2-dimethyl(1,3-dioxolan-4-yl))-3,3-dimethyl-2,5-dioxabicyclo[2.1.0]p entane			0	6	6	2	4	4	info@timtec.net
735	2	O15	2O15	cmpd	ST010447	2.96	1.63625	0.644193	down	FALSE	FALSE	527	C8H7Cl2N3OS	264.135		2	3.78595	O15	2O15	0.025mg in 25uL of DMSO	ActiProbe-5K	4550050798	TimTec	www.timtec.net	c1(c(c(Cl)cc(c1)Cl)O)/C=N\NC(=S)N	2-{(1E)-2-[(aminothioxomethyl)amino]-2-azavinyl}-4,6-dichlorophenol			4	1	4	2	0	4	info@timtec.net
736	2	O16	2O16	cmpd	ST010748	4.71	3.38625	1.33317	up	FALSE	FALSE	543	C11H9Cl2NO3S	306.169		2	3.26617	O16	2O16	0.025mg in 25uL of DMSO	ActiProbe-5K	4550050798	TimTec	www.timtec.net	c1cc(c(S(NCc2occc2)(=O)=O)cc1Cl)Cl	[(2,5-dichlorophenyl)sulfonyl](2-furylmethyl)amine			1	3	4	3	0	4	info@timtec.net
737	2	O17	2O17	cmpd	ST011631	4.24	2.91625	1.14813	FALSE	FALSE	FALSE	559	C15H9N3O2S	295.321		2	3.38614	O17	2O17	0.025mg in 25uL of DMSO	ActiProbe-5K	4550050798	TimTec	www.timtec.net	c12sc3c(cc(nc3c1ccc(n2)c1ccncc1)O)O	7-(4-pyridyl)pyridino[2',3'-4,5]thiopheno[2,3-b]pyridine-2,4-diol			2	2	5	2	0	4	info@timtec.net
738	2	O18	2O18	cmpd	ST011906	5.16	3.83625	1.51033	up	FALSE	FALSE	575	C11H15NO3	209.245		2	4.77909	O18	2O18	0.025mg in 25uL of DMSO	ActiProbe-5K	4550050798	TimTec	www.timtec.net	c1(c(c(C(=O)C)c([nH]1)C)C)C(=O)OCC	ethyl 4-acetyl-3,5-dimethylpyrrole-2-carboxylate			1	3	4	4	0	4	info@timtec.net
739	2	O19	2O19	cmpd	ST012198	4.64	3.31625	1.30561	up	FALSE	FALSE	591	C15H19NO2S3	341.519		2	2.92809	O19	2O19	0.025mg in 25uL of DMSO	ActiProbe-5K	4550050798	TimTec	www.timtec.net	c1(c(SC2CCCCC2)ccc([N+]([O-])=O)c1)C1SCCS1	1-cyclohexylthio-2-(1,3-dithiolan-2-yl)-4-nitrobenzene			0	2	3	3	0	3	info@timtec.net
740	2	O20	2O20	cmpd	ST012368	4.16	2.83625	1.11663	FALSE	FALSE	FALSE	607	C16H18N4O8	394.341		2	2.53588	O20	2O20	0.025mg in 25uL of DMSO	ActiProbe-5K	4550050798	TimTec	www.timtec.net	CC(OCC1OC(n2c3c(c(O)ncn3)nc2)C(C1OC(=O)C)OC(=O)C)=O	[3,4-diacetyloxy-5-(6-hydroxypurin-9-yl)oxolan-2-yl]methyl acetate			1	8	12	9	4	4	info@timtec.net
741	2	O21	2O21	cmpd	ST012443	4.44	3.11625	1.22687	up	FALSE	FALSE	623	C9H9NO4	195.175		2	5.12361	O21	2O21	0.025mg in 25uL of DMSO	ActiProbe-5K	4550050798	TimTec	www.timtec.net	CC1(Oc2cc([N+]([O-])=O)ccc2O1)C	2,2-dimethyl-5-nitrobenzo[d]1,3-dioxolene			0	4	5	0	0	4	info@timtec.net
742	2	O22	2O22	cmpd	ST012720	4.43	3.10625	1.22293	up	FALSE	FALSE	639	C11H19NO	181.278		2	5.51639	O22	2O22	0.025mg in 25uL of DMSO	ActiProbe-5K	4550050798	TimTec	www.timtec.net	C(#CC1(O)CCCCC1)CN(C)C	1-[3-(dimethylamino)prop-1-ynyl]cyclohexan-1-ol			1	1	2	1	0	4	info@timtec.net
743	2	O23	2O23	WT	Control	2.66	1.33625	0.526083	down	FALSE	FALSE	5123				2		O23	2O23
744	2	O24	2O24	K44A	Control	13.12	11.7962	4.64419	up	hit	FALSE	5124				2		O24	2O24
745	2	P01	2P01	U2OS	Control	1.33	0.00625	0.00246063	down	FALSE	hit	5125				2		P01	2P01
746	2	P02	2P02	WT	Control	3.23	1.90625	0.750492	down	FALSE	FALSE	5126				2		P02	2P02
747	2	P03	2P03	cmpd	ST006004	4.32	2.99625	1.17963	FALSE	FALSE	FALSE	336	C26H50N4O2	450.709		2	2.21873	P03	2P03	0.025mg in 25uL of DMSO	ActiProbe-5K	4550050798	TimTec	www.timtec.net	C(NC1CC(C)(C)CC(C1)C)(=O)NCCCCCCNC(NC1CC(C)(C)CC(C1)C)=O	[(3,3,5-trimethylcyclohexyl)amino]-N-(6-{[(3,3,5-trimethylcyclohexyl)amino]car bonylamino}hexyl)carboxamide			4	2	6	9	4	3	info@timtec.net
748	2	P04	2P04	cmpd	ST006435	4.98	3.65625	1.43947	up	FALSE	FALSE	352	C10H14N4O5	270.245		2	3.70034	P04	2P04	0.025mg in 25uL of DMSO	ActiProbe-5K	4550050798	TimTec	www.timtec.net	c1([N+]([O-])=O)cc([N+]([O-])=O)ccc1NCCNCCO	2-({2-[(2,4-dinitrophenyl)amino]ethyl}amino)ethan-1-ol			3	5	9	6	0	4	info@timtec.net
749	2	P05	2P05	cmpd	ST006479	4.88	3.55625	1.4001	up	FALSE	FALSE	368	C13H14ClN7O4	367.752		2	2.71923	P05	2P05	0.025mg in 25uL of DMSO	ActiProbe-5K	4550050798	TimTec	www.timtec.net	c1(/C(N2CCN(c3c([N+]([O-])=O)cc(cc3)Cl)CC2)=N\O)c(non1)N	4-{[4-(4-chloro-2-nitrophenyl)piperazinyl](hydroxyimino)methyl}-1,2,5-oxadiazo le-3-ylamine			3	4	11	2	0	4	info@timtec.net
750	2	P06	2P06	cmpd	ST006746	4.47	3.14625	1.23868	up	FALSE	FALSE	384	C19H19N5S	349.46	C2H5OH, HCl	2	2.86156	P06	2P06	0.025mg in 25uL of DMSO	ActiProbe-5K	4550050798	TimTec	www.timtec.net	C1(=C([C@]([C@@H]([C@@H]2(C1=CCN(C2)CCC))c1cscc1)(C#N)C#N)N)C#N	(8R,8aR)-6-amino-2-propyl-8-(3-thienyl)-1,2,3,7,8,8a-hexahydroisoquinoline-5,7 ,7-tricarbonitrile			2	0	5	2	2	4	info@timtec.net
751	2	P07	2P07	cmpd	ST007374	4.62	3.29625	1.29774	up	FALSE	FALSE	400	C9H4Cl2F2N4	277.06		2	3.60933	P07	2P07	0.025mg in 25uL of DMSO	ActiProbe-5K	4550050798	TimTec	www.timtec.net	c1(nc(Cl)nc(n1)Cl)Nc1c(cc(cc1)F)F	(4,6-dichloro(1,3,5-triazin-2-yl))(2,4-difluorophenyl)amine			1	0	4	0	0	4	info@timtec.net
752	2	P08	2P08	cmpd	ST007554	4.44	3.11625	1.22687	up	FALSE	FALSE	416	C8H12ClNO3	205.641		2	4.86285	P08	2P08	0.025mg in 25uL of DMSO	ActiProbe-5K	4550050798	TimTec	www.timtec.net	c1(c(c(C)ncc1CO)O)CO.Cl	4,5-bis(hydroxymethyl)-2-methylpyridin-3-ol, chloride			3	3	4	5	0	4	info@timtec.net
753	2	P09	2P09	cmpd	ST008202	4.59	3.26625	1.28593	up	FALSE	FALSE	432	C15H25NO2	251.369		2	3.97821	P09	2P09	0.025mg in 25uL of DMSO	ActiProbe-5K	4550050798	TimTec	www.timtec.net	C(C(OC(=O)C)(C(C)(C)C)C)#CCN1CCCC1	1-(tert-butyl)-1-methyl-4-pyrrolidinylbut-2-ynyl acetate			0	2	3	2	1	4	info@timtec.net
754	2	P10	2P10	cmpd	ST009099	4.65	3.32625	1.30955	up	FALSE	FALSE	448	C12H12N2OS	232.306		2	4.30466	P10	2P10	0.025mg in 25uL of DMSO	ActiProbe-5K	4550050798	TimTec	www.timtec.net	c12nc(N)sc1CCc1c2ccc(OC)c1	7-methoxy-4,5-dihydrobenzo[e]benzothiazole-2-ylamine			2	1	3	1	0	4	info@timtec.net
755	2	P11	2P11	cmpd	ST009414	4.42	3.09625	1.219	up	FALSE	FALSE	464	C11H10F3NO3	261.201		2	3.82848	P11	2P11	0.025mg in 25uL of DMSO	ActiProbe-5K	4550050798	TimTec	www.timtec.net	C=1(CC(C(F)(F)F)(ON1)O)c1c(ccc(c1)C)O	3-(2-hydroxy-5-methylphenyl)-5-(trifluoromethyl)-4,5-dihydroisoxazol-5-ol			2	3	4	3	1	4	info@timtec.net
756	2	P12	2P12	cmpd	ST009518	4.13	2.80625	1.10482	FALSE	FALSE	FALSE	480	C14H11N3	221.262		2	4.51954	P12	2P12	0.025mg in 25uL of DMSO	ActiProbe-5K	4550050798	TimTec	www.timtec.net	c1(c[nH]c2c1cccc2)/C=N\c1cnccc1	(1E)-2-indol-3-yl-1-(3-pyridyl)-1-azaethene			1	0	3	1	0	4	info@timtec.net
757	2	P13	2P13	cmpd	ST009938	4.63	3.30625	1.30167	up	FALSE	FALSE	496	C13H9ClN4O2	288.693		2	3.46389	P13	2P13	0.025mg in 25uL of DMSO	ActiProbe-5K	4550050798	TimTec	www.timtec.net	c12nc(c3c(Cl)cccc3)n(c1CCc1c2non1)O	7-(2-chlorophenyl)-4,5-dihydro-1,2,5-oxadiazolo[3,4-e]benzimidazol-6-ol			1	2	6	2	0	4	info@timtec.net
758	2	P14	2P14	cmpd	ST010206	4.4	3.07625	1.21112	FALSE	FALSE	FALSE	512	C11H20O4	216.277		2	4.62369	P14	2P14	0.025mg in 25uL of DMSO	ActiProbe-5K	4550050798	TimTec	www.timtec.net	CCC1OC2OC(OC2CC1)(OCC)C	8-ethoxy-3-ethyl-8-methyl-2,7,9-trioxabicyclo[4.3.0]nonane			0	4	4	3	4	4	info@timtec.net
759	2	P15	2P15	cmpd	ST010489	3.12	1.79625	0.707185	down	FALSE	FALSE	528	C8H7Br2N3OS	353.037		2	2.83256	P15	2P15	0.025mg in 25uL of DMSO	ActiProbe-5K	4550050798	TimTec	www.timtec.net	c1(c(c(Br)cc(c1)Br)O)/C=N\NC(=S)N	2-{(1E)-2-[(aminothioxomethyl)amino]-2-azavinyl}-4,6-dibromophenol			4	1	4	2	0	4	info@timtec.net
760	2	P16	2P16	cmpd	ST010927	4.49	3.16625	1.24656	up	FALSE	FALSE	544	C12H9BrFNO2S	330.177		2	3.02867	P16	2P16	0.025mg in 25uL of DMSO	ActiProbe-5K	4550050798	TimTec	www.timtec.net	c1c(Br)ccc(NS(c2ccc(cc2)F)(=O)=O)c1	(4-bromophenyl)[(4-fluorophenyl)sulfonyl]amine			1	2	3	0	0	4	info@timtec.net
761	2	P17	2P17	cmpd	ST011655	5.14	3.81625	1.50246	up	FALSE	FALSE	560	C29H23N5O2	473.534		2	2.11178	P17	2P17	0.025mg in 25uL of DMSO	ActiProbe-5K	4550050798	TimTec	www.timtec.net	c1(/n(cc(nc1)c1ccccc1)c1ccc([N+]([O-])=O)cc1)=N\N(Cc1ccccc1)c1ccccc1	{[1-(4-nitrophenyl)-5-phenylhydropyrazin-2-ylidene]azamethyl}phenylbenzylamine			0	2	7	1	0	3	info@timtec.net
762	2	P18	2P18	cmpd	ST011912	4.14	2.81625	1.10876	FALSE	FALSE	FALSE	576	C9H16N6O2	240.265		2	4.16207	P18	2P18	0.025mg in 25uL of DMSO	ActiProbe-5K	4550050798	TimTec	www.timtec.net	C(N)CN.c12n(c(n(c(=O)c1[nH]cn2)C)=O)C	1,3-dimethyl-1,3,7-trihydropurine-2,6-dione, ethane-1,2-diamine			5	2	8	1	0	4	info@timtec.net
763	2	P19	2P19	cmpd	ST012247	2.92	1.59625	0.628445	down	FALSE	FALSE	592	C13H11N3	209.251		2	4.77896	P19	2P19	0.025mg in 25uL of DMSO	ActiProbe-5K	4550050798	TimTec	www.timtec.net	c1c(cc2nc3c(cc2c1)ccc(c3)N)N	acridine-3,6-diamine			4	0	3	0	0	4	info@timtec.net
764	2	P20	2P20	cmpd	ST012376	4.23	2.90625	1.14419	FALSE	FALSE	FALSE	608	C16H19N5O8	409.356		2	2.44286	P20	2P20	0.025mg in 25uL of DMSO	ActiProbe-5K	4550050798	TimTec	www.timtec.net	c12n(C3C(C(OC(=O)C)C(O3)COC(=O)C)OC(=O)C)cnc1c(=O)[nH]c(n2)N	[3,4-diacetyloxy-5-(2-amino-6-oxohydropurin-9-yl)oxolan-2-yl]methyl acetate			3	8	13	8	4	4	info@timtec.net
765	2	P21	2P21	cmpd	ST012460	4.88	3.55625	1.4001	up	FALSE	FALSE	624	C13H10N2S	226.302		2	4.41888	P21	2P21	0.025mg in 25uL of DMSO	ActiProbe-5K	4550050798	TimTec	www.timtec.net	c1(n(c2ccccc2n1)c1ccccc1)S	1-phenylbenzimidazole-2-thiol			0	0	2	1	0	4	info@timtec.net
766	2	P22	2P22	cmpd	ST012723	4.71	3.38625	1.33317	up	FALSE	FALSE	640	C14H26ClNO	259.819		2	3.84883	P22	2P22	0.025mg in 25uL of DMSO	ActiProbe-5K	4550050798	TimTec	www.timtec.net	C1CCC(\C=C\C[NH+]2CCCCC2)(O)CC1.[Cl-]	1-((1E)-3-piperidylprop-1-enyl)cyclohexan-1-ol, chloride			2	1	2	4	0	4	info@timtec.net
767	2	P23	2P23	WT	Control	2.64	1.31625	0.518209	down	FALSE	FALSE	5127				2		P23	2P23
768	2	P24	2P24	K44A	Control	14.54	13.2162	5.20325	up	hit	FALSE	5128				2		P24	2P24
769	3	A01	3A01	U2OS	Control	1.34	0.003125	0.0010582	down	FALSE	hit	5129				3		A01	3A01
770	3	A02	3A02	WT	Control	2.63	1.29312	0.437884	down	FALSE	hit	5130				3		A02	3A02
771	3	A03	3A03	cmpd	ST012752	4.5	3.16312	1.07111	FALSE	FALSE	FALSE	641	C18H12N2O	272.306		3	3.67234	A03	3A03	0.025mg in 25uL of DMSO	ActiProbe-5K	4550050798	TimTec	www.timtec.net		2-((1E)-2-acridin-9-yl-2-azavinyl)furan					3				info@timtec.net
772	3	A04	3A04	cmpd	ST013458	4.37	3.03313	1.02709	FALSE	FALSE	FALSE	657	C9H6N6O3	246.185		3	4.06198	A04	3A04	0.025mg in 25uL of DMSO	ActiProbe-5K	4550050798	TimTec	www.timtec.net	c1(c(c2cn3[nH]c(=O)cc3nc2)n[nH]c1)[N+]([O-])=O	6-(4-nitropyrazol-3-yl)-8-hydro-3-pyrazolino[2,3-a]pyrimidin-2-one			2	3	9	1	0	4	info@timtec.net
773	3	A05	3A05	cmpd	ST013765	4.25	2.91312	0.986455	FALSE	FALSE	FALSE	673	C11H11NO4	221.213		3	4.52054	A05	3A05	0.025mg in 25uL of DMSO	ActiProbe-5K	4550050798	TimTec	www.timtec.net	C1CC2(Oc3cc([N+]([O-])=O)ccc3O2)CC1	5-nitrospiro[benzo[d]1,3-dioxolene-2,1'-cyclopentane]			0	4	5	0	0	4	info@timtec.net
774	3	A06	3A06	cmpd	ST013924	4.58	3.24313	1.0982	FALSE	FALSE	FALSE	689	C7H7NO2S	169.204		3	5.91002	A06	3A06	0.025mg in 25uL of DMSO	ActiProbe-5K	4550050798	TimTec	www.timtec.net	C\C(=C/c1sccc1)[N+]([O-])=O	2-((1E)-2-nitroprop-1-enyl)thiophene			0	2	3	1	0	4	info@timtec.net
775	3	A07	3A07	cmpd	ST014048	4.26	2.92312	0.989841	FALSE	FALSE	FALSE	705	C9H9N3O2S	223.255		3	4.47917	A07	3A07	0.025mg in 25uL of DMSO	ActiProbe-5K	4550050798	TimTec	www.timtec.net	C(/C(=O)OCC)(=C\Nc1nscc1)C#N	ethyl (2E)-2-cyano-3-(isothiazol-3-ylamino)prop-2-enoate			1	2	5	3	0	4	info@timtec.net
776	3	A08	3A08	cmpd	ST014254	4.64	3.30312	1.11852	up	FALSE	FALSE	721	C11H8N4S2	260.343		3	3.84108	A08	3A08	0.025mg in 25uL of DMSO	ActiProbe-5K	4550050798	TimTec	www.timtec.net	C1(=C(C(C#N)=C(SC1c1sccc1)N)N)C#N	4,6-diamino-2-(2-thienyl)-2H-thiin-3,5-dicarbonitrile			4	0	4	1	1	4	info@timtec.net
777	3	A09	3A09	cmpd	ST014633	4.61	3.27313	1.10836	up	FALSE	FALSE	737	C15H15N3OS	285.37		3	3.50423	A09	3A09	0.025mg in 25uL of DMSO	ActiProbe-5K	4550050798	TimTec	www.timtec.net	c12c(nc(n(c1=O)n1cccc1)C)sc1c2CCCC1	2-methyl-3-pyrrolyl-3,5,6,7,8-pentahydrobenzo[b]thiopheno[2,3-d]pyrimidin-4-on e			0	1	4	0	0	4	info@timtec.net
778	3	A10	3A10	cmpd	ST014693	4.76	3.42312	1.15915	up	FALSE	FALSE	753	C18H20O10	396.351		3	2.52302	A10	3A10	0.025mg in 25uL of DMSO	ActiProbe-5K	4550050798	TimTec	www.timtec.net	C12(C(C3(C(=O)OC)CC(C2)(C(=O)C(C1)(C3)C(=O)OC)C(=O)OC)=O)C(=O)OC	methyl 2,6-dioxo-3,5,7-tris(methoxycarbonyl)tricyclo[3.3.1.1<3,7>]decanecarbox ylate			0	10	10	8	0	4	info@timtec.net
779	3	A11	3A11	cmpd	ST015955	4.94	3.60313	1.22011	up	FALSE	FALSE	769	C16H20N2OS	288.414		3	3.46724	A11	3A11	0.025mg in 25uL of DMSO	ActiProbe-5K	4550050798	TimTec	www.timtec.net	c12c(nc3n(c1=O)CCCCC3)sc1c2CCCCC1	1,2,3,4,5,13-hexahydro-8H,9H,10H,11H,12H-azaperhydroepino[1',2'-1,2]pyrimidino [4,5-b]cyclohepta[1,2-d]thiophen-14-one			0	1	3	0	0	4	info@timtec.net
780	3	A12	3A12	cmpd	ST016604	5.38	4.04312	1.3691	up	FALSE	FALSE	785	C18H25ClN2O	320.862		3	3.1166	A12	3A12	0.025mg in 25uL of DMSO	ActiProbe-5K	4550050798	TimTec	www.timtec.net	CC(COc1ccc2c(c1)c1c3n2CCNC3CCC1)C.Cl				1	1	3	3	1	3	info@timtec.net
781	3	A13	3A13	cmpd	ST018259	4.35	3.01312	1.02032	FALSE	FALSE	FALSE	801	C34H26N6S2	582.753		3	1.71599	A13	3A13	0.025mg in 25uL of DMSO	ActiProbe-5K	4550050798	TimTec	www.timtec.net	c1(nnc(nc1c1ccccc1)SC\C=C\CSc1nc(c2ccccc2)c(nn1)c1ccccc1)c1ccccc1	3-[(2E)-4-(5,6-diphenyl(1,2,4-triazin-3-ylthio))but-2-enylthio]-5,6-diphenyl-1 ,2,4-triazine			0	0	6	6	0	2	info@timtec.net
782	3	A14	3A14	cmpd	ST085719	4.44	3.10313	1.05079	FALSE	FALSE	FALSE	817	C14H10N2O3	254.245		3	3.93321	A14	3A14	0.025mg in 25uL of DMSO	ActiProbe-5K	4550050798	TimTec	www.timtec.net	N1(c2ccccc2)C(/C(=C/c2ccco2)C(N1)=O)=O	4-(2-furylmethylene)-1-phenyl-1,2-diazolidine-3,5-dione			1	3	5	1	0	4	info@timtec.net
783	3	A15	3A15	cmpd	ST018511	4.36	3.02313	1.0237	FALSE	FALSE	FALSE	833	C3H6N6	126.121		3	7.92889	A15	3A15	0.025mg in 25uL of DMSO	ActiProbe-5K	4550050798	TimTec	www.timtec.net	c1(nc(N)nc(n1)N)N	1,3,5-triazine-2,4,6-triamine			6	0	6	0	0	3	info@timtec.net
784	3	A16	3A16	cmpd	ST018657	3.96	2.62312	0.888254	down	FALSE	FALSE	849	C28H22N2O2	418.495		3	2.38952	A16	3A16	0.025mg in 25uL of DMSO	ActiProbe-5K	4550050798	TimTec	www.timtec.net	c1ccc(cc1)C(c1[n+](onc1C(c1ccccc1)c1ccccc1)[O-])c1ccccc1	3,4-bis(diphenylmethyl)-1,2,5-oxadiazol-2-ol			0	2	4	2	0	3	info@timtec.net
785	3	A17	3A17	cmpd	ST019322	4.32	2.98313	1.01016	FALSE	FALSE	FALSE	865	C15H9Cl2F3N2	345.151		3	2.89729	A17	3A17	0.025mg in 25uL of DMSO	ActiProbe-5K	4550050798	TimTec	www.timtec.net	C(F)(F)(F)C1=Nc2c(cccc2)N(C1)c1cc(c(cc1)Cl)Cl	4-(3,4-dichlorophenyl)-2-(trifluoromethyl)-3,4-dihydroquinoxaline			0	0	2	0	0	4	info@timtec.net
786	3	A18	3A18	cmpd	ST019571	4.66	3.32313	1.12529	up	FALSE	FALSE	881	C19H17N3O3S	367.428		3	2.72162	A18	3A18	0.025mg in 25uL of DMSO	ActiProbe-5K	4550050798	TimTec	www.timtec.net	COc1ccc(/C=N\N=C2/N=C(/C(=C\c3ccc(cc3)OC)S2)O)cc1	2-[(2E)-3-(4-methoxyphenyl)-1,2-diazaprop-2-enylidene]-5-[(4-methoxyphenyl)met hylene]-1,3-thiazolin-4-ol			1	3	6	1	0	3	info@timtec.net
787	3	A19	3A19	cmpd	ST019859	4.74	3.40313	1.15238	up	FALSE	FALSE	897	C20H26O2S4	426.689		3	2.34363	A19	3A19	0.025mg in 25uL of DMSO	ActiProbe-5K	4550050798	TimTec	www.timtec.net	c1(c(sc(c1)C(c1cc(C(=O)C)c(s1)SCC)(CC)C)SCC)C(=O)C	3-acetyl-5-[1-(4-acetyl-5-ethylthio(2-thienyl))-1-methylpropyl]-2-ethylthiothi ophene			0	2	2	9	0	3	info@timtec.net
788	3	A20	3A20	cmpd	ST019884	5.35	4.01312	1.35894	up	FALSE	FALSE	913	C12H12N2S2	248.373		3	4.02621	A20	3A20	0.025mg in 25uL of DMSO	ActiProbe-5K	4550050798	TimTec	www.timtec.net	c1(c(/C=C(/C#N)C#N)cc(s1)CC)SCC	[(5-ethyl-2-ethylthio-3-thienyl)methylene]methane-1,1-dicarbonitrile			0	0	2	4	0	4	info@timtec.net
789	3	A21	3A21	cmpd	ST019992	4.92	3.58312	1.21333	up	FALSE	FALSE	929	C10H8N2O2	188.186		3	5.3139	A21	3A21	0.025mg in 25uL of DMSO	ActiProbe-5K	4550050798	TimTec	www.timtec.net	C1(=C2C(C=C(C=C2)O)OC=C1N)C#N	3-amino-7-hydroxy-8aH-chromene-4-carbonitrile			3	2	4	1	1	4	info@timtec.net
790	3	A22	3A22	cmpd	ST020161	5.41	4.07313	1.37926	up	FALSE	FALSE	945	C13H21NO2	223.315		3	4.47797	A22	3A22	0.025mg in 25uL of DMSO	ActiProbe-5K	4550050798	TimTec	www.timtec.net	C(OC(c1c(c(c([nH]1)C)CC(C)C)C)=O)C	ethyl 3,5-dimethyl-4-(2-methylpropyl)pyrrole-2-carboxylate			1	2	3	5	0	4	info@timtec.net
791	3	A23	3A23	WT+dmso	Control	4.21	2.87312	0.97291	FALSE	FALSE	FALSE	5131				3		A23	3A23
792	3	A24	3A24	K44A+dmso	Control	16.97	15.6331	5.29376	up	hit	FALSE	5132				3		A24	3A24
793	3	B01	3B01	U2OS	Control	1.44	0.103125	0.0349206	down	FALSE	hit	5133				3		B01	3B01
794	3	B02	3B02	WT	Control	2.73	1.39312	0.471746	down	FALSE	hit	5134				3		B02	3B02
795	3	B03	3B03	cmpd	ST012757	4.57	3.23313	1.09481	FALSE	FALSE	FALSE	642	C10H8N2O2S	220.252		3	4.54026	B03	3B03	0.025mg in 25uL of DMSO	ActiProbe-5K	4550050798	TimTec	www.timtec.net		4-((1E)-2-(1,3-thiazol-2-yl)-2-azavinyl)benzene-1,3-diol					4				info@timtec.net
796	3	B04	3B04	cmpd	ST013483	4.19	2.85313	0.966138	FALSE	FALSE	FALSE	658	C21H22N2S	334.485		3	2.98967	B04	3B04	0.025mg in 25uL of DMSO	ActiProbe-5K	4550050798	TimTec	www.timtec.net	c1(nc2CCCc2cc1C#N)SC(CCC1CC1)c1ccccc1	2-(3-cyclopropyl-1-phenylpropylthio)-5,6,7-trihydrocyclopenta[2,1-b]pyridine-3 -carbonitrile			0	0	2	5	1	3	info@timtec.net
797	3	B05	3B05	cmpd	ST013773	7.97	6.63312	2.24614	up	hit	FALSE	674	C13H9N3O4S2	335.364		3	2.98183	B05	3B05	0.025mg in 25uL of DMSO	ActiProbe-5K	4550050798	TimTec	www.timtec.net	c1([N+]([O-])=O)cc([N+]([O-])=O)ccc1SC1N=C2CC=CC=C2S1	1-(2,4-dihydrobenzothiazol-2-ylthio)-2,4-dinitrobenzene			0	4	7	2	1	4	info@timtec.net
798	3	B06	3B06	cmpd	ST013949	4.78	3.44313	1.16593	up	FALSE	FALSE	690	C11H13N3S	219.31		3	4.55975	B06	3B06	0.025mg in 25uL of DMSO	ActiProbe-5K	4550050798	TimTec	www.timtec.net	c1(nc2ccccc2s1)N1CCNCC1	2-piperazinylbenzothiazole			1	0	3	0	0	4	info@timtec.net
799	3	B07	3B07	cmpd	ST014062	4.67	3.33312	1.12868	up	FALSE	FALSE	706	C16H16N2O2S	300.381		3	3.3291	B07	3B07	0.025mg in 25uL of DMSO	ActiProbe-5K	4550050798	TimTec	www.timtec.net	C=12C(=C(C#N)C(SC1CC(CC2=O)(C)C)c1occc1)N	4-amino-2-(2-furyl)-7,7-dimethyl-5-oxo-6,7,8-trihydro-2H-benzo[1,2-e]thiin-3-c arbonitrile			2	2	4	1	1	4	info@timtec.net
800	3	B08	3B08	cmpd	ST014258	4.6	3.26312	1.10497	FALSE	FALSE	FALSE	722	C14H13N3S2	287.409		3	3.47936	B08	3B08	0.025mg in 25uL of DMSO	ActiProbe-5K	4550050798	TimTec	www.timtec.net	c1(c2c(CCN(C2)C)c(nc1S)c1sccc1)C#N	2-methyl-7-sulfanyl-5-(2-thienyl)-1,2,3,4-tetrahydropyridino[4,3-c]pyridine-8- carbonitrile			0	0	3	2	0	4	info@timtec.net
801	3	B09	3B09	cmpd	ST014635	4.7	3.36313	1.13884	up	FALSE	FALSE	738	C16H14N2S2	298.433		3	3.35084	B09	3B09	0.025mg in 25uL of DMSO	ActiProbe-5K	4550050798	TimTec	www.timtec.net	c12c(sc3c2CCCC3)ncnc1Sc1ccccc1	4-phenylthio-5,6,7,8-tetrahydrobenzo[b]thiopheno[2,3-d]pyrimidine			0	0	2	1	0	4	info@timtec.net
802	3	B10	3B10	cmpd	ST014695	4.96	3.62312	1.22688	up	FALSE	FALSE	754	C8H12N4O3	212.208		3	4.71235	B10	3B10	0.025mg in 25uL of DMSO	ActiProbe-5K	4550050798	TimTec	www.timtec.net	c1(c(n(C)cn1)N1CCOCC1)[N+]([O-])=O	4-(1-methyl-4-nitroimidazol-5-yl)morpholine			0	3	7	0	0	4	info@timtec.net
803	3	B11	3B11	cmpd	ST015964	5.04	3.70312	1.25397	up	FALSE	FALSE	770	C11H16N2OS	224.327		3	4.45778	B11	3B11	0.025mg in 25uL of DMSO	ActiProbe-5K	4550050798	TimTec	www.timtec.net	c1(c(sc2c1CCCCC2)N)C(=O)NC	(2-amino(4,5,6,7,8-pentahydrocyclohepta[1,2-b]thiophen-3-yl))-N-methylcarboxam ide			3	1	3	1	0	4	info@timtec.net
804	3	B12	3B12	cmpd	ST016605	4.72	3.38312	1.14561	up	FALSE	FALSE	786	C13H12F3N3	267.254		3	3.74176	B12	3B12	0.025mg in 25uL of DMSO	ActiProbe-5K	4550050798	TimTec	www.timtec.net	c1/2[nH]c3ccc(C(F)(F)F)cc3c1CCCC2=N\N				3	0	3	0	0	4	info@timtec.net
805	3	B13	3B13	cmpd	ST018260	4.6	3.26312	1.10497	FALSE	FALSE	FALSE	802	C22H20N4S2	404.56		3	2.47182	B13	3B13	0.025mg in 25uL of DMSO	ActiProbe-5K	4550050798	TimTec	www.timtec.net	C1Cc2nc(c(C#N)cc2C1)SC\C=C\CSc1nc2CCCc2cc1C#N	2-[(2E)-4-(3-cyano(5,6,7-trihydrocyclopenta[1,2-e]pyridin-2-ylthio))but-2-enyl thio]-5,6,7-trihydrocyclopenta[2,1-b]pyridine-3-carbonitrile			0	0	4	6	0	4	info@timtec.net
806	3	B14	3B14	cmpd	ST018476	5.33	3.99313	1.35217	up	FALSE	FALSE	818	C17H16N4	276.341		3	3.61872	B14	3B14	0.025mg in 25uL of DMSO	ActiProbe-5K	4550050798	TimTec	www.timtec.net	c1ccc2c(nc([nH]2)CCCc2nc3ccccc3[nH]2)c1	2-(3-benzimidazol-2-ylpropyl)benzimidazole			2	0	4	2	0	4	info@timtec.net
807	3	B15	3B15	cmpd	ST018512	4.81	3.47312	1.17608	up	FALSE	FALSE	834	C8H16O2	144.214		3	6.93415	B15	3B15	0.025mg in 25uL of DMSO	ActiProbe-5K	4550050798	TimTec	www.timtec.net	C1(CCC(CC1)OC)OC	1,4-dimethoxycyclohexane			0	2	2	2	0	4	info@timtec.net
808	3	B16	3B16	cmpd	ST018680	4.72	3.38312	1.14561	up	FALSE	FALSE	850	C7H6NNaO5S	239.184		3	4.18088	B16	3B16	0.025mg in 25uL of DMSO	ActiProbe-5K	4550050798	TimTec	www.timtec.net	c1cc([N+]([O-])=O)ccc1CS([O-])(=O)=O.[Na+]	(4-nitrophenyl)methanesulfonic acid, sodium salt			0	5	6	0	0		info@timtec.net
809	3	B17	3B17	cmpd	ST019328	3.47	2.13313	0.722328	down	FALSE	FALSE	866	C16H17N3	251.331		3	3.97881	B17	3B17	0.025mg in 25uL of DMSO	ActiProbe-5K	4550050798	TimTec	www.timtec.net	C(#N)C(=C\C=c1\ccn(cc1)C1CCCCC1)/C#N	[2-(1-cyclohexyl-4-hydropyridylidene)ethylidene]methane-1,1-dicarbonitrile			0	0	3	1	0	4	info@timtec.net
810	3	B18	3B18	cmpd	ST019584	3.31	1.97313	0.668148	down	FALSE	FALSE	882	C17H11BrN4O	367.205		3	2.72328	B18	3B18	0.025mg in 25uL of DMSO	ActiProbe-5K	4550050798	TimTec	www.timtec.net	C1(/C(Nc2c1cc(cc2)Br)=O)=N\N=C/c1c[nH]c2c1cccc2	3-((2E)-3-indol-3-yl-1,2-diazaprop-2-enylidene)-5-bromo-1H-benzo[d]azolin-2-on e			2	1	5	1	0	4	info@timtec.net
811	3	B19	3B19	cmpd	ST019860	4.39	3.05312	1.03386	FALSE	FALSE	FALSE	898	C14H22N2S2	282.474		3	3.54015	B19	3B19	0.025mg in 25uL of DMSO	ActiProbe-5K	4550050798	TimTec	www.timtec.net	c1(c(sc(c1)CN(C)C)S)/C=N\C1CCCCC1	3-((1E)-2-cyclohexyl-2-azavinyl)-5-[(dimethylamino)methyl]thiophene-2-thiol			0	0	2	4	0	4	info@timtec.net
812	3	B20	3B20	cmpd	ST019887	3.94	2.60312	0.881481	down	FALSE	FALSE	914	C13H8BrN3O	302.13		3	3.30983	B20	3B20	0.025mg in 25uL of DMSO	ActiProbe-5K	4550050798	TimTec	www.timtec.net	n1c(noc1c1ccc(cc1)Br)c1cnccc1	5-(4-bromophenyl)-3-(3-pyridyl)-1,2,4-oxadiazole			0	1	4	1	0	4	info@timtec.net
813	3	B21	3B21	cmpd	ST020004	4.47	3.13312	1.06095	FALSE	FALSE	FALSE	930	C9H6N2S	174.226		3	5.73967	B21	3B21	0.025mg in 25uL of DMSO	ActiProbe-5K	4550050798	TimTec	www.timtec.net	c1(sc(C)cc1)/C=C(/C#N)C#N	[(5-methyl-2-thienyl)methylene]methane-1,1-dicarbonitrile			0	0	2	1	0	4	info@timtec.net
814	3	B22	3B22	cmpd	ST020163	3.92	2.58312	0.874709	down	FALSE	FALSE	946	C21H30N2O4	374.48		3	2.67037	B22	3B22	0.025mg in 25uL of DMSO	ActiProbe-5K	4550050798	TimTec	www.timtec.net	C(OC(c1c(c(c([nH]1)Cc1c(c(c([nH]1)C(=O)OCC)C)CC)CC)C)=O)C	ethyl 5-{[5-(ethoxycarbonyl)-3-ethyl-4-methylpyrrol-2-yl]methyl}-4-ethyl-3-met hylpyrrole-2-carboxylate			2	4	6	10	0	4	info@timtec.net
815	3	B23	3B23	WT+dmso	Control	4.26	2.92312	0.989841	FALSE	FALSE	FALSE	5135				3		B23	3B23
816	3	B24	3B24	K44A+dmso	Control	19.29	17.9531	6.07937	up	hit	FALSE	5136				3		B24	3B24
817	3	C01	3C01	U2OS	Control	1.32	-0.016875	-0.00571429	down	FALSE	hit	5137				3		C01	3C01
818	3	C02	3C02	WT	Control	3.04	1.70312	0.57672	down	FALSE	FALSE	5138				3		C02	3C02
819	3	C03	3C03	cmpd	ST012778	2.12	0.783125	0.265185	down	FALSE	hit	643	C21H14N2O2	326.354		3	3.06415	C03	3C03	0.025mg in 25uL of DMSO	ActiProbe-5K	4550050798	TimTec	www.timtec.net	c1(/N=C\c2cc3c(OCO3)cc2)c2c(nc3c1cccc3)cccc2	5-((1E)-2-acridin-9-yl-2-azavinyl)-2H-benzo[d]1,3-dioxolene			0	2	4	1	0	4	info@timtec.net
820	3	C04	3C04	cmpd	ST013484	4.37	3.03313	1.02709	FALSE	FALSE	FALSE	659	C25H21F3N2S	438.516		3	2.28042	C04	3C04	0.025mg in 25uL of DMSO	ActiProbe-5K	4550050798	TimTec	www.timtec.net	c1(c(c(C(F)(F)F)cc(n1)c1ccccc1)C#N)SC(CCC1CC1)c1ccccc1	2-(3-cyclopropyl-1-phenylpropylthio)-6-phenyl-4-(trifluoromethyl)pyridine-3-ca rbonitrile			0	0	2	5	1	3	info@timtec.net
821	3	C05	3C05	cmpd	ST013774	3.53	2.19312	0.742646	down	FALSE	FALSE	675	C11H16N2O	192.261		3	5.20126	C05	3C05	0.025mg in 25uL of DMSO	ActiProbe-5K	4550050798	TimTec	www.timtec.net	C1(/C(C=CC2C1CCCC2)=N\O)=N/C	1-(azaethylidene)-2-(hydroxyimino)-5,6,7,8,4a,8a-hexahydronaphthalene			1	1	3	1	2	4	info@timtec.net
822	3	C06	3C06	cmpd	ST013979	4.4	3.06313	1.03725	FALSE	FALSE	FALSE	691	C10H11N5S	233.297		3	4.28638	C06	3C06	0.025mg in 25uL of DMSO	ActiProbe-5K	4550050798	TimTec	www.timtec.net	c1cncc(CSc2nc(nc(c2)N)N)c1	6-(3-pyridylmethylthio)pyrimidine-2,4-diamine			4	0	5	3	0	4	info@timtec.net
823	3	C07	3C07	cmpd	ST014069	3.87	2.53313	0.857778	down	FALSE	FALSE	707	C9H8N2S2	208.308		3	4.80058	C07	3C07	0.025mg in 25uL of DMSO	ActiProbe-5K	4550050798	TimTec	www.timtec.net	C(=C/c1c(cc[nH]1)C)(/C(=S)S)C#N	(2Z)-2-cyano-3-(3-methylpyrrol-2-yl)prop-2-enedithioic acid			1	0	2	3	0	4	info@timtec.net
824	3	C08	3C08	cmpd	ST014267	4.73	3.39313	1.14899	up	FALSE	FALSE	723	C12H9BrN2OS2	341.252		3	2.93038	C08	3C08	0.025mg in 25uL of DMSO	ActiProbe-5K	4550050798	TimTec	www.timtec.net	c12c(nc3c(c1Br)[nH]c(cc3O)=S)sc(c2C)C	9-bromo-7,8-dimethyl-2-thioxohydropyridino[2,3-e]thiopheno[2,3-b]pyridin-4-ol			2	1	3	1	0	4	info@timtec.net
825	3	C09	3C09	cmpd	ST014638	4.6	3.26312	1.10497	FALSE	FALSE	FALSE	739	C13H15N3O3S	293.347		3	3.40894	C09	3C09	0.025mg in 25uL of DMSO	ActiProbe-5K	4550050798	TimTec	www.timtec.net	c12c(nc(n(c1=O)N)CCC(=O)O)sc1c2CCCC1	3-(3-amino-4-oxo-3,5,6,7,8-pentahydrobenzo[b]thiopheno[2,3-d]pyrimidin-2-yl)pr opanoic acid			3	3	6	4	0	4	info@timtec.net
826	3	C10	3C10	cmpd	ST014776	5.43	4.09312	1.38603	up	FALSE	FALSE	755	C10H20N2O4	232.28		3	4.30515	C10	3C10	0.025mg in 25uL of DMSO	ActiProbe-5K	4550050798	TimTec	www.timtec.net	CCOC(NC(=O)C)C(NC(=O)C)OCC	N-[2-(acetylamino)-1,2-diethoxyethyl]acetamide			2	4	6	7	2	4	info@timtec.net
827	3	C11	3C11	cmpd	ST016335	4.61	3.27313	1.10836	up	FALSE	FALSE	771	C18H25NO3S	335.467		3	2.98092	C11	3C11	0.025mg in 25uL of DMSO	ActiProbe-5K	4550050798	TimTec	www.timtec.net	C1(C(C)(C)C1C(Nc1c(c2CCCc2s1)C(=O)OCC)=O)(C)C	ethyl 2-[(2,2,3,3-tetramethylcyclopropyl)carbonylamino]-4,5,6-trihydrocyclopen ta[2,1-b]thiophene-3-carboxylate			1	3	4	4	0	3	info@timtec.net
828	3	C12	3C12	cmpd	ST016616	4.77	3.43312	1.16254	up	FALSE	FALSE	787	C20H22N2	290.408		3	3.44343	C12	3C12	0.025mg in 25uL of DMSO	ActiProbe-5K	4550050798	TimTec	www.timtec.net	C1CCC(c2ccc3c(c2)c2c4n3ccnc4CCC2)CC1				0	0	2	1	0	3	info@timtec.net
829	3	C13	3C13	cmpd	ST018273	4.74	3.40313	1.15238	up	FALSE	FALSE	803	C17H7Cl2N9O6	504.205		3	1.98332	C13	3C13	0.025mg in 25uL of DMSO	ActiProbe-5K	4550050798	TimTec	www.timtec.net	c12n(nc(c1Cl)C(=O)O)cc(c1c(c(c3cn4nc(C(=O)O)c(c4nc3)Cl)[nH]n1)[N+]([O-])=O)cn2	6-[5-(2-carboxy-3-chloro(8-hydropyrazolo[1,5-a]pyrimidin-6-yl))-4-nitropyrazol -3-yl]-3-chloro-8-hydropyrazolo[1,5-a]pyrimidine-2-carboxylic acid			3	6	15	6	0	3	info@timtec.net
830	3	C14	3C14	cmpd	ST018480	2.4	1.06312	0.36	down	FALSE	hit	819	C22H43BrN2	415.501		3	2.40673	C14	3C14	0.025mg in 25uL of DMSO	ActiProbe-5K	4550050798	TimTec	www.timtec.net	CCCCCCCCCn1c([n+](cc1)CCCCCCCCC)C.[Br-]	2-methyl-1,3-dinonylimidazole, bromide			0	0	2	16	0	3	info@timtec.net
831	3	C15	3C15	cmpd	ST018516	4.83	3.49313	1.18286	up	FALSE	FALSE	835	C8H10O4	170.165		3	5.87665	C15	3C15	0.025mg in 25uL of DMSO	ActiProbe-5K	4550050798	TimTec	www.timtec.net	C(C(=O)O)(C(=O)O)C1C=CCC1	2-cyclopent-2-enylpropanedioic acid			2	4	4	5	1	4	info@timtec.net
832	3	C16	3C16	cmpd	ST018687	4.58	3.24313	1.0982	FALSE	FALSE	FALSE	851	C9H8Cl2O	203.067		3	4.92448	C16	3C16	0.025mg in 25uL of DMSO	ActiProbe-5K	4550050798	TimTec	www.timtec.net	C(=C\Cl)/COc1ccc(Cl)cc1	4-((2E)-3-chloroprop-2-enyloxy)-1-chlorobenzene			0	1	1	2	0	4	info@timtec.net
833	3	C17	3C17	cmpd	ST019331	4.11	2.77313	0.939048	FALSE	FALSE	FALSE	867	C17H17BrN2OS	377.305	HBr	3	2.65038	C17	3C17	0.025mg in 25uL of DMSO	ActiProbe-5K	4550050798	TimTec	www.timtec.net	COc1ccc(cc1)c1cs\c([nH]1)=N/Cc1ccccc1.Br	4-methoxy-1-[2-(2-phenyl-1-azaethylidene)(1,3-thiazolin-4-yl)]benzene, bromide			1	1	3	1	0	3	info@timtec.net
834	3	C18	3C18	cmpd	ST019598	4.59	3.25312	1.10159	FALSE	FALSE	FALSE	883	C14H20N2O3	264.324		3	3.78323	C18	3C18	0.025mg in 25uL of DMSO	ActiProbe-5K	4550050798	TimTec	www.timtec.net	C(C1C2C=CC(C1C(=O)O)C2)(N1CCN(CC1)C)=O	3-[(4-methylpiperazinyl)carbonyl]bicyclo[2.2.1]hept-5-ene-2-carboxylic acid			1	3	5	3	4	4	info@timtec.net
835	3	C19	3C19	cmpd	ST019861	4.73	3.39313	1.14899	up	FALSE	FALSE	899	C8H12O4S3	268.379		3	3.72608	C19	3C19	0.025mg in 25uL of DMSO	ActiProbe-5K	4550050798	TimTec	www.timtec.net	c1(c(S(=O)(=O)CC)ccs1)S(=O)(=O)CC	2,3-bis(ethylsulfonyl)thiophene			0	4	4	4	0	4	info@timtec.net
836	3	C20	3C20	cmpd	ST019888	4.25	2.91312	0.986455	FALSE	FALSE	FALSE	915	C13H9N3O	223.234		3	4.4796	C20	3C20	0.025mg in 25uL of DMSO	ActiProbe-5K	4550050798	TimTec	www.timtec.net		5-phenyl-3-(3-pyridyl)-1,2,4-oxadiazole					4				info@timtec.net
837	3	C21	3C21	cmpd	ST020006	5.04	3.70312	1.25397	up	FALSE	FALSE	931	C10H8N2S	188.253		3	5.312	C21	3C21	0.025mg in 25uL of DMSO	ActiProbe-5K	4550050798	TimTec	www.timtec.net	c1(sc(CC)cc1)/C=C(/C#N)C#N	[(5-ethyl-2-thienyl)methylene]methane-1,1-dicarbonitrile			0	0	2	2	0	4	info@timtec.net
838	3	C22	3C22	cmpd	ST020165	4.82	3.48313	1.17947	up	FALSE	FALSE	947	C22H31ClN2O2	390.953		3	2.55785	C22	3C22	0.025mg in 25uL of DMSO	ActiProbe-5K	4550050798	TimTec	www.timtec.net	C(OC(c1c(c2c(n1)cc1n(c2CCCCC)C(C(=C1C)C)C)C)=O)C.Cl	ethyl 3,6,7,8-tetramethyl-4-pentyl-6-hydropyrrolo[4,5-f]indolizine-2-carboxyla te, chloride			0	2	4	7	1	3	info@timtec.net
839	3	C23	3C23	WT+dmso	Control	4.18	2.84312	0.962751	FALSE	FALSE	FALSE	5139				3		C23	3C23
840	3	C24	3C24	K44A+dmso	Control	19.07	17.7331	6.00487	up	hit	FALSE	5140				3		C24	3C24
841	3	D01	3D01	U2OS	Control	1.25	-0.086875	-0.029418	down	FALSE	hit	5141				3		D01	3D01
842	3	D02	3D02	WT	Control	2.83	1.49313	0.505608	down	FALSE	FALSE	5142				3		D02	3D02
843	3	D03	3D03	cmpd	ST012784	3.97	2.63313	0.89164	down	FALSE	FALSE	644	C8H6N2OS	178.215		3	5.61121	D03	3D03	0.025mg in 25uL of DMSO	ActiProbe-5K	4550050798	TimTec	www.timtec.net	c1(nccs1)/N=C\c1ccco1	2-((1E)-2-(2-furyl)-1-azavinyl)-1,3-thiazole			0	1	3	1	0	4	info@timtec.net
844	3	D04	3D04	cmpd	ST013489	3.77	2.43312	0.823915	down	FALSE	FALSE	660	C31H25NS	443.612		3	2.25422	D04	3D04	0.025mg in 25uL of DMSO	ActiProbe-5K	4550050798	TimTec	www.timtec.net	C1(=C(SC(C(=C1)Cc1ccccc1)c1ccccc1)c1ccccc1)/C=N\c1ccccc1	5-((1E)-2-phenyl-2-azavinyl)-2,6-diphenyl-3-benzyl-2H-thiin			0	0	1	2	1	3	info@timtec.net
845	3	D05	3D05	cmpd	ST013785	4.15	2.81313	0.952593	FALSE	FALSE	FALSE	676	C12H17N3S	235.353		3	4.24893	D05	3D05	0.025mg in 25uL of DMSO	ActiProbe-5K	4550050798	TimTec	www.timtec.net	C(Nc1ncccc1)(NC1CCCCC1)=S	(cyclohexylamino)(2-pyridylamino)methane-1-thione			2	0	3	1	0	4	info@timtec.net
846	3	D06	3D06	cmpd	ST013989	5.1	3.76312	1.27429	up	FALSE	FALSE	692	C9H7NO2S	193.226		3	5.17528	D06	3D06	0.025mg in 25uL of DMSO	ActiProbe-5K	4550050798	TimTec	www.timtec.net	C(=C\c1cocc1)(/C(=O)SC)C#N	(2E)-3-(3-furyl)-2-(methylthiocarbonyl)prop-2-enenitrile			0	2	3	3	0	4	info@timtec.net
847	3	D07	3D07	cmpd	ST014074	4.93	3.59312	1.21672	up	FALSE	FALSE	708	C11H9ClN4OS	280.738		3	3.56205	D07	3D07	0.025mg in 25uL of DMSO	ActiProbe-5K	4550050798	TimTec	www.timtec.net	C1=2C(n3cccc3C1C(C#N)=C(SC2N)O)=N.Cl	1-amino-3-hydroxy-9-imino-4aH-thiino[4,3-a]pyrrolizine-4-carbonitrile, chlorid e			4	1	5	1	1	4	info@timtec.net
848	3	D08	3D08	cmpd	ST014279	5.16	3.82313	1.2946	up	FALSE	FALSE	724	C8H4N4S2	220.279		3	4.5397	D08	3D08	0.025mg in 25uL of DMSO	ActiProbe-5K	4550050798	TimTec	www.timtec.net	c12c(c(C#N)c(s1)N)sc(c2N)C#N	3,5-diaminothiopheno[3,2-b]thiophene-2,6-dicarbonitrile			4	0	4	0	0	4	info@timtec.net
849	3	D09	3D09	cmpd	ST014640	4.54	3.20312	1.08466	FALSE	FALSE	FALSE	740	C10H11N3S	205.284		3	4.87131	D09	3D09	0.025mg in 25uL of DMSO	ActiProbe-5K	4550050798	TimTec	www.timtec.net	c12c(c3CCCCc3s1)c(N)ncn2	5,6,7,8-tetrahydrobenzo[b]thiopheno[2,3-d]pyrimidine-4-ylamine			2	0	3	0	0	4	info@timtec.net
850	3	D10	3D10	cmpd	ST014811	4.59	3.25312	1.10159	FALSE	FALSE	FALSE	756	C24H17BrN4O	457.329		3	2.18661	D10	3D10	0.025mg in 25uL of DMSO	ActiProbe-5K	4550050798	TimTec	www.timtec.net	C12=C(Nc3n(C1c1ccc(cc1)Br)ncn3)c1ccccc1OC2c1ccccc1	7-(4-bromophenyl)-6-phenyl-7,8,12-trihydro-6H-chromeno[4,3-d]1,2,4-triazolo[1, 5-a]pyrimidine			1	1	5	0	2	3	info@timtec.net
851	3	D11	3D11	cmpd	ST016339	5.11	3.77313	1.27767	up	FALSE	FALSE	772	C12H12BrN	250.138		3	3.99779	D11	3D11	0.025mg in 25uL of DMSO	ActiProbe-5K	4550050798	TimTec	www.timtec.net	c1cc2cc[n+](cc2cc1)CC=C.[Br-]	2-prop-2-enylisoquinoline, bromide			0	0	1	2	0	4	info@timtec.net
852	3	D12	3D12	cmpd	ST016617	4.69	3.35313	1.13545	up	FALSE	FALSE	788	C17H21ClN2	288.82		3	3.46237	D12	3D12	0.025mg in 25uL of DMSO	ActiProbe-5K	4550050798	TimTec	www.timtec.net	CC(c1ccc2c(c1)c1c3n2CCN=C3CCC1)C.Cl				0	0	2	1	0	3	info@timtec.net
853	3	D13	3D13	cmpd	ST018287	4.89	3.55312	1.20317	up	FALSE	FALSE	804	C22H22N6OS2	450.589		3	2.21932	D13	3D13	0.025mg in 25uL of DMSO	ActiProbe-5K	4550050798	TimTec	www.timtec.net	c1(c(nc(c(c1C)C)C)SCc1nc(CSc2c(c(C)c(c(n2)C)C)C#N)on1)C#N	2-({5-[(3-cyano-4,5,6-trimethyl(2-pyridylthio))methyl](1,2,4-oxadiazol-3-yl)}m ethylthio)-4,5,6-trimethylpyridine-3-carbonitrile			0	1	7	6	0	4	info@timtec.net
854	3	D14	3D14	cmpd	ST018482	3.45	2.11313	0.715556	down	FALSE	FALSE	820	C27H47BrN2	479.588		3	2.08512	D14	3D14	0.025mg in 25uL of DMSO	ActiProbe-5K	4550050798	TimTec	www.timtec.net	CCCCCCCCCn1c[n+](c2c1cc(c(c2)C)C)CCCCCCCCC.[Br-]	5,6-dimethyl-1,3-dinonylbenzimidazole, bromide			0	0	2	16	0	3	info@timtec.net
855	3	D15	3D15	cmpd	ST018522	4.95	3.61313	1.22349	up	FALSE	FALSE	836	C6H10ClNO2	163.604		3	6.11233	D15	3D15	0.025mg in 25uL of DMSO	ActiProbe-5K	4550050798	TimTec	www.timtec.net	c1(oc(O)cc1)N(C)C.Cl				1	2	3	1	0	4	info@timtec.net
856	3	D16	3D16	cmpd	ST018695	4.83	3.49313	1.18286	up	FALSE	FALSE	852	C8H14N2O4	202.21		3	4.94535	D16	3D16	0.025mg in 25uL of DMSO	ActiProbe-5K	4550050798	TimTec	www.timtec.net	C1C=CCC2=NC(NC12)C(=O)O.O.O	2,3,4,7,3a-pentahydrobenzimidazole-2-carboxylic acid, hydrate, hydrate			6	4	6	2	2	3	info@timtec.net
857	3	D17	3D17	cmpd	ST019338	3.52	2.18312	0.739259	down	FALSE	FALSE	868	C18H15ClN4S	354.863		3	2.81799	D17	3D17	0.025mg in 25uL of DMSO	ActiProbe-5K	4550050798	TimTec	www.timtec.net	CSc1nn2C(C=C(Nc2n1)c1ccccc1)c1ccc(cc1)Cl	7-(4-chlorophenyl)-2-methylthio-5-phenyl-4,7,8-trihydro-1,2,4-triazolo[1,5-a]p yrimidine			1	0	4	1	1	4	info@timtec.net
858	3	D18	3D18	cmpd	ST019605	5.45	4.11313	1.3928	up	FALSE	FALSE	884	C16H11N3O3	293.282		3	3.40969	D18	3D18	0.025mg in 25uL of DMSO	ActiProbe-5K	4550050798	TimTec	www.timtec.net	c1ccc2C(=N\N3C(C4C=CC=CC4C3=O)=O)/C(Nc2c1)=O	2-[(2-oxo-1H-benzo[d]azolidin-3-ylidene)azamethyl]-3a,7a-dihydroisoindole-1,3- dione			1	3	6	0	2	4	info@timtec.net
859	3	D19	3D19	cmpd	ST019862	5.02	3.68312	1.2472	up	FALSE	FALSE	900	C10H6N2O4S2	282.301		3	3.54232	D19	3D19	0.025mg in 25uL of DMSO	ActiProbe-5K	4550050798	TimTec	www.timtec.net	c1([N+]([O-])=O)cc([N+]([O-])=O)ccc1Sc1sccc1	2,4-dinitro-1-(2-thienylthio)benzene			0	4	6	2	0	4	info@timtec.net
860	3	D20	3D20	cmpd	ST019890	4.29	2.95312	1	FALSE	FALSE	FALSE	916	C20H12N6O2	368.355		3	2.71478	D20	3D20	0.025mg in 25uL of DMSO	ActiProbe-5K	4550050798	TimTec	www.timtec.net	n1c(noc1c1ccc(c2nc(c3cnccc3)no2)cc1)c1cnccc1	3-(3-pyridyl)-5-[4-(3-(3-pyridyl)(1,2,4-oxadiazol-5-yl))phenyl]-1,2,4-oxadiazo le			0	2	8	2	0	4	info@timtec.net
861	3	D21	3D21	cmpd	ST020010	4.55	3.21312	1.08804	FALSE	FALSE	FALSE	932	C17H13BrN4S	385.287		3	2.59547	D21	3D21	0.025mg in 25uL of DMSO	ActiProbe-5K	4550050798	TimTec	www.timtec.net	C1(C(=C(C#N)C=2C(C1c1cc(Br)cs1)CCCC2)N)(C#N)C#N	2-amino-4-(4-bromo(2-thienyl))-3,4,5,6,7,4a-hexahydronaphthalene-1,3,3-tricarb onitrile			2	0	4	1	2	4	info@timtec.net
862	3	D22	3D22	cmpd	ST020187	4.85	3.51312	1.18963	up	FALSE	FALSE	948	C14H16N2OS	260.36		3	3.84084	D22	3D22	0.025mg in 25uL of DMSO	ActiProbe-5K	4550050798	TimTec	www.timtec.net	c1(c(c2CCCCCc2s1)C#N)NC(C1CC1)=O	N-(3-cyano(4,5,6,7,8-pentahydrocyclohepta[1,2-d]thiophen-2-yl))cyclopropylcarb oxamide			1	1	3	1	0	4	info@timtec.net
863	3	D23	3D23	WT+dmso	Control	4.17	2.83312	0.959365	FALSE	FALSE	FALSE	5143				3		D23	3D23
864	3	D24	3D24	K44A+dmso	Control	19.83	18.4931	6.26222	up	hit	FALSE	5144				3		D24	3D24
865	3	E01	3E01	U2OS	Control	1.48	0.143125	0.0484656	down	FALSE	hit	5145				3		E01	3E01
866	3	E02	3E02	WT	Control	3.35	2.01313	0.681693	down	FALSE	FALSE	5146				3		E02	3E02
867	3	E03	3E03	cmpd	ST012790	6.2	4.86313	1.64677	up	FALSE	FALSE	645	C22H16N2O2	340.381		3	2.93788	E03	3E03	0.025mg in 25uL of DMSO	ActiProbe-5K	4550050798	TimTec	www.timtec.net	c1(/N=C\c2c3c(COCO3)ccc2)c2c(nc3c1cccc3)cccc2	8-((1E)-2-acridin-9-yl-2-azavinyl)-2H,4H-benzo[e]1,3-dioxin			0	2	4	1	0	4	info@timtec.net
868	3	E04	3E04	cmpd	ST013490	4.37	3.03313	1.02709	FALSE	FALSE	FALSE	661	C24H19NO3S	401.486		3	2.49075	E04	3E04	0.025mg in 25uL of DMSO	ActiProbe-5K	4550050798	TimTec	www.timtec.net	c1(c(oc(n1)SCC1Oc2ccccc2OC1)c1ccccc1)c1ccccc1	2-(2H,3H-benzo[e]1,4-dioxin-2-ylmethylthio)-4,5-diphenyl-1,3-oxazole			0	3	4	3	1	3	info@timtec.net
869	3	E05	3E05	cmpd	ST013823	4.21	2.87312	0.97291	FALSE	FALSE	FALSE	677	C8H14N2S	170.279		3	5.87273	E05	3E05	0.025mg in 25uL of DMSO	ActiProbe-5K	4550050798	TimTec	www.timtec.net	C1(=NC2CCCCC2N1)SC	8-methylthio-7,9-diazabicyclo[4.3.0]non-7-ene			1	0	2	1	2	4	info@timtec.net
870	3	E06	3E06	cmpd	ST013990	4.67	3.33312	1.12868	up	FALSE	FALSE	693	C30H39NO	429.646		3	2.3275	E06	3E06	0.025mg in 25uL of DMSO	ActiProbe-5K	4550050798	TimTec	www.timtec.net	C/1(/C(=C\c2ccc(C(C)(C)C)cc2)COCC1=C/c1ccc(C(C)(C)C)cc1)=N/C(C)C	3,5-bis{[4-(tert-butyl)phenyl]methylene}-4-(2-methyl-1-azapropylidene)-2H-6-hy dropyran			0	1	2	1	0	3	info@timtec.net
871	3	E07	3E07	cmpd	ST014092	4.12	2.78313	0.942434	FALSE	FALSE	FALSE	709	C17H18N4	278.357		3	3.59251	E07	3E07	0.025mg in 25uL of DMSO	ActiProbe-5K	4550050798	TimTec	www.timtec.net	C1(C(=C(C#N)C2(C3C1=CCC3)CCCCC2)N)(C#N)C#N	5-aminospiro[2,4,7,7a-tetrahydroindene-7,1'-cyclohexane]-4,4,6-tricarbonitrile			2	0	4	0	1	4	info@timtec.net
872	3	E08	3E08	cmpd	ST014286	5.07	3.73313	1.26413	up	FALSE	FALSE	725	C14H10N2O3S	286.311		3	3.4927	E08	3E08	0.025mg in 25uL of DMSO	ActiProbe-5K	4550050798	TimTec	www.timtec.net	c12c(oc(c(c1=O)C#N)N)SC(=CC2c1cocc1)C	2-amino-5-(3-furyl)-7-methyl-4-oxo-5H-thiino[2,3-b]pyran-3-carbonitrile			2	3	5	1	1	4	info@timtec.net
873	3	E09	3E09	cmpd	ST014641	4.51	3.17312	1.0745	FALSE	FALSE	FALSE	741	C10H12N4O2S	252.297		3	3.96358	E09	3E09	0.025mg in 25uL of DMSO	ActiProbe-5K	4550050798	TimTec	www.timtec.net	c12c(nc(n(c1=O)NC(=O)N)C)sc(c2C)C	amino-N-(2,5,6-trimethyl-4-oxo(3-hydrothiopheno[2,3-d]pyrimidin-3-yl))amide			3	2	6	1	0	4	info@timtec.net
874	3	E10	3E10	cmpd	ST014813	5.98	4.64313	1.57228	up	FALSE	FALSE	757	C20H18N4	314.39		3	3.18076	E10	3E10	0.025mg in 25uL of DMSO	ActiProbe-5K	4550050798	TimTec	www.timtec.net	C12=C(C(c3ccccc3)n3c(N1)ncn3)CCCc1c2cccc1	8-phenyl-5,6,7,8,9,13-hexahydrobenzo[c]1,2,4-triazolo[1',5'-1,2]pyrimidino[5,4 -a][7]annulene			1	0	4	0	1	4	info@timtec.net
875	3	E11	3E11	cmpd	ST016348	4.87	3.53313	1.1964	up	FALSE	FALSE	773	C9H13BrN2	229.12		3	4.36453	E11	3E11	0.025mg in 25uL of DMSO	ActiProbe-5K	4550050798	TimTec	www.timtec.net	Cc1cc[n+](c(c1)N)CC=C.[Br-]	4-methyl-1-prop-2-enyl-2-pyridylamine, bromide			2	0	2	2	0	4	info@timtec.net
876	3	E12	3E12	cmpd	ST016619	4.76	3.42312	1.15915	up	FALSE	FALSE	789	C10H15N3O4S	273.313		3	3.65881	E12	3E12	0.025mg in 25uL of DMSO	ActiProbe-5K	4550050798	TimTec	www.timtec.net	c1(c(nsn1)OCC(=O)OCC)N1CCOCC1	ethyl 2-(4-morpholin-4-yl-1,2,5-thiadiazol-3-yloxy)acetate			0	4	7	5	0	4	info@timtec.net
877	3	E13	3E13	cmpd	ST018293	3.4	2.06312	0.698624	down	FALSE	FALSE	805	C27H18N2S	402.519		3	2.48435	E13	3E13	0.025mg in 25uL of DMSO	ActiProbe-5K	4550050798	TimTec	www.timtec.net	c1ccc(c2[nH]c(c(n2)c2cc3sc4ccccc4c3cc2)c2ccccc2)cc1	3-(2,5-diphenylimidazol-4-yl)benzo[b]benzo[b]thiophene			1	0	2	1	0	3	info@timtec.net
878	3	E14	3E14	cmpd	ST018485	5.22	3.88312	1.31492	up	FALSE	FALSE	821	C16H26N4O2	306.408		3	3.26362	E14	3E14	0.025mg in 25uL of DMSO	ActiProbe-5K	4550050798	TimTec	www.timtec.net	c12c(c(=O)n(c(n1C)=O)CCCCCCCCC)n(C)cn2	3,7-dimethyl-1-nonyl-1,3,7-trihydropurine-2,6-dione			0	2	6	8	0	4	info@timtec.net
879	3	E15	3E15	cmpd	ST018528	4.82	3.48313	1.17947	up	FALSE	FALSE	837	C8H17NO	143.229		3	6.98182	E15	3E15	0.025mg in 25uL of DMSO	ActiProbe-5K	4550050798	TimTec	www.timtec.net	CC1(NC(COC1)(C)C)C	3,3,5,5-tetramethylmorpholine			1	1	2	0	0	4	info@timtec.net
880	3	E16	3E16	cmpd	ST018702	4.88	3.54312	1.19979	up	FALSE	FALSE	853	C10H16O	152.236		3	6.56873	E16	3E16	0.025mg in 25uL of DMSO	ActiProbe-5K	4550050798	TimTec	www.timtec.net	C1C2C3C(C1C(C2)O)CCC3	tricyclo[5.2.1.0<2,6>]decan-8-ol			1	1	1	1	5	4	info@timtec.net
881	3	E17	3E17	cmpd	ST019349	5.18	3.84312	1.30138	up	FALSE	FALSE	869	C9H10N2O5	226.189		3	4.42108	E17	3E17	0.025mg in 25uL of DMSO	ActiProbe-5K	4550050798	TimTec	www.timtec.net	COc1cc(c([N+]([O-])=O)cc1OC)/C=N\O	(4,5-dimethoxy-2-nitrophenyl)(hydroxyimino)methane			1	5	7	4	0	4	info@timtec.net
882	3	E18	3E18	cmpd	ST019607	5.01	3.67312	1.24381	up	FALSE	FALSE	885	C15H12BrNOS	334.236		3	2.99189	E18	3E18	0.025mg in 25uL of DMSO	ActiProbe-5K	4550050798	TimTec	www.timtec.net	c1ccc(N2C(OCC2=S)c2ccc(Br)cc2)cc1	2-(4-bromophenyl)-3-phenyl-1,3-oxazolidine-4-thione			0	1	2	0	1	4	info@timtec.net
883	3	E19	3E19	cmpd	ST019863	4.72	3.38312	1.14561	up	FALSE	FALSE	901	C8H12O4S3	268.379		3	3.72608	E19	3E19	0.025mg in 25uL of DMSO	ActiProbe-5K	4550050798	TimTec	www.timtec.net	c1(sc(S(=O)(=O)CC)cc1)S(=O)(=O)CC	2,5-bis(ethylsulfonyl)thiophene			0	4	4	4	0	4	info@timtec.net
884	3	E20	3E20	cmpd	ST019891	4.71	3.37312	1.14222	up	FALSE	FALSE	917	C15H17BrN2O	321.217		3	3.11316	E20	3E20	0.025mg in 25uL of DMSO	ActiProbe-5K	4550050798	TimTec	www.timtec.net	C1(C(C)(C)C1c1nc(c2ccc(cc2)Br)no1)(C)C	3-(4-bromophenyl)-5-(2,2,3,3-tetramethylcyclopropyl)-1,2,4-oxadiazole			0	1	3	1	0	4	info@timtec.net
885	3	E21	3E21	cmpd	ST020011	4.11	2.77313	0.939048	FALSE	FALSE	FALSE	933	C5H4BrNOS	206.063		3	4.85289	E21	3E21	0.025mg in 25uL of DMSO	ActiProbe-5K	4550050798	TimTec	www.timtec.net	c1c(scc1Br)/C=N\O	(4-bromo(2-thienyl))(hydroxyimino)methane			1	1	2	2	0	4	info@timtec.net
886	3	E22	3E22	cmpd	ST020265	4.22	2.88312	0.976296	FALSE	FALSE	FALSE	949	C20H20N2O3	336.39		3	2.97274	E22	3E22	0.025mg in 25uL of DMSO	ActiProbe-5K	4550050798	TimTec	www.timtec.net	C1CN(c2ccc(/N=C\C=C/c3cc4OCOc4cc3)cc2)CCO1	5-[(1E,3E)-4-(4-morpholin-4-ylphenyl)-4-azabuta-1,3-dienyl]-2H-benzo[d]1,3-dio xolane			0	3	5	2	0	4	info@timtec.net
887	3	E23	3E23	WT+dmso	Control	4.43	3.09312	1.04741	FALSE	FALSE	FALSE	5147				3		E23	3E23
888	3	E24	3E24	K44A+dmso	Control	19.14	17.8031	6.02857	up	hit	FALSE	5148				3		E24	3E24
889	3	F01	3F01	U2OS	Control	1.38	0.043125	0.0146032	down	FALSE	hit	5149				3		F01	3F01
890	3	F02	3F02	WT	Control	3.34	2.00312	0.678307	down	FALSE	FALSE	5150				3		F02	3F02
891	3	F03	3F03	cmpd	ST012795	4.71	3.37312	1.14222	up	FALSE	FALSE	646	C12H10N2O2S	246.29		3	4.06026	F03	3F03	0.025mg in 25uL of DMSO	ActiProbe-5K	4550050798	TimTec	www.timtec.net	c1(nccs1)/N=C\c1c2c(ccc1)COCO2	2-((1E)-2-(2H,4H-benzo[e]1,3-dioxin-8-yl)-1-azavinyl)-1,3-thiazole			0	2	4	1	0	4	info@timtec.net
892	3	F04	3F04	cmpd	ST013501	3.71	2.37312	0.803598	down	FALSE	FALSE	662	C17H15N3O2S	325.391		3	3.07322	F04	3F04	0.025mg in 25uL of DMSO	ActiProbe-5K	4550050798	TimTec	www.timtec.net	c1(c(oc(n1)SC\C(=N/O)N)c1ccccc1)c1ccccc1	2-(4,5-diphenyl(1,3-oxazol-2-ylthio))-1-(hydroxyimino)ethylamine			3	2	5	4	0	4	info@timtec.net
893	3	F05	3F05	cmpd	ST013839	4.08	2.74313	0.928889	FALSE	FALSE	FALSE	678	C16H22N2S	274.43		3	3.64391	F05	3F05	0.025mg in 25uL of DMSO	ActiProbe-5K	4550050798	TimTec	www.timtec.net	C1(N(C(C)=CC(N1)(C)C)c1ccc(C(C)C)cc1)=S	4,6,6-trimethyl-3-[4-(methylethyl)phenyl]-1,3,6-trihydropyrimidine-2-thione			1	0	2	0	0	4	info@timtec.net
894	3	F06	3F06	cmpd	ST013991	4.78	3.44313	1.16593	up	FALSE	FALSE	694	C28H35NO	401.592		3	2.49009	F06	3F06	0.025mg in 25uL of DMSO	ActiProbe-5K	4550050798	TimTec	www.timtec.net	C1(/C(/C(=C/c2ccc(C(C)(C)C)cc2)COC1)=N\C)=C\c1ccc(C(C)(C)C)cc1	4-(azaethylidene)-3,5-bis{[4-(tert-butyl)phenyl]methylene}-2H-6-hydropyran			0	1	2	0	0	3	info@timtec.net
895	3	F07	3F07	cmpd	ST014096	4.52	3.18312	1.07788	FALSE	FALSE	FALSE	710	C10H4N6	208.182		3	4.80348	F07	3F07	0.025mg in 25uL of DMSO	ActiProbe-5K	4550050798	TimTec	www.timtec.net	c1(/[nH]c(C#N)c(cc1C#N)C#N)=C(\C#N)N	6-(aminocyanomethylene)hydropyridine-2,3,5-tricarbonitrile			3	0	6	0	0	4	info@timtec.net
896	3	F08	3F08	cmpd	ST014350	4.62	3.28313	1.11175	up	FALSE	FALSE	726	C12H14F3N3O2S	321.323		3	3.11213	F08	3F08	0.025mg in 25uL of DMSO	ActiProbe-5K	4550050798	TimTec	www.timtec.net	c1(c([nH]c(cc1=O)C(F)(F)F)S)C#N.C1OCCN(C1)C	4-oxo-2-sulfanyl-6-(trifluoromethyl)hydropyridine-3-carbonitrile, 4-methylmorp holine			1	2	5	1	0	4	info@timtec.net
897	3	F09	3F09	cmpd	ST014650	4.86	3.52313	1.19302	up	FALSE	FALSE	742	C15H16N2O2S	288.37		3	3.46776	F09	3F09	0.025mg in 25uL of DMSO	ActiProbe-5K	4550050798	TimTec	www.timtec.net	c12c(nc3n(c1=O)CCCCC3)sc1c2CCCC1=O	1,2,3,12-tetrahydro-7H,8H,9H,10H,11H-azaperhydroepino[1,2-a]benzo[b]thiopheno[ 2,3-d]pyrimidine-4,13-dione			0	2	4	0	0	4	info@timtec.net
898	3	F10	3F10	cmpd	ST014824	4.68	3.34312	1.13206	up	FALSE	FALSE	758	C12H22N2O3S	274.384		3	3.64452	F10	3F10	0.025mg in 25uL of DMSO	ActiProbe-5K	4550050798	TimTec	www.timtec.net	CCCCSCC(CN1C(NC(C1=O)(C)C)=O)O	3-(3-butylthio-2-hydroxypropyl)-5,5-dimethyl-1,3-diazolidine-2,4-dione			2	3	5	8	1	4	info@timtec.net
899	3	F11	3F11	cmpd	ST016375	4.99	3.65313	1.23704	up	FALSE	FALSE	774	C10H10N4S	218.282		3	4.58122	F11	3F11	0.025mg in 25uL of DMSO	ActiProbe-5K	4550050798	TimTec	www.timtec.net	c1(c[nH]c2c1cccc2)/C=N\NC(=S)N	[((1E)-2-indol-3-yl-1-azavinyl)amino]aminomethane-1-thione			4	0	4	1	0	4	info@timtec.net
900	3	F12	3F12	cmpd	ST016620	5.53	4.19313	1.41989	up	FALSE	FALSE	790	C6H9N3O2S	187.222		3	5.34124	F12	3F12	0.025mg in 25uL of DMSO	ActiProbe-5K	4550050798	TimTec	www.timtec.net	c1(c(nsn1)O)N1CCOCC1	4-morpholin-4-yl-1,2,5-thiadiazol-3-ol			1	2	5	1	0	4	info@timtec.net
901	3	F13	3F13	cmpd	ST018313	4.84	3.50312	1.18624	up	FALSE	FALSE	806	C17H11N9O6	437.331		3	2.2866	F13	3F13	0.025mg in 25uL of DMSO	ActiProbe-5K	4550050798	TimTec	www.timtec.net	c12n(c(/N=C\c3cc([N+]([O-])=O)ccc3O)nn2)ncn1\N=C\c1cc([N+]([O-])=O)ccc1O	2-((1E)-2-{7-[(1E)-2-(2-hydroxy-5-nitrophenyl)-1-azavinyl](1,2,4-triazolo[4,5- d]1,2,4-triazolin-3-yl)}-2-azavinyl)-4-nitrophenol			2	6	15	5	0	4	info@timtec.net
902	3	F14	3F14	cmpd	ST018489	5.48	4.14313	1.40296	up	FALSE	FALSE	822	C16H26N4O2	306.408		3	3.26362	F14	3F14	0.025mg in 25uL of DMSO	ActiProbe-5K	4550050798	TimTec	www.timtec.net	c12c(c(n(C)c(n1C)=O)=O)n(CCCCCCCCC)cn2	1,3-dimethyl-7-nonyl-1,3,7-trihydropurine-2,6-dione			0	2	6	8	0	4	info@timtec.net
903	3	F15	3F15	cmpd	ST018529	5.16	3.82313	1.2946	up	FALSE	FALSE	838	C12H24ClN	217.782		3	4.59175	F15	3F15	0.025mg in 25uL of DMSO	ActiProbe-5K	4550050798	TimTec	www.timtec.net	C1CCC(NC2CCCCC2)CC1.Cl	dicyclohexylamine, chloride			1	0	1	2	0	4	info@timtec.net
904	3	F16	3F16	cmpd	ST018734	4.6	3.26312	1.10497	FALSE	FALSE	FALSE	854	C15H23N3OS	293.433		3	3.40793	F16	3F16	0.025mg in 25uL of DMSO	ActiProbe-5K	4550050798	TimTec	www.timtec.net	C12(C(NNC(=S)NCC=C)=O)CC3CC(C2)CC(C1)C3	adamantanyl-N-{[(prop-2-enylamino)thioxomethyl]amino}carboxamide			3	1	4	3	0	4	info@timtec.net
905	3	F17	3F17	cmpd	ST019377	4.76	3.42312	1.15915	up	FALSE	FALSE	870	C16H26N4O5	354.406		3	2.82162	F17	3F17	0.025mg in 25uL of DMSO	ActiProbe-5K	4550050798	TimTec	www.timtec.net	C1CCN(C=2N(C3C(C(O)C(O3)CO)O)C3C(C(=O)NCC3)N2)CC1	1-[3,4-dihydroxy-5-(hydroxymethyl)oxolan-2-yl]-2-piperidyl-5,6,7,3a,7a-pentahy dro-5-azabenzimidazol-4-one			4	5	9	5	6	4	info@timtec.net
906	3	F18	3F18	cmpd	ST019608	4.33	2.99313	1.01354	FALSE	FALSE	FALSE	886	C15H11Br2NOS	413.132		3	2.42053	F18	3F18	0.025mg in 25uL of DMSO	ActiProbe-5K	4550050798	TimTec	www.timtec.net	c1cc(N2C(OCC2=S)c2ccc(Br)cc2)ccc1Br	2,3-bis(4-bromophenyl)-1,3-oxazolidine-4-thione			0	1	2	0	1	4	info@timtec.net
907	3	F19	3F19	cmpd	ST019864	4.87	3.53313	1.1964	up	FALSE	FALSE	902	C6H8O4S3	240.325		3	4.16103	F19	3F19	0.025mg in 25uL of DMSO	ActiProbe-5K	4550050798	TimTec	www.timtec.net	c1(sc(S(=O)(=O)C)cc1)S(=O)(=O)C	2,5-bis(methylsulfonyl)thiophene			0	4	4	2	0	4	info@timtec.net
908	3	F20	3F20	cmpd	ST019894	4.91	3.57313	1.20995	up	FALSE	FALSE	918	C7H9N5O2S2	259.313		3	3.85634	F20	3F20	0.025mg in 25uL of DMSO	ActiProbe-5K	4550050798	TimTec	www.timtec.net	c1(c(non1)N)NC(=O)CSC1=NCCS1	N-(4-amino(1,2,5-oxadiazol-3-yl))-2-(1,3-thiazolin-2-ylthio)acetamide			3	2	7	3	0	4	info@timtec.net
909	3	F21	3F21	cmpd	ST020017	5.29	3.95312	1.33862	up	FALSE	FALSE	934	C21H20N4	328.417		3	3.04491	F21	3F21	0.025mg in 25uL of DMSO	ActiProbe-5K	4550050798	TimTec	www.timtec.net	C1(C(=C(C#N)C=2C(C1c1c(cc(cc1C)C)C)CCC2)N)(C#N)C#N	5-amino-7-(2,4,6-trimethylphenyl)-2,6,7,7a-tetrahydroindene-4,6,6-tricarbonitr ile			2	0	4	0	2	4	info@timtec.net
910	3	F22	3F22	cmpd	ST020277	4.42	3.08312	1.04402	FALSE	FALSE	FALSE	950	C12H10N2O2S	246.29		3	4.06026	F22	3F22	0.025mg in 25uL of DMSO	ActiProbe-5K	4550050798	TimTec	www.timtec.net	C(c1sccc1)(N\N=C\C=C/c1occc1)=O	N-((1E,3E)-4-(2-furyl)-1-azabuta-1,3-dienyl)-2-thienylcarboxamide			1	2	4	4	0	4	info@timtec.net
911	3	F23	3F23	WT+dmso	Control	4.4	3.06313	1.03725	FALSE	FALSE	FALSE	5151				3		F23	3F23
912	3	F24	3F24	K44A+dmso	Control	20.1	18.7631	6.35365	up	hit	FALSE	5152				3		F24	3F24
913	3	G01	3G01	U2OS	Control	1.31	-0.026875	-0.00910053	down	FALSE	hit	5153				3		G01	3G01
914	3	G02	3G02	WT	Control	2.8	1.46312	0.49545	down	FALSE	hit	5154				3		G02	3G02
915	3	G03	3G03	cmpd	ST012817	3.97	2.63313	0.89164	down	FALSE	FALSE	647	C10H8N4O2	216.199		3	4.62536	G03	3G03	0.025mg in 25uL of DMSO	ActiProbe-5K	4550050798	TimTec	www.timtec.net	c1cc2c(cc1/C=N\n1cnnc1)OCO2	5-((1E)-2-(1,2,4-triazol-4-yl)-2-azavinyl)-2H-benzo[d]1,3-dioxolane			0	2	6	1	0	4	info@timtec.net
916	3	G04	3G04	cmpd	ST013525	3.79	2.45312	0.830688	down	FALSE	FALSE	663	C20H19N3S	333.457		3	2.99889	G04	3G04	0.025mg in 25uL of DMSO	ActiProbe-5K	4550050798	TimTec	www.timtec.net	c1(nnc(nc1c1ccccc1)SC1CCCC1)c1ccccc1	3-cyclopentylthio-5,6-diphenyl-1,2,4-triazine			0	0	3	2	0	4	info@timtec.net
917	3	G05	3G05	cmpd	ST013853	3.88	2.54312	0.861164	down	FALSE	FALSE	679	C10H13ClN2	196.679		3	5.08442	G05	3G05	0.025mg in 25uL of DMSO	ActiProbe-5K	4550050798	TimTec	www.timtec.net	C1(=NCCN1)Cc1ccccc1.Cl				1	0	2	1	0	4	info@timtec.net
918	3	G06	3G06	cmpd	ST014006	3.78	2.44312	0.827302	down	FALSE	FALSE	695	C10H5ClFN3	221.621		3	4.51221	G06	3G06	0.025mg in 25uL of DMSO	ActiProbe-5K	4550050798	TimTec	www.timtec.net	C(/C#N)(C#N)=C/Nc1cc(Cl)c(cc1)F	{[(3-chloro-4-fluorophenyl)amino]methylene}methane-1,1-dicarbonitrile			1	0	3	0	0	4	info@timtec.net
919	3	G07	3G07	cmpd	ST014102	4.79	3.45312	1.16931	up	FALSE	FALSE	711	C21H18ClN5	375.86		3	2.66056	G07	3G07	0.025mg in 25uL of DMSO	ActiProbe-5K	4550050798	TimTec	www.timtec.net	C1(C=2[C@H](C3CCC(N3C)C2)[C@H](C(=C1N)C#N)c1ccc(cc1)Cl)(C#N)C#N	(3S,2R)-5-amino-3-(4-chlorophenyl)-12-methyl-12-azatricyclo[7.2.1.0<2,7>]dodec a-4,7-diene-4,6,6-tricarbonitrile			2	0	5	0	4	4	info@timtec.net
920	3	G08	3G08	cmpd	ST014359	5.18	3.84312	1.30138	up	FALSE	FALSE	727	C21H22N4S	362.499		3	2.75863	G08	3G08	0.025mg in 25uL of DMSO	ActiProbe-5K	4550050798	TimTec	www.timtec.net		(4R,4aR)-2-amino-6-(tert-butyl)-4-(3-thienyl)-1,4,5,6,7,4a-hexahydronaphthalen e-1,1,3-tricarbonitrile					4				info@timtec.net
921	3	G09	3G09	cmpd	ST014651	5.41	4.07313	1.37926	up	FALSE	FALSE	743	C17H20N2O5S	364.422		3	2.74407	G09	3G09	0.025mg in 25uL of DMSO	ActiProbe-5K	4550050798	TimTec	www.timtec.net	c12c(nc3n(c1=O)CCCC3C(=O)OCC)sc(c2C)C(=O)OCC	ethyl 9-(ethoxycarbonyl)-3-methyl-4-oxo-5-hydropiperidino[1,2-a]thiopheno[2,3- d]pyrimidine-2-carboxylate			0	5	7	6	1	4	info@timtec.net
922	3	G10	3G10	cmpd	ST014831	4.65	3.31313	1.1219	up	FALSE	FALSE	759	C9H13NO4S	231.273		3	4.3239	G10	3G10	0.025mg in 25uL of DMSO	ActiProbe-5K	4550050798	TimTec	www.timtec.net	C(c1occc1)NC1CS(CC1O)(=O)=O	4-[(2-furylmethyl)amino]-3-hydroxythiolane-1,1-dione			2	4	5	4	2	4	info@timtec.net
923	3	G11	3G11	cmpd	ST016418	4.74	3.40313	1.15238	up	FALSE	FALSE	775	C12H13N3O2S	263.32		3	3.79766	G11	3G11	0.025mg in 25uL of DMSO	ActiProbe-5K	4550050798	TimTec	www.timtec.net		[((1E,3E)-4-(2H-benzo[3,4-d]1,3-dioxolan-5-yl)-3-methyl-1-azabuta-1,3-dienyl)a mino]aminomethane-1-thione					5				info@timtec.net
924	3	G12	3G12	cmpd	ST016621	5.11	3.77313	1.27767	up	FALSE	FALSE	791	C6H8ClN3OS	205.668		3	4.86221	G12	3G12	0.025mg in 25uL of DMSO	ActiProbe-5K	4550050798	TimTec	www.timtec.net	c1(c(nsn1)Cl)N1CCOCC1	3-chloro-4-morpholin-4-yl-1,2,5-thiadiazole			0	1	4	0	0	4	info@timtec.net
925	3	G13	3G13	cmpd	ST018337	3.85	2.51313	0.851005	down	FALSE	FALSE	807	C20H26N4O4	386.451		3	2.58765	G13	3G13	0.025mg in 25uL of DMSO	ActiProbe-5K	4550050798	TimTec	www.timtec.net	c1(oc(C)cc1)/C(=N\NC(=O)CCCCC(N\N=C(\c1oc(C)cc1)C)=O)C	N-[(1E)-2-(5-methyl(2-furyl))-1-azaprop-1-enyl]-N'-[(1E)-2-(5-methyl(2-furyl)) -1-azaprop-1-enyl]hexane-1,6-diamide			2	4	8	8	0	4	info@timtec.net
926	3	G14	3G14	cmpd	ST018491	4.2	2.86313	0.969524	FALSE	FALSE	FALSE	823	C12H14N4OS	262.336		3	3.81191	G14	3G14	0.025mg in 25uL of DMSO	ActiProbe-5K	4550050798	TimTec	www.timtec.net	c12c(OC(=C(C31CCSCC3)C#N)N)n[nH]c2C	6-amino-3-methylspiro[4H-pyrano[2,3-c]pyrazole-4,4'-thiane]-5-carbonitrile			3	1	5	0	0	4	info@timtec.net
927	3	G15	3G15	cmpd	ST018531	4.41	3.07313	1.04063	FALSE	FALSE	FALSE	839	C14H14N2	210.279		3	4.75559	G15	3G15	0.025mg in 25uL of DMSO	ActiProbe-5K	4550050798	TimTec	www.timtec.net	c1cc2c(c3N=C(C(C)(C)c3cc2)C)nc1	2,3,3-trimethyl-3H-pyrrolo[3,2-h]quinoline			0	0	2	0	0	4	info@timtec.net
928	3	G16	3G16	cmpd	ST018745	4.63	3.29312	1.11513	up	FALSE	FALSE	855	C13H20N2O	220.315		3	4.53896	G16	3G16	0.025mg in 25uL of DMSO	ActiProbe-5K	4550050798	TimTec	www.timtec.net	C=12C(NC3(NC1CCCC2)CCCCC3)=O	spiro[1,2,3,5,6,7,8-heptahydroquinazoline-2,1'-cyclohexane]-4-one			2	1	3	0	0	4	info@timtec.net
929	3	G17	3G17	cmpd	ST019401	5.37	4.03313	1.36571	up	FALSE	FALSE	871	C19H21N3O3	339.394		3	2.94643	G17	3G17	0.025mg in 25uL of DMSO	ActiProbe-5K	4550050798	TimTec	www.timtec.net	COc1ccc(C2CC(=NC(N2)=N)c2cc(OC)cc(c2)OC)cc1	6-(3,5-dimethoxyphenyl)-4-(4-methoxyphenyl)-3,4,5-trihydropyrimidin-2-imine			2	3	6	2	1	4	info@timtec.net
930	3	G18	3G18	cmpd	ST019639	5.69	4.35313	1.47407	up	FALSE	FALSE	887	C11H14N4OS	250.325		3	3.99481	G18	3G18	0.025mg in 25uL of DMSO	ActiProbe-5K	4550050798	TimTec	www.timtec.net		3,3-dimethyl-1-purin-6-ylthiobutan-2-one					5				info@timtec.net
931	3	G19	3G19	cmpd	ST019866	4.56	3.22312	1.09143	FALSE	FALSE	FALSE	903	C10H14OS2	214.353		3	4.66521	G19	3G19	0.025mg in 25uL of DMSO	ActiProbe-5K	4550050798	TimTec	www.timtec.net	c1(c(sc(c1)CC)SCC)C(=O)C	3-acetyl-5-ethyl-2-ethylthiothiophene			0	1	1	4	0	4	info@timtec.net
932	3	G20	3G20	cmpd	ST019900	4.61	3.27313	1.10836	up	FALSE	FALSE	919	C6H8N8O2S	256.248		3	3.90247	G20	3G20	0.025mg in 25uL of DMSO	ActiProbe-5K	4550050798	TimTec	www.timtec.net	c1(c(non1)N)NC(=O)CSc1nc(N)n[nH]1	N-(4-amino(1,2,5-oxadiazol-3-yl))-2-(3-amino(1H-1,2,4-triazol-5-ylthio))acetam ide			6	2	10	3	0	3	info@timtec.net
933	3	G21	3G21	cmpd	ST020019	4.57	3.23313	1.09481	FALSE	FALSE	FALSE	935	C8H5BrN2OS	257.111		3	3.88938	G21	3G21	0.025mg in 25uL of DMSO	ActiProbe-5K	4550050798	TimTec	www.timtec.net	C(=C\c1cc(Br)cs1)(/C(=O)N)C#N	(2E)-3-(4-bromo(2-thienyl))-2-cyanoprop-2-enamide			2	1	3	2	0	4	info@timtec.net
934	3	G22	3G22	cmpd	ST020331	4.25	2.91312	0.986455	FALSE	FALSE	FALSE	951	C18H22N2O2S	330.451		3	3.02617	G22	3G22	0.025mg in 25uL of DMSO	ActiProbe-5K	4550050798	TimTec	www.timtec.net	c12c(NC(NC1=O)c1occc1)sc1c2CCC(C(C)(C)C)C1	7-(tert-butyl)-2-(2-furyl)-1,2,3,5,6,7,8-heptahydrobenzo[b]thiopheno[2,3-d]pyr imidin-4-one			2	2	4	1	2	4	info@timtec.net
935	3	G23	3G23	WT+dmso	Control	4.27	2.93312	0.993228	FALSE	FALSE	FALSE	5155				3		G23	3G23
936	3	G24	3G24	K44A+dmso	Control	19.53	18.1931	6.16063	up	hit	FALSE	5156				3		G24	3G24
937	3	H01	3H01	U2OS	Control	1.21	-0.126875	-0.042963	down	FALSE	hit	5157				3		H01	3H01
938	3	H02	3H02	WT	Control	2.94	1.60312	0.542857	down	FALSE	FALSE	5158				3		H02	3H02
939	3	H03	3H03	cmpd	ST012819	4.44	3.10313	1.05079	FALSE	FALSE	FALSE	648	C7H6N4O	162.151		3	6.16709	H03	3H03	0.025mg in 25uL of DMSO	ActiProbe-5K	4550050798	TimTec	www.timtec.net	c1cc(/C=N\n2cnnc2)oc1	2-((1E)-2-(1,2,4-triazol-4-yl)-2-azavinyl)furan			0	1	5	1	0	4	info@timtec.net
940	3	H04	3H04	cmpd	ST013552	4.26	2.92312	0.989841	FALSE	FALSE	FALSE	664	C8H6N6O	202.175		3	4.9462	H04	3H04	0.025mg in 25uL of DMSO	ActiProbe-5K	4550050798	TimTec	www.timtec.net	C(c1c(n2c(c(C(=O)N)cn2)nc1)N)#N	7-amino-6-cyano-8-hydropyrazolo[1,5-a]pyrimidine-3-carboxamide			4	1	7	1	0	4	info@timtec.net
941	3	H05	3H05	cmpd	ST013854	5.01	3.67312	1.24381	up	FALSE	FALSE	680	C13H17ClN2	236.744		3	4.22397	H05	3H05	0.025mg in 25uL of DMSO	ActiProbe-5K	4550050798	TimTec	www.timtec.net	C1(C2c3c(cccc3)CCC2)=NCCN1.Cl				1	0	2	1	1	4	info@timtec.net
942	3	H06	3H06	cmpd	ST014008	4.48	3.14313	1.06434	FALSE	FALSE	FALSE	696	C10H5F2N3	205.167		3	4.87408	H06	3H06	0.025mg in 25uL of DMSO	ActiProbe-5K	4550050798	TimTec	www.timtec.net	C(/C#N)(C#N)=C/Nc1cc(F)ccc1F	{[(2,5-difluorophenyl)amino]methylene}methane-1,1-dicarbonitrile			1	0	3	0	0	4	info@timtec.net
943	3	H07	3H07	cmpd	ST014117	4.93	3.59312	1.21672	up	FALSE	FALSE	712	C16H20N4O3	316.36		3	3.16096	H07	3H07	0.025mg in 25uL of DMSO	ActiProbe-5K	4550050798	TimTec	www.timtec.net		ethyl 6-cyano-2,5-dimethylspiro[4,7-dihydro-1,3-oxazolo[5,4-b]pyridine-7,4'-pi peridine]-10-carboxylate					7				info@timtec.net
944	3	H08	3H08	cmpd	ST014376	4.61	3.27313	1.10836	up	FALSE	FALSE	728	C15H14N4O2S	314.368		3	3.18099	H08	3H08	0.025mg in 25uL of DMSO	ActiProbe-5K	4550050798	TimTec	www.timtec.net	C1(=C(C(C#N)=C(SC1c1cc(OC)cc(c1)OC)N)N)C#N	4,6-diamino-2-(3,5-dimethoxyphenyl)-2H-thiin-3,5-dicarbonitrile			4	2	6	2	1	4	info@timtec.net
945	3	H09	3H09	cmpd	ST014653	5.08	3.74313	1.26751	up	FALSE	FALSE	744	C15H18N2OS	274.387		3	3.64449	H09	3H09	0.025mg in 25uL of DMSO	ActiProbe-5K	4550050798	TimTec	www.timtec.net	c12c(nc3n(c1=O)CCCCC3)sc1c2CCCC1	1,2,3,4,12-pentahydro-7H,8H,9H,10H,11H-azaperhydroepino[1,2-a]benzo[b]thiophen o[2,3-d]pyrimidin-13-one			0	1	3	0	0	4	info@timtec.net
946	3	H10	3H10	cmpd	ST014839	5	3.66312	1.24042	up	FALSE	FALSE	760	C13H12F3NO5S	351.303		3	2.84654	H10	3H10	0.025mg in 25uL of DMSO	ActiProbe-5K	4550050798	TimTec	www.timtec.net	c1(c(sc2c1C(C(=O)OC)CC2)NC(C(F)(F)F)=O)C(=O)OC	methyl 3-(methoxycarbonyl)-2-(2,2,2-trifluoroacetylamino)-4,5,6-trihydrocyclop enta[3,2-b]thiophene-4-carboxylate			1	5	6	4	1	4	info@timtec.net
947	3	H11	3H11	cmpd	ST016436	5.13	3.79312	1.28444	up	FALSE	FALSE	776	C15H17N3O2S	303.385		3	3.29614	H11	3H11	0.025mg in 25uL of DMSO	ActiProbe-5K	4550050798	TimTec	www.timtec.net	CN(c1ccc(/C=N\c2ccc(S(=O)(=O)N)cc2)cc1)C	4-{(1E)-2-[4-(dimethylamino)phenyl]-1-azavinyl}benzenesulfonamide			2	2	5	0	0	4	info@timtec.net
948	3	H12	3H12	cmpd	ST016622	4.91	3.57313	1.20995	up	FALSE	FALSE	792	C5H5N5O2S	199.193		3	5.02025	H12	3H12	0.025mg in 25uL of DMSO	ActiProbe-5K	4550050798	TimTec	www.timtec.net	C1C(N(c2c(non2)N)C(S1)=N)=O	3-(4-amino(1,2,5-oxadiazol-3-yl))-2-imino-1,3-thiazolidin-4-one			3	2	7	0	0	4	info@timtec.net
949	3	H13	3H13	cmpd	ST018347	5.49	4.15313	1.40635	up	FALSE	FALSE	808	C16H14N6O3	338.326		3	2.95573	H13	3H13	0.025mg in 25uL of DMSO	ActiProbe-5K	4550050798	TimTec	www.timtec.net	c1(oc(C(N\N=C\c2[nH]ccc2)=O)cc1)C(N\N=C\c1[nH]ccc1)=O	N-((1E)-2-pyrrol-2-yl-1-azavinyl){5-[N-((1E)-2-pyrrol-2-yl-1-azavinyl)carbamoy l](2-furyl)}carboxamide			4	3	9	6	0	4	info@timtec.net
950	3	H14	3H14	cmpd	ST018492	4.45	3.11313	1.05418	FALSE	FALSE	FALSE	824	C12H14N4O2	246.269		3	4.0606	H14	3H14	0.025mg in 25uL of DMSO	ActiProbe-5K	4550050798	TimTec	www.timtec.net	c12c(OC(=C(C31CCOCC3)C#N)N)n[nH]c2C	12-amino-9-methylspiro[2H-3,4,5,6-tetrahydropyran-4,4'-4H-pyrano[2,3-c]pyrazol e]-11-carbonitrile			3	2	6	0	0	4	info@timtec.net
951	3	H15	3H15	cmpd	ST018532	4.51	3.17312	1.0745	FALSE	FALSE	FALSE	840	C8H4F3N3O2	231.134		3	4.32649	H15	3H15	0.025mg in 25uL of DMSO	ActiProbe-5K	4550050798	TimTec	www.timtec.net	c1(nc2cc([N+]([O-])=O)ccc2[nH]1)C(F)(F)F	5-nitro-2-(trifluoromethyl)benzimidazole			1	2	5	0	0	4	info@timtec.net
952	3	H16	3H16	cmpd	ST018746	4.64	3.30312	1.11852	up	FALSE	FALSE	856	C6H9N3OS2	203.289		3	4.9191	H16	3H16	0.025mg in 25uL of DMSO	ActiProbe-5K	4550050798	TimTec	www.timtec.net	c1(c(n(CC)c(s1)=S)N)C(=O)N	4-amino-3-ethyl-2-thioxo-1,3-thiazoline-5-carboxamide			4	1	4	2	0	4	info@timtec.net
953	3	H17	3H17	cmpd	ST019417	5.07	3.73313	1.26413	up	FALSE	FALSE	872	C19H13NO5	335.316		3	2.98226	H17	3H17	0.025mg in 25uL of DMSO	ActiProbe-5K	4550050798	TimTec	www.timtec.net	c1(c(oc2c(c1)cccc2)=O)C1=NOC(C1)c1cc2OCOc2cc1	3-(5-(2H-benzo[3,4-d]1,3-dioxolan-5-yl)-4,5-dihydroisoxazol-3-yl)chromen-2-one			0	5	6	2	1	4	info@timtec.net
954	3	H18	3H18	cmpd	ST019645	4.76	3.42312	1.15915	up	FALSE	FALSE	888	C13H10N2O2S2	290.367		3	3.44392	H18	3H18	0.025mg in 25uL of DMSO	ActiProbe-5K	4550050798	TimTec	www.timtec.net		(2-naphthylsulfonyl)-1,3-thiazol-2-ylamine					4				info@timtec.net
955	3	H19	3H19	cmpd	ST019867	4.73	3.39313	1.14899	up	FALSE	FALSE	904	C10H16N2OS2	244.382		3	4.09196	H19	3H19	0.025mg in 25uL of DMSO	ActiProbe-5K	4550050798	TimTec	www.timtec.net	c1(c(sc(c1)CN(C)C)SCC)/C=N\O	{[5-ethylthio-4-((hydroxyimino)methyl)(2-thienyl)]methyl}dimethylamine			1	1	3	5	0	4	info@timtec.net
956	3	H20	3H20	cmpd	ST019903	4.53	3.19313	1.08127	FALSE	FALSE	FALSE	920	C10H14N4O4	254.246		3	3.9332	H20	3H20	0.025mg in 25uL of DMSO	ActiProbe-5K	4550050798	TimTec	www.timtec.net	c1(c(non1)N\C(=C/C(=O)OCC)C)NC(=O)C	ethyl (2Z)-3-{[4-(acetylamino)(1,2,5-oxadiazol-3-yl)]amino}but-2-enoate			2	4	8	3	0	4	info@timtec.net
957	3	H21	3H21	cmpd	ST020030	4.55	3.21312	1.08804	FALSE	FALSE	FALSE	936	C8H7N5O3	221.175		3	4.5213	H21	3H21	0.025mg in 25uL of DMSO	ActiProbe-5K	4550050798	TimTec	www.timtec.net	c1(c(non1)N)C(N\N=C/c1occc1)=O	N-((1Z)-2-(2-furyl)-1-azavinyl)(4-amino(1,2,5-oxadiazol-3-yl))carboxamide			3	3	8	3	0	4	info@timtec.net
958	3	H22	3H22	cmpd	ST020501	5.21	3.87312	1.31153	up	FALSE	FALSE	952	C12H13ClN6O2	308.727		3	3.23911	H22	3H22	0.025mg in 25uL of DMSO	ActiProbe-5K	4550050798	TimTec	www.timtec.net	COc1c(OCC=C)c(cc(/C=N/n2c(nnn2)N)c1)Cl	1-[(1Z)-2-(5-chloro-3-methoxy-4-prop-2-enyloxyphenyl)-1-azavinyl]-1,2,3,4-tetr aazole-5-ylamine			2	2	8	6	0	4	info@timtec.net
959	3	H23	3H23	WT+dmso	Control	4.4	3.06313	1.03725	FALSE	FALSE	FALSE	5159				3		H23	3H23
960	3	H24	3H24	K44A+dmso	Control	19.74	18.4031	6.23175	up	hit	FALSE	5160				3		H24	3H24
961	3	I01	3I01	U2OS	Control	1.28	-0.056875	-0.0192593	down	FALSE	hit	5161				3		I01	3I01
962	3	I02	3I02	WT	Control	3.27	1.93312	0.654603	down	FALSE	FALSE	5162				3		I02	3I02
963	3	I03	3I03	cmpd	ST012820	3.89	2.55313	0.86455	down	FALSE	FALSE	649	C9H8N4O2	204.188		3	4.89744	I03	3I03	0.025mg in 25uL of DMSO	ActiProbe-5K	4550050798	TimTec	www.timtec.net	c1cc(/C=N\n2cnnc2)c(cc1O)O	4-((1E)-2-(1,2,4-triazol-4-yl)-2-azavinyl)benzene-1,3-diol			2	2	6	3	0	4	info@timtec.net
964	3	I04	3I04	cmpd	ST013561	4.56	3.22312	1.09143	FALSE	FALSE	FALSE	665	C16H24N4O2S3	400.59		3	2.49632	I04	3I04	0.025mg in 25uL of DMSO	ActiProbe-5K	4550050798	TimTec	www.timtec.net	C1CCN(C(CSc2nc(sn2)SCC(N2CCCCC2)=O)=O)CC1	2-[3-(2-oxo-2-piperidylethylthio)(1,2,4-thiadiazol-5-ylthio)]-1-piperidylethan -1-one			0	2	6	6	0	4	info@timtec.net
965	3	I05	3I05	cmpd	ST013858	4.36	3.02313	1.0237	FALSE	FALSE	FALSE	681	C7H4O6	184.105		3	5.43168	I05	3I05	0.025mg in 25uL of DMSO	ActiProbe-5K	4550050798	TimTec	www.timtec.net	c1(oc(C(=O)O)cc(c1)=O)C(=O)O	4-oxopyran-2,6-dicarboxylic acid			2	6	6	4	0	4	info@timtec.net
966	3	I06	3I06	cmpd	ST014011	4.7	3.36313	1.13884	up	FALSE	FALSE	697	C10H8FN3S	221.258		3	4.51961	I06	3I06	0.025mg in 25uL of DMSO	ActiProbe-5K	4550050798	TimTec	www.timtec.net	C(/C(=N)N)(=C/Sc1c(F)cccc1)C#N	2-cyano-3-(2-fluorophenylthio)prop-2-enamidine			3	0	3	3	0	4	info@timtec.net
967	3	I07	3I07	cmpd	ST014133	4.65	3.31313	1.1219	up	FALSE	FALSE	713	C11H14N4OS2	282.391		3	3.5412	I07	3I07	0.025mg in 25uL of DMSO	ActiProbe-5K	4550050798	TimTec	www.timtec.net	CC(C(CSc1nc(c(c(n1)SC)C#N)N)=O)C	4-amino-2-(3-methyl-2-oxobutylthio)-6-methylthiopyrimidine-5-carbonitrile			2	1	5	5	0	4	info@timtec.net
968	3	I08	3I08	cmpd	ST014381	2.5	1.16312	0.393862	down	FALSE	hit	729	C16H16BrNO3	350.212		3	2.85541	I08	3I08	0.025mg in 25uL of DMSO	ActiProbe-5K	4550050798	TimTec	www.timtec.net	C1(/C(/C(=C/c2occc2)CN(C1)C)=O)=C\c1occc1.Br	3,5-bis(2-furylmethylene)-1-methylazaperhydroin-4-one, bromide			0	3	4	2	0	4	info@timtec.net
969	3	I09	3I09	cmpd	ST014655	4.55	3.21312	1.08804	FALSE	FALSE	FALSE	745	C13H16N2OS	248.349		3	4.02659	I09	3I09	0.025mg in 25uL of DMSO	ActiProbe-5K	4550050798	TimTec	www.timtec.net	c12c(nc3n(c1=O)CCCCC3)sc(c2C)C	2,3-dimethyl-5-hydro-6H,7H,8H,9H,10H-azaperhydroepino[1,2-a]thiopheno[2,3-d]py rimidin-4-one			0	1	3	0	0	4	info@timtec.net
970	3	I10	3I10	cmpd	ST014851	4.59	3.25312	1.10159	FALSE	FALSE	FALSE	761	C19H12N4O3	344.329		3	2.9042	I10	3I10	0.025mg in 25uL of DMSO	ActiProbe-5K	4550050798	TimTec	www.timtec.net	c=12n(c3ccccc3c([nH]2)=O)CC(C1c1[nH]c(=O)c2c(n1)cccc2)=O	3-(4-oxo-3-hydroquinazolin-2-yl)-4,10-dihydro-2-pyrrolino[1,2-a]quinazoline-2, 5-dione			2	3	7	1	0	4	info@timtec.net
971	3	I11	3I11	cmpd	ST016469	4.95	3.61313	1.22349	up	FALSE	FALSE	777	C10H13N3O2S	239.298		3	4.17889	I11	3I11	0.025mg in 25uL of DMSO	ActiProbe-5K	4550050798	TimTec	www.timtec.net	C(=S)(N\N=C\c1cc(cc(c1)OC)OC)N	{[(1E)-2-(3,5-dimethoxyphenyl)-1-azavinyl]amino}aminomethane-1-thione			3	2	5	3	0	4	info@timtec.net
972	3	I12	3I12	cmpd	ST016623	4.26	2.92312	0.989841	FALSE	FALSE	FALSE	793	C6H5N3OS2	199.257		3	5.01864	I12	3I12	0.025mg in 25uL of DMSO	ActiProbe-5K	4550050798	TimTec	www.timtec.net	c1sc(N2C(SCC2=O)=N)nc1	2-imino-3-(1,3-thiazol-2-yl)-1,3-thiazolidin-4-one			1	1	4	0	0	4	info@timtec.net
973	3	I13	3I13	cmpd	ST018372	4.29	2.95312	1	FALSE	FALSE	FALSE	809	C28H50N2O2	446.717		3	2.23855	I13	3I13	0.025mg in 25uL of DMSO	ActiProbe-5K	4550050798	TimTec	www.timtec.net	C(NC1CC(CC(C)(C)C1)(CNC(=O)CCC1CCCCC1)C)(=O)CCC1CCCCC1	3-cyclohexyl-N-{5-[(3-cyclohexylpropanoylamino)methyl]-3,3,5-trimethylcyclohex yl}propanamide			2	2	4	9	2	3	info@timtec.net
974	3	I14	3I14	cmpd	ST018493	4.77	3.43312	1.16254	up	FALSE	FALSE	825	C14H18N4OS	290.389		3	3.44365	I14	3I14	0.025mg in 25uL of DMSO	ActiProbe-5K	4550050798	TimTec	www.timtec.net	c12c(OC(=C(C31CCSCC3)C#N)N)n[nH]c2CCC	6-amino-3-propylspiro[4H-pyrano[2,3-c]pyrazole-4,4'-thiane]-5-carbonitrile			3	1	5	2	0	4	info@timtec.net
975	3	I15	3I15	cmpd	ST018533	5.38	4.04312	1.3691	up	FALSE	FALSE	841	C14H12N2OS2	288.394		3	3.46748	I15	3I15	0.025mg in 25uL of DMSO	ActiProbe-5K	4550050798	TimTec	www.timtec.net	c1ccc(N\C=C\C=C/C=C2/C(NC(S2)=S)=O)cc1	5-[(2E,4E)-5-(phenylamino)penta-2,4-dienylidene]-2-thioxo-1,3-thiazolidin-4-on e			2	1	3	2	0	4	info@timtec.net
976	3	I16	3I16	cmpd	ST018764	4.88	3.54312	1.19979	up	FALSE	FALSE	857	C10H11NO5	225.201		3	4.44048	I16	3I16	0.025mg in 25uL of DMSO	ActiProbe-5K	4550050798	TimTec	www.timtec.net	c1(ccc(C2C(COCO2)O)cc1)[N+]([O-])=O	4-(4-nitrophenyl)-1,3-dioxan-5-ol			1	5	6	1	2	4	info@timtec.net
977	3	I17	3I17	cmpd	ST019424	4.72	3.38312	1.14561	up	FALSE	FALSE	873	C9H8O4	180.16		3	5.55062	I17	3I17	0.025mg in 25uL of DMSO	ActiProbe-5K	4550050798	TimTec	www.timtec.net	c1(oc(/C=C\C(=O)O)cc1)C(=O)C	(2E)-3-(5-acetyl(2-furyl))prop-2-enoic acid			1	4	4	4	0	4	info@timtec.net
978	3	I18	3I18	cmpd	ST019650	4.96	3.62312	1.22688	up	FALSE	FALSE	889	C13H21NO2	223.315		3	4.47797	I18	3I18	0.025mg in 25uL of DMSO	ActiProbe-5K	4550050798	TimTec	www.timtec.net	C1C2CC3(CC(C2)CC1C3)C(NCCO)=O	adamantanyl-N-(2-hydroxyethyl)carboxamide			2	2	3	3	0	4	info@timtec.net
979	3	I19	3I19	cmpd	ST019869	4.61	3.27313	1.10836	up	FALSE	FALSE	905	C6H6Br2S3	334.12		3	2.99294	I19	3I19	0.025mg in 25uL of DMSO	ActiProbe-5K	4550050798	TimTec	www.timtec.net	c1(c(c(SC)sc1SC)Br)Br	3,4-dibromo-2,5-dimethylthiothiophene			0	0	0	2	0	4	info@timtec.net
980	3	I20	3I20	cmpd	ST019904	4.82	3.48313	1.17947	up	FALSE	FALSE	921	C6H5F3N4O3	238.126		3	4.19946	I20	3I20	0.025mg in 25uL of DMSO	ActiProbe-5K	4550050798	TimTec	www.timtec.net	c1(c(non1)NC(=O)C)NC(C(F)(F)F)=O	N-[4-(acetylamino)(1,2,5-oxadiazol-3-yl)]-2,2,2-trifluoroacetamide			2	3	7	0	0	4	info@timtec.net
981	3	I21	3I21	cmpd	ST020041	4.31	2.97312	1.00677	FALSE	FALSE	FALSE	937	C5H3BrO2S	207.048		3	4.82981	I21	3I21	0.025mg in 25uL of DMSO	ActiProbe-5K	4550050798	TimTec	www.timtec.net	c1(sc(Br)cc1)C(=O)O	5-bromothiophene-2-carboxylic acid			1	2	2	2	0	4	info@timtec.net
982	3	I22	3I22	cmpd	ST020505	3.82	2.48312	0.840847	down	FALSE	FALSE	953	C18H22N2OS2	346.518		3	2.88586	I22	3I22	0.025mg in 25uL of DMSO	ActiProbe-5K	4550050798	TimTec	www.timtec.net	c12c(NC(NC1=O)c1sccc1)sc1c2CCC(C(C)(C)C)C1	7-(tert-butyl)-2-(2-thienyl)-1,2,3,5,6,7,8-heptahydrobenzo[b]thiopheno[2,3-d]p yrimidin-4-one			2	1	3	1	2	4	info@timtec.net
983	3	I23	3I23	WT	Control	3.42	2.08312	0.705397	down	FALSE	FALSE	5163				3		I23	3I23
984	3	I24	3I24	K44A	Control	12.71	11.3731	3.85122	up	hit	FALSE	5164				3		I24	3I24
985	3	J01	3J01	U2OS	Control	1.44	0.103125	0.0349206	down	FALSE	hit	5165				3		J01	3J01
986	3	J02	3J02	WT	Control	3.14	1.80313	0.610582	down	FALSE	FALSE	5166				3		J02	3J02
987	3	J03	3J03	cmpd	ST012826	4.35	3.01312	1.02032	FALSE	FALSE	FALSE	650	C11H9N5O4	275.224		3	3.63341	J03	3J03	0.025mg in 25uL of DMSO	ActiProbe-5K	4550050798	TimTec	www.timtec.net	C1OCOc2c(cc(cc12)[N+]([O-])=O)/C=N\n1cnnc1	8-((1E)-2-(1,2,4-triazol-4-yl)-2-azavinyl)-6-nitro-2H,4H-benzo[d]1,3-dioxane			0	4	9	1	0	4	info@timtec.net
988	3	J04	3J04	cmpd	ST013570	4.25	2.91312	0.986455	FALSE	FALSE	FALSE	666	C8H10N4O3S	242.259		3	4.12782	J04	3J04	0.025mg in 25uL of DMSO	ActiProbe-5K	4550050798	TimTec	www.timtec.net	c1(cc(C(N2CCSCC2)=O)[nH]n1)[N+]([O-])=O	3-nitropyrazol-5-yl 1,4-thiazaperhydroin-4-yl ketone			1	3	7	1	0	4	info@timtec.net
989	3	J05	3J05	cmpd	ST013868	3.47	2.13313	0.722328	down	FALSE	FALSE	682	C9H7N3O2S	221.24		3	4.51999	J05	3J05	0.025mg in 25uL of DMSO	ActiProbe-5K	4550050798	TimTec	www.timtec.net	c1(nccs1)/N=N\c1c(cc(cc1)O)O	4-(1,3-thiazol-2-yldiazenyl)benzene-1,3-diol			2	2	5	2	0	4	info@timtec.net
990	3	J06	3J06	cmpd	ST014012	4.4	3.06313	1.03725	FALSE	FALSE	FALSE	698	C8H7N3O2S	209.229		3	4.77946	J06	3J06	0.025mg in 25uL of DMSO	ActiProbe-5K	4550050798	TimTec	www.timtec.net		methyl (2Z)-2-cyano-3-(isothiazol-3-ylamino)prop-2-enoate					5				info@timtec.net
991	3	J07	3J07	cmpd	ST014141	4.58	3.24313	1.0982	FALSE	FALSE	FALSE	714	C14H18N4OS	290.389		3	3.44365	J07	3J07	0.025mg in 25uL of DMSO	ActiProbe-5K	4550050798	TimTec	www.timtec.net	C=1(N(C(=O)C(C2(C1C#N)CCNCC2)C#N)C(C)C)S	3-(methylethyl)-4-oxo-2-sulfanyl-3,9-diazaspiro[5.5]undec-1-ene-1,5-dicarbonit rile			1	1	5	2	1	4	info@timtec.net
992	3	J08	3J08	cmpd	ST014388	4.99	3.65313	1.23704	up	FALSE	FALSE	730	C13H10BrN3OS2	368.278		3	2.71534	J08	3J08	0.025mg in 25uL of DMSO	ActiProbe-5K	4550050798	TimTec	www.timtec.net	c1(c(c(N)sc1NCC=C)C#N)C(c1sc(Br)cc1)=O	2-amino-4-[(5-bromo(2-thienyl))carbonyl]-5-(prop-2-enylamino)thiophene-3-carbo nitrile			3	1	4	4	0	4	info@timtec.net
993	3	J09	3J09	cmpd	ST014664	4.39	3.05312	1.03386	FALSE	FALSE	FALSE	746	C10H13N3OS	223.299		3	4.4783	J09	3J09	0.025mg in 25uL of DMSO	ActiProbe-5K	4550050798	TimTec	www.timtec.net	c12c(nc(n(c1=O)N)CC)sc(c2C)C	3-amino-2-ethyl-5,6-dimethyl-3-hydrothiopheno[2,3-d]pyrimidin-4-one			2	1	4	1	0	4	info@timtec.net
994	3	J10	3J10	cmpd	ST015247	3.3	1.96312	0.664762	down	FALSE	FALSE	762	C15H16N2OS2	304.437		3	3.28475	J10	3J10	0.025mg in 25uL of DMSO	ActiProbe-5K	4550050798	TimTec	www.timtec.net	c12c(NC(NC1=O)c1c(ccs1)C)sc1c2CCCC1	2-(3-methyl-2-thienyl)-1,2,3,5,6,7,8-heptahydrobenzo[b]thiopheno[2,3-d]pyrimid in-4-one			2	1	3	1	1	4	info@timtec.net
995	3	J11	3J11	cmpd	ST016471	4.75	3.41312	1.15577	up	FALSE	FALSE	778	C7H9N3OS	183.234		3	5.4575	J11	3J11	0.025mg in 25uL of DMSO	ActiProbe-5K	4550050798	TimTec	www.timtec.net	CC(/c1occc1)=N\NC(=S)N	[((1E)-2-(2-furyl)-1-azaprop-1-enyl)amino]aminomethane-1-thione			3	1	4	1	0	4	info@timtec.net
996	3	J12	3J12	cmpd	ST016624	4.64	3.30312	1.11852	up	FALSE	FALSE	794	C6H8N4O4	200.154		3	4.99615	J12	3J12	0.025mg in 25uL of DMSO	ActiProbe-5K	4550050798	TimTec	www.timtec.net	c1(c(non1)N)NC(=O)CCC(=O)O	3-[N-(4-amino-1,2,5-oxadiazol-3-yl)carbamoyl]propanoic acid			4	4	8	4	0	4	info@timtec.net
997	3	J13	3J13	cmpd	ST018377	5.17	3.83312	1.29799	up	FALSE	FALSE	810	C25H44N4O2	432.65		3	2.31134	J13	3J13	0.025mg in 25uL of DMSO	ActiProbe-5K	4550050798	TimTec	www.timtec.net	CC(C1CCC(=N\NC(=O)CCCC(N\N=C2\CCC(C(C)(C)C)CC2)=O)/CC1)(C)C	N-{[4-(tert-butyl)cyclohexylidene]azamethyl}-N'-{[4-(tert-butyl)cyclohexyliden e]azamethyl}pentane-1,5-diamide			2	2	6	5	0	4	info@timtec.net
998	3	J14	3J14	cmpd	ST018494	4.79	3.45312	1.16931	up	FALSE	FALSE	826	C13H16N4O2S	292.362		3	3.42042	J14	3J14	0.025mg in 25uL of DMSO	ActiProbe-5K	4550050798	TimTec	www.timtec.net	c12c(OC(=C(C31CCSCC3)C#N)N)n[nH]c2COC	6-amino-3-(methoxymethyl)spiro[4H-pyrano[2,3-c]pyrazole-4,4'-thiane]-5-carboni trile			3	2	6	2	0	4	info@timtec.net
999	3	J15	3J15	cmpd	ST018539	5.05	3.71312	1.25735	up	FALSE	FALSE	842	C12H17N3OS	251.353		3	3.97847	J15	3J15	0.025mg in 25uL of DMSO	ActiProbe-5K	4550050798	TimTec	www.timtec.net	C1CC(/N(C1)C)=C/C=C1\C(N(C(N1C)=S)C)=O	1,3-dimethyl-5-[2-(1-methylpyrrolidin-2-ylidene)ethylidene]-2-thioxo-1,3-diazo lidin-4-one			0	1	4	1	0	4	info@timtec.net
1000	3	J16	3J16	cmpd	ST018765	5.16	3.82313	1.2946	up	FALSE	FALSE	858	C6H4N2O4	168.109		3	5.94853	J16	3J16	0.025mg in 25uL of DMSO	ActiProbe-5K	4550050798	TimTec	www.timtec.net	c12c([nH]c([nH]c1=O)=O)C(=O)OC2	1,3,5-trihydrofurano[3,4-d]pyrimidine-2,4,7-trione			2	4	6	0	0	4	info@timtec.net
1001	3	J17	3J17	cmpd	ST019497	6.39	5.05312	1.71111	up	FALSE	FALSE	874	C15H12FN3O2S	317.344		3	3.15116	J17	3J17	0.025mg in 25uL of DMSO	ActiProbe-5K	4550050798	TimTec	www.timtec.net	c1ccc(/C=N\N(C2=NS(c3c2cccc3)(=O)=O)C)c(F)c1	3-{[(1E)-2-(2-fluorophenyl)-1-azavinyl]methylamino}benzo[d]1,2-thiazoline-1,1- dione			0	2	5	2	0	4	info@timtec.net
1002	3	J18	3J18	cmpd	ST019652	4.3	2.96312	1.00339	FALSE	FALSE	FALSE	890	C12H14N2O3	234.255		3	4.26886	J18	3J18	0.025mg in 25uL of DMSO	ActiProbe-5K	4550050798	TimTec	www.timtec.net	C1CC(/CCC1)=N/Oc1ccc(cc1)[N+]([O-])=O	1-(cyclohexylideneazamethoxy)-4-nitrobenzene			0	3	5	1	0	4	info@timtec.net
1003	3	J19	3J19	cmpd	ST019870	4.94	3.60313	1.22011	up	FALSE	FALSE	906	C10H12O3S2	244.335		3	4.09273	J19	3J19	0.025mg in 25uL of DMSO	ActiProbe-5K	4550050798	TimTec	www.timtec.net	c1(c(c(SCC)sc1CC)C=O)C(=O)O	2-ethyl-5-ethylthio-4-formylthiophene-3-carboxylic acid			1	3	3	6	0	4	info@timtec.net
1004	3	J20	3J20	cmpd	ST019906	4.76	3.42312	1.15915	up	FALSE	FALSE	922	C16H24N4O4	336.391		3	2.97273	J20	3J20	0.025mg in 25uL of DMSO	ActiProbe-5K	4550050798	TimTec	www.timtec.net	c1(c(non1)N\C(=C/C(=O)OCC)C)N(C(=O)C)C1CCCCC1	ethyl (2Z)-3-{[4-(N-cyclohexylacetylamino)(1,2,5-oxadiazol-3-yl)]amino}but-2-e noate			1	4	8	4	0	4	info@timtec.net
1005	3	J21	3J21	cmpd	ST020043	3.4	2.06312	0.698624	down	FALSE	FALSE	938	C32H39N3O3	513.68		3	1.94674	J21	3J21	0.025mg in 25uL of DMSO	ActiProbe-5K	4550050798	TimTec	www.timtec.net	c1(c(c(Cc2c(c(/C=N\O)c(cc2C)C)C)c(c(c1C)/C=N\O)C)C)Cc1c(c(/C=N\O)c(cc1C)C)C	(hydroxyimino){3-[(5-((hydroxyimino)methyl)-3-{[3-((hydroxyimino)methyl)-2,4,6 -trimethylphenyl]methyl}-2,4,6-trimethylphenyl)methyl]-2,4,6-trimethylphenyl}m ethane			3	3	6	9	0	2	info@timtec.net
1006	3	J22	3J22	cmpd	ST020538	4.78	3.44313	1.16593	up	FALSE	FALSE	954	C8H8N4S2	224.31		3	4.45811	J22	3J22	0.025mg in 25uL of DMSO	ActiProbe-5K	4550050798	TimTec	www.timtec.net	n1/c(ssc1N)=N\Nc1ccccc1	[(5-amino(1,2,4-dithiazolin-3-ylidene))azamethyl]phenylamine			3	0	4	0	0	4	info@timtec.net
1007	3	J23	3J23	WT	Control	3.2	1.86313	0.630899	down	FALSE	FALSE	5167				3		J23	3J23
1008	3	J24	3J24	K44A	Control	13.54	12.2031	4.13228	up	hit	FALSE	5168				3		J24	3J24
1009	3	K01	3K01	U2OS	Control	1.39	0.053125	0.0179894	down	FALSE	hit	5169				3		K01	3K01
1010	3	K02	3K02	WT	Control	3.11	1.77312	0.600423	down	FALSE	FALSE	5170				3		K02	3K02
1011	3	K03	3K03	cmpd	ST085744	3.6	2.26313	0.766349	down	FALSE	FALSE	651	C21H22N2	302.419	HCl	3	3.30667	K03	3K03	0.025mg in 25uL of DMSO	ActiProbe-5K	4550050798	TimTec	www.timtec.net	n12c(C(NCc3c1cccc3)c1ccc(C(C)C)cc1)ccc2	4-[4-(methylethyl)phenyl]-4H,5H,6H-benzo[f]pyrrolo[1,2-a]1,4-diazaperhydroepin e			1	0	2	0	1	3	info@timtec.net
1012	3	K04	3K04	cmpd	ST013638	5.36	4.02313	1.36233	up	FALSE	FALSE	667	C12H8N4O2S2	304.353		3	3.28566	K04	3K04	0.025mg in 25uL of DMSO	ActiProbe-5K	4550050798	TimTec	www.timtec.net	c1([N+]([O-])=O)sc(/C=N\Nc2nc3ccccc3s2)cc1	[(1E)-2-(5-nitro(2-thienyl))-1-azavinyl]benzothiazol-2-ylamine			1	2	6	1	0	4	info@timtec.net
1013	3	K05	3K05	cmpd	ST013877	5.71	4.37312	1.48085	up	FALSE	FALSE	683	C21H27FO6	394.44		3	2.53524	K05	3K05	0.025mg in 25uL of DMSO	ActiProbe-5K	4550050798	TimTec	www.timtec.net	C=12C(C3(C(CC4(C(C(O)CC4C3CC2)(C(=O)CO)O)C)O)F)(C=CC(=O)C1)C	1-fluoro-13,14,17-trihydroxy-14-(2-hydroxyacetyl)-2,15-dimethyltetracyclo[8.7. 0.0<2,7>.0<11,15>]heptadeca-3,6-dien-5-one			4	6	6	6	8	4	info@timtec.net
1014	3	K06	3K06	cmpd	ST014018	4.9	3.56313	1.20656	up	FALSE	FALSE	699	C10H11N3OS	221.283		3	4.5191	K06	3K06	0.025mg in 25uL of DMSO	ActiProbe-5K	4550050798	TimTec	www.timtec.net		4-amino-5-but-3-enoyl-2-(methylamino)thiophene-3-carbonitrile					4				info@timtec.net
1015	3	K07	3K07	cmpd	ST014186	4.09	2.75312	0.932275	FALSE	FALSE	FALSE	715	C14H19N5O	273.338		3	3.65847	K07	3K07	0.025mg in 25uL of DMSO	ActiProbe-5K	4550050798	TimTec	www.timtec.net	c12c(C3(CCNCC3)C(=C(N1CC)N)C#N)nc(o2)C	5-amino-4-ethyl-2-methylspiro[4,7-dihydro-1,3-oxazolo[5,4-b]pyridine-7,4'-pipe ridine]-6-carbonitrile			3	1	6	1	0	4	info@timtec.net
1016	3	K08	3K08	cmpd	ST014542	4.74	3.40313	1.15238	up	FALSE	FALSE	731	C15H10F3N3O4	353.257		3	2.8308	K08	3K08	0.025mg in 25uL of DMSO	ActiProbe-5K	4550050798	TimTec	www.timtec.net	c1(C(F)(F)F)cc([N+]([O-])=O)ccc1N\N=C\c1cc2OCOc2cc1	((1E)-2-(2H-benzo[3,4-d]1,3-dioxolan-5-yl)-1-azavinyl)[4-nitro-2-(trifluoromet hyl)phenyl]amine			1	4	7	2	0	4	info@timtec.net
1017	3	K09	3K09	cmpd	ST014667	4.97	3.63312	1.23026	up	FALSE	FALSE	747	C14H16N2O	228.294		3	4.38032	K09	3K09	0.025mg in 25uL of DMSO	ActiProbe-5K	4550050798	TimTec	www.timtec.net	C1CCc2c3n(c4c2cc(cc4)O)CCNC13				2	1	3	1	1	4	info@timtec.net
1018	3	K10	3K10	cmpd	ST015453	4.19	2.85313	0.966138	FALSE	FALSE	FALSE	763	C17H18N2O4S	346.407		3	2.88678	K10	3K10	0.025mg in 25uL of DMSO	ActiProbe-5K	4550050798	TimTec	www.timtec.net	c1(c(sc2c1CCC2)NC(c1occc1)=O)C(N1CCOCC1)=O	2-furyl-N-[3-(morpholin-4-ylcarbonyl)(4,5,6-trihydrocyclopenta[2,1-d]thiophen- 2-yl)]carboxamide			1	4	6	2	0	4	info@timtec.net
1019	3	K11	3K11	cmpd	ST016472	4.5	3.16312	1.07111	FALSE	FALSE	FALSE	779	C11H7BrClNO	284.539		3	3.51445	K11	3K11	0.025mg in 25uL of DMSO	ActiProbe-5K	4550050798	TimTec	www.timtec.net		5-[(1E)-2-(4-chlorophenyl)-2-azavinyl]-2-bromofuran					2				info@timtec.net
1020	3	K12	3K12	cmpd	ST016626	4.98	3.64313	1.23365	up	FALSE	FALSE	795	C6H6N4O2	166.139		3	6.01904	K12	3K12	0.025mg in 25uL of DMSO	ActiProbe-5K	4550050798	TimTec	www.timtec.net	c12c(non2)[nH]cc(c([nH]1)=O)C	6-methyl-4H,8H-1,2,5-oxadiazolo[3,4-b]1,4-diazepin-5-one			2	2	6	0	0	4	info@timtec.net
1021	3	K13	3K13	cmpd	ST018383	4.6	3.26312	1.10497	FALSE	FALSE	FALSE	811	C21H28N4O2	368.479		3	2.71386	K13	3K13	0.025mg in 25uL of DMSO	ActiProbe-5K	4550050798	TimTec	www.timtec.net	C1(=N\NC(=O)CCCCCC(N\N=C2\C3C=CCC3C2)=O)/C2C=CCC2C1	N-(bicyclo[3.2.0]hept-3-en-6-ylideneazamethyl)-N'-(bicyclo[3.2.0]hept-3-en-6-y lideneazamethyl)heptane-1,7-diamide			2	2	6	7	4	4	info@timtec.net
1022	3	K14	3K14	cmpd	ST018496	4.72	3.38312	1.14561	up	FALSE	FALSE	827	C14H19N5O2	289.337		3	3.45617	K14	3K14	0.025mg in 25uL of DMSO	ActiProbe-5K	4550050798	TimTec	www.timtec.net	C12(c3c(n[nH]c3COC)OC(=C1C#N)N)CCN(CC2)C	6-amino-3-(methoxymethyl)-10-methylspiro[4H-pyrano[2,3-c]pyrazole-4,4'-piperid ine]-5-carbonitrile			3	2	7	2	0	4	info@timtec.net
1023	3	K15	3K15	cmpd	ST018546	5.9	4.56313	1.54519	up	FALSE	FALSE	843	C16H12N6	288.312		3	3.46847	K15	3K15	0.025mg in 25uL of DMSO	ActiProbe-5K	4550050798	TimTec	www.timtec.net	c1(nnn[nH]1)N\N=C\c1c2c(cccc2)cc2c1cccc2	((1E)-2-(9-anthryl)-1-azavinyl)-1H-1,2,3,4-tetraazol-5-ylamine			2	0	6	1	0	4	info@timtec.net
1024	3	K16	3K16	cmpd	ST018766	4.17	2.83312	0.959365	FALSE	FALSE	FALSE	859	C14H20ClN3S	297.852		3	3.35738	K16	3K16	0.025mg in 25uL of DMSO	ActiProbe-5K	4550050798	TimTec	www.timtec.net	C1(N(NC(N1)(CCCCC)C)c1ccc(cc1)Cl)=S	2-(4-chlorophenyl)-5-methyl-5-pentyl-1,2,4-triazolidine-3-thione			2	0	3	4	1	4	info@timtec.net
1025	3	K17	3K17	cmpd	ST019498	6.28	4.94313	1.67386	up	FALSE	FALSE	875	C21H16N4O2S	388.45		3	2.57434	K17	3K17	0.025mg in 25uL of DMSO	ActiProbe-5K	4550050798	TimTec	www.timtec.net	c1ccc2c(/C=N\N(C3=NS(c4c3cccc4)(=O)=O)CCC#N)cccc2c1	3-[((1E)-2-naphthyl-1-azavinyl)(1,1-dioxobenzo[d]1,2-thiazolin-3-yl)amino]prop anenitrile			0	2	6	4	0	4	info@timtec.net
1026	3	K18	3K18	cmpd	ST019654	4.98	3.64313	1.23365	up	FALSE	FALSE	891	C9H10N2O4S	242.255		3	4.12787	K18	3K18	0.025mg in 25uL of DMSO	ActiProbe-5K	4550050798	TimTec	www.timtec.net	c1([N+]([O-])=O)cc2CCN(c2cc1)S(C)(=O)=O	1-(methylsulfonyl)-5-nitroindoline			0	4	6	0	0	4	info@timtec.net
1027	3	K19	3K19	cmpd	ST019871	4.55	3.21312	1.08804	FALSE	FALSE	FALSE	907	C7H10O5S2	238.285		3	4.19665	K19	3K19	0.025mg in 25uL of DMSO	ActiProbe-5K	4550050798	TimTec	www.timtec.net	c1(c(cc(s1)C)C(=O)O)S(=O)(=O)C.O	5-methyl-2-(methylsulfonyl)thiophene-3-carboxylic acid, hydrate			3	5	5	3	0	4	info@timtec.net
1028	3	K20	3K20	cmpd	ST019939	5.42	4.08312	1.38265	up	FALSE	FALSE	923	C19H17N3	287.364		3	3.4799	K20	3K20	0.025mg in 25uL of DMSO	ActiProbe-5K	4550050798	TimTec	www.timtec.net	C1(=C(C2CCC=C2C(=C1N)C#N)c1c(cc(cc1)C)C)C#N	5-amino-7-(2,4-dimethylphenyl)-2,7a-dihydroindene-4,6-dicarbonitrile			2	0	3	1	1	4	info@timtec.net
1029	3	K21	3K21	cmpd	ST020048	4.42	3.08312	1.04402	FALSE	FALSE	FALSE	939	C8H5BrN2S2	273.177		3	3.66063	K21	3K21	0.025mg in 25uL of DMSO	ActiProbe-5K	4550050798	TimTec	www.timtec.net	C(=C\c1sc(Br)cc1)(/C(=S)N)C#N	(2E)-2-(aminothioxomethyl)-3-(5-bromo(2-thienyl))prop-2-enenitrile			2	0	2	2	0	4	info@timtec.net
1030	3	K22	3K22	cmpd	ST020539	4.65	3.31313	1.1219	up	FALSE	FALSE	955	C9H16N4OS	228.318		3	4.37985	K22	3K22	0.025mg in 25uL of DMSO	ActiProbe-5K	4550050798	TimTec	www.timtec.net	c1(sc(C(C)(C)C)nn1)N(C(=O)NC)C	N-[5-(tert-butyl)(1,3,4-thiadiazol-2-yl)]-N-methyl(methylamino)carboxamide			1	1	5	0	0	4	info@timtec.net
1031	3	K23	3K23	WT	Control	3.32	1.98312	0.671534	down	FALSE	FALSE	5171				3		K23	3K23
1032	3	K24	3K24	K44A	Control	12.01	10.6731	3.61418	up	hit	FALSE	5172				3		K24	3K24
1033	3	L01	3L01	U2OS	Control	1.24	-0.096875	-0.0328042	down	FALSE	hit	5173				3		L01	3L01
1034	3	L02	3L02	WT	Control	3.08	1.74313	0.590265	down	FALSE	FALSE	5174				3		L02	3L02
1035	3	L03	3L03	cmpd	ST012941	4.23	2.89313	0.979683	FALSE	FALSE	FALSE	652	C18H16N4O6S2	448.48		3	2.22975	L03	3L03	0.025mg in 25uL of DMSO	ActiProbe-5K	4550050798	TimTec	www.timtec.net	c1c(/N=C\c2c3c(COCO3)cc([N+]([O-])=O)c2)ccc(S(NC2NC=CS2)(=O)=O)c1	({4-[(1E)-2-(6-nitro(2H,4H-benzo[2,3-d]1,3-dioxan-8-yl))-1-azavinyl]phenyl}sul fonyl)-1,3-thiazolin-2-ylamine			2	6	10	2	1	4	info@timtec.net
1036	3	L04	3L04	cmpd	ST013685	4.15	2.81313	0.952593	FALSE	FALSE	FALSE	668	C15H13BrN2O2S	365.25		3	2.73785	L04	3L04	0.025mg in 25uL of DMSO	ActiProbe-5K	4550050798	TimTec	www.timtec.net	c1ccc(COC(n2c(sc3c2cccc3)=[NH2+])=O)cc1.[Br-]	phenylmethyl 2-imino-3-hydrobenzothiazole-3-carboxylate, bromide			2	2	4	2	0	4	info@timtec.net
1037	3	L05	3L05	cmpd	ST013881	4.25	2.91312	0.986455	FALSE	FALSE	FALSE	684	C14H12N2	208.263		3	4.80163	L05	3L05	0.025mg in 25uL of DMSO	ActiProbe-5K	4550050798	TimTec	www.timtec.net	c12c3nc(C)ccc3ccc2ccc(n1)C	2,9-dimethylpyridino[3,2-h]quinoline			0	0	2	0	0	4	info@timtec.net
1038	3	L06	3L06	cmpd	ST014022	4.14	2.80312	0.949206	FALSE	FALSE	FALSE	700	C13H13FN2O3	264.256		3	3.7842	L06	3L06	0.025mg in 25uL of DMSO	ActiProbe-5K	4550050798	TimTec	www.timtec.net	C(/C(=N)OCCOC)(=C\Oc1ccc(cc1)F)C#N	(2E)-3-(4-fluorophenoxy)-2-[imino(2-methoxyethoxy)methyl]prop-2-enenitrile			1	3	5	6	0	4	info@timtec.net
1039	3	L07	3L07	cmpd	ST014204	4.47	3.13312	1.06095	FALSE	FALSE	FALSE	716	C21H26N6	362.478		3	2.75879	L07	3L07	0.025mg in 25uL of DMSO	ActiProbe-5K	4550050798	TimTec	www.timtec.net	C1(C=2C(CN(CC2)CC)C(/C(=C1N)C#N)=C1/CCN(CC1)CC)(C#N)C#N	6-amino-2-ethyl-8-(1-ethyl(4-piperidylidene))-1,2,3,5,8a-pentahydroisoquinolin e-5,5,7-tricarbonitrile			2	0	6	1	1	4	info@timtec.net
1040	3	L08	3L08	cmpd	ST014597	4.23	2.89313	0.979683	FALSE	FALSE	FALSE	732	C14H12N6O6S2	424.418		3	2.35617	L08	3L08	0.025mg in 25uL of DMSO	ActiProbe-5K	4550050798	TimTec	www.timtec.net	c1([N+]([O-])=O)sc(/C=N\NC(=O)CCC(N\N=C\c2sc([N+]([O-])=O)cc2)=O)cc1	N-[(1E)-2-(5-nitro(2-thienyl))-1-azavinyl]-N'-[(1E)-2-(5-nitro(2-thienyl))-1-a zavinyl]butane-1,4-diamide			2	6	12	6	0	4	info@timtec.net
1041	3	L09	3L09	cmpd	ST014669	3.5	2.16312	0.732487	down	FALSE	FALSE	748	C24H31ClN2	382.976		3	2.61113	L09	3L09	0.025mg in 25uL of DMSO	ActiProbe-5K	4550050798	TimTec	www.timtec.net	C1CCc2c3n(c4c2cc(C25CC6CC(C5)CC(C2)C6)cc4)CCNC13.Cl				1	0	2	0	1	3	info@timtec.net
1042	3	L10	3L10	cmpd	ST015603	4.61	3.27313	1.10836	up	FALSE	FALSE	764	C13H8N2O2	224.219		3	4.45993	L10	3L10	0.025mg in 25uL of DMSO	ActiProbe-5K	4550050798	TimTec	www.timtec.net	c1(nc2ccccc2c(o1)=O)c1ncccc1	2-(2-pyridyl)benzo[d]1,3-oxazin-4-one			0	2	4	1	0	4	info@timtec.net
1043	3	L11	3L11	cmpd	ST016473	4.55	3.21312	1.08804	FALSE	FALSE	FALSE	780	C7H9N3S2	199.301		3	5.01754	L11	3L11	0.025mg in 25uL of DMSO	ActiProbe-5K	4550050798	TimTec	www.timtec.net	CC(/c1sccc1)=N\NC(=S)N	[((1E)-2-(2-thienyl)-1-azaprop-1-enyl)amino]aminomethane-1-thione			3	0	3	1	0	4	info@timtec.net
1044	3	L12	3L12	cmpd	ST016627	4.71	3.37312	1.14222	up	FALSE	FALSE	796	C4H2N4O3	154.085		3	6.48992	L12	3L12	0.025mg in 25uL of DMSO	ActiProbe-5K	4550050798	TimTec	www.timtec.net	c12c([nH]c(c([nH]1)=O)=O)non2	4,7-dihydro-1,2,5-oxadiazolo[3,4-b]pyrazine-5,6-dione			2	3	7	0	0	4	info@timtec.net
1045	3	L13	3L13	cmpd	ST018436	4.7	3.36313	1.13884	up	FALSE	FALSE	812	C9H13N3O3	211.221		3	4.73439	L13	3L13	0.025mg in 25uL of DMSO	ActiProbe-5K	4550050798	TimTec	www.timtec.net	C(c1occc1)(N(CC\C(=N\O)N)C)=O	N-(3-amino-3-(hydroxyimino)propyl)-2-furyl-N-methylcarboxamide			3	3	6	5	0	4	info@timtec.net
1046	3	L14	3L14	cmpd	ST018497	4.46	3.12312	1.05757	FALSE	FALSE	FALSE	828	C17H23N3O2	301.389		3	3.31798	L14	3L14	0.025mg in 25uL of DMSO	ActiProbe-5K	4550050798	TimTec	www.timtec.net	C12(C(=C(O)NC3=C1C(CC(C)(C)C3)=O)C#N)CCN(CC2)C	2-hydroxy-7,7,11-trimethyl-5-oxospiro[1,4,6,7,8-pentahydroquinoline-4,4'-piper idine]-3-carbonitrile			2	2	5	1	0	4	info@timtec.net
1047	3	L15	3L15	cmpd	ST018547	5	3.66312	1.24042	up	FALSE	FALSE	844	C13H11ClN2OS3	342.894		3	2.91635	L15	3L15	0.025mg in 25uL of DMSO	ActiProbe-5K	4550050798	TimTec	www.timtec.net	C1(=c2\n(c3cc(Cl)ccc3s2)CC)/C(N(C)C(S1)=S)=O	5-(5-chloro-3-ethyl(3-hydrobenzothiazol-2-ylidene))-3-methyl-2-thioxo-1,3-thia zolidin-4-one			0	1	3	1	0	4	info@timtec.net
1048	3	L16	3L16	cmpd	ST018790	4.88	3.54312	1.19979	up	FALSE	FALSE	860	C13H16N2O	216.283	0.5 maleic acid	3	4.62357	L16	3L16	0.025mg in 25uL of DMSO	ActiProbe-5K	4550050798	TimTec	www.timtec.net	c12n(ccc2)CCNC1CCc1occc1	2-(2-pyrrolo[1,2-a]piperazinylethyl)furan			1	1	3	3	1	4	info@timtec.net
1049	3	L17	3L17	cmpd	ST019499	4.47	3.13312	1.06095	FALSE	FALSE	FALSE	876	C22H19N3O3S	405.477		3	2.46623	L17	3L17	0.025mg in 25uL of DMSO	ActiProbe-5K	4550050798	TimTec	www.timtec.net	c1ccc(COc2ccc(/C=N\N(C3=NS(c4c3cccc4)(=O)=O)C)cc2)cc1	3-({(1E)-2-[4-(phenylmethoxy)phenyl]-1-azavinyl}methylamino)benzo[d]1,2-thiazo line-1,1-dione			0	3	6	2	0	4	info@timtec.net
1050	3	L18	3L18	cmpd	ST019661	4.48	3.14313	1.06434	FALSE	FALSE	FALSE	892	C12H11NO3	217.224		3	4.60354	L18	3L18	0.025mg in 25uL of DMSO	ActiProbe-5K	4550050798	TimTec	www.timtec.net	C1CCc2c(C1)c1c(ccc(c1)[N+]([O-])=O)o2	8-nitro-1,2,3,4-tetrahydrobenzo[d]benzo[1,2-b]furan			0	3	4	0	0	4	info@timtec.net
1051	3	L19	3L19	cmpd	ST019873	4.49	3.15313	1.06772	FALSE	FALSE	FALSE	908	C7H8OS2	172.272		3	5.80478	L19	3L19	0.025mg in 25uL of DMSO	ActiProbe-5K	4550050798	TimTec	www.timtec.net	s1c(ccc1SC)C(=O)C	2-acetyl-5-methylthiothiophene			0	1	1	2	0	4	info@timtec.net
1052	3	L20	3L20	cmpd	ST019945	4.74	3.40313	1.15238	up	FALSE	FALSE	924	C16H18N2O	254.332		3	3.93187	L20	3L20	0.025mg in 25uL of DMSO	ActiProbe-5K	4550050798	TimTec	www.timtec.net	c1(c(c(COCC)c(cc1C)C)C)/C=C(/C#N)C#N	{[3-(ethoxymethyl)-2,4,6-trimethylphenyl]methylene}methane-1,1-dicarbonitrile			0	1	3	4	0	4	info@timtec.net
1053	3	L21	3L21	cmpd	ST020054	4.56	3.22312	1.09143	FALSE	FALSE	FALSE	940	C12H16N2O2	220.271		3	4.53986	L21	3L21	0.025mg in 25uL of DMSO	ActiProbe-5K	4550050798	TimTec	www.timtec.net	c1(c(c(C)c(c(c1C)C)/C=N\O)C)/C=N\O	(hydroxyimino)[4-((hydroxyimino)methyl)-2,3,5,6-tetramethylphenyl]methane			2	2	4	2	0	4	info@timtec.net
1054	3	L22	3L22	cmpd	ST020541	4.28	2.94313	0.996614	FALSE	FALSE	FALSE	956	C8H8N4S	192.244		3	5.20171	L22	3L22	0.025mg in 25uL of DMSO	ActiProbe-5K	4550050798	TimTec	www.timtec.net	c1(n(nc([nH]1)N)c1ccccc1)=S	3-amino-1-phenyl-1,2,4-triazoline-5-thione			3	0	4	0	0	4	info@timtec.net
1055	3	L23	3L23	WT	Control	3.28	1.94312	0.657989	down	FALSE	FALSE	5175				3		L23	3L23
1056	3	L24	3L24	K44A	Control	13.4	12.0631	4.08487	up	hit	FALSE	5176				3		L24	3L24
1057	3	M01	3M01	U2OS	Control	1.37	0.033125	0.0112169	down	FALSE	hit	5177				3		M01	3M01
1058	3	M02	3M02	WT	Control	3.19	1.85312	0.627513	down	FALSE	FALSE	5178				3		M02	3M02
1059	3	M03	3M03	cmpd	ST012953	4.69	3.35313	1.13545	up	FALSE	FALSE	653	C22H15ClN2O2	374.826		3	2.6679	M03	3M03	0.025mg in 25uL of DMSO	ActiProbe-5K	4550050798	TimTec	www.timtec.net	c1(/N=C\c2c3c(cc(c2)Cl)COCO3)c2c(cccc2)nc2c1cccc2	8-((1E)-2-acridin-9-yl-2-azavinyl)-6-chloro-2H,4H-benzo[e]1,3-dioxin			0	2	4	1	0	4	info@timtec.net
1060	3	M04	3M04	cmpd	ST013697	4.33	2.99313	1.01354	FALSE	FALSE	FALSE	669	C18H16N3O6S2	434.474		3	2.30164	M04	3M04	0.025mg in 25uL of DMSO	ActiProbe-5K	4550050798	TimTec	www.timtec.net	c1ccc(S(Nc2ccc(N[S](c3ccc([N+]([O-])=O)cc3)(=O)O)cc2)(=O)=O)cc1				3	6	9	1	0	4	info@timtec.net
1061	3	M05	3M05	cmpd	ST013882	4.94	3.60313	1.22011	up	FALSE	FALSE	685	C19H24O3	300.398		3	3.32892	M05	3M05	0.025mg in 25uL of DMSO	ActiProbe-5K	4550050798	TimTec	www.timtec.net	C1(C2C3(C(=CC(CC3)=O)CCC2C2C(C1)(C(CC2)=O)C)C)=O	2,15-dimethyltetracyclo[8.7.0.0<2,7>.0<11,15>]heptadec-6-ene-5,14,17-trione			0	3	3	0	5	4	info@timtec.net
1062	3	M06	3M06	cmpd	ST014031	4.52	3.18312	1.07788	FALSE	FALSE	FALSE	701	C10H11N3O3	221.216		3	4.52047	M06	3M06	0.025mg in 25uL of DMSO	ActiProbe-5K	4550050798	TimTec	www.timtec.net	C(/C(=O)OCC)(=C/Nc1oc(C)nc1)C#N	ethyl (2Z)-2-cyano-3-[(2-methyl(1,3-oxazol-5-yl))amino]prop-2-enoate			1	3	6	3	0	4	info@timtec.net
1063	3	M07	3M07	cmpd	ST014237	4.22	2.88312	0.976296	FALSE	FALSE	FALSE	717	C17H20F3N5O3	399.373		3	2.50393	M07	3M07	0.025mg in 25uL of DMSO	ActiProbe-5K	4550050798	TimTec	www.timtec.net	CC(OC(N1c2c(nc([nH]2)C(F)(F)F)C2(C(=C1N)C#N)CCOCC2)=O)(C)C	tert-butyl 11-amino-12-cyano-8-(trifluoromethyl)spiro[2H-3,4,5,6-tetrahydropyr an-4,7'-4,7-dihydroimidazo[5,4-b]pyridine]-10-carboxylate			3	3	8	1	0	4	info@timtec.net
1064	3	M08	3M08	cmpd	ST014620	4.2	2.86313	0.969524	FALSE	FALSE	FALSE	733	C11H16N2OS	224.327		3	4.45778	M08	3M08	0.025mg in 25uL of DMSO	ActiProbe-5K	4550050798	TimTec	www.timtec.net	C1(C(C)(C)C1C(Nc1nccs1)=O)(C)C	(2,2,3,3-tetramethylcyclopropyl)-N-(1,3-thiazol-2-yl)carboxamide			1	1	3	1	0	4	info@timtec.net
1065	3	M09	3M09	cmpd	ST014678	4.38	3.04312	1.03048	FALSE	FALSE	FALSE	749	C10H7N7O3	273.211		3	3.66018	M09	3M09	0.025mg in 25uL of DMSO	ActiProbe-5K	4550050798	TimTec	www.timtec.net	c12c(cnn1cc(cn2)c1c([N+]([O-])=O)c[nH]n1)C(=O)N	6-(4-nitropyrazol-3-yl)-8-hydropyrazolo[1,5-a]pyrimidine-3-carboxamide			3	3	10	2	0	4	info@timtec.net
1066	3	M10	3M10	cmpd	ST015673	4.52	3.18312	1.07788	FALSE	FALSE	FALSE	765	C12H13NO2S	235.307		3	4.24977	M10	3M10	0.025mg in 25uL of DMSO	ActiProbe-5K	4550050798	TimTec	www.timtec.net	c12c(c(=O)oc(n1)C)c1CCC(Cc1s2)C	2,7-dimethyl-5,6,7,8-tetrahydrobenzo[b]thiopheno[2,3-d]1,3-oxazin-4-one			0	2	3	0	1	4	info@timtec.net
1067	3	M11	3M11	cmpd	ST016560	4.41	3.07313	1.04063	FALSE	FALSE	FALSE	781	C11H7BrN2O3	295.092		3	3.38877	M11	3M11	0.025mg in 25uL of DMSO	ActiProbe-5K	4550050798	TimTec	www.timtec.net	c1c(/N=C/c2oc(Br)cc2)ccc([N+]([O-])=O)c1	5-[(1Z)-2-(4-nitrophenyl)-2-azavinyl]-2-bromofuran			0	3	5	1	0	4	info@timtec.net
1068	3	M12	3M12	cmpd	ST017206	4.89	3.55312	1.20317	up	FALSE	FALSE	797	C20H25NO3S	359.489		3	2.78172	M12	3M12	0.025mg in 25uL of DMSO	ActiProbe-5K	4550050798	TimTec	www.timtec.net	C=1(C(C=2C(CC(CC2NC1C)(C)C)=O)c1sccc1)C(OC(C)C)=O	methylethyl 2,7,7-trimethyl-5-oxo-4-(2-thienyl)-1,4,6,7,8-pentahydroquinoline- 3-carboxylate			1	3	4	4	1	4	info@timtec.net
1069	3	M13	3M13	cmpd	ST018442	4.6	3.26312	1.10497	FALSE	FALSE	FALSE	813	C24H32N4O3	424.543		3	2.35547	M13	3M13	0.025mg in 25uL of DMSO	ActiProbe-5K	4550050798	TimTec	www.timtec.net	c1(c(NC(C23CC4CC(C3)CC(C2)C4)=O)non1)NC(C12CC3CC(C2)CC(C1)C3)=O	adamantanyl-N-[4-(adamantanylcarbonylamino)(1,2,5-oxadiazol-3-yl)]carboxamide			2	3	7	0	0	3	info@timtec.net
1070	3	M14	3M14	cmpd	ST018498	5.25	3.91312	1.32508	up	FALSE	FALSE	829	C19H27N3O2	329.442		3	3.03543	M14	3M14	0.025mg in 25uL of DMSO	ActiProbe-5K	4550050798	TimTec	www.timtec.net	C12(C(=C(O)NC3=C1C(CC(C)(C)C3)=O)C#N)CCN(CC2)C(C)C	2-hydroxy-7,7-dimethyl-11-(methylethyl)-5-oxospiro[1,4,6,7,8-pentahydroquinoli ne-4,4'-piperidine]-3-carbonitrile			2	2	5	1	0	4	info@timtec.net
1071	3	M15	3M15	cmpd	ST018549	2.24	0.903125	0.30582	down	FALSE	hit	845	C11H9ClN4O2	264.671		3	3.77828	M15	3M15	0.025mg in 25uL of DMSO	ActiProbe-5K	4550050798	TimTec	www.timtec.net	c1(c(nccn1)Cl)N\N=C\c1c(cc(cc1)O)O	4-{(1E)-2-[(3-chloropyrazin-2-yl)amino]-2-azavinyl}benzene-1,3-diol			3	2	6	4	0	4	info@timtec.net
1072	3	M16	3M16	cmpd	ST018876	5	3.66312	1.24042	up	FALSE	FALSE	861	C7H3N5O2	189.133		3	5.28728	M16	3M16	0.025mg in 25uL of DMSO	ActiProbe-5K	4550050798	TimTec	www.timtec.net	C(c1c2n(cc([N+]([O-])=O)cn2)nc1)#N	6-nitro-8-hydropyrazolo[1,5-a]pyrimidine-3-carbonitrile			0	2	7	0	0	4	info@timtec.net
1073	3	M17	3M17	cmpd	ST019509	4.76	3.42312	1.15915	up	FALSE	FALSE	877	C11H9BrN2OS2	329.241		3	3.03729	M17	3M17	0.025mg in 25uL of DMSO	ActiProbe-5K	4550050798	TimTec	www.timtec.net	c1(sc(Br)cc1)/C(=N\NC(c1sccc1)=O)C	N-[(1E)-2-(5-bromo(2-thienyl))-1-azaprop-1-enyl]-2-thienylcarboxamide			1	1	3	2	0	4	info@timtec.net
1074	3	M18	3M18	cmpd	ST019663	4.83	3.49313	1.18286	up	FALSE	FALSE	893	C7H10N2OS	170.235		3	5.87422	M18	3M18	0.025mg in 25uL of DMSO	ActiProbe-5K	4550050798	TimTec	www.timtec.net	Cc1c(sc(c1C(=O)N)N)C	2-amino-4,5-dimethylthiophene-3-carboxamide			4	1	3	1	0	4	info@timtec.net
1075	3	M19	3M19	cmpd	ST019875	4.75	3.41312	1.15577	up	FALSE	FALSE	909	C7H9NOS2	187.287		3	5.33941	M19	3M19	0.025mg in 25uL of DMSO	ActiProbe-5K	4550050798	TimTec	www.timtec.net	c1(c(sc(c1)C)SC)/C=N\O	(hydroxyimino)(5-methyl-2-methylthio(3-thienyl))methane			1	1	2	3	0	4	info@timtec.net
1076	3	M20	3M20	cmpd	ST019968	4.74	3.40313	1.15238	up	FALSE	FALSE	925	C12H17NO2	207.273		3	4.82457	M20	3M20	0.025mg in 25uL of DMSO	ActiProbe-5K	4550050798	TimTec	www.timtec.net	c1(c(c(C)cc(c1COC)C)/C=N\O)C	(hydroxyimino)[3-(methoxymethyl)-2,4,6-trimethylphenyl]methane			1	2	3	4	0	4	info@timtec.net
1077	3	M21	3M21	cmpd	ST020060	5.33	3.99313	1.35217	up	FALSE	FALSE	941	C15H20O3	248.322		3	4.02703	M21	3M21	0.025mg in 25uL of DMSO	ActiProbe-5K	4550050798	TimTec	www.timtec.net	C1(/C(/C(=C\C2OCCC2)CC1)=O)=C\C1OCCC1	2,5-bis(oxolan-2-ylmethylene)cyclopentan-1-one			0	3	3	2	2	4	info@timtec.net
1078	3	M22	3M22	cmpd	ST020543	4.79	3.45312	1.16931	up	FALSE	FALSE	957	C11H19N3O2S2	289.423		3	3.45515	M22	3M22	0.025mg in 25uL of DMSO	ActiProbe-5K	4550050798	TimTec	www.timtec.net	c1(sc(SCC)nn1)NC(=O)OCCCCCC	N-(5-ethylthio(1,3,4-thiadiazol-2-yl))hexyloxycarboxamide			1	2	5	8	0	4	info@timtec.net
1079	3	M23	3M23	WT	Control	3.49	2.15313	0.729101	down	FALSE	FALSE	5179				3		M23	3M23
1080	3	M24	3M24	K44A	Control	13.39	12.0531	4.08148	up	hit	FALSE	5180				3		M24	3M24
1081	3	N01	3N01	U2OS	Control	1.37	0.033125	0.0112169	down	FALSE	hit	5181				3		N01	3N01
1082	3	N02	3N02	WT	Control	3.21	1.87312	0.634286	down	FALSE	FALSE	5182				3		N02	3N02
1083	3	N03	3N03	cmpd	ST013448	4.74	3.40313	1.15238	up	FALSE	FALSE	654	C10H7N7O4	289.21		3	3.45769	N03	3N03	0.025mg in 25uL of DMSO	ActiProbe-5K	4550050798	TimTec	www.timtec.net	c12c(c(C)nn1cc(n1cc([N+]([O-])=O)cn1)cn2)[N+]([O-])=O	2-methyl-3-nitro-6-(4-nitropyrazolyl)-8-hydropyrazolo[1,5-a]pyrimidine			0	4	11	0	0	4	info@timtec.net
1084	3	N04	3N04	cmpd	ST013746	4.54	3.20312	1.08466	FALSE	FALSE	FALSE	670	C8H11N3O4S	245.259		3	4.07732	N04	3N04	0.025mg in 25uL of DMSO	ActiProbe-5K	4550050798	TimTec	www.timtec.net	c1ccc([N+]([O-])=O)cc1NS(N(C)C)(=O)=O	[(dimethylamino)sulfonyl](3-nitrophenyl)amine			1	4	7	0	0	4	info@timtec.net
1085	3	N05	3N05	cmpd	ST013884	4.32	2.98313	1.01016	FALSE	FALSE	FALSE	686	C27H48O	388.678		3	2.57283	N05	3N05	0.025mg in 25uL of DMSO	ActiProbe-5K	4550050798	TimTec	www.timtec.net	C1[C]2([C@H]([C@@H]3(CCC4[C]([C@@H]3(C1))(CCC(O)C4)C))(CC[C@@H]2([C@@H](CCCC(C)C)C)))C	14-((1R)-1,5-dimethylhexyl)(1S,2S,11S,10R,14R,15R)-2,15-dimethyltetracyclo[8.7 .0.0<2,7>.0<11,15>]heptadecan-5-ol			1	1	1	6	9	3	info@timtec.net
1086	3	N06	3N06	cmpd	ST014033	4.29	2.95312	1	FALSE	FALSE	FALSE	702	C10H5Cl2N3	238.075		3	4.20035	N06	3N06	0.025mg in 25uL of DMSO	ActiProbe-5K	4550050798	TimTec	www.timtec.net	C(/C#N)(C#N)=C/Nc1cc(Cl)ccc1Cl	{[(2,5-dichlorophenyl)amino]methylene}methane-1,1-dicarbonitrile			1	0	3	0	0	4	info@timtec.net
1087	3	N07	3N07	cmpd	ST014239	4.2	2.86313	0.969524	FALSE	FALSE	FALSE	718	C12H10N4OS	258.304		3	3.87141	N07	3N07	0.025mg in 25uL of DMSO	ActiProbe-5K	4550050798	TimTec	www.timtec.net	c12c(C(c3sccc3)C(=C(N1)N)C#N)nc(o2)C	5-amino-2-methyl-7-(2-thienyl)-4,7-dihydro-1,3-oxazolo[5,4-b]pyridine-6-carbon itrile			3	1	5	1	1	4	info@timtec.net
1088	3	N08	3N08	cmpd	ST014624	5.01	3.67312	1.24381	up	FALSE	FALSE	734	C13H14N2O3S	278.332		3	3.59283	N08	3N08	0.025mg in 25uL of DMSO	ActiProbe-5K	4550050798	TimTec	www.timtec.net	c12c(nc3n(c1=O)CCC3)sc(c2C)C(=O)OCC	ethyl 3-methyl-4-oxo-5-hydropyrrolidino[1,2-a]thiopheno[2,3-d]pyrimidine-2-car boxylate			0	3	5	3	0	4	info@timtec.net
1089	3	N09	3N09	cmpd	ST014680	4.44	3.10313	1.05079	FALSE	FALSE	FALSE	750	C4H2ClN3O4	191.53		3	5.2211	N09	3N09	0.025mg in 25uL of DMSO	ActiProbe-5K	4550050798	TimTec	www.timtec.net	c1(c(c(C(=O)O)[nH]n1)Cl)[N+]([O-])=O	4-chloro-3-nitropyrazole-5-carboxylic acid			2	4	7	2	0	4	info@timtec.net
1090	3	N10	3N10	cmpd	ST015675	4.43	3.09312	1.04741	FALSE	FALSE	FALSE	766	C15H13NO2S2	303.406		3	3.29592	N10	3N10	0.025mg in 25uL of DMSO	ActiProbe-5K	4550050798	TimTec	www.timtec.net	c12c(c(=O)oc(n1)c1sccc1)c1CCC(Cc1s2)C	7-methyl-2-(2-thienyl)-5,6,7,8-tetrahydrobenzo[b]thiopheno[2,3-d]1,3-oxazin-4- one			0	2	3	1	1	4	info@timtec.net
1091	3	N11	3N11	cmpd	ST016567	4.86	3.52313	1.19302	up	FALSE	FALSE	782	C7H8N4S	180.233		3	5.54836	N11	3N11	0.025mg in 25uL of DMSO	ActiProbe-5K	4550050798	TimTec	www.timtec.net	C(=S)(N\N=C\c1cnccc1)N	[((1E)-2-(3-pyridyl)-1-azavinyl)amino]aminomethane-1-thione			3	0	4	2	0	4	info@timtec.net
1092	3	N12	3N12	cmpd	ST018252	4.32	2.98313	1.01016	FALSE	FALSE	FALSE	798	C6H10N6O2S3	294.383		3	3.39694	N12	3N12	0.025mg in 25uL of DMSO	ActiProbe-5K	4550050798	TimTec	www.timtec.net	C(\C(=N/O)N)Sc1nc(sn1)SC\C(=N\O)N	2-[5-(2-amino-2-(hydroxyimino)ethylthio)(1,2,4-thiadiazol-3-ylthio)]-1-(hydrox yimino)ethylamine			6	2	8	8	0	3	info@timtec.net
1093	3	N13	3N13	cmpd	ST018444	4.55	3.21312	1.08804	FALSE	FALSE	FALSE	814	C6H5N5O3S	227.204		3	4.40134	N13	3N13	0.025mg in 25uL of DMSO	ActiProbe-5K	4550050798	TimTec	www.timtec.net	C(Nc1c(N2C(SCC2=O)=N)non1)=O	N-[4-(2-imino-4-oxo-1,3-thiazolidin-3-yl)-1,2,5-oxadiazol-3-yl]carboxamide			2	3	8	0	0	4	info@timtec.net
1094	3	N14	3N14	cmpd	ST018502	5.31	3.97312	1.3454	up	FALSE	FALSE	830	C11H4F3NOS2	287.286		3	3.48085	N14	3N14	0.025mg in 25uL of DMSO	ActiProbe-5K	4550050798	TimTec	www.timtec.net	c1(c(cc(oc1=S)c1sccc1)C(F)(F)F)C#N	6-(2-thienyl)-2-thioxo-4-(trifluoromethyl)pyran-3-carbonitrile			0	1	2	1	0	4	info@timtec.net
1095	3	N15	3N15	cmpd	ST018572	4.18	2.84312	0.962751	FALSE	FALSE	FALSE	846	C13H10BrN3OS	336.212		3	2.97431	N15	3N15	0.025mg in 25uL of DMSO	ActiProbe-5K	4550050798	TimTec	www.timtec.net	c1(c(n(\N=C\c2sc(Br)cc2)c(cc1C)C)=O)C#N	1-[(1E)-2-(5-bromo(2-thienyl))-1-azavinyl]-4,6-dimethyl-2-oxohydropyridine-3-c arbonitrile			0	1	4	2	0	4	info@timtec.net
1096	3	N16	3N16	cmpd	ST019146	4.58	3.24313	1.0982	FALSE	FALSE	FALSE	862	C18H14Cl2N2O2	361.227		3	2.76834	N16	3N16	0.025mg in 25uL of DMSO	ActiProbe-5K	4550050798	TimTec	www.timtec.net	c1ccc2N(C3C(N(C(C3)=O)c3cc(Cl)cc(c3)Cl)=O)CCc2c1	1-(3,5-dichlorophenyl)-3-indolinylazolidine-2,5-dione			0	2	4	1	1	4	info@timtec.net
1097	3	N17	3N17	cmpd	ST019562	4.51	3.17312	1.0745	FALSE	FALSE	FALSE	878	C13H11BrN2S	307.214		3	3.25506	N17	3N17	0.025mg in 25uL of DMSO	ActiProbe-5K	4550050798	TimTec	www.timtec.net	C(Nc1c(Br)cccc1)(Nc1ccccc1)=S	[(2-bromophenyl)amino](phenylamino)methane-1-thione			2	0	2	0	0	4	info@timtec.net
1098	3	N18	3N18	cmpd	ST019670	3.78	2.44312	0.827302	down	FALSE	FALSE	894	C12H10N4OS	258.304		3	3.87141	N18	3N18	0.025mg in 25uL of DMSO	ActiProbe-5K	4550050798	TimTec	www.timtec.net	c12c(c3ccccc3n(c1=O)C)[nH]c(=S)[nH]nc2	5-methyl-10-thioxo-5-hydro-9H,11H-1,2,4-triazepino[6,5-c]quinolin-6-one			2	1	5	0	0	4	info@timtec.net
1099	3	N19	3N19	cmpd	ST019877	4.72	3.38312	1.14561	up	FALSE	FALSE	910	C7H9NO3S2	219.285		3	4.56027	N19	3N19	0.025mg in 25uL of DMSO	ActiProbe-5K	4550050798	TimTec	www.timtec.net	c1(c(cc(s1)C)/C=N\O)S(=O)(=O)C	3-((hydroxyimino)methyl)-5-methyl-2-(methylsulfonyl)thiophene			1	3	4	3	0	4	info@timtec.net
1100	3	N20	3N20	cmpd	ST019974	4.36	3.02313	1.0237	FALSE	FALSE	FALSE	926	C14H20N2O2	248.325		3	4.02698	N20	3N20	0.025mg in 25uL of DMSO	ActiProbe-5K	4550050798	TimTec	www.timtec.net	c1(c(c(CC)cc(c1/C=N/O)CC)/C=N\O)CC	(hydroxyimino)[2,4,6-triethyl-3-((hydroxyimino)methyl)phenyl]methane			2	2	4	6	0	4	info@timtec.net
1101	3	N21	3N21	cmpd	ST020067	5.07	3.73313	1.26413	up	FALSE	FALSE	942	C13H9ClFNO3	281.671		3	3.55025	N21	3N21	0.025mg in 25uL of DMSO	ActiProbe-5K	4550050798	TimTec	www.timtec.net	C1C(C1)n1c2cc(c(F)cc2c(c(c1)C(O)=O)=O)Cl	7-chloro-1-cyclopropyl-6-fluoro-4-oxohydroquinoline-3-carboxylic acid			1	3	4	3	0	4	info@timtec.net
1102	3	N22	3N22	cmpd	ST020548	4.2	2.86313	0.969524	FALSE	FALSE	FALSE	958	C6H6N4O2S3	262.337		3	3.81188	N22	3N22	0.025mg in 25uL of DMSO	ActiProbe-5K	4550050798	TimTec	www.timtec.net	N1(C(Nc2nc(=S)ss2)=O)C(NCC1)=O	(2-oxoimidazolidinyl)-N-(3-thioxo(1,2,4-dithiazolin-5-yl))carboxamide			2	2	6	0	0	4	info@timtec.net
1103	3	N23	3N23	WT	Control	3.5	2.16312	0.732487	down	FALSE	FALSE	5183				3		N23	3N23
1104	3	N24	3N24	K44A	Control	14.25	12.9131	4.3727	up	hit	FALSE	5184				3		N24	3N24
1105	3	O01	3O01	U2OS	Control	1.37	0.033125	0.0112169	down	FALSE	hit	5185				3		O01	3O01
1106	3	O02	3O02	WT	Control	3.42	2.08312	0.705397	down	FALSE	FALSE	5186				3		O02	3O02
1107	3	O03	3O03	cmpd	ST013450	4.3	2.96312	1.00339	FALSE	FALSE	FALSE	655	C9H5N7O4	275.183		3	3.63394	O03	3O03	0.025mg in 25uL of DMSO	ActiProbe-5K	4550050798	TimTec	www.timtec.net	c12c([N+]([O-])=O)cnn1cc(n1cc([N+]([O-])=O)cn1)cn2	3-nitro-6-(4-nitropyrazolyl)-8-hydropyrazolo[1,5-a]pyrimidine			0	4	11	0	0	4	info@timtec.net
1108	3	O04	3O04	cmpd	ST013747	4.47	3.13312	1.06095	FALSE	FALSE	FALSE	671	C14H19N3O6S	357.387		3	2.79808	O04	3O04	0.025mg in 25uL of DMSO	ActiProbe-5K	4550050798	TimTec	www.timtec.net	C1OCCN(c2c(S(N3CCOCC3)(=O)=O)cc([N+]([O-])=O)cc2)C1	1-morpholin-4-yl-2-(morpholin-4-ylsulfonyl)-4-nitrobenzene			0	6	9	1	0	4	info@timtec.net
1109	3	O05	3O05	cmpd	ST013886	5.18	3.84312	1.30138	up	FALSE	FALSE	687	C18H24O2	272.387		3	3.67124	O05	3O05	0.025mg in 25uL of DMSO	ActiProbe-5K	4550050798	TimTec	www.timtec.net	c12C3CCC4(C(C3CCc1cc(cc2)O)CCC4O)C	15-methyltetracyclo[8.7.0.0<2,7>.0<11,15>]heptadeca-2(7),3,5-triene-5,14-diol			2	2	2	2	5	4	info@timtec.net
1110	3	O06	3O06	cmpd	ST014036	4.56	3.22312	1.09143	FALSE	FALSE	FALSE	703	C9H7ClN4S	238.7		3	4.18935	O06	3O06	0.025mg in 25uL of DMSO	ActiProbe-5K	4550050798	TimTec	www.timtec.net	C(/C(=S)N)(=C\Nc1ncccc1Cl)C#N	(2E)-2-(aminothioxomethyl)-3-[(3-chloro(2-pyridyl))amino]prop-2-enenitrile			3	0	4	1	0	4	info@timtec.net
1111	3	O07	3O07	cmpd	ST014248	5	3.66312	1.24042	up	FALSE	FALSE	719	C18H15BrN2O	355.234		3	2.81505	O07	3O07	0.025mg in 25uL of DMSO	ActiProbe-5K	4550050798	TimTec	www.timtec.net		11-bromo-2-methyl-12b-hydro-12bH-naphtho[2,1-c]chromene-6,7-diamine					3				info@timtec.net
1112	3	O08	3O08	cmpd	ST014625	3.43	2.09313	0.708783	down	FALSE	FALSE	735	C14H17N3OS	275.375		3	3.63142	O08	3O08	0.025mg in 25uL of DMSO	ActiProbe-5K	4550050798	TimTec	www.timtec.net	c12c(sc3c2CCCC3)ncnc1N1CCOCC1	4-morpholin-4-yl-5,6,7,8-tetrahydrobenzo[b]thiopheno[2,3-d]pyrimidine			0	1	4	0	0	4	info@timtec.net
1113	3	O09	3O09	cmpd	ST014683	4.32	2.98313	1.01016	FALSE	FALSE	FALSE	751	C8H4N6	184.16		3	5.43005	O09	3O09	0.025mg in 25uL of DMSO	ActiProbe-5K	4550050798	TimTec	www.timtec.net	C(c1c(n2c(nc1)c(C#N)cn2)N)#N	7-amino-8-hydropyrazolo[1,5-a]pyrimidine-3,6-dicarbonitrile			2	0	6	0	0	4	info@timtec.net
1114	3	O10	3O10	cmpd	ST015942	4.31	2.97312	1.00677	FALSE	FALSE	FALSE	767	C12H13NO2S	235.307		3	4.24977	O10	3O10	0.025mg in 25uL of DMSO	ActiProbe-5K	4550050798	TimTec	www.timtec.net	c12c(c(=O)oc(n1)C)c1CCCCCc1s2	2-methyl-5,6,7,8,9-pentahydrocyclohepta[1,2-d]1,3-oxazino[4,5-b]thiophen-4-one			0	2	3	0	0	4	info@timtec.net
1115	3	O11	3O11	cmpd	ST016582	4.7	3.36313	1.13884	up	FALSE	FALSE	783	C13H8BrN3O6	382.127		3	2.61693	O11	3O11	0.025mg in 25uL of DMSO	ActiProbe-5K	4550050798	TimTec	www.timtec.net	c1([N+]([O-])=O)c(c(/C=N\c2c(cc([N+]([O-])=O)cc2)O)cc(c1)Br)O	6-[(1E)-2-(2-hydroxy-4-nitrophenyl)-2-azavinyl]-4-bromo-2-nitrophenol			2	6	9	3	0	4	info@timtec.net
1116	3	O12	3O12	cmpd	ST018254	4.62	3.28313	1.11175	up	FALSE	FALSE	799	C23H26N2OS2	410.604		3	2.43543	O12	3O12	0.025mg in 25uL of DMSO	ActiProbe-5K	4550050798	TimTec	www.timtec.net	c12c(sn(c1=S)c1ccc(cc1)C(C)C)C(C)(C)Nc1c2cc(cc1)OCC	8-ethoxy-4,4-dimethyl-2-[4-(methylethyl)phenyl]-2,4,5-trihydroisothiazolo[5,4- c]quinoline-1-thione			1	1	3	2	0	3	info@timtec.net
1117	3	O13	3O13	cmpd	ST018445	4.37	3.03313	1.02709	FALSE	FALSE	FALSE	815	C4H6N4O2	142.117		3	7.03644	O13	3O13	0.025mg in 25uL of DMSO	ActiProbe-5K	4550050798	TimTec	www.timtec.net	c1(c(non1)N)NC(=O)C	N-(4-amino-1,2,5-oxadiazol-3-yl)acetamide			3	2	6	0	0	4	info@timtec.net
1118	3	O14	3O14	cmpd	ST018509	4.7	3.36313	1.13884	up	FALSE	FALSE	831	C7H4ClNO2	169.567		3	5.89737	O14	3O14	0.025mg in 25uL of DMSO	ActiProbe-5K	4550050798	TimTec	www.timtec.net	c1([nH]c2ccc(cc2o1)Cl)=O	6-chloro-3-hydrobenzoxazol-2-one			1	2	3	0	0	4	info@timtec.net
1119	3	O15	3O15	cmpd	ST018607	4.94	3.60313	1.22011	up	FALSE	FALSE	847	C15H21BrN4O3	385.261		3	2.59564	O15	3O15	0.025mg in 25uL of DMSO	ActiProbe-5K	4550050798	TimTec	www.timtec.net	c1(c(c(C)n(n1)CC(NC(C1C2CC(C1)CC2)C)=O)Br)[N+]([O-])=O	N-(bicyclo[2.2.1]hept-2-ylethyl)-2-(4-bromo-5-methyl-3-nitropyrazolyl)acetamid e			1	3	7	4	4	4	info@timtec.net
1120	3	O16	3O16	cmpd	ST019186	4.79	3.45312	1.16931	up	FALSE	FALSE	863	C13H9F3N4	278.237		3	3.59406	O16	3O16	0.025mg in 25uL of DMSO	ActiProbe-5K	4550050798	TimTec	www.timtec.net	c1cc2nnn(c2cc1)CNc1c(c(F)c(cc1)F)F	(benzotriazolylmethyl)(2,3,4-trifluorophenyl)amine			1	0	4	2	0	4	info@timtec.net
1121	3	O17	3O17	cmpd	ST019566	4.25	2.91312	0.986455	FALSE	FALSE	FALSE	879	C10H13BrN4O3	317.142		3	3.15316	O17	3O17	0.025mg in 25uL of DMSO	ActiProbe-5K	4550050798	TimTec	www.timtec.net	CC(CN1C2C(N=C1Br)N(C(N(C)C2=O)=O)C)=O	8-bromo-1,3-dimethyl-7-(2-oxopropyl)-1,3,4,5,7-pentahydropurine-2,6-dione			0	3	7	2	2	4	info@timtec.net
1122	3	O18	3O18	cmpd	ST019680	4.46	3.12312	1.05757	FALSE	FALSE	FALSE	895	C6H12N2O5S2	256.304		3	3.90162	O18	3O18	0.025mg in 25uL of DMSO	ActiProbe-5K	4550050798	TimTec	www.timtec.net	N1(S(=O)(=O)C)C(CN(S(=O)(=O)C)CC1)=O	1,4-bis(methylsulfonyl)piperazin-2-one			0	5	7	0	0	4	info@timtec.net
1123	3	O19	3O19	cmpd	ST019878	3.95	2.61313	0.884868	down	FALSE	FALSE	911	C9H8N2OS3	256.373		3	3.90056	O19	3O19	0.025mg in 25uL of DMSO	ActiProbe-5K	4550050798	TimTec	www.timtec.net	c1(NC(=O)CSc2sccc2)nccs1	N-(1,3-thiazol-2-yl)-2-(2-thienylthio)acetamide			1	1	3	3	0	4	info@timtec.net
1124	3	O20	3O20	cmpd	ST019990	4.53	3.19313	1.08127	FALSE	FALSE	FALSE	927	C9H12O2S	184.259		3	5.42714	O20	3O20	0.025mg in 25uL of DMSO	ActiProbe-5K	4550050798	TimTec	www.timtec.net	s1c(ccc1)CCCCC(=O)O	5-(2-thienyl)pentanoic acid			1	2	2	6	0	4	info@timtec.net
1125	3	O21	3O21	cmpd	ST020075	8.83	7.49313	2.53735	up	hit	FALSE	943	C16H9Cl2NO2	318.158		3	3.14309	O21	3O21	0.025mg in 25uL of DMSO	ActiProbe-5K	4550050798	TimTec	www.timtec.net	C(/c1c(cc(cc1)Cl)Cl)(=C/c1cc2OCOc2cc1)C#N	(2E)-3-(2H-benzo[3,4-d]1,3-dioxolan-5-yl)-2-(2,4-dichlorophenyl)prop-2-enenitr ile			0	2	3	2	0	4	info@timtec.net
1126	3	O22	3O22	cmpd	ST020550	4.06	2.72312	0.922116	FALSE	FALSE	FALSE	959	C8H7N3S2	209.296		3	4.77793	O22	3O22	0.025mg in 25uL of DMSO	ActiProbe-5K	4550050798	TimTec	www.timtec.net	n1/c(ssc1N)=N/c1ccccc1	3-(phenylazamethylene)-1,2,4-dithiazoline-5-ylamine			2	0	3	0	0	4	info@timtec.net
1127	3	O23	3O23	WT	Control	3.39	2.05313	0.695238	down	FALSE	FALSE	5187				3		O23	3O23
1128	3	O24	3O24	K44A	Control	11.8	10.4631	3.54307	up	hit	FALSE	5188				3		O24	3O24
1129	3	P01	3P01	U2OS	Control	1.2	-0.136875	-0.0463492	down	FALSE	hit	5189				3		P01	3P01
1130	3	P02	3P02	WT	Control	3.26	1.92312	0.651217	down	FALSE	FALSE	5190				3		P02	3P02
1131	3	P03	3P03	cmpd	ST013456	4.4	3.06313	1.03725	FALSE	FALSE	FALSE	656	C9H5N5O4	247.17		3	4.0458	P03	3P03	0.025mg in 25uL of DMSO	ActiProbe-5K	4550050798	TimTec	www.timtec.net	c1(c([nH]nc1c1conc1)c1conc1)[N+]([O-])=O	4-(5-isoxazol-4-yl-4-nitropyrazol-3-yl)isoxazole			1	4	9	2	0	4	info@timtec.net
1132	3	P04	3P04	cmpd	ST013763	5.04	3.70312	1.25397	up	FALSE	FALSE	672	C12H6Br2S	342.054		3	2.92352	P04	3P04	0.025mg in 25uL of DMSO	ActiProbe-5K	4550050798	TimTec	www.timtec.net	c1c(cc2sc3c(ccc(c3)Br)c2c1)Br	3,7-dibromobenzo[b]benzo[b]thiophene			0	0	0	0	0	3	info@timtec.net
1133	3	P05	3P05	cmpd	ST013887	4.66	3.32313	1.12529	up	FALSE	FALSE	688	C9H6F6O	244.136		3	4.09607	P05	3P05	0.025mg in 25uL of DMSO	ActiProbe-5K	4550050798	TimTec	www.timtec.net	C(c1cc(C(F)(F)F)cc(c1)CO)(F)(F)F	[3,5-bis(trifluoromethyl)phenyl]methan-1-ol			1	1	1	1	0	4	info@timtec.net
1134	3	P06	3P06	cmpd	ST014045	10.15	8.81312	2.98434	up	hit	FALSE	704	C22H14N2O6S2	466.495		3	2.14365	P06	3P06	0.025mg in 25uL of DMSO	ActiProbe-5K	4550050798	TimTec	www.timtec.net	C(/C(c1cc2OCOc2cc1)=O)(=C(\SCC(c1cc2OCOc2cc1)=O)SCC#N)C#N	(2E)-3-(2-(2H-benzo[d]1,3-dioxolen-5-yl)-2-oxoethylthio)-2-(2H-benzo[3,4-d]1,3 -dioxolen-5-ylcarbonyl)-3-(cyanomethylthio)prop-2-enenitrile			0	6	8	8	0	4	info@timtec.net
1135	3	P07	3P07	cmpd	ST014250	4.67	3.33312	1.12868	up	FALSE	FALSE	720	C18H22N6	322.413		3	3.10161	P07	3P07	0.025mg in 25uL of DMSO	ActiProbe-5K	4550050798	TimTec	www.timtec.net	C1(C2=C(CN(CC2)C)C2(C(=C1N)C#N)CCN(CC2)C)(C#N)C#N	6-amino-2,11-dimethylspiro[1,2,3,4,5,8-hexahydroisoquinoline-8,4'-piperidine]- 5,5,7-tricarbonitrile			2	0	6	0	0	4	info@timtec.net
1136	3	P08	3P08	cmpd	ST014630	4.29	2.95312	1	FALSE	FALSE	FALSE	736	C11H12N2OS	220.295		3	4.53936	P08	3P08	0.025mg in 25uL of DMSO	ActiProbe-5K	4550050798	TimTec	www.timtec.net	c12c(nc3n(c1=O)CCC3)sc(c2C)C	2,3-dimethyl-5-hydropyrrolidino[1,2-a]thiopheno[2,3-d]pyrimidin-4-one			0	1	3	0	0	4	info@timtec.net
1137	3	P09	3P09	cmpd	ST014692	4.96	3.62312	1.22688	up	FALSE	FALSE	752	C14H16O6	280.277		3	3.56789	P09	3P09	0.025mg in 25uL of DMSO	ActiProbe-5K	4550050798	TimTec	www.timtec.net	C1C2(C(=O)OC)C(C3CC1(C(C(C2)C3)=O)C(=O)OC)=O	methyl 5-(methoxycarbonyl)-2,6-dioxotricyclo[3.3.1.1<3,7>]decanecarboxylate			0	6	6	4	4	4	info@timtec.net
1138	3	P10	3P10	cmpd	ST015950	4.91	3.57313	1.20995	up	FALSE	FALSE	768	C15H18N2OS	274.387		3	3.64449	P10	3P10	0.025mg in 25uL of DMSO	ActiProbe-5K	4550050798	TimTec	www.timtec.net	c12c(nc3n(c1=O)CCCC3)sc1c2CCCCC1	7,8,9,10,11,13-hexahydrocyclohepta[2,1-d]piperidino[1',2'-1,2]pyrimidino[4,5-b ]thiophen-12-one			0	1	3	0	0	4	info@timtec.net
1139	3	P11	3P11	cmpd	ST016595	2.52	1.18312	0.400635	down	FALSE	hit	784	C12H13BrN2	265.153		3	3.77141	P11	3P11	0.025mg in 25uL of DMSO	ActiProbe-5K	4550050798	TimTec	www.timtec.net	c12[nH]c3ccc(cc3c1CCCC2N)Br	6-bromo-1,2,3,4,9-pentahydro-4aH-carbazolylamine			3	0	2	0	1	4	info@timtec.net
1140	3	P12	3P12	cmpd	ST018256	4.29	2.95312	1	FALSE	FALSE	FALSE	800	C28H28N2S2	456.676		3	2.18974	P12	3P12	0.025mg in 25uL of DMSO	ActiProbe-5K	4550050798	TimTec	www.timtec.net	c12c(sn(c1=S)c1cc(C)c(cc1)C)C(C)(C)N(c1c2cc(cc1)C)Cc1ccccc1	2-(3,4-dimethylphenyl)-4,4,8-trimethyl-5-benzyl-2,4,5-trihydroisothiazolo[5,4- c]quinoline-1-thione			0	0	2	1	0	3	info@timtec.net
1141	3	P13	3P13	cmpd	ST018452	4	2.66312	0.901799	FALSE	FALSE	FALSE	816	C9H9N5O4S	283.268		3	3.53023	P13	3P13	0.025mg in 25uL of DMSO	ActiProbe-5K	4550050798	TimTec	www.timtec.net	CC(Nc1c(N2\C(=N\C(=O)C)SCC2=O)non1)=O	N-{4-[4-oxo-2-(2-oxo-1-azapropylidene)-1,3-thiazolidin-3-yl]-1,2,5-oxadiazol-3 -yl}acetamide			1	4	9	0	0	4	info@timtec.net
1142	3	P14	3P14	cmpd	ST018510	4.63	3.29312	1.11513	up	FALSE	FALSE	832	C10H8O8S2	320.301		3	3.12207	P14	3P14	0.025mg in 25uL of DMSO	ActiProbe-5K	4550050798	TimTec	www.timtec.net	c1c(S(=O)(=O)O)cc(c2c1cc(S(=O)(=O)O)cc2O)O	4,5-dihydroxynaphthalene-2,7-disulfonic acid			4	8	8	6	0	4	info@timtec.net
1143	3	P15	3P15	cmpd	ST018655	4.75	3.41312	1.15577	up	FALSE	FALSE	848	C10H19NO3Si	229.351		3	4.36012	P15	3P15	0.025mg in 25uL of DMSO	ActiProbe-5K	4550050798	TimTec	www.timtec.net	CC([Si](N1C(C[C@H]1C(O)=O)=O)(C)C)(C)C	(2S)-4-oxo-1-(1,1,2,2-tetramethyl-1-silapropyl)azetidine-2-carboxylic acid			1	3	4	2	1		info@timtec.net
1144	3	P16	3P16	cmpd	ST019313	4.12	2.78313	0.942434	FALSE	FALSE	FALSE	864	C12H9ClN4	244.683		3	4.08692	P16	3P16	0.025mg in 25uL of DMSO	ActiProbe-5K	4550050798	TimTec	www.timtec.net	c1(/n(cc(cc1)Cl)CC=C)=N\C=C(/C#N)C#N	[2-(5-chloro-1-prop-2-enyl-2-hydropyridylidene)-2-azaethylidene]methane-1,1-di carbonitrile			0	0	4	2	0	4	info@timtec.net
1145	3	P17	3P17	cmpd	ST019570	4.87	3.53313	1.1964	up	FALSE	FALSE	880	C17H13N3OS	307.376		3	3.25335	P17	3P17	0.025mg in 25uL of DMSO	ActiProbe-5K	4550050798	TimTec	www.timtec.net	c1ccc(/C=C2\C(=N/C(S2)=N\N=C/c2ccccc2)O)cc1	2-((2E)-3-phenyl-1,2-diazaprop-2-enylidene)-5-(phenylmethylene)-1,3-thiazolin- 4-ol			1	1	4	1	0	3	info@timtec.net
1146	3	P18	3P18	cmpd	ST019855	4.39	3.05312	1.03386	FALSE	FALSE	FALSE	896	C7H6BrNS2	248.167		3	4.02954	P18	3P18	0.025mg in 25uL of DMSO	ActiProbe-5K	4550050798	TimTec	www.timtec.net	c12c(sc(c1Br)CC)snc2	4-bromo-5-ethylthiopheno[3,2-d]isothiazole			0	0	1	1	0	4	info@timtec.net
1147	3	P19	3P19	cmpd	ST019882	4.08	2.74313	0.928889	FALSE	FALSE	FALSE	912	C8H12O2S3	236.38		3	4.23047	P19	3P19	0.025mg in 25uL of DMSO	ActiProbe-5K	4550050798	TimTec	www.timtec.net	c1(c(c(SC)sc1SC)CO)CO	[4-(hydroxymethyl)-2,5-dimethylthio-3-thienyl]methan-1-ol			2	2	2	6	0	4	info@timtec.net
1148	3	P20	3P20	cmpd	ST019991	4.89	3.55312	1.20317	up	FALSE	FALSE	928	C20H18N4O2	346.389		3	2.88693	P20	3P20	0.025mg in 25uL of DMSO	ActiProbe-5K	4550050798	TimTec	www.timtec.net	C1(C(=C(C#N)C=2C(C1c1c(cc(cc1)OC)OC)CCC2)N)(C#N)C#N	5-amino-7-(2,4-dimethoxyphenyl)-2,6,7,7a-tetrahydroindene-4,6,6-tricarbonitril e			2	2	6	3	2	4	info@timtec.net
1149	3	P21	3P21	cmpd	ST020139	4.63	3.29312	1.11513	up	FALSE	FALSE	944	C26H16N2O4	420.424		3	2.37855	P21	3P21	0.025mg in 25uL of DMSO	ActiProbe-5K	4550050798	TimTec	www.timtec.net	C(=C\c1c(/C=C(\c2cc3OCOc3cc2)C#N)cccc1)(/c1cc2OCOc2cc1)C#N	3-[2-(2-(2H-benzo[3,4-d]1,3-dioxolan-5-yl)(1Z)-2-cyanovinyl)phenyl]-2-(2H-benz o[3,4-d]1,3-dioxolen-5-yl)(2Z)prop-2-enenitrile			0	4	6	4	0	4	info@timtec.net
1150	3	P22	3P22	cmpd	ST020557	4.04	2.70312	0.915344	FALSE	FALSE	FALSE	960	C12H12N4	212.254		3	4.71133	P22	3P22	0.025mg in 25uL of DMSO	ActiProbe-5K	4550050798	TimTec	www.timtec.net	N(=N\c1nccc(c1)C)/c1nccc(c1)C	bis(4-methyl-2-pyridyl)diazene			0	0	4	0	0	4	info@timtec.net
1151	3	P23	3P23	WT	Control	3.34	2.00312	0.678307	down	FALSE	FALSE	5191				3		P23	3P23
1152	3	P24	3P24	K44A	Control	13.68	12.3431	4.17968	up	hit	FALSE	5192				3		P24	3P24
1153	4	A01	4A01	U2OS	Control	1.07	0.29875	0.142516	down	FALSE	hit	5193				4		A01	4A01
1154	4	A02	4A02	WT	Control	2.25	1.47875	0.705426	down	FALSE	FALSE	5194				4		A02	4A02
1155	4	A03	4A03	cmpd	ST020558	3.27	2.49875	1.19201	up	FALSE	FALSE	961	C6H3Cl2NS2	224.134		4	4.46162	A03	4A03	0.025mg in 25uL of DMSO	ActiProbe-5K	4550050798	TimTec	www.timtec.net	N1=S(Sc2cc(Cl)ccc12)Cl	2,6-dichlorobenzo[d]1,2,3-dithiazole			0	0	1	0	0	4	info@timtec.net
1156	4	A04	4A04	cmpd	ST020674	3.28	2.50875	1.19678	up	FALSE	FALSE	977	C10H9Cl2N3O2	274.106		4	3.64823	A04	4A04	0.025mg in 25uL of DMSO	ActiProbe-5K	4550050798	TimTec	www.timtec.net	N1(C(Nc2cc(Cl)c(cc2)Cl)=O)C(NCC1)=O	N-(3,4-dichlorophenyl)(2-oxoimidazolidinyl)carboxamide			2	2	5	0	0	4	info@timtec.net
1157	4	A05	4A05	cmpd	ST020855	3.52	2.74875	1.31127	up	FALSE	FALSE	993	C7H8BrN3OS	262.13		4	3.8149	A05	4A05	0.025mg in 25uL of DMSO	ActiProbe-5K	4550050798	TimTec	www.timtec.net	s1c(c(Br)cc1/C=N/NC(=O)N)C	N-[(1Z)-2-(4-bromo-5-methyl(2-thienyl))-1-azavinyl]aminoamide			3	1	4	1	0	4	info@timtec.net
1158	4	A06	4A06	cmpd	ST020896	3.63	2.85875	1.36374	up	FALSE	FALSE	1009	C19H22BrNO3S	424.359		4	2.3565	A06	4A06	0.025mg in 25uL of DMSO	ActiProbe-5K	4550050798	TimTec	www.timtec.net	C=1(C(C=2C(CC(CC2NC1C)(C)C)=O)c1sc(C)c(c1)Br)C(=O)OC	methyl 4-(4-bromo-5-methyl(2-thienyl))-2,7,7-trimethyl-5-oxo-1,4,6,7,8-pentahy droquinoline-3-carboxylate			1	3	4	3	1	4	info@timtec.net
1159	4	A07	4A07	cmpd	ST020994	3.54	2.76875	1.32081	up	FALSE	FALSE	1025	C7H13N3S	171.266		4	5.83886	A07	4A07	0.025mg in 25uL of DMSO	ActiProbe-5K	4550050798	TimTec	www.timtec.net	s1c(nnc1CCC(C)C)N	5-(3-methylbutyl)-1,3,4-thiadiazole-2-ylamine			2	0	3	3	0	4	info@timtec.net
1160	4	A08	4A08	cmpd	ST021158	4.12	3.34875	1.5975	up	FALSE	FALSE	1041	C12H11NO4S	265.29		4	3.76946	A08	4A08	0.025mg in 25uL of DMSO	ActiProbe-5K	4550050798	TimTec	www.timtec.net	C1(C=CC(N1c1c(c(c(s1)C)C)C(OC)=O)=O)=O	methyl 2-(2,5-dioxoazolinyl)-4,5-dimethylthiophene-3-carboxylate			0	4	5	2	0	4	info@timtec.net
1161	4	A09	4A09	cmpd	ST022152	3.48	2.70875	1.29219	up	FALSE	FALSE	1057	C20H14BrClN4O2	457.714		4	2.18477	A09	4A09	0.025mg in 25uL of DMSO	ActiProbe-5K	4550050798	TimTec	www.timtec.net	C1(=C(C(=O)N(C1=O)c1ccccc1)[n+]1ccccc1)Nc1ncc(cc1)Br.[Cl-]	4-[(5-bromo(2-pyridyl))amino]-1-phenyl-3-pyridylazoline-2,5-dione, chloride			1	2	6	0	0	4	info@timtec.net
1162	4	A10	4A10	cmpd	ST023275	4	3.22875	1.54025	up	FALSE	FALSE	1073	C8H12N2O2	168.196		4	5.94546	A10	4A10	0.025mg in 25uL of DMSO	ActiProbe-5K	4550050798	TimTec	www.timtec.net	n1(C(C)CC(O)=O)ccnc1C	3-(2-methylimidazolyl)butanoic acid			1	2	4	4	1	4	info@timtec.net
1163	4	A11	4A11	cmpd	ST023510	3.2	2.42875	1.15862	FALSE	FALSE	FALSE	1089	C10H11ClN4O	238.676		4	4.18977	A11	4A11	0.025mg in 25uL of DMSO	ActiProbe-5K	4550050798	TimTec	www.timtec.net	n1(c2c(c(Cl)ncn2)nc1)C1OCCCC1	2-(6-chloropurin-9-yl)-2H-3,4,5,6-tetrahydropyran			0	1	5	1	1	4	info@timtec.net
1164	4	A12	4A12	cmpd	ST024136	6.99	6.21875	2.96661	up	hit	FALSE	1105	C7H7BrO2S	235.101		4	4.25348	A12	4A12	0.025mg in 25uL of DMSO	ActiProbe-5K	4550050798	TimTec	www.timtec.net	c1cc(S(C)(=O)=O)ccc1Br	1-bromo-4-(methylsulfonyl)benzene			0	2	2	0	0	4	info@timtec.net
1165	4	A13	4A13	cmpd	ST024296	3.51	2.73875	1.3065	up	FALSE	FALSE	1121	C14H19NO3	249.31		4	4.01107	A13	4A13	0.025mg in 25uL of DMSO	ActiProbe-5K	4550050798	TimTec	www.timtec.net	C12(C(N(O)C3(C1=O)C=CCCC3)=O)CCCCC2	8-hydroxy-8-azadispiro[5.2.5.1]pentadec-10-ene-7,15-dione			1	3	4	1	1	4	info@timtec.net
1166	4	A14	4A14	cmpd	ST024335	3.35	2.57875	1.23017	up	FALSE	FALSE	1137	C16H10F2N6O	340.292		4	2.93865	A14	4A14	0.025mg in 25uL of DMSO	ActiProbe-5K	4550050798	TimTec	www.timtec.net	c12c(nc(c(n1)Nc1ccc(F)cc1)Nc1ccc(F)cc1)non2	(4-fluorophenyl){6-[(4-fluorophenyl)amino](1,2,5-oxadiazolo[3,4-e]pyrazin-5-yl )}amine			2	1	7	0	0	4	info@timtec.net
1167	4	A15	4A15	cmpd	ST024404	3.11	2.33875	1.11568	FALSE	FALSE	FALSE	1153	C14H11NO3S	273.312		4	3.65882	A15	4A15	0.025mg in 25uL of DMSO	ActiProbe-5K	4550050798	TimTec	www.timtec.net	c1ccc(COC2=NS(c3c2cccc3)(=O)=O)cc1	3-(phenylmethoxy)benzo[d]1,2-thiazole-1,1-dione			0	3	4	2	0	4	info@timtec.net
1168	4	A16	4A16	cmpd	ST024619	3.27	2.49875	1.19201	up	FALSE	FALSE	1169	C18H11Cl2N5	368.224		4	2.71574	A16	4A16	0.025mg in 25uL of DMSO	ActiProbe-5K	4550050798	TimTec	www.timtec.net	c1(nc2ccccc2nc1Cl)N\N=C\c1c(nc2ccccc2c1)Cl	[(1E)-2-(2-chloro(3-quinolyl))-1-azavinyl](3-chloroquinoxalin-2-yl)amine			1	0	5	2	0	4	info@timtec.net
1169	4	A17	4A17	cmpd	ST024925	3.14	2.36875	1.12999	FALSE	FALSE	FALSE	1185	C8H5NO2S2	211.265		4	4.73339	A17	4A17	0.025mg in 25uL of DMSO	ActiProbe-5K	4550050798	TimTec	www.timtec.net	c1(cocc1)/C=C1\SC(NC1=O)=S	5-(3-furylmethylene)-2-thioxo-1,3-thiazolidin-4-one			1	2	3	1	0	4	info@timtec.net
1170	4	A18	4A18	cmpd	ST025061	3.33	2.55875	1.22063	up	FALSE	FALSE	1201	C8H10N8O3S	298.286		4	3.35249	A18	4A18	0.025mg in 25uL of DMSO	ActiProbe-5K	4550050798	TimTec	www.timtec.net	c1(c(non1)NC(=O)C)NC(=O)CSc1nc(N)n[nH]1	N-[4-(acetylamino)(1,2,5-oxadiazol-3-yl)]-2-(3-amino(1H-1,2,4-triazol-5-ylthio ))acetamide			5	3	11	3	0	4	info@timtec.net
1171	4	A19	4A19	cmpd	ST025332	3.01	2.23875	1.06798	FALSE	FALSE	FALSE	1217	C13H12N2O3S2	308.382		4	3.24273	A19	4A19	0.025mg in 25uL of DMSO	ActiProbe-5K	4550050798	TimTec	www.timtec.net	C1(=c2/n(c3cc(OC)ccc3s2)C)/C(N(C)C(O1)=S)=O	5-(5-methoxy-3-methyl(3-hydrobenzothiazol-2-ylidene))-3-methyl-2-thioxo-1,3-ox azolidin-4-one			0	3	5	1	0	4	info@timtec.net
1172	4	A20	4A20	cmpd	ST025425	3.02	2.24875	1.07275	FALSE	FALSE	FALSE	1233	C8H18N2O2S	206.309		4	4.84709	A20	4A20	0.025mg in 25uL of DMSO	ActiProbe-5K	4550050798	TimTec	www.timtec.net	C(CC)COCC(S)CNC(=O)N	amino-N-(3-butoxy-2-sulfanylpropyl)amide			3	2	4	8	1	4	info@timtec.net
1173	4	A21	4A21	cmpd	ST025554	3.05	2.27875	1.08706	FALSE	FALSE	FALSE	1249	C11H7NO4S	249.247		4	4.01209	A21	4A21	0.025mg in 25uL of DMSO	ActiProbe-5K	4550050798	TimTec	www.timtec.net	N1C(SC(/C1=O)=C\c1cc2OCOc2cc1)=O	5-(2H-benzo[3,4-d]1,3-dioxolen-5-ylmethylene)-1,3-thiazolidine-2,4-dione			1	4	5	1	0	4	info@timtec.net
1174	4	A22	4A22	cmpd	ST025757	2.95	2.17875	1.03936	FALSE	FALSE	FALSE	1265	C16H10BrClN2	345.626		4	2.8933	A22	4A22	0.025mg in 25uL of DMSO	ActiProbe-5K	4550050798	TimTec	www.timtec.net	c1(nc(Cl)cc(n1)c1ccccc1)c1ccc(cc1)Br	2-(4-bromophenyl)-4-chloro-6-phenylpyrimidine			0	0	2	0	0	4	info@timtec.net
1175	4	A23	4A23	WT+dmso	Control	2.75	1.97875	0.943948	FALSE	FALSE	FALSE	5195				4		A23	4A23
1176	4	A24	4A24	K44A+dmso	Control	15.96	15.1888	7.24568	up	hit	FALSE	5196				4		A24	4A24
1177	4	B01	4B01	U2OS	Control	0.51	-0.26125	-0.124627	down	FALSE	hit	5197				4		B01	4B01
1178	4	B02	4B02	WT	Control	1.56	0.78875	0.376267	down	FALSE	hit	5198				4		B02	4B02
1179	4	B03	4B03	cmpd	ST020583	2.29	1.51875	0.724508	down	FALSE	FALSE	962	C10H6Cl2N4	253.09		4	3.95116	B03	4B03	0.025mg in 25uL of DMSO	ActiProbe-5K	4550050798	TimTec	www.timtec.net	N(=N\c1c(nccc1)Cl)/c1c(nccc1)Cl	bis(2-chloro-3-pyridyl)diazene			0	0	4	0	0	4	info@timtec.net
1180	4	B04	4B04	cmpd	ST020675	2.82	2.04875	0.97734	FALSE	FALSE	FALSE	978	C10H9Cl2N3O2	274.106		4	3.64823	B04	4B04	0.025mg in 25uL of DMSO	ActiProbe-5K	4550050798	TimTec	www.timtec.net	N1(C(Nc2c(cc(cc2)Cl)Cl)=O)C(NCC1)=O	N-(2,4-dichlorophenyl)(2-oxoimidazolidinyl)carboxamide			2	2	5	0	0	4	info@timtec.net
1181	4	B05	4B05	cmpd	ST020856	2.91	2.13875	1.02027	FALSE	FALSE	FALSE	994	C8H10BrN3OS	276.157		4	3.62113	B05	4B05	0.025mg in 25uL of DMSO	ActiProbe-5K	4550050798	TimTec	www.timtec.net		N-[(1Z)-2-(4-bromo-5-ethyl(2-thienyl))-1-azavinyl]aminoamide					4				info@timtec.net
1182	4	B06	4B06	cmpd	ST020898	3.11	2.33875	1.11568	FALSE	FALSE	FALSE	1010	C20H25NO3S	359.489		4	2.78172	B06	4B06	0.025mg in 25uL of DMSO	ActiProbe-5K	4550050798	TimTec	www.timtec.net	C=1(C(C=2C(CC(CC2NC1C)(C)C)=O)c1sc(C)cc1)C(=O)OCC	ethyl 2,7,7-trimethyl-4-(5-methyl(2-thienyl))-5-oxo-1,4,6,7,8-pentahydroquinol ine-3-carboxylate			1	3	4	4	1	4	info@timtec.net
1183	4	B07	4B07	cmpd	ST020997	2.88	2.10875	1.00596	FALSE	FALSE	FALSE	1026	C8H11NO4S	217.246		4	4.60308	B07	4B07	0.025mg in 25uL of DMSO	ActiProbe-5K	4550050798	TimTec	www.timtec.net	S(c1cc(OC)c(cc1)OC)(=O)(=O)N	3,4-dimethoxybenzenesulfonamide			2	4	5	3	0	4	info@timtec.net
1184	4	B08	4B08	cmpd	ST021160	3.03	2.25875	1.07752	FALSE	FALSE	FALSE	1042	C8H8BrN3	226.076		4	4.4233	B08	4B08	0.025mg in 25uL of DMSO	ActiProbe-5K	4550050798	TimTec	www.timtec.net	Cc1nc(c(c(c1Br)N)C#N)C	4-amino-5-bromo-2,6-dimethylpyridine-3-carbonitrile			2	0	3	0	0	4	info@timtec.net
1185	4	B09	4B09	cmpd	ST022172	3.49	2.71875	1.29696	up	FALSE	FALSE	1058	C9H8N6O	216.202		4	4.6253	B09	4B09	0.025mg in 25uL of DMSO	ActiProbe-5K	4550050798	TimTec	www.timtec.net	c1cncc(/C=N\Nc2nc([nH]nc2)=O)c1	5-[((1E)-2-(3-pyridyl)-1-azavinyl)amino]-2H-1,2,4-triazin-3-one			2	1	7	2	0	4	info@timtec.net
1186	4	B10	4B10	cmpd	ST023311	3	2.22875	1.06321	FALSE	FALSE	FALSE	1074	C10H7N3S	201.252		4	4.9689	B10	4B10	0.025mg in 25uL of DMSO	ActiProbe-5K	4550050798	TimTec	www.timtec.net	c1ccc2[nH]c(nc2c1)c1cscn1	4-benzimidazol-2-yl-1,3-thiazole			1	0	3	0	0	4	info@timtec.net
1187	4	B11	4B11	cmpd	ST023602	2.87	2.09875	1.00119	FALSE	FALSE	FALSE	1090	C16H24O4	280.364		4	3.56679	B11	4B11	0.025mg in 25uL of DMSO	ActiProbe-5K	4550050798	TimTec	www.timtec.net	c12ccc(cc1OCCOCCOCCO2)C(C)(C)C	12-(tert-butyl)-1,2,3,4,5,6,7,8,9,10-decahydrobenzo[a][12]annulene			0	4	4	0	0	4	info@timtec.net
1188	4	B12	4B12	cmpd	ST024138	6.15	5.37875	2.56589	up	hit	FALSE	1106	C14H12N2O2	240.262		4	4.16213	B12	4B12	0.025mg in 25uL of DMSO	ActiProbe-5K	4550050798	TimTec	www.timtec.net	c1cc2CN(c3cc(ccc3)[N+](=O)[O-])Cc2cc1	2-(3-nitrophenyl)isoindoline			0	2	4	0	0	4	info@timtec.net
1189	4	B13	4B13	cmpd	ST024297	3.21	2.43875	1.16339	FALSE	FALSE	FALSE	1122	C9H12N4O2	208.22		4	4.80261	B13	4B13	0.025mg in 25uL of DMSO	ActiProbe-5K	4550050798	TimTec	www.timtec.net	[N+](c1cnc(nc1)N1CCCCC1)([O-])=O	5-nitro-2-piperidylpyrimidine			0	2	6	0	0	4	info@timtec.net
1190	4	B14	4B14	cmpd	ST024337	2.92	2.14875	1.02504	FALSE	FALSE	FALSE	1138	C10H5BrClN5O	326.539		4	3.06242	B14	4B14	0.025mg in 25uL of DMSO	ActiProbe-5K	4550050798	TimTec	www.timtec.net	c12c(nc(c(n1)Nc1ccc(Br)cc1)Cl)non2	(4-bromophenyl)(6-chloro(1,2,5-oxadiazolo[3,4-e]pyrazin-5-yl))amine			1	1	6	0	0	4	info@timtec.net
1191	4	B15	4B15	cmpd	ST024538	3.79	3.01875	1.44007	up	FALSE	FALSE	1154	C13H11NO4S	277.301		4	3.60619	B15	4B15	0.025mg in 25uL of DMSO	ActiProbe-5K	4550050798	TimTec	www.timtec.net	c1(c(c2ccccc2oc1)=O)C1N[C@H](C(=O)O)CS1	(4R)-2-(4-oxochromen-3-yl)-1,3-thiazolidine-4-carboxylic acid			2	4	5	2	2	4	info@timtec.net
1192	4	B16	4B16	cmpd	ST024739	3.08	2.30875	1.10137	FALSE	FALSE	FALSE	1170	C10H16N4O3	240.262		4	4.16212	B16	4B16	0.025mg in 25uL of DMSO	ActiProbe-5K	4550050798	TimTec	www.timtec.net		7-(3-hydroxypropyl)-1,3-dimethyl-1,3,4,5,7-pentahydropurine-2,6-dione					7				info@timtec.net
1193	4	B17	4B17	cmpd	ST024940	3.13	2.35875	1.12522	FALSE	FALSE	FALSE	1186	C8H14ClNO3	207.657		4	4.81564	B17	4B17	0.025mg in 25uL of DMSO	ActiProbe-5K	4550050798	TimTec	www.timtec.net	C(C1C(CCN(C1)C)=O)(=O)OC.Cl	methyl 1-methyl-4-oxopiperidine-3-carboxylate, chloride			0	3	4	2	1	4	info@timtec.net
1194	4	B18	4B18	cmpd	ST025065	3.1	2.32875	1.11091	FALSE	FALSE	FALSE	1202	C18H18N8O6	442.391		4	2.26044	B18	4B18	0.025mg in 25uL of DMSO	ActiProbe-5K	4550050798	TimTec	www.timtec.net	n1(c2c(c(=O)[nH]c(n2)N)nc1N\N=C1\C(Nc2c1cccc2)=O)C1C(C(O)C(O1)CO)O	2-amino-9-[3,4-dihydroxy-5-(hydroxymethyl)oxolan-2-yl]-8-{[(2-oxo(1H-benzo[d]a zolidin-3-ylidene))azamethyl]amino}hydropurin-6-one			8	6	14	6	4	3	info@timtec.net
1195	4	B19	4B19	cmpd	ST025334	2.86	2.08875	0.996422	FALSE	FALSE	FALSE	1218	C9H5Br2NO2	318.952		4	3.13527	B19	4B19	0.025mg in 25uL of DMSO	ActiProbe-5K	4550050798	TimTec	www.timtec.net	c12c(oc(nc1c(Br)cc(c2)Br)C)=O	6,8-dibromo-2-methylbenzo[d]1,3-oxazin-4-one			0	2	3	0	0	4	info@timtec.net
1196	4	B20	4B20	cmpd	ST025444	2.71	1.93875	0.924866	FALSE	FALSE	FALSE	1234	C10H11N3OS	221.283		4	4.5191	B20	4B20	0.025mg in 25uL of DMSO	ActiProbe-5K	4550050798	TimTec	www.timtec.net	C(#N)\N=C(/SC)Nc1ccc(cc1)OC	(2Z)-3-[(4-methoxyphenyl)amino]-3-methylthio-2-azaprop-2-enenitrile			1	1	4	1	0	4	info@timtec.net
1197	4	B21	4B21	cmpd	ST025556	3.7	2.92875	1.39714	up	FALSE	FALSE	1250	C5H5N5O	151.128		4	6.61692	B21	4B21	0.025mg in 25uL of DMSO	ActiProbe-5K	4550050798	TimTec	www.timtec.net	n12c(nc(c(n1)C)=O)[nH]nc2	6-methyl-1H-1,2,4-triazolino[4,5-b]1,2,4-triazin-7-one			1	1	6	0	0	4	info@timtec.net
1198	4	B22	4B22	cmpd	ST025758	3.34	2.56875	1.2254	up	FALSE	FALSE	1266	C8H10N4O3	210.193		4	4.75754	B22	4B22	0.025mg in 25uL of DMSO	ActiProbe-5K	4550050798	TimTec	www.timtec.net	c1(c(n(C)nc1)C(=O)NCC=C)[N+]([O-])=O	(1-methyl-4-nitropyrazol-5-yl)-N-prop-2-enylcarboxamide			1	3	7	3	0	4	info@timtec.net
1199	4	B23	4B23	WT+dmso	Control	2.87	2.09875	1.00119	FALSE	FALSE	FALSE	5199				4		B23	4B23
1200	4	B24	4B24	K44A+dmso	Control	16.16	15.3887	7.34109	up	hit	FALSE	5200				4		B24	4B24
1201	4	C01	4C01	U2OS	Control	0.99	0.21875	0.104353	down	FALSE	hit	5201				4		C01	4C01
1202	4	C02	4C02	WT	Control	2.44	1.66875	0.796064	down	FALSE	FALSE	5202				4		C02	4C02
1203	4	C03	4C03	cmpd	ST020584	3.66	2.88875	1.37806	up	FALSE	FALSE	963	C10H6Br2N4	341.993		4	2.92404	C03	4C03	0.025mg in 25uL of DMSO	ActiProbe-5K	4550050798	TimTec	www.timtec.net	N(=N\c1ncc(cc1)Br)/c1ncc(cc1)Br	bis(5-bromo-2-pyridyl)diazene			0	0	4	0	0	4	info@timtec.net
1204	4	C04	4C04	cmpd	ST085697	3.78	3.00875	1.4353	up	FALSE	FALSE	979	C12H15NO	189.257		4	5.28381	C04	4C04	0.025mg in 25uL of DMSO	ActiProbe-5K	4550050798	TimTec	www.timtec.net	c12c(n(CC)cc1CCO)cccc2	2-(1-ethylindol-3-yl)ethan-1-ol			1	1	2	4	0	4	info@timtec.net
1205	4	C05	4C05	cmpd	ST020859	3.83	3.05875	1.45915	up	FALSE	FALSE	995	C22H28O4S	388.528		4	2.57382	C05	4C05	0.025mg in 25uL of DMSO	ActiProbe-5K	4550050798	TimTec	www.timtec.net	c1(C(C2C(CC(CC2=O)(C)C)=O)C2C(CC(CC2=O)(C)C)=O)sc(C)cc1	2-[(4,4-dimethyl-2,6-dioxocyclohexyl)(5-methyl(2-thienyl))methyl]-5,5-dimethyl cyclohexane-1,3-dione			0	4	4	3	0	4	info@timtec.net
1206	4	C06	4C06	cmpd	ST020900	3.76	2.98875	1.42576	up	FALSE	FALSE	1011	C20H24BrNO3S	438.385		4	2.2811	C06	4C06	0.025mg in 25uL of DMSO	ActiProbe-5K	4550050798	TimTec	www.timtec.net	C=1(C(C=2C(CC(CC2NC1C)(C)C)=O)c1sc(C)c(c1)Br)C(=O)OCC	ethyl 4-(4-bromo-5-methyl(2-thienyl))-2,7,7-trimethyl-5-oxo-1,4,6,7,8-pentahyd roquinoline-3-carboxylate			1	3	4	4	1	3	info@timtec.net
1207	4	C07	4C07	cmpd	ST020998	3.5	2.72875	1.30173	up	FALSE	FALSE	1027	C8H8N4S	192.244		4	5.20171	C07	4C07	0.025mg in 25uL of DMSO	ActiProbe-5K	4550050798	TimTec	www.timtec.net	n1(c(nnn1)SC)c1ccccc1	5-methylthio-1-phenyl-1,2,3,4-tetraazole			0	0	4	1	0	4	info@timtec.net
1208	4	C08	4C08	cmpd	ST021161	4.2	3.42875	1.63566	up	FALSE	FALSE	1043	C5H2BrN3	183.995		4	5.43493	C08	4C08	0.025mg in 25uL of DMSO	ActiProbe-5K	4550050798	TimTec	www.timtec.net	c1(ncc(cn1)Br)C#N	5-bromopyrimidine-2-carbonitrile			0	0	3	0	0	4	info@timtec.net
1209	4	C09	4C09	cmpd	ST022301	4.09	3.31875	1.58318	up	FALSE	FALSE	1059	C10H9N7O5	307.226		4	3.25494	C09	4C09	0.025mg in 25uL of DMSO	ActiProbe-5K	4550050798	TimTec	www.timtec.net	C(/c1cc(=O)[nH]c([nH]1)=O)=N\NC(Cc1c([nH]c([nH]n1)=O)=O)=O	N-[(1E)-2-(2,6-dioxo(1,3-dihydropyrimidin-4-yl))-1-azavinyl]-2-(3,5-dioxo(2H,4 H-1,2,4-triazin-6-yl))acetamide			5	5	12	4	0	4	info@timtec.net
1210	4	C10	4C10	cmpd	ST023323	3.75	2.97875	1.42099	up	FALSE	FALSE	1075	C8H5F3N2	186.136		4	5.3724	C10	4C10	0.025mg in 25uL of DMSO	ActiProbe-5K	4550050798	TimTec	www.timtec.net	c1ccc2[nH]c(nc2c1)C(F)(F)F	2-(trifluoromethyl)benzimidazole			1	0	2	0	0	4	info@timtec.net
1211	4	C11	4C11	cmpd	ST023792	3.72	2.94875	1.40668	up	FALSE	FALSE	1091	C12H16O4	224.257		4	4.45918	C11	4C11	0.025mg in 25uL of DMSO	ActiProbe-5K	4550050798	TimTec	www.timtec.net	C1COCCOc2c(OCCO1)cccc2	1,2,3,4,5,6,7,8,9,10-decahydrobenzo[a][12]annulene			0	4	4	0	0	4	info@timtec.net
1212	4	C12	4C12	cmpd	ST024146	3.76	2.98875	1.42576	up	FALSE	FALSE	1107	C10H7NaO5S	262.218		4	3.81362	C12	4C12	0.025mg in 25uL of DMSO	ActiProbe-5K	4550050798	TimTec	www.timtec.net	c1(cc2c(cc(S(O[Na])(=O)=O)cc2cc1)O)O				2	5	5	4	0		info@timtec.net
1213	4	C13	4C13	cmpd	ST024298	4.11	3.33875	1.59273	up	FALSE	FALSE	1123	C12H12N2O2	216.24		4	4.6245	C13	4C13	0.025mg in 25uL of DMSO	ActiProbe-5K	4550050798	TimTec	www.timtec.net	[N+](c1cc2c3c(CCCC3)[nH]c2cc1)([O-])=O	3-nitro-5,6,7,8,9-pentahydro-4aH-carbazole			1	2	4	0	0	4	info@timtec.net
1214	4	C14	4C14	cmpd	ST024338	3.42	2.64875	1.26357	up	FALSE	FALSE	1139	C9H8N2O3	192.174		4	5.20361	C14	4C14	0.025mg in 25uL of DMSO	ActiProbe-5K	4550050798	TimTec	www.timtec.net		6-methoxyquinoxaline-2,3-diol					5				info@timtec.net
1215	4	C15	4C15	cmpd	ST024575	2.85	2.07875	0.991652	FALSE	FALSE	FALSE	1155	C14H14N2Na2S6	448.654		4	2.22889	C15	4C15	0.025mg in 25uL of DMSO	ActiProbe-5K	4550050798	TimTec	www.timtec.net	C(N(Cc1sccc1)CCN(C([S-])=S)Cc1sccc1)([S-])=S.[Na+].[Na+]	({2-[dithiocarboxy(2-thienylmethyl)amino]ethyl}(2-thienylmethyl)amino)methaned ithioic acid, sodium salt, sodium salt			0	0	2	7	0		info@timtec.net
1216	4	C16	4C16	cmpd	ST024742	3.8	3.02875	1.44484	up	FALSE	FALSE	1171	C21H28O4	344.451		4	2.90317	C16	4C16	0.025mg in 25uL of DMSO	ActiProbe-5K	4550050798	TimTec	www.timtec.net	C1(C=C2C(C=C1)([C@@H]1(C(CC2)[C@H]2(C(CC1O)([C@H](CC2)C(=O)CO)C)))C)=O	(1S,11S,14S)-17-hydroxy-14-(2-hydroxyacetyl)-2,15-dimethyltetracyclo[8.7.0.0<2 ,7>.0<11,15>]heptadeca-3,6-dien-5-one			2	4	4	4	7	4	info@timtec.net
1217	4	C17	4C17	cmpd	ST024951	3.78	3.00875	1.4353	up	FALSE	FALSE	1187	C6H3Cl3O2	213.447		4	4.68501	C17	4C17	0.025mg in 25uL of DMSO	ActiProbe-5K	4550050798	TimTec	www.timtec.net	c1(c(c(Cl)cc(c1O)O)Cl)Cl	3,4,5-trichlorobenzene-1,2-diol			2	2	2	2	0	4	info@timtec.net
1218	4	C18	4C18	cmpd	ST025069	3.4	2.62875	1.25403	up	FALSE	FALSE	1203	C10H10N2O2S2	254.334		4	3.93184	C18	4C18	0.025mg in 25uL of DMSO	ActiProbe-5K	4550050798	TimTec	www.timtec.net	c12c(c(C)c(s1)C)c(SCC(=O)O)ncn2	2-(5,6-dimethylthiopheno[3,2-e]pyrimidin-4-ylthio)acetic acid			1	2	4	4	0	4	info@timtec.net
1219	4	C19	4C19	cmpd	ST025339	3.28	2.50875	1.19678	up	FALSE	FALSE	1219	C10H14N4O5S	302.311		4	3.30785	C19	4C19	0.025mg in 25uL of DMSO	ActiProbe-5K	4550050798	TimTec	www.timtec.net	n1c(c(NCC(=O)OC)n[nH]c1SCC(=O)OCC)=O	methyl 2-({3-[(ethoxycarbonyl)methylthio]-5-oxo-2H-1,2,4-triazin-6-yl}amino)ac etate			2	5	9	8	0	4	info@timtec.net
1220	4	C20	4C20	cmpd	ST025449	4.39	3.61875	1.7263	up	FALSE	FALSE	1235	C15H10ClN	239.704		4	4.17181	C20	4C20	0.025mg in 25uL of DMSO	ActiProbe-5K	4550050798	TimTec	www.timtec.net	C(=C(\C#N)c1ccccc1)/c1c(Cl)cccc1	(2E)-3-(2-chlorophenyl)-2-phenylprop-2-enenitrile			0	0	1	1	0	4	info@timtec.net
1221	4	C21	4C21	cmpd	ST025557	3.42	2.64875	1.26357	up	FALSE	FALSE	1251	C7H9N5O3	211.18		4	4.73529	C21	4C21	0.025mg in 25uL of DMSO	ActiProbe-5K	4550050798	TimTec	www.timtec.net	[nH]1c(nnc(c1=O)C)N\N=C(/C(=O)O)C	(2Z)-2-methyl-3-[(6-methyl-5-oxo(4H-1,2,4-triazin-3-yl))amino]-3-azaprop-2-eno ic acid			3	3	8	3	0	4	info@timtec.net
1222	4	C22	4C22	cmpd	ST025760	3.32	2.54875	1.21586	up	FALSE	FALSE	1267	C10H15N3O2S	241.314		4	4.14398	C22	4C22	0.025mg in 25uL of DMSO	ActiProbe-5K	4550050798	TimTec	www.timtec.net	c1(nc(SC)ncc1C(=O)OCC)N(C)C	ethyl 4-(dimethylamino)-2-methylthiopyrimidine-5-carboxylate			0	2	5	4	0	4	info@timtec.net
1223	4	C23	4C23	WT+dmso	Control	2.8	2.02875	0.9678	FALSE	FALSE	FALSE	5203				4		C23	4C23
1224	4	C24	4C24	K44A+dmso	Control	16.64	15.8688	7.57007	up	hit	FALSE	5204				4		C24	4C24
1225	4	D01	4D01	U2OS	Control	0.45	-0.32125	-0.15325	down	FALSE	hit	5205				4		D01	4D01
1226	4	D02	4D02	WT	Control	1.63	0.85875	0.40966	down	FALSE	hit	5206				4		D02	4D02
1227	4	D03	4D03	cmpd	ST020587	2.16	1.38875	0.662493	down	FALSE	FALSE	964	C12H12Br2N2	344.049		4	2.90656	D03	4D03	0.025mg in 25uL of DMSO	ActiProbe-5K	4550050798	TimTec	www.timtec.net	[n+]12c(c3cccc[n+]3CC1)cccc2.[Br-].[Br-]	6,7-dihydropyridino[1,2-a]pyridino[2,1-c]pyrazine, bromide, bromide			0	0	2	0	0	3	info@timtec.net
1228	4	D04	4D04	cmpd	ST020687	2.36	1.58875	0.757901	down	FALSE	FALSE	980	C7H8N4O2S	212.232		4	4.71182	D04	4D04	0.025mg in 25uL of DMSO	ActiProbe-5K	4550050798	TimTec	www.timtec.net	N1(C(Nc2nccs2)=O)C(NCC1)=O	(2-oxoimidazolidinyl)-N-(1,3-thiazol-2-yl)carboxamide			2	2	6	0	0	4	info@timtec.net
1229	4	D05	4D05	cmpd	ST020860	2.91	2.13875	1.02027	FALSE	FALSE	FALSE	996	C23H30O4S	402.555		4	2.48413	D05	4D05	0.025mg in 25uL of DMSO	ActiProbe-5K	4550050798	TimTec	www.timtec.net	c1(C(C2C(CC(CC2=O)(C)C)=O)C2C(CC(CC2=O)(C)C)=O)sc(CC)cc1	2-[(4,4-dimethyl-2,6-dioxocyclohexyl)(5-ethyl(2-thienyl))methyl]-5,5-dimethylc yclohexane-1,3-dione			0	4	4	4	0	4	info@timtec.net
1230	4	D06	4D06	cmpd	ST020925	2.7	1.92875	0.920095	FALSE	FALSE	FALSE	1012	C8H6N2S2	194.281		4	5.14718	D06	4D06	0.025mg in 25uL of DMSO	ActiProbe-5K	4550050798	TimTec	www.timtec.net	C(=C/c1sccc1)(/C(=S)N)C#N	(2Z)-2-(aminothioxomethyl)-3-(2-thienyl)prop-2-enenitrile			2	0	2	2	0	4	info@timtec.net
1231	4	D07	4D07	cmpd	ST021002	2.54	1.76875	0.843769	FALSE	FALSE	FALSE	1028	C11H20ClN	201.739		4	4.95689	D07	4D07	0.025mg in 25uL of DMSO	ActiProbe-5K	4550050798	TimTec	www.timtec.net	C12(CC3CC(C2)CC(C1)C3)CN.Cl	adamantanylmethylamine, chloride			2	0	1	0	0	4	info@timtec.net
1232	4	D08	4D08	cmpd	ST021162	2.65	1.87875	0.896243	FALSE	FALSE	FALSE	1044	C11H9Cl2NO2	258.103		4	3.87442	D08	4D08	0.025mg in 25uL of DMSO	ActiProbe-5K	4550050798	TimTec	www.timtec.net	c1(c2c(c(cc1Cl)Cl)cccn2)OCCO	2-(5,7-dichloro-8-quinolyloxy)ethan-1-ol			1	2	3	4	0	4	info@timtec.net
1233	4	D09	4D09	cmpd	ST022319	2.85	2.07875	0.991652	FALSE	FALSE	FALSE	1060	C7H8N2OS	168.219		4	5.94462	D09	4D09	0.025mg in 25uL of DMSO	ActiProbe-5K	4550050798	TimTec	www.timtec.net	C1Cc2c([nH]c([nH]c2C1)=S)=O	6-thioxo-2,3,5,7-tetrahydro-5,7-diazainden-4-one			2	1	3	0	0	4	info@timtec.net
1234	4	D10	4D10	cmpd	ST023349	2.72	1.94875	0.929636	FALSE	FALSE	FALSE	1076	C16H12N2O2S2	328.416		4	3.04492	D10	4D10	0.025mg in 25uL of DMSO	ActiProbe-5K	4550050798	TimTec	www.timtec.net	c1(SCCSc2oc3ccccc3n2)nc2c(o1)cccc2	2-(2-benzoxazol-2-ylthioethylthio)benzoxazole			0	2	4	5	0	4	info@timtec.net
1235	4	D11	4D11	cmpd	ST023801	2.86	2.08875	0.996422	FALSE	FALSE	FALSE	1092	C7H5NS2	167.255		4	5.97888	D11	4D11	0.025mg in 25uL of DMSO	ActiProbe-5K	4550050798	TimTec	www.timtec.net	c1cc2c(cc1)[nH]c(s2)=S	3-hydrobenzothiazole-2-thione			1	0	1	0	0	4	info@timtec.net
1236	4	D12	4D12	cmpd	ST024149	3.28	2.50875	1.19678	up	FALSE	FALSE	1108	C8H9ClO2S	204.677		4	4.88575	D12	4D12	0.025mg in 25uL of DMSO	ActiProbe-5K	4550050798	TimTec	www.timtec.net	c1(ccc(cc1)S(CC)(=O)=O)Cl	1-chloro-4-(ethylsulfonyl)benzene			0	2	2	1	0	4	info@timtec.net
1237	4	D13	4D13	cmpd	ST024299	3.29	2.51875	1.20155	up	FALSE	FALSE	1124	C12H14N8	270.297		4	3.69963	D13	4D13	0.025mg in 25uL of DMSO	ActiProbe-5K	4550050798	TimTec	www.timtec.net	n1(c2nnc(n3nc(C)cc3C)nn2)nc(C)cc1C	3,6-bis(3,5-dimethylpyrazolyl)-1,2,4,5-tetraazine			0	0	8	0	0	4	info@timtec.net
1238	4	D14	4D14	cmpd	ST024339	2.99	2.21875	1.05844	FALSE	FALSE	FALSE	1140	C14H10ClN3O2S	319.771		4	3.12724	D14	4D14	0.025mg in 25uL of DMSO	ActiProbe-5K	4550050798	TimTec	www.timtec.net	S(Nc1nc2c(cccc2)nc1Cl)(=O)(=O)c1ccccc1	(3-chloroquinoxalin-2-yl)(phenylsulfonyl)amine			1	2	5	0	0	4	info@timtec.net
1239	4	D15	4D15	cmpd	ST024576	3.07	2.29875	1.0966	FALSE	FALSE	FALSE	1156	C11H14Br2O2S	370.105		4	2.70194	D15	4D15	0.025mg in 25uL of DMSO	ActiProbe-5K	4550050798	TimTec	www.timtec.net	Cc1cc(c(S(C(C)(C)C)(=O)=O)c(c1)Br)Br	2-[(tert-butyl)sulfonyl]-1,3-dibromo-5-methylbenzene			0	2	2	0	0	4	info@timtec.net
1240	4	D16	4D16	cmpd	ST024744	2.9	2.12875	1.0155	FALSE	FALSE	FALSE	1172	C8H11N5O3	225.207		4	4.44035	D16	4D16	0.025mg in 25uL of DMSO	ActiProbe-5K	4550050798	TimTec	www.timtec.net		2-amino-9-[(2-hydroxyethoxy)methyl]hydropurin-6-one					8				info@timtec.net
1241	4	D17	4D17	cmpd	ST024954	2.94	2.16875	1.03459	FALSE	FALSE	FALSE	1188	C6H8N4O2S3	264.353		4	3.78282	D17	4D17	0.025mg in 25uL of DMSO	ActiProbe-5K	4550050798	TimTec	www.timtec.net	s1c(nnc1SCC(=O)N)SCC(=O)N	2-[5-(carbamoylmethylthio)-1,3,4-thiadiazol-2-ylthio]acetamide			4	2	6	6	0	4	info@timtec.net
1242	4	D18	4D18	cmpd	ST025074	3.17	2.39875	1.14431	FALSE	FALSE	FALSE	1204	C13H8BrNO	274.117		4	3.64808	D18	4D18	0.025mg in 25uL of DMSO	ActiProbe-5K	4550050798	TimTec	www.timtec.net	c12c(onc1ccc(c2)Br)c1ccccc1	5-bromo-3-phenylbenzo[c]isoxazole			0	1	2	0	0	4	info@timtec.net
1243	4	D19	4D19	cmpd	ST025355	2.47	1.69875	0.810376	down	FALSE	FALSE	1220	C8H10N2O2S2	230.312		4	4.34194	D19	4D19	0.025mg in 25uL of DMSO	ActiProbe-5K	4550050798	TimTec	www.timtec.net	C1(/C(NC(S1)=S)=O)=C/N1CCOCC1	5-(morpholin-4-ylmethylene)-2-thioxo-1,3-thiazolidin-4-one			1	2	4	0	0	4	info@timtec.net
1244	4	D20	4D20	cmpd	ST025468	4.86	4.08875	1.95051	up	FALSE	FALSE	1236	C10H11N3O3S	253.282		4	3.94817	D20	4D20	0.025mg in 25uL of DMSO	ActiProbe-5K	4550050798	TimTec	www.timtec.net	c1(oc(SCC(N(C)C)=O)nn1)c1occc1	2-(5-(2-furyl)(1,3,4-oxadiazol-2-ylthio))-N,N-dimethylacetamide			0	3	6	4	0	4	info@timtec.net
1245	4	D21	4D21	cmpd	ST025567	3.08	2.30875	1.10137	FALSE	FALSE	FALSE	1252	C5H4N4O2S	184.179		4	5.42952	D21	4D21	0.025mg in 25uL of DMSO	ActiProbe-5K	4550050798	TimTec	www.timtec.net	[nH]1c(c(SCC#N)n[nH]c1=O)=O	2-(3,5-dioxo-2H,4H-1,2,4-triazin-6-ylthio)ethanenitrile			2	2	6	2	0	4	info@timtec.net
1246	4	D22	4D22	cmpd	ST025766	3.03	2.25875	1.07752	FALSE	FALSE	FALSE	1268	C12H10N4OS	258.304		4	3.87141	D22	4D22	0.025mg in 25uL of DMSO	ActiProbe-5K	4550050798	TimTec	www.timtec.net	c12c(nc(o1)N)C(c1cscc1)C(=C(N2)C)C#N	2-amino-5-methyl-7-(3-thienyl)-4,7-dihydro-1,3-oxazolo[5,4-b]pyridine-6-carbon itrile			3	1	5	1	1	4	info@timtec.net
1247	4	D23	4D23	WT+dmso	Control	3.06	2.28875	1.09183	FALSE	FALSE	FALSE	5207				4		D23	4D23
1248	4	D24	4D24	K44A+dmso	Control	17.19	16.4188	7.83244	up	hit	FALSE	5208				4		D24	4D24
1249	4	E01	4E01	U2OS	Control	1.11	0.33875	0.161598	down	FALSE	hit	5209				4		E01	4E01
1250	4	E02	4E02	WT	Control	2.35	1.57875	0.753131	down	FALSE	FALSE	5210				4		E02	4E02
1251	4	E03	4E03	cmpd	ST020588	4.07	3.29875	1.57364	up	FALSE	FALSE	965	C10H16N2O2	196.249		4	5.09556	E03	4E03	0.025mg in 25uL of DMSO	ActiProbe-5K	4550050798	TimTec	www.timtec.net	n1(c(c(C)c([nH]c1=O)C)=O)C(C)(C)C	3-(tert-butyl)-5,6-dimethyl-1,3-dihydropyrimidine-2,4-dione			1	2	4	0	0	4	info@timtec.net
1252	4	E04	4E04	cmpd	ST020711	3.65	2.87875	1.37329	up	FALSE	FALSE	981	C8H5BrN2S2	273.177		4	3.66063	E04	4E04	0.025mg in 25uL of DMSO	ActiProbe-5K	4550050798	TimTec	www.timtec.net	C(=C/c1cc(Br)cs1)(/C(=S)N)C#N	(2Z)-2-(aminothioxomethyl)-3-(4-bromo(2-thienyl))prop-2-enenitrile			2	0	2	2	0	4	info@timtec.net
1253	4	E05	4E05	cmpd	ST020861	3.99	3.21875	1.53548	up	FALSE	FALSE	997	C22H27BrO4S	467.424		4	2.13939	E05	4E05	0.025mg in 25uL of DMSO	ActiProbe-5K	4550050798	TimTec	www.timtec.net	c1(C(C2C(CC(CC2=O)(C)C)=O)C2C(CC(CC2=O)(C)C)=O)sc(C)c(c1)Br	2-[(4,4-dimethyl-2,6-dioxocyclohexyl)(4-bromo-5-methyl(2-thienyl))methyl]-5,5- dimethylcyclohexane-1,3-dione			0	4	4	3	0	4	info@timtec.net
1254	4	E06	4E06	cmpd	ST020926	4.03	3.25875	1.55456	up	FALSE	FALSE	1013	C9H8N2S2	208.308		4	4.80058	E06	4E06	0.025mg in 25uL of DMSO	ActiProbe-5K	4550050798	TimTec	www.timtec.net	C(=C/c1sc(C)cc1)(/C(=S)N)C#N	(2Z)-2-(aminothioxomethyl)-3-(5-methyl(2-thienyl))prop-2-enenitrile			2	0	2	2	0	4	info@timtec.net
1255	4	E07	4E07	cmpd	ST021028	3.77	2.99875	1.43053	up	FALSE	FALSE	1029	C7H7N3O4	197.15		4	5.07227	E07	4E07	0.025mg in 25uL of DMSO	ActiProbe-5K	4550050798	TimTec	www.timtec.net	c1([N+]([O-])=O)cc([N+]([O-])=O)ccc1NC	(2,4-dinitrophenyl)methylamine			1	4	7	0	0	4	info@timtec.net
1256	4	E08	4E08	cmpd	ST021166	3.64	2.86875	1.36852	up	FALSE	FALSE	1045	C32H38N4O6S2	638.809		4	1.56541	E08	4E08	0.025mg in 25uL of DMSO	ActiProbe-5K	4550050798	TimTec	www.timtec.net	C1(/c2c(C(C(C)C)=C(C1=O)O)cc(C)c(c2O)c1c(c2/C(C(C(O)=C(c2cc1C)C(C)C)=O)=C\NCSN)O)=C\NCSN	({[7-(1,6-dihydroxy-3-methyl-5-(methylethyl)-7-oxo-8-{[(sulfenamoylmethyl)amin o]methylene}(2-naphthyl))-3,8-dihydroxy-6-methyl-4-(methylethyl)-2-oxonaphthyl idene]methyl}amino)methanesulfenamide			10	6	10	11	0	1	info@timtec.net
1257	4	E09	4E09	cmpd	ST022329	3.8	3.02875	1.44484	up	FALSE	FALSE	1061	C13H6N4O3S	298.282		4	3.35253	E09	4E09	0.025mg in 25uL of DMSO	ActiProbe-5K	4550050798	TimTec	www.timtec.net	c12c(c(=O)n(c2=O)c2ccccc2)sc2n1c(cnn2)=O	7-phenylazolino[3,4-d]1,2,4-triazino[3,4-b]1,3-thiazoline-4,6,8-trione			0	3	7	0	0	4	info@timtec.net
1258	4	E10	4E10	cmpd	ST023396	3.97	3.19875	1.52594	up	FALSE	FALSE	1077	C20H18O2	290.362		4	3.44398	E10	4E10	0.025mg in 25uL of DMSO	ActiProbe-5K	4550050798	TimTec	www.timtec.net	C(C(c1ccccc1)O)(c1ccccc1)(c1ccccc1)O	1,1,2-triphenylethane-1,2-diol			2	2	2	3	1	4	info@timtec.net
1259	4	E11	4E11	cmpd	ST023850	4	3.22875	1.54025	up	FALSE	FALSE	1093	C10H4N6O	224.182		4	4.46067	E11	4E11	0.025mg in 25uL of DMSO	ActiProbe-5K	4550050798	TimTec	www.timtec.net	c1ccc2c(c3c(C2=O)nc2n(n3)nnn2)c1	indeno[2,3-e]1,2,3,4-tetraazolo[1,5-b]1,2,4-triazin-10-one			0	1	7	0	0	4	info@timtec.net
1260	4	E12	4E12	cmpd	ST024156	3.28	2.50875	1.19678	up	FALSE	FALSE	1109	C12H13N3O3S	279.32		4	3.58013	E12	4E12	0.025mg in 25uL of DMSO	ActiProbe-5K	4550050798	TimTec	www.timtec.net	c1c(c(ccc1N)Nc1ccc(cc1)N)S(O)(=O)=O	5-amino-2-[(4-aminophenyl)amino]benzenesulfonic acid			6	3	6	2	0	3	info@timtec.net
1261	4	E13	4E13	cmpd	ST024300	3.71	2.93875	1.40191	up	FALSE	FALSE	1125	C7H9N7	191.196		4	5.23024	E13	4E13	0.025mg in 25uL of DMSO	ActiProbe-5K	4550050798	TimTec	www.timtec.net	n1(c2nnc(nn2)N)nc(C)cc1C	6-(3,5-dimethylpyrazolyl)-1,2,4,5-tetraazine-3-ylamine			2	0	7	0	0	4	info@timtec.net
1262	4	E14	4E14	cmpd	ST024340	3.72	2.94875	1.40668	up	FALSE	FALSE	1141	C18H18N4O3S	370.432		4	2.69955	E14	4E14	0.025mg in 25uL of DMSO	ActiProbe-5K	4550050798	TimTec	www.timtec.net	c1(NS(=O)(=O)c2ccccc2)c(nc2ccccc2n1)N1CCOCC1	(3-morpholin-4-ylquinoxalin-2-yl)(phenylsulfonyl)amine			1	3	7	0	0	4	info@timtec.net
1263	4	E15	4E15	cmpd	ST024578	3.81	3.03875	1.44961	up	FALSE	FALSE	1157	C14H19NOS	249.377		4	4.00999	E15	4E15	0.025mg in 25uL of DMSO	ActiProbe-5K	4550050798	TimTec	www.timtec.net	C1(/C(NC(CC1=O)(C)C)(C)C)=C/c1sccc1	2,2,6,6-tetramethyl-3-(2-thienylmethylene)azaperhydroin-4-one			1	1	2	1	0	4	info@timtec.net
1264	4	E16	4E16	cmpd	ST024747	3.77	2.99875	1.43053	up	FALSE	FALSE	1173	C18H14Cl4N2O	416.133	HNO3	4	2.40308	E16	4E16	0.025mg in 25uL of DMSO	ActiProbe-5K	4550050798	TimTec	www.timtec.net	c1(cc(c(cc1)COC(c1ccc(cc1Cl)Cl)Cn1ccnc1)Cl)Cl	1-(2,4-dichlorophenyl)-1-[(2,4-dichlorophenyl)methoxy]-2-imidazolylethane			0	1	3	6	1	3	info@timtec.net
1265	4	E17	4E17	cmpd	ST024965	3.45	2.67875	1.27788	up	FALSE	FALSE	1189	C8H9BrN4O3S	321.155		4	3.11376	E17	4E17	0.025mg in 25uL of DMSO	ActiProbe-5K	4550050798	TimTec	www.timtec.net	c1(c(c(C(N2CCSCC2)=O)[nH]n1)Br)[N+]([O-])=O	4-bromo-3-nitropyrazol-5-yl 1,4-thiazaperhydroin-4-yl ketone			1	3	7	1	0	4	info@timtec.net
1266	4	E18	4E18	cmpd	ST025079	3.38	2.60875	1.24448	up	FALSE	FALSE	1205	C15H9N3O	247.256		4	4.04439	E18	4E18	0.025mg in 25uL of DMSO	ActiProbe-5K	4550050798	TimTec	www.timtec.net	c/12c(nc3c(n2)cccc3)c2ccccc2C1=N/O	11-(hydroxyimino)indeno[2,3-b]quinoxaline			1	1	4	1	0	4	info@timtec.net
1267	4	E19	4E19	cmpd	ST025364	3.15	2.37875	1.13476	FALSE	FALSE	FALSE	1221	C14H14N4O3S	318.356		4	3.14113	E19	4E19	0.025mg in 25uL of DMSO	ActiProbe-5K	4550050798	TimTec	www.timtec.net	n1c(c(C#N)c(nc1S)c1cc(OC)c(c(c1)OC)OC)N	6-amino-2-sulfanyl-4-(3,4,5-trimethoxyphenyl)pyrimidine-5-carbonitrile			2	3	7	3	0	4	info@timtec.net
1268	4	E20	4E20	cmpd	ST025489	3.57	2.79875	1.33512	up	FALSE	FALSE	1237	C9H9N5O3S	267.268		4	3.74156	E20	4E20	0.025mg in 25uL of DMSO	ActiProbe-5K	4550050798	TimTec	www.timtec.net	c1(nc(/N=N\c2ccc(cc2)O)n[nH]1)S(=O)(=O)C	3-[(4-hydroxyphenyl)diazenyl]-5-(methylsulfonyl)-1H-1,2,4-triazole			2	3	8	2	0	4	info@timtec.net
1269	4	E21	4E21	cmpd	ST025575	2.78	2.00875	0.958259	FALSE	FALSE	FALSE	1253	C9H14N4O4	242.235		4	4.12823	E21	4E21	0.025mg in 25uL of DMSO	ActiProbe-5K	4550050798	TimTec	www.timtec.net	c1(c([nH]c([nH]n1)=O)=O)NC(C(OC(C)C)=O)C	methylethyl 2-[(3,5-dioxo-2H,4H-1,2,4-triazin-6-yl)amino]propanoate			3	4	8	4	1	4	info@timtec.net
1270	4	E22	4E22	cmpd	ST085664	3.08	2.30875	1.10137	FALSE	FALSE	FALSE	1269	C18H14N6OS	362.415		4	2.75927	E22	4E22	0.025mg in 25uL of DMSO	ActiProbe-5K	4550050798	TimTec	www.timtec.net	c1(n(c(S)nn1)\N=C\C=C/c1occc1)c1cc(c2ccccc2)n[nH]1	4-((1E,3E)-4-(2-furyl)-1-azabuta-1,3-dienyl)-5-(3-phenylpyrazol-5-yl)-1,2,4-tr iazole-3-thiol			1	1	7	5	0	4	info@timtec.net
1271	4	E23	4E23	WT+dmso	Control	2.7	1.92875	0.920095	FALSE	FALSE	FALSE	5211				4		E23	4E23
1272	4	E24	4E24	K44A+dmso	Control	18.3	17.5288	8.36196	up	hit	FALSE	5212				4		E24	4E24
1273	4	F01	4F01	U2OS	Control	0.5	-0.27125	-0.129398	down	FALSE	hit	5213				4		F01	4F01
1274	4	F02	4F02	WT	Control	1.86	1.08875	0.51938	down	FALSE	FALSE	5214				4		F02	4F02
1275	4	F03	4F03	cmpd	ST020589	2.58	1.80875	0.86285	FALSE	FALSE	FALSE	966	C7H5Cl3N2O2	255.487		4	3.91409	F03	4F03	0.025mg in 25uL of DMSO	ActiProbe-5K	4550050798	TimTec	www.timtec.net	c1(nc(Cl)c(c(c1Cl)N)Cl)C(=O)OC	methyl 4-amino-3,5,6-trichloropyridine-2-carboxylate			2	2	4	2	0	4	info@timtec.net
1276	4	F04	4F04	cmpd	ST020725	3.08	2.30875	1.10137	FALSE	FALSE	FALSE	982	C12H12N2S	216.307		4	4.62306	F04	4F04	0.025mg in 25uL of DMSO	ActiProbe-5K	4550050798	TimTec	www.timtec.net	c1(sc(CCCC)cc1)/C=C(\C#N)C#N	[(5-butyl-2-thienyl)methylene]methane-1,1-dicarbonitrile			0	0	2	4	0	4	info@timtec.net
1277	4	F05	4F05	cmpd	ST020862	3.06	2.28875	1.09183	FALSE	FALSE	FALSE	998	C23H29BrO4S	481.451		4	2.07706	F05	4F05	0.025mg in 25uL of DMSO	ActiProbe-5K	4550050798	TimTec	www.timtec.net	c1(C(C2C(CC(CC2=O)(C)C)=O)C2C(CC(CC2=O)(C)C)=O)sc(CC)c(c1)Br	2-[(4,4-dimethyl-2,6-dioxocyclohexyl)(4-bromo-5-ethyl(2-thienyl))methyl]-5,5-d imethylcyclohexane-1,3-dione			0	4	4	4	0	4	info@timtec.net
1278	4	F06	4F06	cmpd	ST020929	2.68	1.90875	0.910555	FALSE	FALSE	FALSE	1014	C10H10N2S2	222.335		4	4.49772	F06	4F06	0.025mg in 25uL of DMSO	ActiProbe-5K	4550050798	TimTec	www.timtec.net	C(=C/c1sc(CC)cc1)(/C(=S)N)C#N	(2Z)-2-(aminothioxomethyl)-3-(5-ethyl(2-thienyl))prop-2-enenitrile			2	0	2	3	0	4	info@timtec.net
1279	4	F07	4F07	cmpd	ST021056	2.88	2.10875	1.00596	FALSE	FALSE	FALSE	1030	C5H6N2O2S	158.181		4	6.32187	F07	4F07	0.025mg in 25uL of DMSO	ActiProbe-5K	4550050798	TimTec	www.timtec.net	c1csc(NC(=O)OC)n1	methoxy-N-(1,3-thiazol-2-yl)carboxamide			1	2	4	1	0	4	info@timtec.net
1280	4	F08	4F08	cmpd	ST021195	2.68	1.90875	0.910555	FALSE	FALSE	FALSE	1046	C5H5N3O4	171.113		4	5.84411	F08	4F08	0.025mg in 25uL of DMSO	ActiProbe-5K	4550050798	TimTec	www.timtec.net	Cn1c(c(nc1)[N+]([O-])=O)C(=O)O	1-methyl-4-nitroimidazole-5-carboxylic acid			1	4	7	2	0	4	info@timtec.net
1281	4	F09	4F09	cmpd	ST022336	3.32	2.54875	1.21586	up	FALSE	FALSE	1062	C10H15N3O4	241.247		4	4.14513	F09	4F09	0.025mg in 25uL of DMSO	ActiProbe-5K	4550050798	TimTec	www.timtec.net	CCCCOC(CCc1c([nH]c([nH]n1)=O)=O)=O	butyl 3-(3,5-dioxo-2H,4H-1,2,4-triazin-6-yl)propanoate			2	4	7	7	0	4	info@timtec.net
1282	4	F10	4F10	cmpd	ST023477	3.16	2.38875	1.13953	FALSE	FALSE	FALSE	1078	C6H7NO4S	189.192		4	5.28564	F10	4F10	0.025mg in 25uL of DMSO	ActiProbe-5K	4550050798	TimTec	www.timtec.net	c1cccc(C(O)S(O)(=O)=O)n1	hydroxy-2-pyridylmethanesulfonic acid			2	4	5	4	1	4	info@timtec.net
1283	4	F11	4F11	cmpd	ST024061	2.5	1.72875	0.824687	down	FALSE	FALSE	1094	C16H26N6O5	382.42		4	2.61493	F11	4F11	0.025mg in 25uL of DMSO	ActiProbe-5K	4550050798	TimTec	www.timtec.net	n1(c2c(c(=O)[nH]cn2)nc1NCCCCCCN)C1C(C(O)C(O1)CO)O	8-[(6-aminohexyl)amino]-9-[3,4-dihydroxy-5-(hydroxymethyl)oxolan-2-yl]hydropur in-6-one			7	5	11	11	4	3	info@timtec.net
1284	4	F12	4F12	cmpd	ST024163	3.61	2.83875	1.3542	up	FALSE	FALSE	1110	C8H9ClN2S	200.692		4	4.98277	F12	4F12	0.025mg in 25uL of DMSO	ActiProbe-5K	4550050798	TimTec	www.timtec.net	C(Nc1ccc(cc1)Cl)(=S)NC	[(4-chlorophenyl)amino](methylamino)methane-1-thione			2	0	2	0	0	4	info@timtec.net
1285	4	F13	4F13	cmpd	ST024301	3.25	2.47875	1.18247	up	FALSE	FALSE	1126	C4H3N3O5	173.085		4	5.77751	F13	4F13	0.025mg in 25uL of DMSO	ActiProbe-5K	4550050798	TimTec	www.timtec.net	[n+]1(c(c(C(=O)O)no1)C(=O)N)[O-]	4-carbamoyl-5-hydroxy-1,2,5-oxadiazole-3-carboxylic acid			3	5	8	3	0	4	info@timtec.net
1286	4	F14	4F14	cmpd	ST024341	2.95	2.17875	1.03936	FALSE	FALSE	FALSE	1142	C14H9N3	219.246		4	4.56109	F14	4F14	0.025mg in 25uL of DMSO	ActiProbe-5K	4550050798	TimTec	www.timtec.net	c12c(nc3c(n2)cccc3)c2ccccc2[nH]1	indolo[2,3-b]quinoxaline			1	0	3	0	0	4	info@timtec.net
1287	4	F15	4F15	cmpd	ST024582	3.5	2.72875	1.30173	up	FALSE	FALSE	1158	C17H18N2S3	346.541		4	2.88566	F15	4F15	0.025mg in 25uL of DMSO	ActiProbe-5K	4550050798	TimTec	www.timtec.net	c1cc(CN2C(N(Cc3sccc3)CC2)c2sccc2)sc1	2-{[2-(2-thienyl)-3-(2-thienylmethyl)imidazolidinyl]methyl}thiophene			0	0	2	5	0	4	info@timtec.net
1288	4	F16	4F16	cmpd	ST024756	3.25	2.47875	1.18247	up	FALSE	FALSE	1174	C8H7N3O5	225.161		4	4.44127	F16	4F16	0.025mg in 25uL of DMSO	ActiProbe-5K	4550050798	TimTec	www.timtec.net	c1(ccc(o1)/C=N\N1CCOC1=O)[N+]([O-])=O	3-[(1E)-2-(5-nitro(2-furyl))-1-azavinyl]-1,3-oxazolidin-2-one			0	5	8	2	0	4	info@timtec.net
1289	4	F17	4F17	cmpd	ST024974	3.41	2.63875	1.2588	up	FALSE	FALSE	1190	C12H8BrN5O3S	382.197		4	2.61645	F17	4F17	0.025mg in 25uL of DMSO	ActiProbe-5K	4550050798	TimTec	www.timtec.net	c1(c(c(C(Nc2c(c3CCCc3s2)C#N)=O)[nH]n1)Br)[N+]([O-])=O	(4-bromo-3-nitropyrazol-5-yl)-N-(3-cyano(4,5,6-trihydrocyclopenta[1,2-d]thioph en-2-yl))carboxamide			2	3	8	1	0	4	info@timtec.net
1290	4	F18	4F18	cmpd	ST025100	3.02	2.24875	1.07275	FALSE	FALSE	FALSE	1206	C12H10N4O2	242.237		4	4.12819	F18	4F18	0.025mg in 25uL of DMSO	ActiProbe-5K	4550050798	TimTec	www.timtec.net	c12c(C(c3cocc3)C(=C(O1)N)C#N)c(C)n[nH]2	6-amino-4-(3-furyl)-3-methyl-4H-pyrano[3,2-d]pyrazole-5-carbonitrile			3	2	6	1	1	4	info@timtec.net
1291	4	F19	4F19	cmpd	ST025376	3.56	2.78875	1.33035	up	FALSE	FALSE	1222	C8H6N4O2S2	254.293		4	3.93247	F19	4F19	0.025mg in 25uL of DMSO	ActiProbe-5K	4550050798	TimTec	www.timtec.net	s1c(nnc1S)Nc1ccc([N+]([O-])=O)cc1	5-[(4-nitrophenyl)amino]-1,3,4-thiadiazole-2-thiol			1	2	6	1	0	4	info@timtec.net
1292	4	F20	4F20	cmpd	ST025490	3.44	2.66875	1.27311	up	FALSE	FALSE	1238	C7H8N4O3S	228.232		4	4.38151	F20	4F20	0.025mg in 25uL of DMSO	ActiProbe-5K	4550050798	TimTec	www.timtec.net	c1(nc2[nH]c(C)cc(n2n1)=O)S(=O)(=O)C	5-methyl-2-(methylsulfonyl)-4,8-dihydro-1,2,4-triazolo[1,5-a]pyrimidin-7-one			1	3	7	1	0	4	info@timtec.net
1293	4	F21	4F21	cmpd	ST025584	3.13	2.35875	1.12522	FALSE	FALSE	FALSE	1254	C9H6BrNO2	240.056		4	4.16569	F21	4F21	0.025mg in 25uL of DMSO	ActiProbe-5K	4550050798	TimTec	www.timtec.net	C1(N(c2ccc(cc2C1=O)Br)C)=O	5-bromo-1-methylbenzo[d]azoline-2,3-dione			0	2	3	0	0	4	info@timtec.net
1294	4	F22	4F22	cmpd	ST026113	3.2	2.42875	1.15862	FALSE	FALSE	FALSE	1270	C17H9BrNO4	371.167	K+	4	2.69421	F22	4F22	0.025mg in 25uL of DMSO	ActiProbe-5K	4550050798	TimTec	www.timtec.net	c1(c2c(ccc(c2)Br)nc(c1)c1cc2OCOc2cc1)C([O-])=O	2-(2H-benzo[3,4-d]1,3-dioxolen-5-yl)-6-bromoquinoline-4-carboxylic acid			0	4	5	1	0	4	info@timtec.net
1295	4	F23	4F23	WT+dmso	Control	2.92	2.14875	1.02504	FALSE	FALSE	FALSE	5215				4		F23	4F23
1296	4	F24	4F24	K44A+dmso	Control	17.48	16.7088	7.97078	up	hit	FALSE	5216				4		F24	4F24
1297	4	G01	4G01	U2OS	Control	1.05	0.27875	0.132976	down	FALSE	hit	5217				4		G01	4G01
1298	4	G02	4G02	WT	Control	2.83	2.05875	0.982111	FALSE	FALSE	FALSE	5218				4		G02	4G02
1299	4	G03	4G03	cmpd	ST020590	3.95	3.17875	1.5164	up	FALSE	FALSE	967	C4H4Cl2N4	179.008		4	5.58634	G03	4G03	0.025mg in 25uL of DMSO	ActiProbe-5K	4550050798	TimTec	www.timtec.net	n1c(nc(nc1Cl)Cl)NC	(4,6-dichloro(1,3,5-triazin-2-yl))methylamine			1	0	4	0	0	4	info@timtec.net
1300	4	G04	4G04	cmpd	ST020734	3.72	2.94875	1.40668	up	FALSE	FALSE	983	C25H32O3S	412.593		4	2.42369	G04	4G04	0.025mg in 25uL of DMSO	ActiProbe-5K	4550050798	TimTec	www.timtec.net	C=12C(C=3C(CC(CC3OC1CC(CC2=O)(C)C)(C)C)=O)c1sc(CCCC)cc1	9-(5-butyl(2-thienyl))-3,3,6,6-tetramethyl-2,3,4,5,6,7-hexahydroxanthene-1,8-d ione			0	3	3	4	0	3	info@timtec.net
1301	4	G05	4G05	cmpd	ST020864	3.81	3.03875	1.44961	up	FALSE	FALSE	999	C22H26O3S	370.513		4	2.69896	G05	4G05	0.025mg in 25uL of DMSO	ActiProbe-5K	4550050798	TimTec	www.timtec.net	C=12C(C3=C(CC(CC3=O)(C)C)OC1CC(CC2=O)(C)C)c1sc(C)cc1	3,3,6,6-tetramethyl-9-(5-methyl(2-thienyl))-2,3,4,5,6,7-hexahydroxanthene-1,8- dione			0	3	3	1	0	3	info@timtec.net
1302	4	G06	4G06	cmpd	ST020932	4.04	3.26875	1.55933	up	FALSE	FALSE	1015	C9H7BrN2S2	287.204		4	3.48184	G06	4G06	0.025mg in 25uL of DMSO	ActiProbe-5K	4550050798	TimTec	www.timtec.net	C(=C/c1sc(C)c(c1)Br)(/C(=S)N)C#N	(2Z)-2-(aminothioxomethyl)-3-(4-bromo-5-methyl(2-thienyl))prop-2-enenitrile			2	0	2	2	0	4	info@timtec.net
1303	4	G07	4G07	cmpd	ST021059	3.53	2.75875	1.31604	up	FALSE	FALSE	1031	C19H14N2	270.334		4	3.69913	G07	4G07	0.025mg in 25uL of DMSO	ActiProbe-5K	4550050798	TimTec	www.timtec.net	c1ccc2c(c(Cc3ccncc3)c3c(cccc3)n2)c1	9-(4-pyridylmethyl)acridine			0	0	2	0	0	4	info@timtec.net
1304	4	G08	4G08	cmpd	ST021199	4.48	3.70875	1.76923	up	FALSE	FALSE	1047	C16H12ClN3S	313.81		4	3.18664	G08	4G08	0.025mg in 25uL of DMSO	ActiProbe-5K	4550050798	TimTec	www.timtec.net	c1ccc(c2[nH]\c(sc2)=N\N=C/c2ccc(cc2)Cl)cc1	2-[(2E)-3-(4-chlorophenyl)-1,2-diazaprop-2-enylidene]-4-phenyl-1,3-thiazoline			1	0	3	0	0	3	info@timtec.net
1305	4	G09	4G09	cmpd	ST022405	3.95	3.17875	1.5164	up	FALSE	FALSE	1063	C10H7BrN2O2S	299.148		4	3.34283	G09	4G09	0.025mg in 25uL of DMSO	ActiProbe-5K	4550050798	TimTec	www.timtec.net	C(c1occc1)(N\N=C\c1sc(Br)cc1)=O	N-[(1E)-2-(5-bromo(2-thienyl))-1-azavinyl]-2-furylcarboxamide			1	2	4	3	0	4	info@timtec.net
1306	4	G10	4G10	cmpd	ST023478	4.25	3.47875	1.65951	up	FALSE	FALSE	1079	C9H6N2O3	190.158		4	5.25878	G10	4G10	0.025mg in 25uL of DMSO	ActiProbe-5K	4550050798	TimTec	www.timtec.net	[N+](c1c2c([n+]([O-])cc1)cccc2)([O-])=O	4-nitroquinolin-1-ol			0	3	5	0	0	4	info@timtec.net
1307	4	G11	4G11	cmpd	ST024102	3.68	2.90875	1.3876	up	FALSE	FALSE	1095	C17H21N5O	311.387		4	3.21144	G11	4G11	0.025mg in 25uL of DMSO	ActiProbe-5K	4550050798	TimTec	www.timtec.net	c1ccc2N(c3c(nnc(c3)N3CCN(CC3)CC)Oc2c1)C	3-(4-ethylpiperazinyl)-5-methylbenzo[b]pyridazino[4,3-e]1,4-oxazine			0	1	6	0	0	4	info@timtec.net
1308	4	G12	4G12	cmpd	ST024164	4.4	3.62875	1.73107	up	FALSE	FALSE	1111	C8H9BrN2S	245.143		4	4.07925	G12	4G12	0.025mg in 25uL of DMSO	ActiProbe-5K	4550050798	TimTec	www.timtec.net	C(Nc1ccc(cc1)Br)(=S)NC	[(4-bromophenyl)amino](methylamino)methane-1-thione			2	0	2	0	0	4	info@timtec.net
1309	4	G13	4G13	cmpd	ST024302	3.83	3.05875	1.45915	up	FALSE	FALSE	1127	C6H8N4O6	232.153		4	4.30751	G13	4G13	0.025mg in 25uL of DMSO	ActiProbe-5K	4550050798	TimTec	www.timtec.net	c1([n+](onc1NC(=O)OC)[O-])NC(=O)OC	N-[2-hydroxy-4-(methoxycarbonylamino)(1,2,5-oxadiazol-3-yl)]methoxycarboxamide			2	6	10	2	0	4	info@timtec.net
1310	4	G14	4G14	cmpd	ST024342	3.36	2.58875	1.23494	up	FALSE	FALSE	1143	C13H6BrFN4	317.12		4	3.15338	G14	4G14	0.025mg in 25uL of DMSO	ActiProbe-5K	4550050798	TimTec	www.timtec.net	c12c(nc3c(n1)ncc(Br)c3)c1cc(F)ccc1[nH]2	3-bromo-7-fluoroindolo[2,3-b]pyridino[3,2-e]pyrazine			1	0	4	0	0	4	info@timtec.net
1311	4	G15	4G15	cmpd	ST024584	3.46	2.68875	1.28265	up	FALSE	FALSE	1159	C20H24N2O2S6	516.819		4	1.93491	G15	4G15	0.025mg in 25uL of DMSO	ActiProbe-5K	4550050798	TimTec	www.timtec.net	C(N(Cc1sccc1)CCN(C(SCC(=O)C)=S)Cc1sccc1)(SCC(=O)C)=S	1-{[(2-{[(2-oxopropylthio)thioxomethyl](2-thienylmethyl)amino}ethyl)(2-thienyl methyl)amino]thioxomethylthio}acetone			0	2	4	13	0	3	info@timtec.net
1312	4	G16	4G16	cmpd	ST024759	3.47	2.69875	1.28742	up	FALSE	FALSE	1175	C13H16N2	200.284	HCl	4	4.99292	G16	4G16	0.025mg in 25uL of DMSO	ActiProbe-5K	4550050798	TimTec	www.timtec.net	c12ccccc1CCCC2C=1NCCN1	2-(1,2,3,4-tetrahydronaphthyl)-2-imidazoline			1	0	2	1	1	4	info@timtec.net
1313	4	G17	4G17	cmpd	ST024983	3.65	2.87875	1.37329	up	FALSE	FALSE	1191	C28H30N2O4S2	522.689		4	1.91318	G17	4G17	0.025mg in 25uL of DMSO	ActiProbe-5K	4550050798	TimTec	www.timtec.net	c12c(nc(s2)c2cc(c(OC3CCCC3)cc2)OC)sc(n1)c1cc(OC)c(cc1)OC1CCCC1	1-cyclopentyloxy-4-[5-(4-cyclopentyloxy-3-methoxyphenyl)(1,3-thiazolo[5,4-d]1, 3-thiazol-2-yl)]-2-methoxybenzene			0	4	6	8	0	2	info@timtec.net
1314	4	G18	4G18	cmpd	ST025222	3.43	2.65875	1.26834	up	FALSE	FALSE	1207	C14H20O4	252.31		4	3.96337	G18	4G18	0.025mg in 25uL of DMSO	ActiProbe-5K	4550050798	TimTec	www.timtec.net	C12(CC3(CC(=O)O)CC(C1)CC(C2)C3)CC(=O)O	2-[3-(carboxymethyl)adamantanyl]acetic acid			2	4	4	6	0	4	info@timtec.net
1315	4	G19	4G19	cmpd	ST025390	3.76	2.98875	1.42576	up	FALSE	FALSE	1223	C10H7NO4S2	269.302		4	3.7133	G19	4G19	0.025mg in 25uL of DMSO	ActiProbe-5K	4550050798	TimTec	www.timtec.net	N1(C(SC(/C1=O)=C/c1occc1)=S)CC(=O)O	2-[5-(2-furylmethylene)-4-oxo-2-thioxo-1,3-thiazolidin-3-yl]acetic acid			1	4	5	4	0	4	info@timtec.net
1316	4	G20	4G20	cmpd	ST025516	3.73	2.95875	1.41145	up	FALSE	FALSE	1239	C10H10ClN3OS	255.728		4	3.91041	G20	4G20	0.025mg in 25uL of DMSO	ActiProbe-5K	4550050798	TimTec	www.timtec.net	C(c1ccc(cc1)Cl)SCc1n[nH]c([nH]1)=O	3-{[(4-chlorophenyl)methylthio]methyl}-1,2,4-triazolin-5-one			2	1	4	3	0	4	info@timtec.net
1317	4	G21	4G21	cmpd	ST025589	3.54	2.76875	1.32081	up	FALSE	FALSE	1255	C10H15N3O	193.249		4	5.17468	G21	4G21	0.025mg in 25uL of DMSO	ActiProbe-5K	4550050798	TimTec	www.timtec.net	[nH]1c(nccc1=O)NC1CCCCC1	2-(cyclohexylamino)-3-hydropyrimidin-4-one			2	1	4	1	0	4	info@timtec.net
1318	4	G22	4G22	cmpd	ST026232	3.57	2.79875	1.33512	up	FALSE	FALSE	1271	C8H6O2S3	230.332		4	4.34155	G22	4G22	0.025mg in 25uL of DMSO	ActiProbe-5K	4550050798	TimTec	www.timtec.net	c1cc(S(c2sccc2)(=O)=O)sc1	2-(2-thienylsulfonyl)thiophene			0	2	2	2	0	4	info@timtec.net
1319	4	G23	4G23	WT+dmso	Control	2.86	2.08875	0.996422	FALSE	FALSE	FALSE	5219				4		G23	4G23
1320	4	G24	4G24	K44A+dmso	Control	18.55	17.7788	8.48122	up	hit	FALSE	5220				4		G24	4G24
1321	4	H01	4H01	U2OS	Control	0.5	-0.27125	-0.129398	down	FALSE	hit	5221				4		H01	4H01
1322	4	H02	4H02	WT	Control	1.77	0.99875	0.476446	down	FALSE	hit	5222				4		H02	4H02
1323	4	H03	4H03	cmpd	ST020601	2.78	2.00875	0.958259	FALSE	FALSE	FALSE	968	C8H8N2O	148.164		4	6.74926	H03	4H03	0.025mg in 25uL of DMSO	ActiProbe-5K	4550050798	TimTec	www.timtec.net	n1(cnc2c1cccc2)CO	benzimidazolylmethan-1-ol			1	1	3	2	0	4	info@timtec.net
1324	4	H04	4H04	cmpd	ST020747	2.71	1.93875	0.924866	FALSE	FALSE	FALSE	984	C14H11BrN2O2S	351.224		4	2.84719	H04	4H04	0.025mg in 25uL of DMSO	ActiProbe-5K	4550050798	TimTec	www.timtec.net	C=1(C(C=2C(=O)CCCC2OC1N)c1sc(Br)cc1)C#N	2-amino-4-(5-bromo(2-thienyl))-5-oxo-4H-6,7,8-trihydrochromene-3-carbonitrile			2	2	4	1	1	4	info@timtec.net
1325	4	H05	4H05	cmpd	ST020865	3.12	2.34875	1.12045	FALSE	FALSE	FALSE	1000	C12H10N4S2	274.37		4	3.64471	H05	4H05	0.025mg in 25uL of DMSO	ActiProbe-5K	4550050798	TimTec	www.timtec.net	C1(=C(SC(=C(C1c1sc(C)cc1)C#N)N)N)C#N	2,6-diamino-4-(5-methyl(2-thienyl))-4H-thiin-3,5-dicarbonitrile			4	0	4	1	0	4	info@timtec.net
1326	4	H06	4H06	cmpd	ST020937	2.89	2.11875	1.01073	FALSE	FALSE	FALSE	1016	C10H9BrN2S2	301.231		4	3.31971	H06	4H06	0.025mg in 25uL of DMSO	ActiProbe-5K	4550050798	TimTec	www.timtec.net	C(=C/c1sc(CC)c(c1)Br)(/C(=S)N)C#N	(2Z)-2-(aminothioxomethyl)-3-(4-bromo-5-ethyl(2-thienyl))prop-2-enenitrile			2	0	2	3	0	4	info@timtec.net
1327	4	H07	4H07	cmpd	ST021063	3.07	2.29875	1.0966	FALSE	FALSE	FALSE	1032	C15H15NO2S	273.356		4	3.65824	H07	4H07	0.025mg in 25uL of DMSO	ActiProbe-5K	4550050798	TimTec	www.timtec.net	c1ccc(S(N2c3c(cccc3)CCC2)(=O)=O)cc1	1-(phenylsulfonyl)-1,2,3,4-tetrahydroquinoline			0	2	3	0	0	4	info@timtec.net
1328	4	H08	4H08	cmpd	ST021209	2.71	1.93875	0.924866	FALSE	FALSE	FALSE	1048	C16H11BrClN3S	392.706		4	2.54643	H08	4H08	0.025mg in 25uL of DMSO	ActiProbe-5K	4550050798	TimTec	www.timtec.net	c1cc(Cl)ccc1/C=N\N=c1/[nH]c(cs1)c1ccc(cc1)Br	2-[(2E)-3-(4-chlorophenyl)-1,2-diazaprop-2-enylidene]-4-(4-bromophenyl)-1,3-th iazoline			1	0	3	0	0	3	info@timtec.net
1329	4	H09	4H09	cmpd	ST022458	3.54	2.76875	1.32081	up	FALSE	FALSE	1064	C7H9N3O4	199.166		4	5.02093	H09	4H09	0.025mg in 25uL of DMSO	ActiProbe-5K	4550050798	TimTec	www.timtec.net	COC(CCc1c([nH]c([nH]n1)=O)=O)=O	methyl 3-(3,5-dioxo-2H,4H-1,2,4-triazin-6-yl)propanoate			2	4	7	4	0	4	info@timtec.net
1330	4	H10	4H10	cmpd	ST023483	3.02	2.24875	1.07275	FALSE	FALSE	FALSE	1080	C12H4N4	204.191		4	4.89738	H10	4H10	0.025mg in 25uL of DMSO	ActiProbe-5K	4550050798	TimTec	www.timtec.net	C(=c1/cc/c(=C(/C#N)C#N)cc1)(/C#N)C#N	[4-(dicyanomethylene)cyclohexa-2,5-dienylidene]methane-1,1-dicarbonitrile			0	0	4	0	0	4	info@timtec.net
1331	4	H11	4H11	cmpd	ST024105	3.41	2.63875	1.2588	up	FALSE	FALSE	1096	C15H12N2OS	268.339		4	3.72663	H11	4H11	0.025mg in 25uL of DMSO	ActiProbe-5K	4550050798	TimTec	www.timtec.net	C1(/N(C(=O)CS1)c1ccccc1)=N/c1ccccc1	3-phenyl-2-(phenylazamethylene)-1,3-thiazolidin-4-one			0	1	3	0	0	4	info@timtec.net
1332	4	H12	4H12	cmpd	ST024175	3.75	2.97875	1.42099	up	FALSE	FALSE	1112	C15H8Cl3N	308.593		4	3.24051	H12	4H12	0.025mg in 25uL of DMSO	ActiProbe-5K	4550050798	TimTec	www.timtec.net	C(=C(\C#N)c1ccc(cc1)Cl)/c1c(cc(cc1)Cl)Cl	(2E)-3-(2,4-dichlorophenyl)-2-(4-chlorophenyl)prop-2-enenitrile			0	0	1	1	0	4	info@timtec.net
1333	4	H13	4H13	cmpd	ST024303	3.41	2.63875	1.2588	up	FALSE	FALSE	1128	C16H10N6O2	318.295		4	3.14174	H13	4H13	0.025mg in 25uL of DMSO	ActiProbe-5K	4550050798	TimTec	www.timtec.net	c1(c(non1)c1ccccc1)/N=N/c1c(non1)c1ccccc1	bis(4-phenyl-1,2,5-oxadiazol-3-yl)diazene			0	2	8	0	0	4	info@timtec.net
1334	4	H14	4H14	cmpd	ST024343	3.8	3.02875	1.44484	up	FALSE	FALSE	1144	C14H8FN3	237.236		4	4.21521	H14	4H14	0.025mg in 25uL of DMSO	ActiProbe-5K	4550050798	TimTec	www.timtec.net	c12c(nc3c(n2)cccc3)c2cc(F)ccc2[nH]1	2-fluoroindolo[2,3-b]quinoxaline			1	0	3	0	0	4	info@timtec.net
1335	4	H15	4H15	cmpd	ST024585	3.65	2.87875	1.37329	up	FALSE	FALSE	1160	C9H14O4S3	282.406		4	3.541	H15	4H15	0.025mg in 25uL of DMSO	ActiProbe-5K	4550050798	TimTec	www.timtec.net	c1(c(S(=O)(=O)C)scc1)S(C(C)(C)C)(=O)=O	3-[(tert-butyl)sulfonyl]-2-(methylsulfonyl)thiophene			0	4	4	2	0	4	info@timtec.net
1336	4	H16	4H16	cmpd	ST024760	2.85	2.07875	0.991652	FALSE	FALSE	FALSE	1176	C8H6NNaO3S	219.196		4	4.56212	H16	4H16	0.025mg in 25uL of DMSO	ActiProbe-5K	4550050798	TimTec	www.timtec.net							4				info@timtec.net
1337	4	H17	4H17	cmpd	ST024991	3.35	2.57875	1.23017	up	FALSE	FALSE	1192	C16H8Br2N2S2	452.193		4	2.21145	H17	4H17	0.025mg in 25uL of DMSO	ActiProbe-5K	4550050798	TimTec	www.timtec.net	c12c(nc(s2)c2ccc(cc2)Br)sc(n1)c1ccc(cc1)Br	2,5-bis(4-bromophenyl)-1,3-thiazolo[5,4-d]1,3-thiazole			0	0	2	0	0	3	info@timtec.net
1338	4	H18	4H18	cmpd	ST025226	3.47	2.69875	1.28742	up	FALSE	FALSE	1208	C10H13NO2	179.219		4	5.57977	H18	4H18	0.025mg in 25uL of DMSO	ActiProbe-5K	4550050798	TimTec	www.timtec.net	N1(C(C=CC1=O)=O)C1CCCCC1	1-cyclohexylazoline-2,5-dione			0	2	3	0	0	4	info@timtec.net
1339	4	H19	4H19	cmpd	ST085678	4.02	3.24875	1.54979	up	FALSE	FALSE	1224	C10H19NO2	185.266		4	5.39763	H19	4H19	0.025mg in 25uL of DMSO	ActiProbe-5K	4550050798	TimTec	www.timtec.net	C1(CCN(CCC)CC1)CC(O)=O	2-(1-propyl-4-piperidyl)acetic acid			1	2	3	4	0	4	info@timtec.net
1340	4	H20	4H20	cmpd	ST025519	3.47	2.69875	1.28742	up	FALSE	FALSE	1240	C9H8N2O2S	208.241		4	4.80213	H20	4H20	0.025mg in 25uL of DMSO	ActiProbe-5K	4550050798	TimTec	www.timtec.net	c1ccc(OCc2nnc(o2)S)cc1	5-(phenoxymethyl)-1,3,4-oxadiazole-2-thiol			0	2	4	3	0	4	info@timtec.net
1341	4	H21	4H21	cmpd	ST025590	2.68	1.90875	0.910555	FALSE	FALSE	FALSE	1256	C8H15N5O	197.24		4	5.06996	H21	4H21	0.025mg in 25uL of DMSO	ActiProbe-5K	4550050798	TimTec	www.timtec.net	n1c(c(C)n[nH]c1=O)NCCN(C)C	5-{[2-(dimethylamino)ethyl]amino}-6-methyl-2H-1,2,4-triazin-3-one			2	1	6	2	0	4	info@timtec.net
1342	4	H22	4H22	cmpd	ST026233	3.22	2.44875	1.16816	FALSE	FALSE	FALSE	1272	C8H6O2S3	230.332		4	4.34155	H22	4H22	0.025mg in 25uL of DMSO	ActiProbe-5K	4550050798	TimTec	www.timtec.net	c1cc(S(c2ccsc2)(=O)=O)cs1	3-(3-thienylsulfonyl)thiophene			0	2	2	2	0	4	info@timtec.net
1343	4	H23	4H23	WT+dmso	Control	2.98	2.20875	1.05367	FALSE	FALSE	FALSE	5223				4		H23	4H23
1344	4	H24	4H24	K44A+dmso	Control	18.74	17.9688	8.57185	up	hit	FALSE	5224				4		H24	4H24
1345	4	I01	4I01	U2OS	Control	1.04	0.26875	0.128205	down	FALSE	hit	5225				4		I01	4I01
1346	4	I02	4I02	WT	Control	2.53	1.75875	0.838998	FALSE	FALSE	FALSE	5226				4		I02	4I02
1347	4	I03	4I03	cmpd	ST020602	7.28	6.50875	3.10495	up	hit	FALSE	969	C10H12N2O	176.218		4	5.67478	I03	4I03	0.025mg in 25uL of DMSO	ActiProbe-5K	4550050798	TimTec	www.timtec.net	n1c([nH]c2c1cccc2)CCCO	3-benzimidazol-2-ylpropan-1-ol			2	1	3	3	0	4	info@timtec.net
1348	4	I04	4I04	cmpd	ST020753	3.82	3.04875	1.45438	up	FALSE	FALSE	985	C20H21N3S	335.473		4	2.98087	I04	4I04	0.025mg in 25uL of DMSO	ActiProbe-5K	4550050798	TimTec	www.timtec.net	C1(=C(c2sc(CCCC)cc2)C2CCCC=C2C(=C1N)C#N)C#N	2-amino-4-(5-butyl(2-thienyl))-5,6,7,4a-tetrahydronaphthalene-1,3-dicarbonitri le			2	0	3	4	1	4	info@timtec.net
1349	4	I05	4I05	cmpd	ST020866	3.72	2.94875	1.40668	up	FALSE	FALSE	1001	C13H12N4S2	288.397		4	3.46744	I05	4I05	0.025mg in 25uL of DMSO	ActiProbe-5K	4550050798	TimTec	www.timtec.net	C1(=C(SC(=C(C1c1sc(CC)cc1)C#N)N)N)C#N	2,6-diamino-4-(5-ethyl(2-thienyl))-4H-thiin-3,5-dicarbonitrile			4	0	4	2	0	4	info@timtec.net
1350	4	I06	4I06	cmpd	ST020941	4.3	3.52875	1.68336	up	FALSE	FALSE	1017	C9H7N3O2S2	253.306		4	3.9478	I06	4I06	0.025mg in 25uL of DMSO	ActiProbe-5K	4550050798	TimTec	www.timtec.net	c1([N+]([O-])=O)c(sc(c1)/C=C(/C(=S)N)C#N)C	(2Z)-2-(aminothioxomethyl)-3-(5-methyl-4-nitro(2-thienyl))prop-2-enenitrile			2	2	5	2	0	4	info@timtec.net
1351	4	I07	4I07	cmpd	ST021064	4.08	3.30875	1.57841	up	FALSE	FALSE	1033	C14H6N4O4S4	422.49		4	2.36692	I07	4I07	0.025mg in 25uL of DMSO	ActiProbe-5K	4550050798	TimTec	www.timtec.net	c1(ccc2nc(sc2c1)SSc1nc2c(s1)cc(cc2)[N+]([O-])=O)[N+]([O-])=O	di6-nitrobenzothiazol-2-yl disulfide			0	4	8	3	0	4	info@timtec.net
1352	4	I08	4I08	cmpd	ST021241	4.12	3.34875	1.5975	up	FALSE	FALSE	1049	C8H8N2O3S2	244.295		4	4.09341	I08	4I08	0.025mg in 25uL of DMSO	ActiProbe-5K	4550050798	TimTec	www.timtec.net	c1(sc2nc(C)cc([n+]2c1)C)S([O-])(=O)=O	5,7-dimethyl-1,3-thiazolo[3,2-a]pyrimidine-2-sulfonic acid			0	3	5	0	0	4	info@timtec.net
1353	4	I09	4I09	cmpd	ST022488	4.07	3.29875	1.57364	up	FALSE	FALSE	1065	C7H7N5O5	241.163		4	4.14657	I09	4I09	0.025mg in 25uL of DMSO	ActiProbe-5K	4550050798	TimTec	www.timtec.net	Cc1nnc([nH]c1=O)N\N=C(\C(=O)O)C(=O)O	2-{[(6-methyl-5-oxo-4H-1,2,4-triazin-3-yl)amino]azamethylene}propanedioic acid			4	5	10	5	0	4	info@timtec.net
1354	4	I10	4I10	cmpd	ST023495	3.73	2.95875	1.41145	up	FALSE	FALSE	1081	C9H12N2	148.208		4	6.74728	I10	4I10	0.025mg in 25uL of DMSO	ActiProbe-5K	4550050798	TimTec	www.timtec.net	N1(c2ccncc2)CCCC1	4-pyrrolidinylpyridine			0	0	2	0	0	4	info@timtec.net
1355	4	I11	4I11	cmpd	ST024106	4.46	3.68875	1.75969	up	FALSE	FALSE	1097	C2H2N2S3	150.249		4	6.6556	I11	4I11	0.025mg in 25uL of DMSO	ActiProbe-5K	4550050798	TimTec	www.timtec.net	[nH]1c(ssc1=S)=N	5-imino-1,2,4-dithiazolidine-3-thione			2	0	2	0	0	4	info@timtec.net
1356	4	I12	4I12	cmpd	ST024182	3.76	2.98875	1.42576	up	FALSE	FALSE	1113	C7H14N2OS	174.267		4	5.73832	I12	4I12	0.025mg in 25uL of DMSO	ActiProbe-5K	4550050798	TimTec	www.timtec.net	C(N1CCOCC1)(=S)NCC	(ethylamino)morpholin-4-ylmethane-1-thione			1	1	3	1	0	4	info@timtec.net
1357	4	I13	4I13	cmpd	ST024304	3.67	2.89875	1.38283	up	FALSE	FALSE	1129	C4H4N4O4	172.1		4	5.81056	I13	4I13	0.025mg in 25uL of DMSO	ActiProbe-5K	4550050798	TimTec	www.timtec.net	[n+]1(c(c(C(=O)N)no1)C(=O)N)[O-]	2-hydroxy-1,2,5-oxadiazole-3,4-dicarboxamide			4	4	8	2	0	4	info@timtec.net
1358	4	I14	4I14	cmpd	ST024345	3.82	3.04875	1.45438	up	FALSE	FALSE	1145	C13H6Br2N4	378.026		4	2.64532	I14	4I14	0.025mg in 25uL of DMSO	ActiProbe-5K	4550050798	TimTec	www.timtec.net	c12c(nc3c(n1)ncc(Br)c3)c1cc(Br)ccc1[nH]2	3,7-dibromoindolo[2,3-b]pyridino[3,2-e]pyrazine			1	0	4	0	0	4	info@timtec.net
1359	4	I15	4I15	cmpd	ST024587	3.94	3.16875	1.51163	up	FALSE	FALSE	1161	C12H20S3	260.489		4	3.83894	I15	4I15	0.025mg in 25uL of DMSO	ActiProbe-5K	4550050798	TimTec	www.timtec.net	CC(Sc1sc(cc1)SC(C)(C)C)(C)C	2,5-bis(tert-butylthio)thiophene			0	0	0	2	0	3	info@timtec.net
1360	4	I16	4I16	cmpd	ST024762	3.8	3.02875	1.44484	up	FALSE	FALSE	1177	C7H8N4O2	180.166		4	5.55043	I16	4I16	0.025mg in 25uL of DMSO	ActiProbe-5K	4550050798	TimTec	www.timtec.net	c1(n(c2c(c(n1C)=O)[nH]cn2)C)=O	1,3-dimethyl-1,3,7-trihydropurine-2,6-dione			1	2	6	0	0	4	info@timtec.net
1361	4	I17	4I17	cmpd	ST025004	4.38	3.60875	1.72153	up	FALSE	FALSE	1193	C20H18N2O6S2	446.505		4	2.23962	I17	4I17	0.025mg in 25uL of DMSO	ActiProbe-5K	4550050798	TimTec	www.timtec.net	c12c(nc(s2)c2cc(OC)c(c(c2)OC)O)sc(n1)c1cc(OC)c(c(c1)OC)O	4-[5-(4-hydroxy-3,5-dimethoxyphenyl)(1,3-thiazolo[5,4-d]1,3-thiazol-2-yl)]-2,6 -dimethoxyphenol			2	6	8	6	0	4	info@timtec.net
1362	4	I18	4I18	cmpd	ST025227	3.69	2.91875	1.39237	up	FALSE	FALSE	1209	C3H4N2OS2	148.21		4	6.7472	I18	4I18	0.025mg in 25uL of DMSO	ActiProbe-5K	4550050798	TimTec	www.timtec.net	N1(C(SCC1=O)=S)N	3-amino-2-thioxo-1,3-thiazolidin-4-one			2	1	3	0	0	4	info@timtec.net
1363	4	I19	4I19	cmpd	ST025404	3.44	2.66875	1.27311	up	FALSE	FALSE	1225	C9H7N3OS2	237.306		4	4.21396	I19	4I19	0.025mg in 25uL of DMSO	ActiProbe-5K	4550050798	TimTec	www.timtec.net	c1cc2C(/C(Nc2cc1)=O)=N/NC(S)=S	{[(2-oxo-1H-benzo[d]azolidin-3-ylidene)azamethyl]amino}methanedithioic acid			2	1	4	2	0	4	info@timtec.net
1364	4	I20	4I20	cmpd	ST025520	4.02	3.24875	1.54979	up	FALSE	FALSE	1241	C10H10N2O3S	238.267		4	4.19697	I20	4I20	0.025mg in 25uL of DMSO	ActiProbe-5K	4550050798	TimTec	www.timtec.net	COc1ccc(c2oc(nn2)S)cc1OC	5-(3,4-dimethoxyphenyl)-1,3,4-oxadiazole-2-thiol			0	3	5	4	0	4	info@timtec.net
1365	4	I21	4I21	cmpd	ST025594	3.49	2.71875	1.29696	up	FALSE	FALSE	1257	C7H10N4O4	214.181		4	4.66895	I21	4I21	0.025mg in 25uL of DMSO	ActiProbe-5K	4550050798	TimTec	www.timtec.net	c1(c([nH]c([nH]n1)=O)=O)NC(C(=O)OC)C	methyl 2-[(3,5-dioxo-2H,4H-1,2,4-triazin-6-yl)amino]propanoate			3	4	8	3	1	4	info@timtec.net
1366	4	I22	4I22	cmpd	ST026235	3.17	2.39875	1.14431	FALSE	FALSE	FALSE	1273	C9H13NOS3	247.406		4	4.04193	I22	4I22	0.025mg in 25uL of DMSO	ActiProbe-5K	4550050798	TimTec	www.timtec.net	C(N(Cc1sccc1)C)(=S)SCCO	2-{[methyl(2-thienylmethyl)amino]thioxomethylthio}ethan-1-ol			1	1	2	6	0	4	info@timtec.net
1367	4	I23	4I23	WT	Control	2.31	1.53875	0.734049	down	FALSE	FALSE	5227				4		I23	4I23
1368	4	I24	4I24	K44A	Control	12.59	11.8187	5.63804	up	hit	FALSE	5228				4		I24	4I24
1369	4	J01	4J01	U2OS	Control	0.46	-0.31125	-0.148479	down	FALSE	hit	5229				4		J01	4J01
1370	4	J02	4J02	WT	Control	1.73	0.95875	0.457364	down	FALSE	hit	5230				4		J02	4J02
1371	4	J03	4J03	cmpd	ST020635	2.83	2.05875	0.982111	FALSE	FALSE	FALSE	970	C7H6N4OS3	258.349		4	3.87073	J03	4J03	0.025mg in 25uL of DMSO	ActiProbe-5K	4550050798	TimTec	www.timtec.net	c1(c([nH]c(s1)=S)N)C(Nc1nccs1)=O	(4-amino-2-thioxo(1,3-thiazolin-5-yl))-N-(1,3-thiazol-2-yl)carboxamide			4	1	5	1	0	4	info@timtec.net
1372	4	J04	4J04	cmpd	ST020790	2.57	1.79875	0.85808	FALSE	FALSE	FALSE	986	C9H6N2O	158.16		4	6.32273	J04	4J04	0.025mg in 25uL of DMSO	ActiProbe-5K	4550050798	TimTec	www.timtec.net	c1(oc(C)cc1)/C=C(\C#N)C#N	[(5-methyl-2-furyl)methylene]methane-1,1-dicarbonitrile			0	1	3	1	0	4	info@timtec.net
1373	4	J05	4J05	cmpd	ST020867	2.87	2.09875	1.00119	FALSE	FALSE	FALSE	1002	C12H9BrN4S2	353.266		4	2.83072	J05	4J05	0.025mg in 25uL of DMSO	ActiProbe-5K	4550050798	TimTec	www.timtec.net	C1(=C(SC(=C(C1c1sc(C)c(c1)Br)C#N)N)N)C#N	2,6-diamino-4-(4-bromo-5-methyl(2-thienyl))-4H-thiin-3,5-dicarbonitrile			4	0	4	1	0	4	info@timtec.net
1374	4	J06	4J06	cmpd	ST020943	2.91	2.13875	1.02027	FALSE	FALSE	FALSE	1018	C9H5N3O2S	219.224		4	4.56155	J06	4J06	0.025mg in 25uL of DMSO	ActiProbe-5K	4550050798	TimTec	www.timtec.net	c1([N+]([O-])=O)c(sc(c1)/C=C(\C#N)C#N)C	[(5-methyl-4-nitro-2-thienyl)methylene]methane-1,1-dicarbonitrile			0	2	5	1	0	4	info@timtec.net
1375	4	J07	4J07	cmpd	ST021076	2.67	1.89875	0.905784	FALSE	FALSE	FALSE	1034	C6H12N2OS	160.24		4	6.24063	J07	4J07	0.025mg in 25uL of DMSO	ActiProbe-5K	4550050798	TimTec	www.timtec.net	C(N1CCOCC1)(=S)NC	(methylamino)morpholin-4-ylmethane-1-thione			1	1	3	0	0	4	info@timtec.net
1376	4	J08	4J08	cmpd	ST021288	2.74	1.96875	0.939177	FALSE	FALSE	FALSE	1050	C7H9N3OS2	215.3		4	4.64468	J08	4J08	0.025mg in 25uL of DMSO	ActiProbe-5K	4550050798	TimTec	www.timtec.net	c1(c(n(CC=C)c(s1)=S)N)C(=O)N	4-amino-3-prop-2-enyl-2-thioxo-1,3-thiazoline-5-carboxamide			4	1	4	3	0	4	info@timtec.net
1377	4	J09	4J09	cmpd	ST022676	2.91	2.13875	1.02027	FALSE	FALSE	FALSE	1066	C13H12N2O2S	260.317		4	3.84148	J09	4J09	0.025mg in 25uL of DMSO	ActiProbe-5K	4550050798	TimTec	www.timtec.net	C(c1sccc1)C(N\N=C\C=C\c1occc1)=O	N-((3Z,1E)-4-(2-furyl)-1-azabuta-1,3-dienyl)-2-(2-thienyl)acetamide			1	2	4	5	0	4	info@timtec.net
1378	4	J10	4J10	cmpd	ST023496	2.44	1.66875	0.796064	down	FALSE	FALSE	1082	C13H13NO2	215.252		4	4.64572	J10	4J10	0.025mg in 25uL of DMSO	ActiProbe-5K	4550050798	TimTec	www.timtec.net	c12nc(C)oc1CCc1c(C2O)cccc1	2-methyl-4,9,10-trihydrobenzo[d]1,3-oxazolo[5,4-a][7]annulen-4-ol			1	2	3	1	1	4	info@timtec.net
1379	4	J11	4J11	cmpd	ST024117	3.76	2.98875	1.42576	up	FALSE	FALSE	1098	C12H8Br2S	344.07		4	2.90639	J11	4J11	0.025mg in 25uL of DMSO	ActiProbe-5K	4550050798	TimTec	www.timtec.net	S(c1ccc(cc1)Br)c1ccc(Br)cc1	4-bromo-1-(4-bromophenylthio)benzene			0	0	0	0	0	3	info@timtec.net
1380	4	J12	4J12	cmpd	ST024185	3.17	2.39875	1.14431	FALSE	FALSE	FALSE	1114	C8H9FN2S	184.237		4	5.42778	J12	4J12	0.025mg in 25uL of DMSO	ActiProbe-5K	4550050798	TimTec	www.timtec.net	C(Nc1ccc(cc1)F)(=S)NC	[(4-fluorophenyl)amino](methylamino)methane-1-thione			2	0	2	0	0	4	info@timtec.net
1381	4	J13	4J13	cmpd	ST024306	3.08	2.30875	1.10137	FALSE	FALSE	FALSE	1130	C14H20N2O3	264.324		4	3.78323	J13	4J13	0.025mg in 25uL of DMSO	ActiProbe-5K	4550050798	TimTec	www.timtec.net	C12(C(N(O)C3(\C1=N\O)C=CCCC3)=O)CCCCC2	8-hydroxy-15-(hydroxyimino)-8-azadispiro[5.2.5.1]pentadec-10-en-7-one			2	3	5	2	1	4	info@timtec.net
1382	4	J14	4J14	cmpd	ST024353	3	2.22875	1.06321	FALSE	FALSE	FALSE	1146	C21H18N4	326.401		4	3.06372	J14	4J14	0.025mg in 25uL of DMSO	ActiProbe-5K	4550050798	TimTec	www.timtec.net	C1(/c2c(cccc2)C(/C1)=N/Nc1ccccc1)=N/Nc1ccccc1	phenyl({3-[(phenylamino)azamethylene](2-hydrocyclopenta[3,2-a]benzenylidene)}a zamethyl)amine			2	0	4	0	0	3	info@timtec.net
1383	4	J15	4J15	cmpd	ST024588	1.18	0.40875	0.194991	down	FALSE	hit	1162	C10H13NOS3	259.417		4	3.85479	J15	4J15	0.025mg in 25uL of DMSO	ActiProbe-5K	4550050798	TimTec	www.timtec.net	C(N1CCOCC1)(SCc1sccc1)=S	morpholin-4-yl(2-thienylmethylthio)methane-1-thione			0	1	2	3	0	4	info@timtec.net
1384	4	J16	4J16	cmpd	ST024774	3.12	2.34875	1.12045	FALSE	FALSE	FALSE	1178	C6H8N4O2	168.155		4	5.94688	J16	4J16	0.025mg in 25uL of DMSO	ActiProbe-5K	4550050798	TimTec	www.timtec.net	c1(ccc(o1)/C=N\NC(=O)N)N	N-[(1E)-2-(5-amino(2-furyl))-1-azavinyl]aminoamide			5	2	6	2	0	4	info@timtec.net
1385	4	J17	4J17	cmpd	ST025006	3.28	2.50875	1.19678	up	FALSE	FALSE	1194	C22H22N2O6S2	474.559		4	2.10722	J17	4J17	0.025mg in 25uL of DMSO	ActiProbe-5K	4550050798	TimTec	www.timtec.net	c12c(nc(s2)c2cc(c(OC)c(c2)OC)OC)sc(n1)c1cc(c(OC)c(c1)OC)OC	1,2,3-trimethoxy-5-[5-(3,4,5-trimethoxyphenyl)(1,3-thiazolo[5,4-d]1,3-thiazol- 2-yl)]benzene			0	6	8	4	0	4	info@timtec.net
1386	4	J18	4J18	cmpd	ST025228	2.83	2.05875	0.982111	FALSE	FALSE	FALSE	1210	C4H4N6O	152.116		4	6.57395	J18	4J18	0.025mg in 25uL of DMSO	ActiProbe-5K	4550050798	TimTec	www.timtec.net	c12c(c(=O)[nH]c([nH]1)=N)nn[nH]2	5-imino-4,6-dihydro-3H-1,2,3-triazolo[5,4-d]pyrimidin-7-one			4	1	7	0	0	4	info@timtec.net
1387	4	J19	4J19	cmpd	ST025405	2.98	2.20875	1.05367	FALSE	FALSE	FALSE	1226	C10H12N2O2S2	256.35		4	3.90092	J19	4J19	0.025mg in 25uL of DMSO	ActiProbe-5K	4550050798	TimTec	www.timtec.net	c1cc(cc(c1OC)OC)/C=N\NC(=S)S	{[(1E)-2-(3,4-dimethoxyphenyl)-1-azavinyl]amino}methanedithioic acid			1	2	4	5	0	4	info@timtec.net
1388	4	J20	4J20	cmpd	ST025521	2.71	1.93875	0.924866	FALSE	FALSE	FALSE	1242	C12H12N2S2	248.373		4	4.02621	J20	4J20	0.025mg in 25uL of DMSO	ActiProbe-5K	4550050798	TimTec	www.timtec.net	c1ccc(N2C3=C(CCC3)SC(=N2)S)cc1	1-phenyl-5,6,7-trihydrocyclopenta[1,2-e]1,3,4-thiadiazine-3-thiol			0	0	2	1	0	4	info@timtec.net
1389	4	J21	4J21	cmpd	ST025616	1.98	1.20875	0.576625	down	FALSE	FALSE	1258	C4H4N2O5	160.086		4	6.24663	J21	4J21	0.025mg in 25uL of DMSO	ActiProbe-5K	4550050798	TimTec	www.timtec.net	C1(NC(=O)NC(C1=O)=O)(O)O	6,6-dihydroxy-1,3,6-trihydropyrimidine-2,4,5-trione			4	5	7	2	0	4	info@timtec.net
1390	4	J22	4J22	cmpd	ST026236	3.16	2.38875	1.13953	FALSE	FALSE	FALSE	1274	C10H8O2S2	224.304		4	4.45823	J22	4J22	0.025mg in 25uL of DMSO	ActiProbe-5K	4550050798	TimTec	www.timtec.net	c1ccc(S(c2sccc2)(=O)=O)cc1	2-(phenylsulfonyl)thiophene			0	2	2	1	0	4	info@timtec.net
1391	4	J23	4J23	WT	Control	2.42	1.64875	0.786524	down	FALSE	FALSE	5231				4		J23	4J23
1392	4	J24	4J24	K44A	Control	12.57	11.7988	5.6285	up	hit	FALSE	5232				4		J24	4J24
1393	4	K01	4K01	U2OS	Control	1.04	0.26875	0.128205	down	FALSE	hit	5233				4		K01	4K01
1394	4	K02	4K02	WT	Control	2.59	1.81875	0.867621	FALSE	FALSE	FALSE	5234				4		K02	4K02
1395	4	K03	4K03	cmpd	ST020638	3.6	2.82875	1.34943	up	FALSE	FALSE	971	C12H12N4OS	260.32		4	3.84143	K03	4K03	0.025mg in 25uL of DMSO	ActiProbe-5K	4550050798	TimTec	www.timtec.net	C1(/SC(=O)CN1c1ccc(cc1)N(C)C)=N\C#N	2-{3-[4-(dimethylamino)phenyl]-5-oxo-1,3-thiazolidin-2-ylidene}-2-azaethanenit rile			0	1	5	0	0	4	info@timtec.net
1396	4	K04	4K04	cmpd	ST020792	4.3	3.52875	1.68336	up	FALSE	FALSE	987	C9H8N2OS	192.241		4	5.20179	K04	4K04	0.025mg in 25uL of DMSO	ActiProbe-5K	4550050798	TimTec	www.timtec.net	C(=C/c1oc(C)cc1)(/C(=S)N)C#N	(2Z)-2-(aminothioxomethyl)-3-(5-methyl(2-furyl))prop-2-enenitrile			2	1	3	2	0	4	info@timtec.net
1397	4	K05	4K05	cmpd	ST020868	3.71	2.93875	1.40191	up	FALSE	FALSE	1003	C13H11BrN4S2	367.293		4	2.72262	K05	4K05	0.025mg in 25uL of DMSO	ActiProbe-5K	4550050798	TimTec	www.timtec.net	C1(=C(SC(=C(C1c1sc(CC)c(c1)Br)C#N)N)N)C#N	2,6-diamino-4-(4-bromo-5-ethyl(2-thienyl))-4H-thiin-3,5-dicarbonitrile			4	0	4	2	0	4	info@timtec.net
1398	4	K06	4K06	cmpd	ST020946	4.37	3.59875	1.71676	up	FALSE	FALSE	1019	C10H9N3O2S2	267.332		4	3.74066	K06	4K06	0.025mg in 25uL of DMSO	ActiProbe-5K	4550050798	TimTec	www.timtec.net	c1([N+]([O-])=O)c(sc(c1)/C=C(/C(=S)N)C#N)CC	(2Z)-2-(aminothioxomethyl)-3-(5-ethyl-4-nitro(2-thienyl))prop-2-enenitrile			2	2	5	3	0	4	info@timtec.net
1399	4	K07	4K07	cmpd	ST021121	2.86	2.08875	0.996422	FALSE	FALSE	FALSE	1035	C10H14N2OS	210.3		4	4.75511	K07	4K07	0.025mg in 25uL of DMSO	ActiProbe-5K	4550050798	TimTec	www.timtec.net	C1CCC(C(Nc2nccs2)=O)CC1	cyclohexyl-N-(1,3-thiazol-2-yl)carboxamide			1	1	3	1	0	4	info@timtec.net
1400	4	K08	4K08	cmpd	ST021490	3.91	3.13875	1.49732	up	FALSE	FALSE	1051	C10H20Cl2N2	239.188		4	4.18082	K08	4K08	0.025mg in 25uL of DMSO	ActiProbe-5K	4550050798	TimTec	www.timtec.net	C1NCC(NC1)(CC=C)CC=C.Cl.Cl	2,2-diprop-2-enylpiperazine, chloride, chloride			2	0	2	4	0	4	info@timtec.net
1401	4	K09	4K09	cmpd	ST022683	4.14	3.36875	1.60704	up	FALSE	FALSE	1067	C14H15N3O2	257.292		4	3.88663	K09	4K09	0.025mg in 25uL of DMSO	ActiProbe-5K	4550050798	TimTec	www.timtec.net	c1(n(ccc1)C)CC(N\N=C\C=C\c1occc1)=O	N-((3Z,1E)-4-(2-furyl)-1-azabuta-1,3-dienyl)-2-(1-methylpyrrol-2-yl)acetamide			1	2	5	5	0	4	info@timtec.net
1402	4	K10	4K10	cmpd	ST023497	4.01	3.23875	1.54502	up	FALSE	FALSE	1083	C10H9NO2	175.187		4	5.70819	K10	4K10	0.025mg in 25uL of DMSO	ActiProbe-5K	4550050798	TimTec	www.timtec.net	[n+]1(c2c(cc(cc2)OC)ccc1)[O-]	6-methoxyquinolin-1-ol			0	2	3	1	0	4	info@timtec.net
1403	4	K11	4K11	cmpd	ST024118	3.23	2.45875	1.17293	up	FALSE	FALSE	1099	C18H15NO4S	341.387		4	2.92922	K11	4K11	0.025mg in 25uL of DMSO	ActiProbe-5K	4550050798	TimTec	www.timtec.net	S(Nc1cc2c(OCCO2)cc1)(c1cc2c(cccc2)cc1)(=O)=O	2H,3H-benzo[3,4-e]1,4-dioxan-6-yl(2-naphthylsulfonyl)amine			1	4	5	1	0	4	info@timtec.net
1404	4	K12	4K12	cmpd	ST024187	3.82	3.04875	1.45438	up	FALSE	FALSE	1115	C7H14N2S	158.268		4	6.31841	K12	4K12	0.025mg in 25uL of DMSO	ActiProbe-5K	4550050798	TimTec	www.timtec.net	C(N1CCCCC1)(=S)NC	(methylamino)piperidylmethane-1-thione			1	0	2	0	0	4	info@timtec.net
1405	4	K13	4K13	cmpd	ST024307	3.21	2.43875	1.16339	FALSE	FALSE	FALSE	1131	C4H2N4O3	154.085		4	6.48992	K13	4K13	0.025mg in 25uL of DMSO	ActiProbe-5K	4550050798	TimTec	www.timtec.net		1,2,5-oxadiazolo[3,4-b]pyrazine-5,6-diol					7				info@timtec.net
1406	4	K14	4K14	cmpd	ST024374	3.61	2.83875	1.3542	up	FALSE	FALSE	1147	C18H11NO2	273.291		4	3.6591	K14	4K14	0.025mg in 25uL of DMSO	ActiProbe-5K	4550050798	TimTec	www.timtec.net	C1(/C(c2ccccc2C1=O)=O)=C/c1c[nH]c2c1cccc2	2-(indol-3-ylmethylene)cyclopenta[1,2-a]benzene-1,3-dione			1	2	3	1	0	4	info@timtec.net
1407	4	K15	4K15	cmpd	ST024590	3.75	2.97875	1.42099	up	FALSE	FALSE	1163	C12H13NS4	299.506		4	3.33883	K15	4K15	0.025mg in 25uL of DMSO	ActiProbe-5K	4550050798	TimTec	www.timtec.net	C(N(Cc1sccc1)C)(SCc1sccc1)=S	[methyl(2-thienylmethyl)amino](2-thienylmethylthio)methane-1-thione			0	0	1	5	0	4	info@timtec.net
1408	4	K16	4K16	cmpd	ST024781	3.64	2.86875	1.36852	up	FALSE	FALSE	1179	C16H24N2	244.38	HCl	4	4.09199	K16	4K16	0.025mg in 25uL of DMSO	ActiProbe-5K	4550050798	TimTec	www.timtec.net	C1CNC(=N1)Cc1c(cc(cc1C)C(C)(C)C)C	2-{[4-(tert-butyl)-2,6-dimethylphenyl]methyl}-2-imidazoline			1	0	2	1	0	3	info@timtec.net
1409	4	K17	4K17	cmpd	ST025008	3.44	2.66875	1.27311	up	FALSE	FALSE	1195	C12H6N2S4	306.457		4	3.2631	K17	4K17	0.025mg in 25uL of DMSO	ActiProbe-5K	4550050798	TimTec	www.timtec.net	c12c(nc(s2)c2sccc2)sc(n1)c1sccc1	2,5-di(2-thienyl)-1,3-thiazolo[5,4-d]1,3-thiazole			0	0	2	2	0	4	info@timtec.net
1410	4	K18	4K18	cmpd	ST025229	3.55	2.77875	1.32558	up	FALSE	FALSE	1211	C5H6N2O3	142.114		4	7.03659	K18	4K18	0.025mg in 25uL of DMSO	ActiProbe-5K	4550050798	TimTec	www.timtec.net	[nH]1c(c(c[nH]c1=O)CO)=O	5-(hydroxymethyl)-1,3-dihydropyrimidine-2,4-dione			3	3	5	2	0	4	info@timtec.net
1411	4	K19	4K19	cmpd	ST025407	2.98	2.20875	1.05367	FALSE	FALSE	FALSE	1227	C8H7N3O2S2	241.295		4	4.14431	K19	4K19	0.025mg in 25uL of DMSO	ActiProbe-5K	4550050798	TimTec	www.timtec.net	S1C(NNC1c1ccc([N+]([O-])=O)cc1)=S	5-(4-nitrophenyl)-1,3,4-thiadiazolidine-2-thione			2	2	5	0	1	4	info@timtec.net
1412	4	K20	4K20	cmpd	ST025522	5.39	4.61875	2.20334	up	hit	FALSE	1243	C13H10N2OS	242.301		4	4.12709	K20	4K20	0.025mg in 25uL of DMSO	ActiProbe-5K	4550050798	TimTec	www.timtec.net	c1ccc2c(Cc3nnc(o3)S)cccc2c1	5-(naphthylmethyl)-1,3,4-oxadiazole-2-thiol			0	1	3	3	0	4	info@timtec.net
1413	4	K21	4K21	cmpd	ST025744	2.8	2.02875	0.9678	FALSE	FALSE	FALSE	1259	C12H17N5O2	263.299		4	3.79796	K21	4K21	0.025mg in 25uL of DMSO	ActiProbe-5K	4550050798	TimTec	www.timtec.net	c12c(c(n(C)c(n2C)=O)=O)n(C)c(n1)N1CCCC1	1,3,7-trimethyl-8-pyrrolidinyl-1,3,7-trihydropurine-2,6-dione			0	2	7	0	0	4	info@timtec.net
1414	4	K22	4K22	cmpd	ST026237	3.48	2.70875	1.29219	up	FALSE	FALSE	1275	C10H8O2S2	224.304		4	4.45823	K22	4K22	0.025mg in 25uL of DMSO	ActiProbe-5K	4550050798	TimTec	www.timtec.net	c1ccc(S(c2ccsc2)(=O)=O)cc1	3-(phenylsulfonyl)thiophene			0	2	2	1	0	4	info@timtec.net
1415	4	K23	4K23	WT	Control	2.12	1.34875	0.643411	down	FALSE	FALSE	5235				4		K23	4K23
1416	4	K24	4K24	K44A	Control	11.73	10.9588	5.22779	up	hit	FALSE	5236				4		K24	4K24
1417	4	L01	4L01	U2OS	Control	0.51	-0.26125	-0.124627	down	FALSE	hit	5237				4		L01	4L01
1418	4	L02	4L02	WT	Control	1.69	0.91875	0.438283	down	FALSE	hit	5238				4		L02	4L02
1419	4	L03	4L03	cmpd	ST020666	3.23	2.45875	1.17293	up	FALSE	FALSE	972	C8H15N3O2	185.226		4	5.39881	L03	4L03	0.025mg in 25uL of DMSO	ActiProbe-5K	4550050798	TimTec	www.timtec.net	N1(C(NCC1)=O)C(=O)NCCCC	N-butyl(2-oxoimidazolidinyl)carboxamide			2	2	5	3	0	4	info@timtec.net
1420	4	L04	4L04	cmpd	ST020809	2.58	1.80875	0.86285	FALSE	FALSE	FALSE	988	C9H9N3S	191.257		4	5.22858	L04	4L04	0.025mg in 25uL of DMSO	ActiProbe-5K	4550050798	TimTec	www.timtec.net	C(=C/c1n(ccc1)C)(/C(=S)N)C#N	(2Z)-2-(aminothioxomethyl)-3-(1-methylpyrrol-2-yl)prop-2-enenitrile			2	0	3	2	0	4	info@timtec.net
1421	4	L05	4L05	cmpd	ST020887	2.95	2.17875	1.03936	FALSE	FALSE	FALSE	1004	C13H12N4OS	272.331		4	3.67201	L05	4L05	0.025mg in 25uL of DMSO	ActiProbe-5K	4550050798	TimTec	www.timtec.net	c12c(C(c3sc(C)cc3)C(=C(O1)N)C#N)c(C)n[nH]2	6-amino-3-methyl-4-(5-methyl(2-thienyl))-4H-pyrano[3,2-d]pyrazole-5-carbonitri le			3	1	5	1	1	4	info@timtec.net
1422	4	L06	4L06	cmpd	ST020948	2.84	2.06875	0.986881	FALSE	FALSE	FALSE	1020	C12H13N3O2S2	295.386		4	3.3854	L06	4L06	0.025mg in 25uL of DMSO	ActiProbe-5K	4550050798	TimTec	www.timtec.net	c1([N+]([O-])=O)c(sc(c1)/C=C(/C(=S)N)C#N)CCCC	(2Z)-2-(aminothioxomethyl)-3-(5-butyl-4-nitro(2-thienyl))prop-2-enenitrile			2	2	5	5	0	4	info@timtec.net
1423	4	L07	4L07	cmpd	ST021137	3.16	2.38875	1.13953	FALSE	FALSE	FALSE	1036	C9H9N3O2S	223.255		4	4.47917	L07	4L07	0.025mg in 25uL of DMSO	ActiProbe-5K	4550050798	TimTec	www.timtec.net	c12n(nc(c(n1)=O)C)c(C)c(s2)C(=O)C	2-acetyl-3,6-dimethyl-7-oxo-1,3-thiazolino[3,2-b]1,2,4-triazine			0	2	5	1	0	4	info@timtec.net
1424	4	L08	4L08	cmpd	ST021500	2.81	2.03875	0.97257	FALSE	FALSE	FALSE	1052	C8H9NO2S2	215.297		4	4.64475	L08	4L08	0.025mg in 25uL of DMSO	ActiProbe-5K	4550050798	TimTec	www.timtec.net	c1cc(C2NC(C(=O)O)CS2)sc1	2-(2-thienyl)-1,3-thiazolidine-4-carboxylic acid			2	2	3	3	2	4	info@timtec.net
1425	4	L09	4L09	cmpd	ST022738	4.97	4.19875	2.00298	up	hit	FALSE	1068	C10H7BrN4OS	311.162		4	3.21376	L09	4L09	0.025mg in 25uL of DMSO	ActiProbe-5K	4550050798	TimTec	www.timtec.net	C(c1nccnc1)(N\N=C\c1sc(Br)cc1)=O	N-[(1E)-2-(5-bromo(2-thienyl))-1-azavinyl]pyrazin-2-ylcarboxamide			1	1	5	3	0	4	info@timtec.net
1426	4	L10	4L10	cmpd	ST023498	3.95	3.17875	1.5164	up	FALSE	FALSE	1084	C7H6O4	154.122		4	6.48836	L10	4L10	0.025mg in 25uL of DMSO	ActiProbe-5K	4550050798	TimTec	www.timtec.net	c1(coc(=O)cc1)C(=O)OC	methyl 2-oxopyran-5-carboxylate			0	4	4	2	0	4	info@timtec.net
1427	4	L11	4L11	cmpd	ST024121	3.31	2.53875	1.21109	up	FALSE	FALSE	1100	C7H9N3O2S	199.233		4	5.01924	L11	4L11	0.025mg in 25uL of DMSO	ActiProbe-5K	4550050798	TimTec	www.timtec.net	C(c1occc1)(NNC(=S)NC)=O	2-furyl-N-{[(methylamino)thioxomethyl]amino}carboxamide			3	2	5	2	0	4	info@timtec.net
1428	4	L12	4L12	cmpd	ST024201	3.13	2.35875	1.12522	FALSE	FALSE	FALSE	1116	C11H10FN3OS	251.284		4	3.97955	L12	4L12	0.025mg in 25uL of DMSO	ActiProbe-5K	4550050798	TimTec	www.timtec.net	c1c(ccc(c1)/C=N\N=C1/N=C(C(S1)C)O)F	2-[(2E)-3-(4-fluorophenyl)-1,2-diazaprop-2-enylidene]-5-methyl-1,3-thiazolin-4 -ol			1	1	4	1	1	4	info@timtec.net
1429	4	L13	4L13	cmpd	ST024310	3.41	2.63875	1.2588	up	FALSE	FALSE	1132	C19H18Br2O4	470.158		4	2.12695	L13	4L13	0.025mg in 25uL of DMSO	ActiProbe-5K	4550050798	TimTec	www.timtec.net	c1(C2OCC3(CO2)COC(c2c(Br)cccc2)OC3)c(Br)cccc1	3,9-bis(2-bromophenyl)-2,4,8,10-tetraoxaspiro[5.5]undecane			0	4	4	2	0	4	info@timtec.net
1430	4	L14	4L14	cmpd	ST024376	1.48	0.70875	0.338104	down	FALSE	hit	1148	C18H11NO3	289.29		4	3.45674	L14	4L14	0.025mg in 25uL of DMSO	ActiProbe-5K	4550050798	TimTec	www.timtec.net	C1(/C(Oc2c(C1=O)cccc2)=O)=C\c1c[nH]c2c1cccc2	3-(indol-3-ylmethylene)benzo[b]pyran-2,4-dione			1	3	4	1	0	4	info@timtec.net
1431	4	L15	4L15	cmpd	ST024591	2.93	2.15875	1.02982	FALSE	FALSE	FALSE	1164	C8H4Br2S2	324.06		4	3.08585	L15	4L15	0.025mg in 25uL of DMSO	ActiProbe-5K	4550050798	TimTec	www.timtec.net	c1(c2cc(Br)cs2)cc(Br)cs1	4-bromo-2-(4-bromo(2-thienyl))thiophene			0	0	0	1	0	4	info@timtec.net
1432	4	L16	4L16	cmpd	ST024786	3.31	2.53875	1.21109	up	FALSE	FALSE	1180	C15H27NO4	285.384		4	3.50405	L16	4L16	0.025mg in 25uL of DMSO	ActiProbe-5K	4550050798	TimTec	www.timtec.net	C1CC[C@@H]2(N1CC[C@H]2COC(=O)C(C(C)C)(C(C)O)O)	((7aS,1R)perhydropyrrolizinyl)methyl 2,3-dihydroxy-2-(methylethyl)butanoate			2	4	5	7	4	4	info@timtec.net
1433	4	L17	4L17	cmpd	ST025013	2.6	1.82875	0.872391	FALSE	FALSE	FALSE	1196	C16H8F2N2S2	330.382		4	3.0268	L17	4L17	0.025mg in 25uL of DMSO	ActiProbe-5K	4550050798	TimTec	www.timtec.net	c12c(nc(s2)c2ccc(cc2)F)sc(n1)c1ccc(cc1)F	2,5-bis(4-fluorophenyl)-1,3-thiazolo[5,4-d]1,3-thiazole			0	0	2	0	0	4	info@timtec.net
1434	4	L18	4L18	cmpd	ST025244	3.29	2.51875	1.20155	up	FALSE	FALSE	1212	C8H5NO2S2	211.265		4	4.73339	L18	4L18	0.025mg in 25uL of DMSO	ActiProbe-5K	4550050798	TimTec	www.timtec.net	c1cc(/C=C2/C(NC(S2)=S)=O)oc1	5-(2-furylmethylene)-2-thioxo-1,3-thiazolidin-4-one			1	2	3	1	0	4	info@timtec.net
1435	4	L19	4L19	cmpd	ST025408	2.9	2.12875	1.0155	FALSE	FALSE	FALSE	1228	C8H7N3O2S2	241.295		4	4.14431	L19	4L19	0.025mg in 25uL of DMSO	ActiProbe-5K	4550050798	TimTec	www.timtec.net	S1C(NNC1c1cc([N+]([O-])=O)ccc1)=S	5-(3-nitrophenyl)-1,3,4-thiadiazolidine-2-thione			2	2	5	1	1	4	info@timtec.net
1436	4	L20	4L20	cmpd	ST025524	5.77	4.99875	2.38462	up	hit	FALSE	1244	C9H6FNS2	211.284		4	4.73297	L20	4L20	0.025mg in 25uL of DMSO	ActiProbe-5K	4550050798	TimTec	www.timtec.net	c1cc(c2nc(sc2)S)ccc1F	4-(4-fluorophenyl)-1,3-thiazole-2-thiol			0	0	1	1	0	4	info@timtec.net
1437	4	L21	4L21	cmpd	ST025746	3.36	2.58875	1.23494	up	FALSE	FALSE	1260	C12H13ClN4OS	296.78		4	3.3695	L21	4L21	0.025mg in 25uL of DMSO	ActiProbe-5K	4550050798	TimTec	www.timtec.net	n1c(nc(N)cc1N)SCCOc1ccc(Cl)cc1	2-[2-(4-chlorophenoxy)ethylthio]pyrimidine-4,6-diamine			4	1	5	3	0	4	info@timtec.net
1438	4	L22	4L22	cmpd	ST026238	2.92	2.14875	1.02504	FALSE	FALSE	FALSE	1276	C10H12Br2S	324.079		4	3.08566	L22	4L22	0.025mg in 25uL of DMSO	ActiProbe-5K	4550050798	TimTec	www.timtec.net	c1(SC(C)(C)C)c(Br)cccc1Br	2-(tert-butylthio)-1,3-dibromobenzene			0	0	0	0	0	4	info@timtec.net
1439	4	L23	4L23	WT	Control	2.2	1.42875	0.681574	down	FALSE	FALSE	5239				4		L23	4L23
1440	4	L24	4L24	K44A	Control	11.54	10.7687	5.13715	up	hit	FALSE	5240				4		L24	4L24
1441	4	M01	4M01	U2OS	Control	1.08	0.30875	0.147287	down	FALSE	hit	5241				4		M01	4M01
1442	4	M02	4M02	WT	Control	2.81	2.03875	0.97257	FALSE	FALSE	FALSE	5242				4		M02	4M02
1443	4	M03	4M03	cmpd	ST020667	3.73	2.95875	1.41145	up	FALSE	FALSE	973	C10H19N3O2	213.28		4	4.68867	M03	4M03	0.025mg in 25uL of DMSO	ActiProbe-5K	4550050798	TimTec	www.timtec.net	N1(C(N(CCC)CCC)=O)C(NCC1)=O	(2-oxoimidazolidinyl)-N,N-dipropylcarboxamide			1	2	5	4	0	4	info@timtec.net
1444	4	M04	4M04	cmpd	ST020810	4.01	3.23875	1.54502	up	FALSE	FALSE	989	C9H9N3O	175.19		4	5.70809	M04	4M04	0.025mg in 25uL of DMSO	ActiProbe-5K	4550050798	TimTec	www.timtec.net	C(=C/c1n(ccc1)C)(/C(=O)N)C#N	(2Z)-2-cyano-3-(1-methylpyrrol-2-yl)prop-2-enamide			2	1	4	2	0	4	info@timtec.net
1445	4	M05	4M05	cmpd	ST020889	3.98	3.20875	1.53071	up	FALSE	FALSE	1005	C13H11BrN4OS	351.227		4	2.84716	M05	4M05	0.025mg in 25uL of DMSO	ActiProbe-5K	4550050798	TimTec	www.timtec.net	c12c(C(c3sc(C)c(c3)Br)C(=C(O1)N)C#N)c(C)n[nH]2	6-amino-4-(4-bromo-5-methyl(2-thienyl))-3-methyl-4H-pyrano[3,2-d]pyrazole-5-ca rbonitrile			3	1	5	1	1	4	info@timtec.net
1446	4	M06	4M06	cmpd	ST020951	3.84	3.06875	1.46392	up	FALSE	FALSE	1021	C15H11BrN2S	331.236		4	3.019	M06	4M06	0.025mg in 25uL of DMSO	ActiProbe-5K	4550050798	TimTec	www.timtec.net	c1(/[nH]c(c2ccc(cc2)Br)cs1)=N\c1ccccc1	4-(4-bromophenyl)-2-(phenylazamethylene)-1,3-thiazoline			1	0	2	0	0	3	info@timtec.net
1447	4	M07	4M07	cmpd	ST021146	2.08	1.30875	0.624329	down	FALSE	FALSE	1037	C13H11BrN2O2	307.147		4	3.25577	M07	4M07	0.025mg in 25uL of DMSO	ActiProbe-5K	4550050798	TimTec	www.timtec.net	c1ccc(CO\N=[N+](/c2cc(Br)ccc2)[O-])cc1	amino(3-bromophenyl)[(phenylmethoxy)azamethylene]-1-ol			0	2	4	2	0	4	info@timtec.net
1448	4	M08	4M08	cmpd	ST021509	4.11	3.33875	1.59273	up	FALSE	FALSE	1053	C12H11BrN2OS2	343.268		4	2.91317	M08	4M08	0.025mg in 25uL of DMSO	ActiProbe-5K	4550050798	TimTec	www.timtec.net	c1(c(c(C)c(s1)C)C(=O)N)/N=C\c1sc(Br)cc1	2-[(1E)-2-(5-bromo(2-thienyl))-1-azavinyl]-4,5-dimethylthiophene-3-carboxamide			2	1	3	2	0	4	info@timtec.net
1449	4	M09	4M09	cmpd	ST022983	3.91	3.13875	1.49732	up	FALSE	FALSE	1069	C15H12N2S	252.34		4	3.96291	M09	4M09	0.025mg in 25uL of DMSO	ActiProbe-5K	4550050798	TimTec	www.timtec.net	C1(Nc2cccc3c2c(N1)ccc3)c1sccc1	2-(2,3-dihydroperimidin-2-yl)thiophene			2	0	2	1	0	4	info@timtec.net
1450	4	M10	4M10	cmpd	ST023499	4.61	3.83875	1.83125	up	FALSE	FALSE	1085	C4H3N3O4	157.086		4	6.36595	M10	4M10	0.025mg in 25uL of DMSO	ActiProbe-5K	4550050798	TimTec	www.timtec.net	c1(c([nH]nn1)C(=O)O)C(=O)O	1H-1,2,3-triazole-4,5-dicarboxylic acid			3	4	7	4	0	4	info@timtec.net
1451	4	M11	4M11	cmpd	ST024123	3.96	3.18875	1.52117	up	FALSE	FALSE	1101	C7H7ClO2S	190.65		4	5.24521	M11	4M11	0.025mg in 25uL of DMSO	ActiProbe-5K	4550050798	TimTec	www.timtec.net	S(c1ccc(cc1)Cl)(=O)(=O)C	4-chloro-1-(methylsulfonyl)benzene			0	2	2	0	0	4	info@timtec.net
1452	4	M12	4M12	cmpd	ST024202	4.1	3.32875	1.58795	up	FALSE	FALSE	1117	C11H11N3O2S	249.293		4	4.01134	M12	4M12	0.025mg in 25uL of DMSO	ActiProbe-5K	4550050798	TimTec	www.timtec.net	c1c(ccc(c1)/C=N\N=C1/N=C(C(S1)C)O)O	2-[(2E)-3-(4-hydroxyphenyl)-1,2-diazaprop-2-enylidene]-5-methyl-1,3-thiazolin- 4-ol			2	2	5	2	1	4	info@timtec.net
1453	4	M13	4M13	cmpd	ST024327	3.74	2.96875	1.41622	up	FALSE	FALSE	1133	C11H11KN2O3S	290.384		4	3.44371	M13	4M13	0.025mg in 25uL of DMSO	ActiProbe-5K	4550050798	TimTec	www.timtec.net	c1(c(c(C)c(s1)C(=O)OCC)C#N)[NH-]C(=O)C.[K+]	ethyl 5-(acetylamino)-4-cyano-3-methylthiophene-2-carboxylate, potassium salt			0	3	5	3	0		info@timtec.net
1454	4	M14	4M14	cmpd	ST024386	4	3.22875	1.54025	up	FALSE	FALSE	1149	C16H9NO2S	279.319		4	3.58014	M14	4M14	0.025mg in 25uL of DMSO	ActiProbe-5K	4550050798	TimTec	www.timtec.net	n12c(c(c3ccccc3)sc1=O)c1ccccc1C2=O	1-phenylbenzo[c]1,3-thiazolino[3,4-a]azoline-3,5-dione			0	2	3	0	0	4	info@timtec.net
1455	4	M15	4M15	cmpd	ST024597	3.37	2.59875	1.23971	up	FALSE	FALSE	1165	C10H15NO2S	213.301		4	4.68822	M15	4M15	0.025mg in 25uL of DMSO	ActiProbe-5K	4550050798	TimTec	www.timtec.net	c1c(sc(c1)NC(=O)OC(C)(C)C)C	(tert-butoxy)-N-(5-methyl(2-thienyl))carboxamide			1	2	3	1	0	4	info@timtec.net
1456	4	M16	4M16	cmpd	ST024788	3.59	2.81875	1.34466	up	FALSE	FALSE	1181	C20H25ClN2O	344.884		4	2.89952	M16	4M16	0.025mg in 25uL of DMSO	ActiProbe-5K	4550050798	TimTec	www.timtec.net		(11S,17S)-12-ethyl-14-methyl-8,14-diazapentacyclo[9.5.2.0<1,9>.0<2,7>.0<14,17> ]octadeca-2(7),3,5,9-tetraene-10-carbaldehyde, chloride					3				info@timtec.net
1457	4	M17	4M17	cmpd	ST025014	3.54	2.76875	1.32081	up	FALSE	FALSE	1197	C16H8Cl2N2S2	363.29		4	2.75262	M17	4M17	0.025mg in 25uL of DMSO	ActiProbe-5K	4550050798	TimTec	www.timtec.net	c12c(nc(s2)c2ccc(cc2)Cl)sc(n1)c1ccc(cc1)Cl	2,5-bis(4-chlorophenyl)-1,3-thiazolo[5,4-d]1,3-thiazole			0	0	2	0	0	3	info@timtec.net
[truncated: 4,567 more rows]

## Sheet: PivotTable
1	Average of 700 Integ	Column Labels
	Row Labels	1	2	3	4	5	6	7	8	9	10	11	12	13	14	15	16	(blank)	Grand Total
	cmpd	4.53859	4.44725	4.62066	3.38506	4.14313	4.06041	3.92409	4.26728	4.61953	3.64125	4.10038	4.16716	4.38878	4.43663	3.97156	3.13285		4.13887
[truncated: 61 more rows]

## Sheet: Description
		Date Screened:	2013-05-10
[truncated: 39 more rows]
